# Supplementary material for: Phonon Transport in Defect-Laden Bilayer Janus PtSTe Studied Using Neural-Network Force Fields
Source: J Phys Chem C Nanomater Interfaces. 2024 Jun 22;128(26):11024–32. doi: 10.1021/acs.jpcc.4c02454 (PMC11229070; doi:10.1021/acs.jpcc.4c02454)
Supplement: Supplementary file 2 — jp4c02454_si_002.zip [file jp4c02454_si_002.zip]

Archive with 10 entries (8 files):
- supporting_information/
- supporting_information/model_params_plain_ensemble_defects.pkl
- supporting_information/Readme.md
- supporting_information/dataset/
- supporting_information/dataset/2l_ptste.json
- supporting_information/dataset/vacancy_defects_2.json
- supporting_information/dataset/flower_defects.json
- supporting_information/dataset/vacancy_defects_1.json
- supporting_information/dataset/3l_ptste.json
- supporting_information/dataset/1l_ptste.json
