# Supplementary material for: Phonon Transport in Defect-Laden Bilayer Janus PtSTe Studied Using Neural-Network Force Fields
Source: J Phys Chem C Nanomater Interfaces. 2024 Jun 22;128(26):11024–32. doi: 10.1021/acs.jpcc.4c02454 (PMC11229070; doi:10.1021/acs.jpcc.4c02454)
Supplement: Supplementary file 2 — jp4c02454_si_002.zip [file jp4c02454_si_002.zip › supporting_information/Readme.md]

# Data for "Phonon transport in defect-laden bilayer Janus PtSTe studied using neural-network force fields".

Contents:

- `dataset` folder: datasets for training and validation of the NNFF, calculated from first principles.
- `model_params_plain_ensemble_defects.pkl`: full parameters of the trained NNFF model..

The code of the committee NNFF used in this paper can be found at [Zenodo](https://zenodo.org/records/10417653).
