# Supplementary material for: Phonon Transport in Defect-Laden Bilayer Janus PtSTe Studied Using Neural-Network Force Fields
Source: J Phys Chem C Nanomater Interfaces. 2024 Jun 22;128(26):11024–32. doi: 10.1021/acs.jpcc.4c02454 (PMC11229070; doi:10.1021/acs.jpcc.4c02454)
Supplement: Supplementary file 2 — jp4c02454_si_002.zip [file jp4c02454_si_002.zip › supporting_information/dataset/2l_ptste.json]

{"1": {
 "calculator": "vasp",
 "calculator_parameters": {"kpoints_generation": {"divisions": [2, 2, 1], "usershift": [0.0, 0.0, 0.0], "genvec1": [0.5, -0.0, 0.0], "genvec2": [-0.0, 0.5, -0.0], "genvec3": [0.0, -0.0, 1.0], "shift": [0.0, 0.0, 0.0]}, "system": "PtSTe", "lcompat": false, "prec": "normal", "enmax": 520.0, "enaug": 368.792, "ediff": 0.0001, "ialgo": 68, "iwavpr": 10, "nbands": 240, "nelect": 396.0, "turbo": 0, "irestart": 0, "nreboot": 0, "nmin": 0, "eref": 0.0, "ismear": 0, "sigma": 0.05, "kspacing": 0.5, "kgamma": true, "lreal": true, "ropt": [-0.0005, -0.0005, -0.0005], "lmaxpaw": -100, "lmaxmix": 2, "nlspline": false, "istart": 0, "icharg": 2, "iniwav": 1, "ispin": 1, "lnoncollinear": false, "magmom": [1.0, 1.0, 1.0, 1.0, 1.0, 1.0, 1.0, 1.0, 1.0, 1.0, 1.0, 1.0, 1.0, 1.0, 1.0, 1.0, 1.0, 1.0, 1.0, 1.0, 1.0, 1.0, 1.0, 1.0, 1.0, 1.0, 1.0, 1.0, 1.0, 1.0, 1.0, 1.0, 1.0, 1.0, 1.0, 1.0, 1.0, 1.0, 1.0, 1.0, 1.0, 1.0, 1.0, 1.0, 1.0, 1.0, 1.0, 1.0, 1.0, 1.0, 1.0, 1.0, 1.0, 1.0], "nupdown": -1.0, "lsorbit": false, "saxis": [0.0, 0.0, 1.0], "lspiral": false, "qspiral": [0.0, 0.0, 0.0], "lzeroz": false, "lasph": false, "lmetagga": false, "nelm": 1, "nelmdl": -5, "nelmin": 2, "enini": 520.0, "ldiag": true, "lsubrot": false, "weimin": 0.0, "ebreak": 1e-07, "deper": 0.3, "nrmm": 4, "time": 0.4, "amix": 0.4, "bmix": 1.0, "amin": 0.1, "amix_mag": 1.6, "bmix_mag": 1.0, "imix": 4, "mixfirst": false, "maxmix": -45, "wc": 100.0, "inimix": 1, "mixpre": 1, "mremove": 5, "ldipol": false, "lmono": false, "idipol": 0, "epsilon": 1.0, "dipol": [-100.0, -100.0, -100.0], "efield": 0.0, "ngx": 60, "ngy": 60, "ngz": 120, "ngxf": 120, "ngyf": 120, "ngzf": 240, "addgrid": false, "nsw": 0, "ibrion": -1, "mdalgo": 0, "isif": 4, "pstress": 0.0, "ediffg": 0.001, "nfree": 1, "potim": 0.25, "smass": -3.0, "scalee": 1.0, "tebeg": 0.0001, "teend": 0.0001, "nblock": 1, "kblock": 1, "npaco": 256, "apaco": 16.0, "isym": 0, "symprec": 1e-05, "lorbit": 0, "rwigs": [-1.0, -1.0, -1.0], "nedos": 301, "emin": 10.0, "emax": -10.0, "efermi": 0.0, "nwrite": 2, "lwave": false, "ldownsample": false, "lcharg": true, "lpard": false, "lvtot": false, "lvhar": false, "lelf": false, "loptics": false, "stm": [0.0, 0.0, 0.0, 0.0, 0.0, 0.0, 0.0], "npar": 6, "nsim": 1, "nblk": -1, "lplane": false, "lscalapack": true, "lscaaware": false, "lscalu": false, "lasync": false, "lorbitalreal": false, "idiot": 3, "ispecial": 0, "lmusic": false, "pomass": [195.08, 32.066, 127.6], "darwinr": [0.0, 0.0, 0.0], "darwinv": [1.0, 1.0, 1.0], "lcorr": true, "gga_compat": true, "lberry": false, "icorelevel": 0, "ldau": false, "i_constrained_m": 0, "gga": "--", "voskown": 0, "lhfcalc": false, "precfock": "", "lsymgrad": false, "lhfone": false, "lrhfcalc": false, "lthomas": false, "lmodelhf": false, "encut4o": -1.0, "exxoep": 0, "fourorbit": 0, "aexx": 0.0, "hfalpha": 0.0, "mcalpha": 0.0, "aldax": 1.0, "aggax": 1.0, "aldac": 1.0, "aggac": 1.0, "nkredx": 1, "nkredy": 1, "nkredz": 1, "shiftred": false, "oddonly": false, "evenonly": false, "lmaxfock": 0, "nmaxfockae": 0, "lfockaedft": false, "hfscreen": 0.0, "hfscreenc": 0.0, "nbandsgwlow": 0, "luse_vdw": false, "zab_vdw": -0.8491, "param1": 0.1234, "param2": 1.0, "param3": 0.0, "model_gw": 0, "model_eps0": 22.0429455, "model_alpha": 1.0, "lepsilon": false, "lrpa": false, "lnabla": false, "lvel": false, "kinter": 0, "cshift": -0.1, "omegamax": -30.0, "deg_threshold": 0.002, "rtime": -0.1, "wplasmai": 0.0, "dfield": [0.0, 0.0, 0.0], "wplasma": [0.0, 0.0, 0.0, 0.0, 0.0, 0.0, 0.0, 0.0, 0.0], "nucind": false, "magpos": [0.0, 0.0, 0.0], "lnicsall": true, "orbitalmag": false, "lmagbloch": false, "lchimag": false, "lgauge": true, "magatom": 0, "magdipol": [0.0, 0.0, 0.0], "avecconst": [0.0, 0.0, 0.0], "ladder": false, "lrpaforce": false, "lfxc": false, "lhartree": true, "ibse": 0, "kpoint": [-1, 0, 0, 0], "ltcte": false, "ltete": false, "ltriplet": false, "lfxceps": false, "lfxheg": false, "naturalo": 2, "l2order": false, "lmp2lt": false, "lusew": false, "encutgw": -2.0, "encutgwsoft": -2.0, "encutlf": -1.0, "lmaxmp2": -1, "scissor": 0.0, "nomega": 0, "nomegar": 0, "nbandsgw": -1, "nbandso": -1, "nbandsv": -1, "nelmhf": 1, "dim": 3, "antires": 0, "omegamin": -30.0, "omegatl": -200.0, "omegagrid": 140, "selfenergy": false, "lspectral": false, "lspectralgw": false, "lsingles": false, "lfermigw": false, "oddonlygw": false, "evenonlygw": false, "nkredlfx": 1, "nkredlfy": 1, "nkredlfz": 1, "maxmem": 2800, "telescope": 0, "taupar": 1, "omegapar": -1, "lambda": 1.0, "ofield_kappa": 0.0, "ofield_k": [0.0, 0.0, 0.0], "ofield_q6_near": 0.0, "ofield_q6_far": 0.0, "ofield_a": 0.0},
 "cell": {"array": {"__ndarray__": [[3, 3], "float64", [10.492129, -2.2e-05, -1.4e-05, -5.246084, 9.086574, 3.6e-05, -6.4e-05, 8.6e-05, 20.808888]]}, "__ase_objtype__": "cell"},
 "ctime": 22.8813858892363,
 "energy": -237.56594495,
 "forces": {"__ndarray__": [[54, 3], "float64", [-0.00144851, 0.00097373, -1.33227052, -0.00142613, 0.00095222, -1.33227565, -0.00141923, 0.0009557, -1.33228242, -0.0014583, 0.00094061, -1.33225964, -0.00141357, 0.0009708, -1.33227064, -0.00145154, 0.00095588, -1.33226131, -0.00142673, 0.0009799, -1.33223494, -0.00142829, 0.00098418, -1.33225497, -0.00142895, 0.00098797, -1.33221851, -0.00118967, 0.00097244, -1.98790136, -0.0012094, 0.00099625, -1.98789971, -0.00118307, 0.00098551, -1.9879089, -0.00118496, 0.00098584, -1.98790935, -0.00117588, 0.0009726, -1.98789481, -0.00118236, 0.00098325, -1.98787174, -0.00118701, 0.00100608, -1.98792485, -0.00116462, 0.00099347, -1.98790961, -0.00117144, 0.0009775, -1.98789328, -0.00058666, 0.00119101, -4.13751336, -0.00060929, 0.00117436, -4.13749116, -0.00060445, 0.00119869, -4.13751289, -0.00060012, 0.00119866, -4.13752152, -0.00061225, 0.00117207, -4.13751286, -0.0005796, 0.00118226, -4.13753375, -0.00059578, 0.00119759, -4.13752479, -0.00060538, 0.00121684, -4.13752334, -0.00057257, 0.00119812, -4.13752109, -0.00184163, 0.00092738, -3.41871257, -0.00188687, 0.00097188, -3.41870908, -0.00193219, 0.00096015, -3.41868657, -0.00188325, 0.00097524, -3.41867383, -0.00179587, 0.00092716, -3.41869215, -0.00187043, 0.00096404, -3.41871873, -0.00185023, 0.00096845, -3.41867989, -0.00189299, 0.00096223, -3.41864043, -0.00181677, 0.00093958, -3.41869068, -0.00146294, 8.384e-05, 4.97330868, -0.00148662, 0.00010256, 4.9733185, -0.00146499, 8.942e-05, 4.97332413, -0.00146669, 8.681e-05, 4.97331945, -0.00145318, 0.00010125, 4.97331882, -0.00148681, 9.953e-05, 4.97330991, -0.00146193, 6.294e-05, 4.97330382, -0.001486, 5.678e-05, 4.97330055, -0.00146546, 6.839e-05, 4.97328781, 0.00652603, -0.0041866, 5.90308013, 0.00652227, -0.00418344, 5.90303758, 0.00657283, -0.00420529, 5.90304102, 0.00655488, -0.00418672, 5.90304521, 0.00652538, -0.00416957, 5.90306906, 0.0065398, -0.00418652, 5.90307386, 0.00653676, -0.00417335, 5.90304591, 0.00658338, -0.00418142, 5.90304368, 0.00655927, -0.00417823, 5.90307279]]},
 "free_energy": -237.57919529,
 "mtime": 22.8813858892363,
 "numbers": {"__ndarray__": [[54], "int64", [78, 78, 78, 78, 78, 78, 78, 78, 78, 78, 78, 78, 78, 78, 78, 78, 78, 78, 16, 16, 16, 16, 16, 16, 16, 16, 16, 16, 16, 16, 16, 16, 16, 16, 16, 16, 52, 52, 52, 52, 52, 52, 52, 52, 52, 52, 52, 52, 52, 52, 52, 52, 52, 52]]},
 "pbc": {"__ndarray__": [[3], "bool", [true, true, true]]},
 "positions": {"__ndarray__": [[54, 3], "float64", [-5.24610102577061, 9.086598959923101, 7.29265001103698, -1.7487120421782398, 3.02888302050522, 7.2926270514820395, -3.49740700612183, 6.057740990217301, 7.29263905148234, -1.7487250421776097, 9.0865919900556, 7.29264596863858, 1.7486639938788002, 3.02887595976768, 7.29262196863888, -2.9973312729554044e-05, 6.0577340203433, 7.29263396863814, 1.7486509938807402, 9.08658402066262, 7.2926410938814, 5.24604097422876, 3.0288679903727203, 7.29261709388044, 3.4973460102851712, 6.0577259600848, 7.29262909388074, 5.246006993166321, 9.086600027841142, 11.862868984633879, 8.74339602922273, 3.02888399755322, 11.86284498463418, 6.99470106527914, 6.057741967265301, 11.86285698463448, -1.74874597077664, 9.086614967103602, 11.86287790179072, 1.7486430128189303, 3.0288990276814203, 11.862853901791379, -5.195112465940642e-05, 6.0577569973935, 11.862865901791679, 1.74862996035722, 9.08660699771514, 11.86287406747808, 5.246018996413629, 3.02889096742722, 11.862850067478378, 3.4973250292221003, 6.05774902800284, 11.86286206747764, 1.7486349618925399, 1.0096299764774201, 6.201085096097799, -6.005451189015949e-05, 4.03848803705524, 6.20109709609846, -1.748753969242579, 7.06734600676512, 6.201109096097359, 5.246010945485539, 1.00962300660992, 6.2010810536994, 3.49731703075485, 4.0384809763198, 6.2010930536983, 1.74862201435042, 7.0673390368976206, 6.20110505369896, 8.74338698154453, 1.0096150372160801, 6.20107597085334, 6.994692961892551, 4.03847300692618, 6.20108797085238, 5.245997997948961, 7.06733097663826, 6.20109997085268, 1.7486820150663902, 1.00965803117794, 10.79071902825742, -1.2948877199690954e-05, 4.03851600089002, 10.79073102825772, -1.7487069685291803, 7.067373970600121, 10.79074302825676, 5.246057998664932, 1.00964997091858, 10.79071394541114, 3.4973629822605004, 4.0385080314964, 10.7907259454118, 1.7486689626085203, 7.067366001206501, 10.790737945410841, 8.74343398226049, 1.00964300104764, 10.79070907065722, 6.9947400675298, 4.038500970757521, 10.790721070656119, 5.24604494620408, 7.0673590313355605, 10.79073307065692, -7.017689409795266e-06, 2.0192800116103005, 8.599607982780581, -1.7487019816329998, 5.048137981322381, 8.59961998278088, -3.4973969980374293, 8.0769960419002, 8.59963198278154, 3.497368965906791, 2.0192730417385, 8.599602899937778, 1.7486740019631997, 5.048131011450581, 8.599614899938079, -2.0017688779895537e-05, 8.076988981160682, 8.59962689993712, 6.99474500195999, 2.01926598100612, 8.5995990656279, 5.24605092984717, 5.04812404158196, 8.5996110656273, 3.497355965903581, 8.07698201129404, 8.5996230656276, -6.902716592992554e-05, 2.01929902605276, 13.2223769478631, -1.7487639911095199, 5.04815699576484, 13.2223889478634, -3.4974580107614996, 8.077014965474941, 13.222400947862441, 3.4973070613532604, 2.0192909657940405, 13.222372073105559, 1.7486129892404407, 5.04814902636988, 13.22238407310496, -8.202716593987293e-05, 8.077007995604001, 13.22239607310852, 6.9946839892378705, 2.01928399592456, 13.2223680307059, 5.24598902529428, 5.048141965636641, 13.2223800307062, 3.49729400888985, 8.07700002621446, 13.22239203070686]]},
 "stress": {"__ndarray__": [[6], "float64", [-0.1685637349302657, -0.1685205356979829, -0.1122505992068462, 9.459344121768875e-06, 4.624976986806872e-06, 2.123622923857859e-05]]},
 "unique_id": "44095908e566f11d5f568806fe2c0186",
 "user": "lpan"},
"2": {
 "calculator": "vasp",
 "calculator_parameters": {"kpoints_generation": {"divisions": [2, 2, 1], "usershift": [0.0, 0.0, 0.0], "genvec1": [0.5, -0.0, 0.0], "genvec2": [-0.0, 0.5, -0.0], "genvec3": [0.0, -0.0, 1.0], "shift": [0.0, 0.0, 0.0]}, "system": "PtSTe", "lcompat": false, "prec": "normal", "enmax": 520.0, "enaug": 368.792, "ediff": 0.0001, "ialgo": 68, "iwavpr": 10, "nbands": 240, "nelect": 396.0, "turbo": 0, "irestart": 0, "nreboot": 0, "nmin": 0, "eref": 0.0, "ismear": 0, "sigma": 0.05, "kspacing": 0.5, "kgamma": true, "lreal": true, "ropt": [-0.0005, -0.0005, -0.0005], "lmaxpaw": -100, "lmaxmix": 2, "nlspline": false, "istart": 0, "icharg": 2, "iniwav": 1, "ispin": 1, "lnoncollinear": false, "magmom": [1.0, 1.0, 1.0, 1.0, 1.0, 1.0, 1.0, 1.0, 1.0, 1.0, 1.0, 1.0, 1.0, 1.0, 1.0, 1.0, 1.0, 1.0, 1.0, 1.0, 1.0, 1.0, 1.0, 1.0, 1.0, 1.0, 1.0, 1.0, 1.0, 1.0, 1.0, 1.0, 1.0, 1.0, 1.0, 1.0, 1.0, 1.0, 1.0, 1.0, 1.0, 1.0, 1.0, 1.0, 1.0, 1.0, 1.0, 1.0, 1.0, 1.0, 1.0, 1.0, 1.0, 1.0], "nupdown": -1.0, "lsorbit": false, "saxis": [0.0, 0.0, 1.0], "lspiral": false, "qspiral": [0.0, 0.0, 0.0], "lzeroz": false, "lasph": false, "lmetagga": false, "nelm": 1, "nelmdl": -5, "nelmin": 2, "enini": 520.0, "ldiag": true, "lsubrot": false, "weimin": 0.0, "ebreak": 1e-07, "deper": 0.3, "nrmm": 4, "time": 0.4, "amix": 0.4, "bmix": 1.0, "amin": 0.1, "amix_mag": 1.6, "bmix_mag": 1.0, "imix": 4, "mixfirst": false, "maxmix": -45, "wc": 100.0, "inimix": 1, "mixpre": 1, "mremove": 5, "ldipol": false, "lmono": false, "idipol": 0, "epsilon": 1.0, "dipol": [-100.0, -100.0, -100.0], "efield": 0.0, "ngx": 60, "ngy": 60, "ngz": 120, "ngxf": 120, "ngyf": 120, "ngzf": 240, "addgrid": false, "nsw": 0, "ibrion": -1, "mdalgo": 0, "isif": 4, "pstress": 0.0, "ediffg": 0.001, "nfree": 1, "potim": 0.25, "smass": -3.0, "scalee": 1.0, "tebeg": 0.0001, "teend": 0.0001, "nblock": 1, "kblock": 1, "npaco": 256, "apaco": 16.0, "isym": 0, "symprec": 1e-05, "lorbit": 0, "rwigs": [-1.0, -1.0, -1.0], "nedos": 301, "emin": 10.0, "emax": -10.0, "efermi": 0.0, "nwrite": 2, "lwave": false, "ldownsample": false, "lcharg": true, "lpard": false, "lvtot": false, "lvhar": false, "lelf": false, "loptics": false, "stm": [0.0, 0.0, 0.0, 0.0, 0.0, 0.0, 0.0], "npar": 6, "nsim": 1, "nblk": -1, "lplane": false, "lscalapack": true, "lscaaware": false, "lscalu": false, "lasync": false, "lorbitalreal": false, "idiot": 3, "ispecial": 0, "lmusic": false, "pomass": [195.08, 32.066, 127.6], "darwinr": [0.0, 0.0, 0.0], "darwinv": [1.0, 1.0, 1.0], "lcorr": true, "gga_compat": true, "lberry": false, "icorelevel": 0, "ldau": false, "i_constrained_m": 0, "gga": "--", "voskown": 0, "lhfcalc": false, "precfock": "", "lsymgrad": false, "lhfone": false, "lrhfcalc": false, "lthomas": false, "lmodelhf": false, "encut4o": -1.0, "exxoep": 0, "fourorbit": 0, "aexx": 0.0, "hfalpha": 0.0, "mcalpha": 0.0, "aldax": 1.0, "aggax": 1.0, "aldac": 1.0, "aggac": 1.0, "nkredx": 1, "nkredy": 1, "nkredz": 1, "shiftred": false, "oddonly": false, "evenonly": false, "lmaxfock": 0, "nmaxfockae": 0, "lfockaedft": false, "hfscreen": 0.0, "hfscreenc": 0.0, "nbandsgwlow": 0, "luse_vdw": false, "zab_vdw": -0.8491, "param1": 0.1234, "param2": 1.0, "param3": 0.0, "model_gw": 0, "model_eps0": 22.0429455, "model_alpha": 1.0, "lepsilon": false, "lrpa": false, "lnabla": false, "lvel": false, "kinter": 0, "cshift": -0.1, "omegamax": -30.0, "deg_threshold": 0.002, "rtime": -0.1, "wplasmai": 0.0, "dfield": [0.0, 0.0, 0.0], "wplasma": [0.0, 0.0, 0.0, 0.0, 0.0, 0.0, 0.0, 0.0, 0.0], "nucind": false, "magpos": [0.0, 0.0, 0.0], "lnicsall": true, "orbitalmag": false, "lmagbloch": false, "lchimag": false, "lgauge": true, "magatom": 0, "magdipol": [0.0, 0.0, 0.0], "avecconst": [0.0, 0.0, 0.0], "ladder": false, "lrpaforce": false, "lfxc": false, "lhartree": true, "ibse": 0, "kpoint": [-1, 0, 0, 0], "ltcte": false, "ltete": false, "ltriplet": false, "lfxceps": false, "lfxheg": false, "naturalo": 2, "l2order": false, "lmp2lt": false, "lusew": false, "encutgw": -2.0, "encutgwsoft": -2.0, "encutlf": -1.0, "lmaxmp2": -1, "scissor": 0.0, "nomega": 0, "nomegar": 0, "nbandsgw": -1, "nbandso": -1, "nbandsv": -1, "nelmhf": 1, "dim": 3, "antires": 0, "omegamin": -30.0, "omegatl": -200.0, "omegagrid": 140, "selfenergy": false, "lspectral": false, "lspectralgw": false, "lsingles": false, "lfermigw": false, "oddonlygw": false, "evenonlygw": false, "nkredlfx": 1, "nkredlfy": 1, "nkredlfz": 1, "maxmem": 2800, "telescope": 0, "taupar": 1, "omegapar": -1, "lambda": 1.0, "ofield_kappa": 0.0, "ofield_k": [0.0, 0.0, 0.0], "ofield_q6_near": 0.0, "ofield_q6_far": 0.0, "ofield_a": 0.0},
 "cell": {"array": {"__ndarray__": [[3, 3], "float64", [10.492129, -2.2e-05, -1.4e-05, -5.246084, 9.086574, 3.6e-05, -6.4e-05, 8.6e-05, 20.808888]]}, "__ase_objtype__": "cell"},
 "ctime": 22.881385889468334,
 "energy": -237.91816563,
 "forces": {"__ndarray__": [[54, 3], "float64", [-0.00017745, 0.00025433, -1.59726605, -0.00016008, 0.00025078, -1.59727886, -0.00014626, 0.00024511, -1.59729094, -0.00016597, 0.00024619, -1.59727209, -0.00015685, 0.00025183, -1.59727267, -0.00017167, 0.00025086, -1.5972873, -0.0001394, 0.00028042, -1.59726101, -0.00016742, 0.00028279, -1.5972651, -0.00015638, 0.00028473, -1.59723234, 3.965e-05, 0.0002819, -1.98626025, 5.496e-05, 0.00025448, -1.98627598, 5.38e-05, 0.0002667, -1.98627435, 4.174e-05, 0.00027569, -1.98627135, 5.69e-05, 0.00024902, -1.98626157, 8.486e-05, 0.00027067, -1.98625034, 5.924e-05, 0.00026952, -1.98626942, 8.065e-05, 0.00026853, -1.98625494, 6.452e-05, 0.00027562, -1.98629665, 0.0006612, 0.00049556, -4.0977487, 0.00063484, 0.0004571, -4.09770956, 0.00065529, 0.00050503, -4.0976688, 0.00071356, 0.00044955, -4.09768447, 0.00063033, 0.00048665, -4.09772161, 0.00066765, 0.00049233, -4.09769917, 0.00060955, 0.0004539, -4.09773299, 0.00064111, 0.00046644, -4.0976722, 0.00063106, 0.00047635, -4.09772699, -0.00064498, 0.00026608, -3.76722778, -0.00062945, 0.00027447, -3.76725608, -0.00065219, 0.00026944, -3.76725499, -0.00059122, 0.00027236, -3.76720536, -0.00061259, 0.00033455, -3.76723136, -0.00061616, 0.00028136, -3.76719391, -0.00061139, 0.00028462, -3.7671917, -0.0006598, 0.00028338, -3.76721599, -0.00064428, 0.00026269, -3.7672101, -0.00024589, -0.0006908, 5.77306053, -0.00022175, -0.00068409, 5.77304778, -0.00022524, -0.00067868, 5.77306698, -0.00024163, -0.00067442, 5.77304176, -0.00020554, -0.00067734, 5.77307376, -0.00021882, -0.00066808, 5.77305219, -0.0002299, -0.00074234, 5.77302908, -0.00028788, -0.00069004, 5.7730505, -0.00026853, -0.00070269, 5.7730293, 0.00032927, -0.00060985, 5.67541385, 0.00033285, -0.00061287, 5.67542842, 0.0002946, -0.00058979, 5.67541073, 0.00029953, -0.00059751, 5.67544334, 0.00032073, -0.00057789, 5.67541518, 0.00033784, -0.00059772, 5.67541975, 0.00031234, -0.00059163, 5.6754087, 0.00031517, -0.00059177, 5.67540916, 0.00032547, -0.00059352, 5.675392]]},
 "free_energy": -237.93744842,
 "mtime": 22.881385889468334,
 "numbers": {"__ndarray__": [[54], "int64", [78, 78, 78, 78, 78, 78, 78, 78, 78, 78, 78, 78, 78, 78, 78, 78, 78, 78, 16, 16, 16, 16, 16, 16, 16, 16, 16, 16, 16, 16, 16, 16, 16, 16, 16, 16, 52, 52, 52, 52, 52, 52, 52, 52, 52, 52, 52, 52, 52, 52, 52, 52, 52, 52]]},
 "pbc": {"__ndarray__": [[3], "bool", [true, true, true]]},
 "positions": {"__ndarray__": [[54, 3], "float64", [-5.24610102577061, 9.086598959923101, 7.29265001103698, -1.7487120421782398, 3.02888302050522, 7.2926270514820395, -3.49740700612183, 6.057740990217301, 7.29263905148234, -1.7487250421776097, 9.0865919900556, 7.29264596863858, 1.7486639938788002, 3.02887595976768, 7.29262196863888, -2.9973312729554044e-05, 6.0577340203433, 7.29263396863814, 1.7486509938807402, 9.08658402066262, 7.2926410938814, 5.24604097422876, 3.0288679903727203, 7.29261709388044, 3.4973460102851712, 6.0577259600848, 7.29262909388074, 5.246006994827671, 9.086600020770781, 12.322869014220618, 8.743396030884082, 3.02888399048286, 12.322845014220919, 6.994701066940489, 6.0577419601949405, 12.322857014221219, -1.7487459691152893, 9.08661496003324, 12.322877931377459, 1.7486430144802798, 3.02889902061106, 12.32285393137812, -5.194946330961552e-05, 6.05775699032314, 12.32286593137842, 1.7486299620185712, 9.08660699064478, 12.322874097064819, 5.24601899807498, 3.0288909603568603, 12.32285009706512, 3.4973250308834505, 6.05774902093248, 12.322862097064379, 1.7486349618925399, 1.0096299764774201, 6.201085096097799, -6.005451189015949e-05, 4.03848803705524, 6.20109709609846, -1.748753969242579, 7.06734600676512, 6.201109096097359, 5.246010945485539, 1.00962300660992, 6.2010810536994, 3.49731703075485, 4.0384809763198, 6.2010930536983, 1.74862201435042, 7.0673390368976206, 6.20110505369896, 8.74338698154453, 1.0096150372160801, 6.20107597085334, 6.994692961892551, 4.03847300692618, 6.20108797085238, 5.245997997948961, 7.06733097663826, 6.20109997085268, 1.74868201672774, 1.00965802410758, 11.25071905784416, -1.2947215849608837e-05, 4.038515993819661, 11.25073105784446, -1.7487069668678297, 7.067373963529761, 11.2507430578435, 5.24605800032628, 1.0096499638482201, 11.25071397499788, 3.497362983921851, 4.03850802442604, 11.25072597499854, 1.7486689642698707, 7.06736599413614, 11.25073797499758, 8.74343398392184, 1.0096429939772802, 11.25070910024396, 6.994740069191152, 4.03850096368716, 11.25072110024286, 5.24604494786543, 7.067359024265201, 11.250733100243659, -7.017689409795266e-06, 2.0192800116103005, 8.599607982780581, -1.7487019816329998, 5.048137981322381, 8.59961998278088, -3.4973969980374293, 8.0769960419002, 8.59963198278154, 3.497368965906791, 2.0192730417385, 8.599602899937778, 1.7486740019631997, 5.048131011450581, 8.599614899938079, -2.0017688779895537e-05, 8.076988981160682, 8.59962689993712, 6.99474500195999, 2.01926598100612, 8.5995990656279, 5.24605092984717, 5.04812404158196, 8.5996110656273, 3.497355965903581, 8.07698201129404, 8.5996230656276, -6.902550457984341e-05, 2.0192990189824, 13.68237697744984, -1.7487639894481701, 5.048156988694481, 13.68238897745014, -3.4974580091001495, 8.07701495840458, 13.68240097744918, 3.4973070630146106, 2.0192909587236803, 13.6823721026923, 1.7486129909017907, 5.04814901929952, 13.6823841026917, -8.202550458949961e-05, 8.07700798853364, 13.68239610269526, 6.99468399089922, 2.0192839888542005, 13.68236806029264, 5.24598902695563, 5.04814195856628, 13.68238006029294, 3.4972940105512, 8.0770000191441, 13.6823920602936]]},
 "stress": {"__ndarray__": [[6], "float64", [-0.16451518356221417, -0.16449638016712723, -0.10551143451687048, 1.1844580524789043e-05, 2.018753711675681e-07, -1.6369605984454022e-07]]},
 "unique_id": "f48964043869ba3842b6f9f92d40c7c0",
 "user": "lpan"},
"3": {
 "calculator": "vasp",
 "calculator_parameters": {"kpoints_generation": {"divisions": [2, 2, 1], "usershift": [0.0, 0.0, 0.0], "genvec1": [0.5, -0.0, 0.0], "genvec2": [-0.0, 0.5, -0.0], "genvec3": [0.0, -0.0, 1.0], "shift": [0.0, 0.0, 0.0]}, "system": "PtSTe", "lcompat": false, "prec": "normal", "enmax": 520.0, "enaug": 368.792, "ediff": 0.0001, "ialgo": 68, "iwavpr": 10, "nbands": 240, "nelect": 396.0, "turbo": 0, "irestart": 0, "nreboot": 0, "nmin": 0, "eref": 0.0, "ismear": 0, "sigma": 0.05, "kspacing": 0.5, "kgamma": true, "lreal": true, "ropt": [-0.0005, -0.0005, -0.0005], "lmaxpaw": -100, "lmaxmix": 2, "nlspline": false, "istart": 0, "icharg": 2, "iniwav": 1, "ispin": 1, "lnoncollinear": false, "magmom": [1.0, 1.0, 1.0, 1.0, 1.0, 1.0, 1.0, 1.0, 1.0, 1.0, 1.0, 1.0, 1.0, 1.0, 1.0, 1.0, 1.0, 1.0, 1.0, 1.0, 1.0, 1.0, 1.0, 1.0, 1.0, 1.0, 1.0, 1.0, 1.0, 1.0, 1.0, 1.0, 1.0, 1.0, 1.0, 1.0, 1.0, 1.0, 1.0, 1.0, 1.0, 1.0, 1.0, 1.0, 1.0, 1.0, 1.0, 1.0, 1.0, 1.0, 1.0, 1.0, 1.0, 1.0], "nupdown": -1.0, "lsorbit": false, "saxis": [0.0, 0.0, 1.0], "lspiral": false, "qspiral": [0.0, 0.0, 0.0], "lzeroz": false, "lasph": false, "lmetagga": false, "nelm": 1, "nelmdl": -5, "nelmin": 2, "enini": 520.0, "ldiag": true, "lsubrot": false, "weimin": 0.0, "ebreak": 1e-07, "deper": 0.3, "nrmm": 4, "time": 0.4, "amix": 0.4, "bmix": 1.0, "amin": 0.1, "amix_mag": 1.6, "bmix_mag": 1.0, "imix": 4, "mixfirst": false, "maxmix": -45, "wc": 100.0, "inimix": 1, "mixpre": 1, "mremove": 5, "ldipol": false, "lmono": false, "idipol": 0, "epsilon": 1.0, "dipol": [-100.0, -100.0, -100.0], "efield": 0.0, "ngx": 60, "ngy": 60, "ngz": 120, "ngxf": 120, "ngyf": 120, "ngzf": 240, "addgrid": false, "nsw": 0, "ibrion": -1, "mdalgo": 0, "isif": 4, "pstress": 0.0, "ediffg": 0.001, "nfree": 1, "potim": 0.25, "smass": -3.0, "scalee": 1.0, "tebeg": 0.0001, "teend": 0.0001, "nblock": 1, "kblock": 1, "npaco": 256, "apaco": 16.0, "isym": 0, "symprec": 1e-05, "lorbit": 0, "rwigs": [-1.0, -1.0, -1.0], "nedos": 301, "emin": 10.0, "emax": -10.0, "efermi": 0.0, "nwrite": 2, "lwave": false, "ldownsample": false, "lcharg": true, "lpard": false, "lvtot": false, "lvhar": false, "lelf": false, "loptics": false, "stm": [0.0, 0.0, 0.0, 0.0, 0.0, 0.0, 0.0], "npar": 6, "nsim": 1, "nblk": -1, "lplane": false, "lscalapack": true, "lscaaware": false, "lscalu": false, "lasync": false, "lorbitalreal": false, "idiot": 3, "ispecial": 0, "lmusic": false, "pomass": [195.08, 32.066, 127.6], "darwinr": [0.0, 0.0, 0.0], "darwinv": [1.0, 1.0, 1.0], "lcorr": true, "gga_compat": true, "lberry": false, "icorelevel": 0, "ldau": false, "i_constrained_m": 0, "gga": "--", "voskown": 0, "lhfcalc": false, "precfock": "", "lsymgrad": false, "lhfone": false, "lrhfcalc": false, "lthomas": false, "lmodelhf": false, "encut4o": -1.0, "exxoep": 0, "fourorbit": 0, "aexx": 0.0, "hfalpha": 0.0, "mcalpha": 0.0, "aldax": 1.0, "aggax": 1.0, "aldac": 1.0, "aggac": 1.0, "nkredx": 1, "nkredy": 1, "nkredz": 1, "shiftred": false, "oddonly": false, "evenonly": false, "lmaxfock": 0, "nmaxfockae": 0, "lfockaedft": false, "hfscreen": 0.0, "hfscreenc": 0.0, "nbandsgwlow": 0, "luse_vdw": false, "zab_vdw": -0.8491, "param1": 0.1234, "param2": 1.0, "param3": 0.0, "model_gw": 0, "model_eps0": 22.0429455, "model_alpha": 1.0, "lepsilon": false, "lrpa": false, "lnabla": false, "lvel": false, "kinter": 0, "cshift": -0.1, "omegamax": -30.0, "deg_threshold": 0.002, "rtime": -0.1, "wplasmai": 0.0, "dfield": [0.0, 0.0, 0.0], "wplasma": [0.0, 0.0, 0.0, 0.0, 0.0, 0.0, 0.0, 0.0, 0.0], "nucind": false, "magpos": [0.0, 0.0, 0.0], "lnicsall": true, "orbitalmag": false, "lmagbloch": false, "lchimag": false, "lgauge": true, "magatom": 0, "magdipol": [0.0, 0.0, 0.0], "avecconst": [0.0, 0.0, 0.0], "ladder": false, "lrpaforce": false, "lfxc": false, "lhartree": true, "ibse": 0, "kpoint": [-1, 0, 0, 0], "ltcte": false, "ltete": false, "ltriplet": false, "lfxceps": false, "lfxheg": false, "naturalo": 2, "l2order": false, "lmp2lt": false, "lusew": false, "encutgw": -2.0, "encutgwsoft": -2.0, "encutlf": -1.0, "lmaxmp2": -1, "scissor": 0.0, "nomega": 0, "nomegar": 0, "nbandsgw": -1, "nbandso": -1, "nbandsv": -1, "nelmhf": 1, "dim": 3, "antires": 0, "omegamin": -30.0, "omegatl": -200.0, "omegagrid": 140, "selfenergy": false, "lspectral": false, "lspectralgw": false, "lsingles": false, "lfermigw": false, "oddonlygw": false, "evenonlygw": false, "nkredlfx": 1, "nkredlfy": 1, "nkredlfz": 1, "maxmem": 2800, "telescope": 0, "taupar": 1, "omegapar": -1, "lambda": 1.0, "ofield_kappa": 0.0, "ofield_k": [0.0, 0.0, 0.0], "ofield_q6_near": 0.0, "ofield_q6_far": 0.0, "ofield_a": 0.0},
 "cell": {"array": {"__ndarray__": [[3, 3], "float64", [10.492129, -2.2e-05, -1.4e-05, -5.246084, 9.086574, 3.6e-05, -6.4e-05, 8.6e-05, 20.808888]]}, "__ase_objtype__": "cell"},
 "ctime": 22.881385889715144,
 "energy": -237.43722653999998,
 "forces": {"__ndarray__": [[54, 3], "float64", [-0.00018056, 0.00030502, -1.87585355, -0.00014338, 0.00030086, -1.87585961, -0.00013366, 0.00030283, -1.87585873, -0.00015824, 0.00028997, -1.87585009, -0.00014048, 0.00029811, -1.87586232, -0.00017503, 0.00029537, -1.87585847, -0.00013532, 0.00033883, -1.87584568, -0.00015619, 0.00031951, -1.8758517, -0.0001456, 0.00031869, -1.87582836, 3.797e-05, 0.00023119, -1.57192249, 6.31e-05, 0.00021039, -1.57194761, 7.181e-05, 0.00022002, -1.57194283, 6.33e-05, 0.00020322, -1.57195034, 6.012e-05, 0.00019926, -1.57194366, 9.047e-05, 0.00021278, -1.57189557, 7.541e-05, 0.00023656, -1.5719466, 8.466e-05, 0.00022561, -1.57192485, 7.624e-05, 0.00023179, -1.57196346, 0.00064969, 0.00044266, -4.08403693, 0.00065674, 0.00046468, -4.0840617, 0.00068193, 0.00041478, -4.08403065, 0.00062118, 0.00041691, -4.08401379, 0.00064539, 0.00043539, -4.08403944, 0.00062793, 0.00042696, -4.08405732, 0.00061913, 0.00048608, -4.08403558, 0.00063688, 0.00047963, -4.08404327, 0.00065159, 0.00049332, -4.08405421, -0.00065604, 0.00031987, -3.95365639, -0.00064746, 0.00032057, -3.95363899, -0.0006404, 0.00033226, -3.95363124, -0.00064276, 0.00035769, -3.95363536, -0.0006037, 0.00034261, -3.95363916, -0.00065211, 0.00035386, -3.95362146, -0.00060633, 0.00033753, -3.95361834, -0.00066922, 0.00031339, -3.95361349, -0.00065966, 0.0003374, -3.95362391, -0.0002479, -0.00070602, 6.02519826, -0.00024243, -0.00071979, 6.02519973, -0.00023259, -0.00071984, 6.02521951, -0.00024263, -0.00071429, 6.02520759, -0.00023571, -0.00073241, 6.02520913, -0.00024992, -0.00070654, 6.02520522, -0.00022134, -0.00074382, 6.02520776, -0.00025835, -0.00074634, 6.02521087, -0.00024069, -0.00073049, 6.02520487, 0.000334, -0.00057411, 5.46025257, 0.00032849, -0.00057225, 5.46028164, 0.00034635, -0.00059467, 5.4602677, 0.00030814, -0.0005974, 5.4602519, 0.00029313, -0.00057342, 5.46024547, 0.00031246, -0.00060777, 5.46026243, 0.00031626, -0.00059567, 5.46023534, 0.00033322, -0.00058223, 5.46025768, 0.00033214, -0.00059858, 5.46023946]]},
 "free_energy": -237.45877807,
 "mtime": 22.881385889715144,
 "numbers": {"__ndarray__": [[54], "int64", [78, 78, 78, 78, 78, 78, 78, 78, 78, 78, 78, 78, 78, 78, 78, 78, 78, 78, 16, 16, 16, 16, 16, 16, 16, 16, 16, 16, 16, 16, 16, 16, 16, 16, 16, 16, 52, 52, 52, 52, 52, 52, 52, 52, 52, 52, 52, 52, 52, 52, 52, 52, 52, 52]]},
 "pbc": {"__ndarray__": [[3], "bool", [true, true, true]]},
 "positions": {"__ndarray__": [[54, 3], "float64", [-5.24610102577061, 9.086598959923101, 7.29265001103698, -1.7487120421782398, 3.02888302050522, 7.2926270514820395, -3.49740700612183, 6.057740990217301, 7.29263905148234, -1.7487250421776097, 9.0865919900556, 7.29264596863858, 1.7486639938788002, 3.02887595976768, 7.29262196863888, -2.9973312729554044e-05, 6.0577340203433, 7.29263396863814, 1.7486509938807402, 9.08658402066262, 7.2926410938814, 5.24604097422876, 3.0288679903727203, 7.29261709388044, 3.4973460102851712, 6.0577259600848, 7.29262909388074, 5.24600699648902, 9.08660001370042, 12.78286904380736, 8.74339603254543, 3.0288839834125003, 12.78284504380766, 6.9947010161410015, 6.057742043990321, 12.782857043808319, -1.7487460199147795, 9.08661504382862, 12.782877960964559, 1.7486430161416304, 3.0288990135407006, 12.782853960964859, -5.1947801959686276e-05, 6.05775698325278, 12.78286596096516, 1.7486299636805602, 9.086606983573562, 12.78287391856268, 5.246018947276131, 3.02889104415138, 12.78284991856334, 3.4973250325454392, 6.057749013861261, 12.78286191856224, 1.7486349618925399, 1.0096299764774201, 6.201085096097799, -6.005451189015949e-05, 4.03848803705524, 6.20109709609846, -1.748753969242579, 7.06734600676512, 6.201109096097359, 5.246010945485539, 1.00962300660992, 6.2010810536994, 3.49731703075485, 4.0384809763198, 6.2010930536983, 1.74862201435042, 7.0673390368976206, 6.20110505369896, 8.74338698154453, 1.0096150372160801, 6.20107597085334, 6.994692961892551, 4.03847300692618, 6.20108797085238, 5.245997997948961, 7.06733097663826, 6.20109997085268, 1.74868201838909, 1.0096580170372202, 11.7107190874309, -1.2945554499970809e-05, 4.0385159867493, 11.7107310874312, -1.74870696520648, 7.0673739564594005, 11.71074308743024, 5.24605800198763, 1.00964995677786, 11.71071400458462, 3.4973629855832007, 4.038508017355681, 11.71072600458528, 1.7486689659312196, 7.067365987065781, 11.71073800458432, 8.74343398558383, 1.00964298690606, 11.710708921741821, 6.9947400708531395, 4.03850095661594, 11.71072092174072, 5.246044949527421, 7.06735901719398, 11.71073292174152, -7.017689409795266e-06, 2.0192800116103005, 8.599607982780581, -1.7487019816329998, 5.048137981322381, 8.59961998278088, -3.4973969980374293, 8.0769960419002, 8.59963198278154, 3.497368965906791, 2.0192730417385, 8.599602899937778, 1.7486740019631997, 5.048131011450581, 8.599614899938079, -2.0017688779895537e-05, 8.076988981160682, 8.59962689993712, 6.99474500195999, 2.01926598100612, 8.5995990656279, 5.24605092984717, 5.04812404158196, 8.5996110656273, 3.497355965903581, 8.07698201129404, 8.5996230656276, -6.90238432297613e-05, 2.0192990119120404, 14.14237700703658, -1.7487639877868197, 5.048156981624119, 14.142389007036881, -3.49745805989964, 8.077015042199962, 14.14240100703628, 3.49730701221576, 2.0192910425182005, 14.14237192419052, 1.74861299256378, 5.0481490122283, 14.142383924189561, -8.20238425997087e-05, 8.07700798146242, 14.14239592419312, 6.994683992560571, 2.01928398178384, 14.14236808987938, 5.2459889761561405, 5.048142042361661, 14.14238008988004, 3.49729401221255, 8.077000012073741, 14.14239208988034]]},
 "stress": {"__ndarray__": [[6], "float64", [-0.16251152425379342, -0.16249218174211424, -0.10570949539597725, 1.1598421646373335e-05, 8.400447132526277e-08, -1.3462935184530188e-08]]},
 "unique_id": "f3b7f8a540329c346106d079b174abea",
 "user": "lpan"},
"4": {
 "calculator": "vasp",
 "calculator_parameters": {"kpoints_generation": {"divisions": [2, 2, 1], "usershift": [0.0, 0.0, 0.0], "genvec1": [0.5, 0.0, 0.0], "genvec2": [0.0, 0.5, 0.0], "genvec3": [0.0, 0.0, 1.0], "shift": [0.0, 0.0, 0.0]}, "system": "PtSTe", "lcompat": false, "prec": "normal", "enmax": 520.0, "enaug": 368.792, "ediff": 0.0001, "ialgo": 68, "iwavpr": 10, "nbands": 240, "nelect": 396.0, "turbo": 0, "irestart": 0, "nreboot": 0, "nmin": 0, "eref": 0.0, "ismear": 0, "sigma": 0.05, "kspacing": 0.5, "kgamma": true, "lreal": true, "ropt": [-0.0005, -0.0005, -0.0005], "lmaxpaw": -100, "lmaxmix": 2, "nlspline": false, "istart": 0, "icharg": 2, "iniwav": 1, "ispin": 1, "lnoncollinear": false, "magmom": [1.0, 1.0, 1.0, 1.0, 1.0, 1.0, 1.0, 1.0, 1.0, 1.0, 1.0, 1.0, 1.0, 1.0, 1.0, 1.0, 1.0, 1.0, 1.0, 1.0, 1.0, 1.0, 1.0, 1.0, 1.0, 1.0, 1.0, 1.0, 1.0, 1.0, 1.0, 1.0, 1.0, 1.0, 1.0, 1.0, 1.0, 1.0, 1.0, 1.0, 1.0, 1.0, 1.0, 1.0, 1.0, 1.0, 1.0, 1.0, 1.0, 1.0, 1.0, 1.0, 1.0, 1.0], "nupdown": -1.0, "lsorbit": false, "saxis": [0.0, 0.0, 1.0], "lspiral": false, "qspiral": [0.0, 0.0, 0.0], "lzeroz": false, "lasph": false, "lmetagga": false, "nelm": 1, "nelmdl": -5, "nelmin": 2, "enini": 520.0, "ldiag": true, "lsubrot": false, "weimin": 0.0, "ebreak": 1e-07, "deper": 0.3, "nrmm": 4, "time": 0.4, "amix": 0.4, "bmix": 1.0, "amin": 0.1, "amix_mag": 1.6, "bmix_mag": 1.0, "imix": 4, "mixfirst": false, "maxmix": -45, "wc": 100.0, "inimix": 1, "mixpre": 1, "mremove": 5, "ldipol": false, "lmono": false, "idipol": 0, "epsilon": 1.0, "dipol": [-100.0, -100.0, -100.0], "efield": 0.0, "ngx": 60, "ngy": 60, "ngz": 120, "ngxf": 120, "ngyf": 120, "ngzf": 240, "addgrid": false, "nsw": 0, "ibrion": -1, "mdalgo": 0, "isif": 4, "pstress": 0.0, "ediffg": 0.001, "nfree": 1, "potim": 0.25, "smass": -3.0, "scalee": 1.0, "tebeg": 0.0001, "teend": 0.0001, "nblock": 1, "kblock": 1, "npaco": 256, "apaco": 16.0, "isym": 0, "symprec": 1e-05, "lorbit": 0, "rwigs": [-1.0, -1.0, -1.0], "nedos": 301, "emin": 10.0, "emax": -10.0, "efermi": 0.0, "nwrite": 2, "lwave": false, "ldownsample": false, "lcharg": true, "lpard": false, "lvtot": false, "lvhar": false, "lelf": false, "loptics": false, "stm": [0.0, 0.0, 0.0, 0.0, 0.0, 0.0, 0.0], "npar": 6, "nsim": 1, "nblk": -1, "lplane": false, "lscalapack": true, "lscaaware": false, "lscalu": false, "lasync": false, "lorbitalreal": false, "idiot": 3, "ispecial": 0, "lmusic": false, "pomass": [195.08, 32.066, 127.6], "darwinr": [0.0, 0.0, 0.0], "darwinv": [1.0, 1.0, 1.0], "lcorr": true, "gga_compat": true, "lberry": false, "icorelevel": 0, "ldau": false, "i_constrained_m": 0, "gga": "--", "voskown": 0, "lhfcalc": false, "precfock": "", "lsymgrad": false, "lhfone": false, "lrhfcalc": false, "lthomas": false, "lmodelhf": false, "encut4o": -1.0, "exxoep": 0, "fourorbit": 0, "aexx": 0.0, "hfalpha": 0.0, "mcalpha": 0.0, "aldax": 1.0, "aggax": 1.0, "aldac": 1.0, "aggac": 1.0, "nkredx": 1, "nkredy": 1, "nkredz": 1, "shiftred": false, "oddonly": false, "evenonly": false, "lmaxfock": 0, "nmaxfockae": 0, "lfockaedft": false, "hfscreen": 0.0, "hfscreenc": 0.0, "nbandsgwlow": 0, "luse_vdw": false, "zab_vdw": -0.8491, "param1": 0.1234, "param2": 1.0, "param3": 0.0, "model_gw": 0, "model_eps0": 23.51200745, "model_alpha": 1.0, "lepsilon": false, "lrpa": false, "lnabla": false, "lvel": false, "kinter": 0, "cshift": -0.1, "omegamax": -30.0, "deg_threshold": 0.002, "rtime": -0.1, "wplasmai": 0.0, "dfield": [0.0, 0.0, 0.0], "wplasma": [0.0, 0.0, 0.0, 0.0, 0.0, 0.0, 0.0, 0.0, 0.0], "nucind": false, "magpos": [0.0, 0.0, 0.0], "lnicsall": true, "orbitalmag": false, "lmagbloch": false, "lchimag": false, "lgauge": true, "magatom": 0, "magdipol": [0.0, 0.0, 0.0], "avecconst": [0.0, 0.0, 0.0], "ladder": false, "lrpaforce": false, "lfxc": false, "lhartree": true, "ibse": 0, "kpoint": [-1, 0, 0, 0], "ltcte": false, "ltete": false, "ltriplet": false, "lfxceps": false, "lfxheg": false, "naturalo": 2, "l2order": false, "lmp2lt": false, "lusew": false, "encutgw": -2.0, "encutgwsoft": -2.0, "encutlf": -1.0, "lmaxmp2": -1, "scissor": 0.0, "nomega": 0, "nomegar": 0, "nbandsgw": -1, "nbandso": -1, "nbandsv": -1, "nelmhf": 1, "dim": 3, "antires": 0, "omegamin": -30.0, "omegatl": -200.0, "omegagrid": 140, "selfenergy": false, "lspectral": false, "lspectralgw": false, "lsingles": false, "lfermigw": false, "oddonlygw": false, "evenonlygw": false, "nkredlfx": 1, "nkredlfy": 1, "nkredlfz": 1, "maxmem": 2800, "telescope": 0, "taupar": 1, "omegapar": -1, "lambda": 1.0, "ofield_kappa": 0.0, "ofield_k": [0.0, 0.0, 0.0], "ofield_q6_near": 0.0, "ofield_q6_far": 0.0, "ofield_a": 0.0},
 "cell": {"array": {"__ndarray__": [[3, 3], "float64", [10.720219, -2.3e-05, -1.4e-05, -5.360129, 9.284108, 3.7e-05, -6.6e-05, 8.7e-05, 21.261256]]}, "__ase_objtype__": "cell"},
 "ctime": 22.881385889990774,
 "energy": -253.60731527,
 "forces": {"__ndarray__": [[54, 3], "float64", [-0.00011984, 0.00021376, -0.7788572, -0.00012918, 0.00024965, -0.77883886, -0.00014668, 0.00020816, -0.7788533, -0.00012072, 0.00021863, -0.77886797, -0.00012039, 0.00021509, -0.77882929, -0.00012705, 0.00022952, -0.77884414, -0.00013911, 0.00021007, -0.77883468, -0.00013151, 0.00024205, -0.77884716, -0.0001162, 0.00022435, -0.77886416, 6.399e-05, 0.00021665, -1.3550561, 3.914e-05, 0.00022453, -1.3550414, 4.768e-05, 0.00020613, -1.35502106, 4.504e-05, 0.0002285, -1.35504712, 7.75e-05, 0.00024246, -1.35504933, 6.71e-05, 0.0002415, -1.3550364, 5.457e-05, 0.00024246, -1.35502463, 7.36e-05, 0.00022825, -1.35504335, 4.272e-05, 0.00023004, -1.3550434, 0.00055083, 0.00039472, -2.80067741, 0.00057459, 0.00035458, -2.80072329, 0.0005206, 0.00038905, -2.80069873, 0.00054127, 0.00039317, -2.80069058, 0.0005843, 0.00036034, -2.80070622, 0.00055436, 0.00036806, -2.8006975, 0.0005639, 0.0003576, -2.80069736, 0.00057689, 0.00037356, -2.80070487, 0.00056599, 0.00037489, -2.80068218, -0.00055354, 0.00017218, -2.31365217, -0.00051246, 0.00017715, -2.31365382, -0.00052249, 0.00017143, -2.31364179, -0.00053484, 0.00022373, -2.31366728, -0.00049213, 0.00012829, -2.31364275, -0.00053944, 0.00016215, -2.31364472, -0.00051231, 0.000157, -2.31363873, -0.00058613, 0.00013668, -2.31363741, -0.0005295, 0.00017112, -2.31366408, -0.00014357, -0.00051569, 3.33466472, -0.00020902, -0.00053932, 3.33468125, -0.00019915, -0.00052443, 3.33467738, -0.00018775, -0.00050865, 3.33467912, -0.00018141, -0.00056069, 3.3346836, -0.00016602, -0.00053527, 3.33467112, -0.00020906, -0.00051103, 3.33469717, -0.00015821, -0.00053145, 3.33468078, -0.00016892, -0.00051392, 3.3346752, 0.00022911, -0.0004661, 3.91357254, 0.0002126, -0.00046335, 3.91357689, 0.00023055, -0.00045895, 3.91355352, 0.00024108, -0.00045353, 3.91354261, 0.00021553, -0.00047276, 3.91355887, 0.00021249, -0.00046946, 3.91356222, 0.00020302, -0.00044583, 3.9135335, 0.00024074, -0.00049091, 3.91354292, 0.00022743, -0.00047614, 3.91356705]]},
 "free_energy": -253.62056561,
 "mtime": 22.881385889990774,
 "numbers": {"__ndarray__": [[54], "int64", [78, 78, 78, 78, 78, 78, 78, 78, 78, 78, 78, 78, 78, 78, 78, 78, 78, 78, 16, 16, 16, 16, 16, 16, 16, 16, 16, 16, 16, 16, 16, 16, 16, 16, 16, 16, 52, 52, 52, 52, 52, 52, 52, 52, 52, 52, 52, 52, 52, 52, 52, 52, 52, 52]]},
 "pbc": {"__ndarray__": [[3], "bool", [true, true, true]]},
 "positions": {"__ndarray__": [[54, 3], "float64", [-5.36014698442574, 9.284134033352931, 7.4511859777564, -1.78672800843359, 3.09472801918923, 7.45116194892568, -3.5734370140201395, 6.189431026270479, 7.45117406964669, -1.7867410084342399, 9.28412599532578, 7.45118194892668, 1.78667898597921, 3.09472100240703, 7.4511570696476905, -3.103802533987345e-05, 6.18942298823898, 7.45116897775417, 1.78666598597856, 9.28411897854358, 7.45117706964869, 5.360085069172901, 3.09471296437965, 7.45115304081783, 3.5733749915651107, 6.1894159714623305, 7.45116494892768, 10.72017901590408, 2.696881264e-05, 12.120721033067639, 8.933470063921432, 3.09472895464229, 12.12073294117272, 7.146759986312981, 6.189431961725839, 12.120745061895128, 3.57336701031949, 4.202361992e-05, 12.12072994117409, 1.7866569863116402, 3.09474400945622, 12.12074291234337, -5.2984094619798385e-05, 6.18944701653954, 12.12075503306564, 1.78664398631363, 9.28414198558929, 12.120762061894128, 5.360063015904731, 3.09473699267609, 12.12073803306664, 3.5733540639220793, 6.1894389785057395, 12.12074994117172, 1.78664899258152, 1.0315789834068598, 6.33589100692198, -6.103142632967621e-05, 4.12628096924316, 6.33590397809126, -1.78677100183259, 7.22098397632648, 6.335916098813529, 5.36005502217392, 1.03157103822056, 6.335886978092489, 3.5733449445654704, 4.126274045304109, 6.3358990988149, 1.7866350277611593, 7.22097695954548, 6.335911006924239, 8.93346094456482, 1.03156402144066, 6.335882098815899, 7.14675102776246, 4.126266007272379, 6.335894006922239, 5.360042022176571, 7.22096901435276, 6.33590591503069, 1.7866969880023202, 1.03160699198786, 11.02529893112343, -1.2982406579896619e-05, 4.12630999907466, 11.025311902295941, -1.78672300641179, 7.22101198490748, 11.02532402301498, 5.36010307119601, 1.03159895396048, 11.02529490229357, 3.573392993587559, 4.12630196104403, 11.02530702301598, 1.7866830231819597, 7.22100496812648, 11.02531893112569, 8.933508939985622, 1.03159203002166, 11.02529002301735, 7.146798969580019, 4.12629503710411, 11.02530193112706, 5.360090017594071, 7.22099702293811, 11.02531490229494, -8.024412199807685e-06, 2.0631779587740495, 8.786555998673519, -1.7867170299980901, 5.15788096585443, 8.78656790678197, -3.5734270004023996, 8.2525830445281, 8.78658002750124, 3.57339897000321, 2.06317001358133, 8.78655090677997, 1.7866889995936506, 5.157873020668999, 8.78656409056504, -2.0970811949863746e-05, 8.25257602775145, 8.78657599867475, 7.146804999592999, 2.06316299680555, 8.78654709056604, 5.360095029187401, 5.1578660038879995, 8.78655899867575, 3.573385970002562, 8.25256798971788, 8.78657090678097, -7.00163141198425e-05, 2.06319700771329, 13.50981992181835, -1.7867800403193297, 5.157898993546109, 13.509832042537388, -3.57349001072493, 8.25260200062856, 13.509843950647099, 3.5733360668822094, 2.06318896968243, 13.509815042538248, 1.7866259892711203, 5.15789197676946, 13.5098280137109, -8.398113447969295e-05, 8.252594983851909, 13.50983992182061, 7.146741935669181, 2.06318204574709, 13.50981101371227, 5.360032018866821, 5.157884031578809, 13.509822921818609, 3.573323013280269, 8.25258703866006, 13.509835042539619]]},
 "stress": {"__ndarray__": [[6], "float64", [-0.10771021863609008, -0.10769503212688497, -0.07036098806866325, 9.378067189931625e-06, 6.747071365079802e-08, -3.515654845336263e-07]]},
 "unique_id": "3d16b8a7d2e4298fb3217dbc43f91d3b",
 "user": "lpan"},
"5": {
 "calculator": "vasp",
 "calculator_parameters": {"kpoints_generation": {"divisions": [2, 2, 1], "usershift": [0.0, 0.0, 0.0], "genvec1": [0.5, 0.0, 0.0], "genvec2": [0.0, 0.5, 0.0], "genvec3": [0.0, 0.0, 1.0], "shift": [0.0, 0.0, 0.0]}, "system": "PtSTe", "lcompat": false, "prec": "normal", "enmax": 520.0, "enaug": 368.792, "ediff": 0.0001, "ialgo": 68, "iwavpr": 10, "nbands": 240, "nelect": 396.0, "turbo": 0, "irestart": 0, "nreboot": 0, "nmin": 0, "eref": 0.0, "ismear": 0, "sigma": 0.05, "kspacing": 0.5, "kgamma": true, "lreal": true, "ropt": [-0.0005, -0.0005, -0.0005], "lmaxpaw": -100, "lmaxmix": 2, "nlspline": false, "istart": 0, "icharg": 2, "iniwav": 1, "ispin": 1, "lnoncollinear": false, "magmom": [1.0, 1.0, 1.0, 1.0, 1.0, 1.0, 1.0, 1.0, 1.0, 1.0, 1.0, 1.0, 1.0, 1.0, 1.0, 1.0, 1.0, 1.0, 1.0, 1.0, 1.0, 1.0, 1.0, 1.0, 1.0, 1.0, 1.0, 1.0, 1.0, 1.0, 1.0, 1.0, 1.0, 1.0, 1.0, 1.0, 1.0, 1.0, 1.0, 1.0, 1.0, 1.0, 1.0, 1.0, 1.0, 1.0, 1.0, 1.0, 1.0, 1.0, 1.0, 1.0, 1.0, 1.0], "nupdown": -1.0, "lsorbit": false, "saxis": [0.0, 0.0, 1.0], "lspiral": false, "qspiral": [0.0, 0.0, 0.0], "lzeroz": false, "lasph": false, "lmetagga": false, "nelm": 1, "nelmdl": -5, "nelmin": 2, "enini": 520.0, "ldiag": true, "lsubrot": false, "weimin": 0.0, "ebreak": 1e-07, "deper": 0.3, "nrmm": 4, "time": 0.4, "amix": 0.4, "bmix": 1.0, "amin": 0.1, "amix_mag": 1.6, "bmix_mag": 1.0, "imix": 4, "mixfirst": false, "maxmix": -45, "wc": 100.0, "inimix": 1, "mixpre": 1, "mremove": 5, "ldipol": false, "lmono": false, "idipol": 0, "epsilon": 1.0, "dipol": [-100.0, -100.0, -100.0], "efield": 0.0, "ngx": 60, "ngy": 60, "ngz": 120, "ngxf": 120, "ngyf": 120, "ngzf": 240, "addgrid": false, "nsw": 0, "ibrion": -1, "mdalgo": 0, "isif": 4, "pstress": 0.0, "ediffg": 0.001, "nfree": 1, "potim": 0.25, "smass": -3.0, "scalee": 1.0, "tebeg": 0.0001, "teend": 0.0001, "nblock": 1, "kblock": 1, "npaco": 256, "apaco": 16.0, "isym": 0, "symprec": 1e-05, "lorbit": 0, "rwigs": [-1.0, -1.0, -1.0], "nedos": 301, "emin": 10.0, "emax": -10.0, "efermi": 0.0, "nwrite": 2, "lwave": false, "ldownsample": false, "lcharg": true, "lpard": false, "lvtot": false, "lvhar": false, "lelf": false, "loptics": false, "stm": [0.0, 0.0, 0.0, 0.0, 0.0, 0.0, 0.0], "npar": 6, "nsim": 1, "nblk": -1, "lplane": false, "lscalapack": true, "lscaaware": false, "lscalu": false, "lasync": false, "lorbitalreal": false, "idiot": 3, "ispecial": 0, "lmusic": false, "pomass": [195.08, 32.066, 127.6], "darwinr": [0.0, 0.0, 0.0], "darwinv": [1.0, 1.0, 1.0], "lcorr": true, "gga_compat": true, "lberry": false, "icorelevel": 0, "ldau": false, "i_constrained_m": 0, "gga": "--", "voskown": 0, "lhfcalc": false, "precfock": "", "lsymgrad": false, "lhfone": false, "lrhfcalc": false, "lthomas": false, "lmodelhf": false, "encut4o": -1.0, "exxoep": 0, "fourorbit": 0, "aexx": 0.0, "hfalpha": 0.0, "mcalpha": 0.0, "aldax": 1.0, "aggax": 1.0, "aldac": 1.0, "aggac": 1.0, "nkredx": 1, "nkredy": 1, "nkredz": 1, "shiftred": false, "oddonly": false, "evenonly": false, "lmaxfock": 0, "nmaxfockae": 0, "lfockaedft": false, "hfscreen": 0.0, "hfscreenc": 0.0, "nbandsgwlow": 0, "luse_vdw": false, "zab_vdw": -0.8491, "param1": 0.1234, "param2": 1.0, "param3": 0.0, "model_gw": 0, "model_eps0": 23.51200745, "model_alpha": 1.0, "lepsilon": false, "lrpa": false, "lnabla": false, "lvel": false, "kinter": 0, "cshift": -0.1, "omegamax": -30.0, "deg_threshold": 0.002, "rtime": -0.1, "wplasmai": 0.0, "dfield": [0.0, 0.0, 0.0], "wplasma": [0.0, 0.0, 0.0, 0.0, 0.0, 0.0, 0.0, 0.0, 0.0], "nucind": false, "magpos": [0.0, 0.0, 0.0], "lnicsall": true, "orbitalmag": false, "lmagbloch": false, "lchimag": false, "lgauge": true, "magatom": 0, "magdipol": [0.0, 0.0, 0.0], "avecconst": [0.0, 0.0, 0.0], "ladder": false, "lrpaforce": false, "lfxc": false, "lhartree": true, "ibse": 0, "kpoint": [-1, 0, 0, 0], "ltcte": false, "ltete": false, "ltriplet": false, "lfxceps": false, "lfxheg": false, "naturalo": 2, "l2order": false, "lmp2lt": false, "lusew": false, "encutgw": -2.0, "encutgwsoft": -2.0, "encutlf": -1.0, "lmaxmp2": -1, "scissor": 0.0, "nomega": 0, "nomegar": 0, "nbandsgw": -1, "nbandso": -1, "nbandsv": -1, "nelmhf": 1, "dim": 3, "antires": 0, "omegamin": -30.0, "omegatl": -200.0, "omegagrid": 140, "selfenergy": false, "lspectral": false, "lspectralgw": false, "lsingles": false, "lfermigw": false, "oddonlygw": false, "evenonlygw": false, "nkredlfx": 1, "nkredlfy": 1, "nkredlfz": 1, "maxmem": 2800, "telescope": 0, "taupar": 1, "omegapar": -1, "lambda": 1.0, "ofield_kappa": 0.0, "ofield_k": [0.0, 0.0, 0.0], "ofield_q6_near": 0.0, "ofield_q6_far": 0.0, "ofield_a": 0.0},
 "cell": {"array": {"__ndarray__": [[3, 3], "float64", [10.720219, -2.3e-05, -1.4e-05, -5.360129, 9.284108, 3.7e-05, -6.6e-05, 8.7e-05, 21.261256]]}, "__ase_objtype__": "cell"},
 "ctime": 22.8813858902983,
 "energy": -253.39931669,
 "forces": {"__ndarray__": [[54, 3], "float64", [-0.00011659, 0.00024043, -1.00986191, -0.00010996, 0.00024396, -1.0098702, -0.00012966, 0.00021913, -1.00986019, -9.795e-05, 0.00023062, -1.00986705, -0.0001256, 0.00021735, -1.00983672, -0.00010147, 0.00023966, -1.00985691, -0.00013155, 0.00020533, -1.00985487, -0.00012635, 0.00023915, -1.00984371, -0.00012128, 0.00023354, -1.00987812, 5.855e-05, 0.00019781, -1.31103559, 1.739e-05, 0.00021777, -1.31103823, 2.863e-05, 0.00021409, -1.31101076, 4.44e-05, 0.00022298, -1.31104328, 7.354e-05, 0.00024749, -1.31106326, 6.807e-05, 0.00024692, -1.31103246, 4.823e-05, 0.00022777, -1.31100883, 5.085e-05, 0.00022222, -1.31105515, 4.311e-05, 0.0002311, -1.31104364, 0.00053774, 0.00036516, -2.78722078, 0.00053706, 0.00040387, -2.78720799, 0.00057377, 0.00039188, -2.78720051, 0.00056517, 0.0003509, -2.78721413, 0.00055615, 0.00036377, -2.78720142, 0.0005887, 0.00038192, -2.78716728, 0.00054927, 0.00036402, -2.7872208, 0.0005503, 0.00037184, -2.78719884, 0.0005042, 0.0003714, -2.78717573, -0.00049289, 0.00017437, -2.5726035, -0.00052562, 0.00024031, -2.57262457, -0.00050013, 0.00029557, -2.5726297, -0.00049964, 0.00020564, -2.57258735, -0.00050765, 0.00024436, -2.57259033, -0.00047849, 0.00022885, -2.57258714, -0.00060164, 0.00020438, -2.57265509, -0.000541, 0.00014813, -2.57265747, -0.00057723, 0.00020757, -2.57264083, -0.00017436, -0.00057066, 3.90720727, -0.00018838, -0.00059075, 3.90722591, -0.00019995, -0.00055081, 3.90722388, -0.0001891, -0.00055663, 3.907218, -0.00018382, -0.00055692, 3.90719957, -0.00018097, -0.00056933, 3.90719318, -0.00020209, -0.00058266, 3.90721918, -0.00019103, -0.00056299, 3.90721545, -0.00019928, -0.00055332, 3.90721235, 0.00022419, -0.0004776, 3.77353512, 0.00021641, -0.00047114, 3.77351602, 0.00025091, -0.00046006, 3.77349666, 0.00026217, -0.00050033, 3.77349819, 0.00027016, -0.00045601, 3.77349334, 0.00023605, -0.00045839, 3.77349603, 0.00020893, -0.00051618, 3.77351002, 0.00021255, -0.00046894, 3.7734962, 0.0002172, -0.00050852, 3.773488]]},
 "free_energy": -253.41859965,
 "mtime": 22.8813858902983,
 "numbers": {"__ndarray__": [[54], "int64", [78, 78, 78, 78, 78, 78, 78, 78, 78, 78, 78, 78, 78, 78, 78, 78, 78, 78, 16, 16, 16, 16, 16, 16, 16, 16, 16, 16, 16, 16, 16, 16, 16, 16, 16, 16, 52, 52, 52, 52, 52, 52, 52, 52, 52, 52, 52, 52, 52, 52, 52, 52, 52, 52]]},
 "pbc": {"__ndarray__": [[3], "bool", [true, true, true]]},
 "positions": {"__ndarray__": [[54, 3], "float64", [-5.36014698442574, 9.284134033352931, 7.4511859777564, -1.78672800843359, 3.09472801918923, 7.45116194892568, -3.5734370140201395, 6.189431026270479, 7.45117406964669, -1.7867410084342399, 9.28412599532578, 7.45118194892668, 1.78667898597921, 3.09472100240703, 7.4511570696476905, -3.103802533987345e-05, 6.18942298823898, 7.45116897775417, 1.78666598597856, 9.28411897854358, 7.45117706964869, 5.360085069172901, 3.09471296437965, 7.45115304081783, 3.5733749915651107, 6.1894159714623305, 7.45116494892768, 5.36004995054441, 9.28413503520713, 12.590758082520459, 8.933469998561762, 3.09472902103678, 12.59073299062554, 7.14676002815616, 6.18943202811923, 12.59074489873525, -1.7867620014388899, 9.28414999717333, 12.59076699062654, 1.7866569745532603, 3.09474398300963, 12.59074296179582, -5.2995853000273595e-05, 6.18944699009295, 12.59075508251809, 1.7866439745559106, 9.28414195914183, 12.59076189873402, 5.360063004146349, 3.0947369662294997, 12.590738082519088, 3.57335399856241, 6.1894390449002294, 12.59074999062454, 1.78664899258152, 1.0315789834068598, 6.33589100692198, -6.103142632967621e-05, 4.12628096924316, 6.33590397809126, -1.78677100183259, 7.22098397632648, 6.335916098813529, 5.36005502217392, 1.03157103822056, 6.335886978092489, 3.5733449445654704, 4.126274045304109, 6.3358990988149, 1.7866350277611593, 7.22097695954548, 6.335911006924239, 8.93346094456482, 1.03156402144066, 6.335882098815899, 7.14675102776246, 4.126266007272379, 6.335894006922239, 5.360042022176571, 7.22096901435276, 6.33590591503069, 1.7866969762439402, 1.0316069655412698, 11.49529898057588, -1.2994164960074283e-05, 4.12630997262807, 11.495311951748391, -1.7867230181701697, 7.22101195846089, 11.49532407246743, 5.360103005836339, 1.03159902035497, 11.495294951746391, 3.57339303543008, 4.126302027438291, 11.495307072468659, 1.7866829578222898, 7.221005034520971, 11.49531898057851, 8.93350903542943, 1.03159200357484, 11.49529007246966, 7.14679895782164, 4.12629501065752, 11.49530198057951, 5.36009000583569, 7.220996996491519, 11.49531495174739, -8.024412199807685e-06, 2.0631779587740495, 8.786555998673519, -1.7867170299980901, 5.15788096585443, 8.78656790678197, -3.5734270004023996, 8.2525830445281, 8.78658002750124, 3.57339897000321, 2.06317001358133, 8.78655090677997, 1.7866889995936506, 5.157873020668999, 8.78656409056504, -2.0970811949863746e-05, 8.25257602775145, 8.78657599867475, 7.146804999592999, 2.06316299680555, 8.78654709056604, 5.360095029187401, 5.1578660038879995, 8.78655899867575, 3.573385970002562, 8.25256798971788, 8.78657090678097, -7.002807250002018e-05, 2.0631969812667, 13.9798199712708, -1.7867799448755197, 5.15789896709929, 13.979832091989701, -3.5734900224833095, 8.25260197418197, 13.979844000099549, 3.57333600152254, 2.06318903607692, 13.979815091991071, 1.7866259239114501, 5.157892043163949, 13.979828063163719, -8.399289286016816e-05, 8.25259495740532, 13.97983997127306, 7.146742031112992, 2.06318201930027, 13.979811063164579, 5.3600320071084395, 5.157884005132219, 13.979822971271059, 3.57332300152189, 8.25258701221347, 13.97983509199207]]},
 "stress": {"__ndarray__": [[6], "float64", [-0.10447358667387191, -0.10445833256912296, -0.06554836382368463, 9.173252067965766e-06, 1.2313249203542493e-07, -3.144160222163691e-07]]},
 "unique_id": "9f14dda9385320d461bb2dad469df109",
 "user": "lpan"},
"6": {
 "calculator": "vasp",
 "calculator_parameters": {"kpoints_generation": {"divisions": [2, 2, 1], "usershift": [0.0, 0.0, 0.0], "genvec1": [0.5, 0.0, 0.0], "genvec2": [0.0, 0.5, 0.0], "genvec3": [0.0, 0.0, 1.0], "shift": [0.0, 0.0, 0.0]}, "system": "PtSTe", "lcompat": false, "prec": "normal", "enmax": 520.0, "enaug": 368.792, "ediff": 0.0001, "ialgo": 68, "iwavpr": 10, "nbands": 240, "nelect": 396.0, "turbo": 0, "irestart": 0, "nreboot": 0, "nmin": 0, "eref": 0.0, "ismear": 0, "sigma": 0.05, "kspacing": 0.5, "kgamma": true, "lreal": true, "ropt": [-0.0005, -0.0005, -0.0005], "lmaxpaw": -100, "lmaxmix": 2, "nlspline": false, "istart": 0, "icharg": 2, "iniwav": 1, "ispin": 1, "lnoncollinear": false, "magmom": [1.0, 1.0, 1.0, 1.0, 1.0, 1.0, 1.0, 1.0, 1.0, 1.0, 1.0, 1.0, 1.0, 1.0, 1.0, 1.0, 1.0, 1.0, 1.0, 1.0, 1.0, 1.0, 1.0, 1.0, 1.0, 1.0, 1.0, 1.0, 1.0, 1.0, 1.0, 1.0, 1.0, 1.0, 1.0, 1.0, 1.0, 1.0, 1.0, 1.0, 1.0, 1.0, 1.0, 1.0, 1.0, 1.0, 1.0, 1.0, 1.0, 1.0, 1.0, 1.0, 1.0, 1.0], "nupdown": -1.0, "lsorbit": false, "saxis": [0.0, 0.0, 1.0], "lspiral": false, "qspiral": [0.0, 0.0, 0.0], "lzeroz": false, "lasph": false, "lmetagga": false, "nelm": 1, "nelmdl": -5, "nelmin": 2, "enini": 520.0, "ldiag": true, "lsubrot": false, "weimin": 0.0, "ebreak": 1e-07, "deper": 0.3, "nrmm": 4, "time": 0.4, "amix": 0.4, "bmix": 1.0, "amin": 0.1, "amix_mag": 1.6, "bmix_mag": 1.0, "imix": 4, "mixfirst": false, "maxmix": -45, "wc": 100.0, "inimix": 1, "mixpre": 1, "mremove": 5, "ldipol": false, "lmono": false, "idipol": 0, "epsilon": 1.0, "dipol": [-100.0, -100.0, -100.0], "efield": 0.0, "ngx": 60, "ngy": 60, "ngz": 120, "ngxf": 120, "ngyf": 120, "ngzf": 240, "addgrid": false, "nsw": 0, "ibrion": -1, "mdalgo": 0, "isif": 4, "pstress": 0.0, "ediffg": 0.001, "nfree": 1, "potim": 0.25, "smass": -3.0, "scalee": 1.0, "tebeg": 0.0001, "teend": 0.0001, "nblock": 1, "kblock": 1, "npaco": 256, "apaco": 16.0, "isym": 0, "symprec": 1e-05, "lorbit": 0, "rwigs": [-1.0, -1.0, -1.0], "nedos": 301, "emin": 10.0, "emax": -10.0, "efermi": 0.0, "nwrite": 2, "lwave": false, "ldownsample": false, "lcharg": true, "lpard": false, "lvtot": false, "lvhar": false, "lelf": false, "loptics": false, "stm": [0.0, 0.0, 0.0, 0.0, 0.0, 0.0, 0.0], "npar": 6, "nsim": 1, "nblk": -1, "lplane": false, "lscalapack": true, "lscaaware": false, "lscalu": false, "lasync": false, "lorbitalreal": false, "idiot": 3, "ispecial": 0, "lmusic": false, "pomass": [195.08, 32.066, 127.6], "darwinr": [0.0, 0.0, 0.0], "darwinv": [1.0, 1.0, 1.0], "lcorr": true, "gga_compat": true, "lberry": false, "icorelevel": 0, "ldau": false, "i_constrained_m": 0, "gga": "--", "voskown": 0, "lhfcalc": false, "precfock": "", "lsymgrad": false, "lhfone": false, "lrhfcalc": false, "lthomas": false, "lmodelhf": false, "encut4o": -1.0, "exxoep": 0, "fourorbit": 0, "aexx": 0.0, "hfalpha": 0.0, "mcalpha": 0.0, "aldax": 1.0, "aggax": 1.0, "aldac": 1.0, "aggac": 1.0, "nkredx": 1, "nkredy": 1, "nkredz": 1, "shiftred": false, "oddonly": false, "evenonly": false, "lmaxfock": 0, "nmaxfockae": 0, "lfockaedft": false, "hfscreen": 0.0, "hfscreenc": 0.0, "nbandsgwlow": 0, "luse_vdw": false, "zab_vdw": -0.8491, "param1": 0.1234, "param2": 1.0, "param3": 0.0, "model_gw": 0, "model_eps0": 23.51200745, "model_alpha": 1.0, "lepsilon": false, "lrpa": false, "lnabla": false, "lvel": false, "kinter": 0, "cshift": -0.1, "omegamax": -30.0, "deg_threshold": 0.002, "rtime": -0.1, "wplasmai": 0.0, "dfield": [0.0, 0.0, 0.0], "wplasma": [0.0, 0.0, 0.0, 0.0, 0.0, 0.0, 0.0, 0.0, 0.0], "nucind": false, "magpos": [0.0, 0.0, 0.0], "lnicsall": true, "orbitalmag": false, "lmagbloch": false, "lchimag": false, "lgauge": true, "magatom": 0, "magdipol": [0.0, 0.0, 0.0], "avecconst": [0.0, 0.0, 0.0], "ladder": false, "lrpaforce": false, "lfxc": false, "lhartree": true, "ibse": 0, "kpoint": [-1, 0, 0, 0], "ltcte": false, "ltete": false, "ltriplet": false, "lfxceps": false, "lfxheg": false, "naturalo": 2, "l2order": false, "lmp2lt": false, "lusew": false, "encutgw": -2.0, "encutgwsoft": -2.0, "encutlf": -1.0, "lmaxmp2": -1, "scissor": 0.0, "nomega": 0, "nomegar": 0, "nbandsgw": -1, "nbandso": -1, "nbandsv": -1, "nelmhf": 1, "dim": 3, "antires": 0, "omegamin": -30.0, "omegatl": -200.0, "omegagrid": 140, "selfenergy": false, "lspectral": false, "lspectralgw": false, "lsingles": false, "lfermigw": false, "oddonlygw": false, "evenonlygw": false, "nkredlfx": 1, "nkredlfy": 1, "nkredlfz": 1, "maxmem": 2800, "telescope": 0, "taupar": 1, "omegapar": -1, "lambda": 1.0, "ofield_kappa": 0.0, "ofield_k": [0.0, 0.0, 0.0], "ofield_q6_near": 0.0, "ofield_q6_far": 0.0, "ofield_a": 0.0},
 "cell": {"array": {"__ndarray__": [[3, 3], "float64", [10.720219, -2.3e-05, -1.4e-05, -5.360129, 9.284108, 3.7e-05, -6.6e-05, 8.7e-05, 21.261256]]}, "__ase_objtype__": "cell"},
 "ctime": 22.881385890628877,
 "energy": -252.75458152999997,
 "forces": {"__ndarray__": [[54, 3], "float64", [-0.00010847, 0.0002564, -1.21788848, -0.00012854, 0.00027248, -1.21788847, -0.00014031, 0.00024449, -1.21790209, -0.00011076, 0.00025839, -1.21789537, -0.00011204, 0.00024395, -1.21786925, -9.89e-05, 0.00028, -1.21788171, -0.00012875, 0.00024969, -1.21787582, -0.00012315, 0.00027316, -1.21789331, -0.00010596, 0.00026145, -1.21789425, 7.658e-05, 0.00017918, -0.84647944, 2.462e-05, 0.00020017, -0.84644744, 4.414e-05, 0.00018394, -0.84646199, 3.964e-05, 0.00018208, -0.84646704, 7.25e-05, 0.00021949, -0.84647762, 5.47e-05, 0.00020606, -0.84645273, 4.38e-05, 0.00022038, -0.84644464, 5.507e-05, 0.00018357, -0.84647982, 4.519e-05, 0.00021086, -0.84645451, 0.00055159, 0.00036296, -2.76111419, 0.0005487, 0.00036194, -2.76117674, 0.00056342, 0.0003582, -2.7610964, 0.00058875, 0.00037135, -2.76113639, 0.00056104, 0.00038178, -2.7611422, 0.00057056, 0.00036642, -2.76111731, 0.00055561, 0.00034236, -2.76116543, 0.00055664, 0.00034768, -2.76111567, 0.00054172, 0.00034369, -2.76107541, -0.00054541, 0.00025738, -2.70618842, -0.00052304, 0.00022726, -2.70623431, -0.00055529, 0.00027232, -2.7062184, -0.00057115, 0.00028503, -2.70619302, -0.0005527, 0.00022632, -2.70618809, -0.00054514, 0.00020849, -2.70621886, -0.00053664, 0.0002572, -2.70621086, -0.00054941, 0.0002509, -2.70619147, -0.00052283, 0.00025569, -2.7061781, -0.0002057, -0.0005879, 4.09842431, -0.00020606, -0.00059751, 4.09842858, -0.00021498, -0.00059121, 4.09842948, -0.00018746, -0.00058364, 4.09841756, -0.00019997, -0.00058749, 4.09841872, -0.00019028, -0.0006092, 4.09840591, -0.00020491, -0.00058292, 4.09843737, -0.0001843, -0.00060272, 4.09842464, -0.00019785, -0.00057905, 4.09840112, 0.00027483, -0.00047508, 3.43325614, 0.00023814, -0.00045149, 3.43326188, 0.00023884, -0.00048473, 3.43325047, 0.0002604, -0.00047153, 3.4332578, 0.00024812, -0.0004985, 3.43325115, 0.00025796, -0.00045663, 3.43324596, 0.00022563, -0.00049335, 3.4332571, 0.00026695, -0.00048115, 3.4332735, 0.00024489, -0.00046858, 3.43327355]]},
 "free_energy": -252.77274242,
 "mtime": 22.881385890628877,
 "numbers": {"__ndarray__": [[54], "int64", [78, 78, 78, 78, 78, 78, 78, 78, 78, 78, 78, 78, 78, 78, 78, 78, 78, 78, 16, 16, 16, 16, 16, 16, 16, 16, 16, 16, 16, 16, 16, 16, 16, 16, 16, 16, 52, 52, 52, 52, 52, 52, 52, 52, 52, 52, 52, 52, 52, 52, 52, 52, 52, 52]]},
 "pbc": {"__ndarray__": [[3], "bool", [true, true, true]]},
 "positions": {"__ndarray__": [[54, 3], "float64", [-5.36014698442574, 9.284134033352931, 7.4511859777564, -1.78672800843359, 3.09472801918923, 7.45116194892568, -3.5734370140201395, 6.189431026270479, 7.45117406964669, -1.7867410084342399, 9.28412599532578, 7.45118194892668, 1.78667898597921, 3.09472100240703, 7.4511570696476905, -3.103802533987345e-05, 6.18942298823898, 7.45116897775417, 1.78666598597856, 9.28411897854358, 7.45117706964869, 5.360085069172901, 3.09471296437965, 7.45115304081783, 3.5733749915651107, 6.1894159714623305, 7.45116494892768, 5.3600500459888805, 9.28413500875944, 13.06075791936021, 8.933469986803381, 3.09472899459019, 13.06073304007799, 7.14676001639778, 6.18943200167264, 13.060744948187699, -1.7867620131972703, 9.284149970726741, 13.06076704007899, 1.78665706999707, 3.09474395656281, 13.06074301124813, -5.300761071926554e-05, 6.189446963645489, 13.060754919357981, 1.7866440163984298, 9.28414202553609, 13.0607619481867, 5.3600629387873395, 3.0947370326231205, 13.060737919359351, 3.5733539868040305, 6.1894390184536405, 13.06075004007699, 1.78664899258152, 1.0315789834068598, 6.33589100692198, -6.103142632967621e-05, 4.12628096924316, 6.33590397809126, -1.78677100183259, 7.22098397632648, 6.335916098813529, 5.36005502217392, 1.03157103822056, 6.335886978092489, 3.5733449445654704, 4.126274045304109, 6.3358990988149, 1.7866350277611593, 7.22097695954548, 6.335911006924239, 8.93346094456482, 1.03156402144066, 6.335882098815899, 7.14675102776246, 4.126266007272379, 6.335894006922239, 5.360042022176571, 7.22096901435276, 6.33590591503069, 1.78669701808646, 1.03160703193553, 11.965299030028559, -1.3059524629779643e-05, 4.12631003902256, 11.96531200120121, -1.7867229763269894, 7.2210120248542795, 11.96532390930755, 5.36010299407796, 1.03159899390838, 11.96529500119884, 3.57339302367236, 4.12630200099083, 11.96530690930855, 1.7866829460639098, 7.221005008074379, 11.96531903003096, 8.93350902367171, 1.0315919771273798, 11.96528990930955, 7.146798999666502, 4.1262939629602, 11.965302030028589, 5.36008999407731, 7.22099697004493, 11.96531500119984, -8.024412199807685e-06, 2.0631779587740495, 8.786555998673519, -1.7867170299980901, 5.15788096585443, 8.78656790678197, -3.5734270004023996, 8.2525830445281, 8.78658002750124, 3.57339897000321, 2.06317001358133, 8.78655090677997, 1.7866889995936506, 5.157873020668999, 8.78656409056504, -2.0970811949863746e-05, 8.25257602775145, 8.78657599867475, 7.146804999592999, 2.06316299680555, 8.78654709056604, 5.360095029187401, 5.1578660038879995, 8.78655899867575, 3.573385970002562, 8.25256798971788, 8.78657090678097, -6.993262868996186e-05, 2.06319695481988, 14.44982002072311, -1.78678001023453, 5.15789903349291, 14.44983192882996, -3.57348998064079, 8.25260204057623, 14.449844049552231, 3.5733359897648205, 2.0631890096294603, 14.449814928830959, 1.7866260193559198, 5.15789201671626, 14.44982790000347, -8.405825252942943e-05, 8.25259502379981, 14.44984002072588, 7.14674201935527, 2.0631819928528103, 14.44981090000447, 5.36003199535006, 5.157883978685629, 14.449823020723509, 3.5733229897641707, 8.25258698576601, 14.44983492883196]]},
 "stress": {"__ndarray__": [[6], "float64", [-0.10256453288398902, -0.10254880285792772, -0.06570683539710781, 9.008557366661082e-06, -3.35169040059931e-09, -1.4015308742170858e-07]]},
 "unique_id": "381a84ea82bdce82c2e2df09259305ba",
 "user": "lpan"},
"7": {
 "calculator": "vasp",
 "calculator_parameters": {"kpoints_generation": {"divisions": [2, 2, 1], "usershift": [0.0, 0.0, 0.0], "genvec1": [0.5, 0.0, 0.0], "genvec2": [0.0, 0.5, 0.0], "genvec3": [0.0, 0.0, 1.0], "shift": [0.0, 0.0, 0.0]}, "system": "PtSTe", "lcompat": false, "prec": "normal", "enmax": 520.0, "enaug": 368.792, "ediff": 0.0001, "ialgo": 68, "iwavpr": 10, "nbands": 240, "nelect": 396.0, "turbo": 0, "irestart": 0, "nreboot": 0, "nmin": 0, "eref": 0.0, "ismear": 0, "sigma": 0.05, "kspacing": 0.5, "kgamma": true, "lreal": true, "ropt": [-0.0005, -0.0005, -0.0005], "lmaxpaw": -100, "lmaxmix": 2, "nlspline": false, "istart": 0, "icharg": 2, "iniwav": 1, "ispin": 1, "lnoncollinear": false, "magmom": [1.0, 1.0, 1.0, 1.0, 1.0, 1.0, 1.0, 1.0, 1.0, 1.0, 1.0, 1.0, 1.0, 1.0, 1.0, 1.0, 1.0, 1.0, 1.0, 1.0, 1.0, 1.0, 1.0, 1.0, 1.0, 1.0, 1.0, 1.0, 1.0, 1.0, 1.0, 1.0, 1.0, 1.0, 1.0, 1.0, 1.0, 1.0, 1.0, 1.0, 1.0, 1.0, 1.0, 1.0, 1.0, 1.0, 1.0, 1.0, 1.0, 1.0, 1.0, 1.0, 1.0, 1.0], "nupdown": -1.0, "lsorbit": false, "saxis": [0.0, 0.0, 1.0], "lspiral": false, "qspiral": [0.0, 0.0, 0.0], "lzeroz": false, "lasph": false, "lmetagga": false, "nelm": 1, "nelmdl": -5, "nelmin": 2, "enini": 520.0, "ldiag": true, "lsubrot": false, "weimin": 0.0, "ebreak": 1e-07, "deper": 0.3, "nrmm": 4, "time": 0.4, "amix": 0.4, "bmix": 1.0, "amin": 0.1, "amix_mag": 1.6, "bmix_mag": 1.0, "imix": 4, "mixfirst": false, "maxmix": -45, "wc": 100.0, "inimix": 1, "mixpre": 1, "mremove": 5, "ldipol": false, "lmono": false, "idipol": 0, "epsilon": 1.0, "dipol": [-100.0, -100.0, -100.0], "efield": 0.0, "ngx": 64, "ngy": 64, "ngz": 126, "ngxf": 128, "ngyf": 128, "ngzf": 252, "addgrid": false, "nsw": 0, "ibrion": -1, "mdalgo": 0, "isif": 4, "pstress": 0.0, "ediffg": 0.001, "nfree": 1, "potim": 0.25, "smass": -3.0, "scalee": 1.0, "tebeg": 0.0001, "teend": 0.0001, "nblock": 1, "kblock": 1, "npaco": 256, "apaco": 16.0, "isym": 0, "symprec": 1e-05, "lorbit": 0, "rwigs": [-1.0, -1.0, -1.0], "nedos": 301, "emin": 10.0, "emax": -10.0, "efermi": 0.0, "nwrite": 2, "lwave": false, "ldownsample": false, "lcharg": true, "lpard": false, "lvtot": false, "lvhar": false, "lelf": false, "loptics": false, "stm": [0.0, 0.0, 0.0, 0.0, 0.0, 0.0, 0.0], "npar": 6, "nsim": 1, "nblk": -1, "lplane": false, "lscalapack": true, "lscaaware": false, "lscalu": false, "lasync": false, "lorbitalreal": false, "idiot": 3, "ispecial": 0, "lmusic": false, "pomass": [195.08, 32.066, 127.6], "darwinr": [0.0, 0.0, 0.0], "darwinv": [1.0, 1.0, 1.0], "lcorr": true, "gga_compat": true, "lberry": false, "icorelevel": 0, "ldau": false, "i_constrained_m": 0, "gga": "--", "voskown": 0, "lhfcalc": false, "precfock": "", "lsymgrad": false, "lhfone": false, "lrhfcalc": false, "lthomas": false, "lmodelhf": false, "encut4o": -1.0, "exxoep": 0, "fourorbit": 0, "aexx": 0.0, "hfalpha": 0.0, "mcalpha": 0.0, "aldax": 1.0, "aggax": 1.0, "aldac": 1.0, "aggac": 1.0, "nkredx": 1, "nkredy": 1, "nkredz": 1, "shiftred": false, "oddonly": false, "evenonly": false, "lmaxfock": 0, "nmaxfockae": 0, "lfockaedft": false, "hfscreen": 0.0, "hfscreenc": 0.0, "nbandsgwlow": 0, "luse_vdw": false, "zab_vdw": -0.8491, "param1": 0.1234, "param2": 1.0, "param3": 0.0, "model_gw": 0, "model_eps0": 25.04493235, "model_alpha": 1.0, "lepsilon": false, "lrpa": false, "lnabla": false, "lvel": false, "kinter": 0, "cshift": -0.1, "omegamax": -30.0, "deg_threshold": 0.002, "rtime": -0.1, "wplasmai": 0.0, "dfield": [0.0, 0.0, 0.0], "wplasma": [0.0, 0.0, 0.0, 0.0, 0.0, 0.0, 0.0, 0.0, 0.0], "nucind": false, "magpos": [0.0, 0.0, 0.0], "lnicsall": true, "orbitalmag": false, "lmagbloch": false, "lchimag": false, "lgauge": true, "magatom": 0, "magdipol": [0.0, 0.0, 0.0], "avecconst": [0.0, 0.0, 0.0], "ladder": false, "lrpaforce": false, "lfxc": false, "lhartree": true, "ibse": 0, "kpoint": [-1, 0, 0, 0], "ltcte": false, "ltete": false, "ltriplet": false, "lfxceps": false, "lfxheg": false, "naturalo": 2, "l2order": false, "lmp2lt": false, "lusew": false, "encutgw": -2.0, "encutgwsoft": -2.0, "encutlf": -1.0, "lmaxmp2": -1, "scissor": 0.0, "nomega": 0, "nomegar": 0, "nbandsgw": -1, "nbandso": -1, "nbandsv": -1, "nelmhf": 1, "dim": 3, "antires": 0, "omegamin": -30.0, "omegatl": -200.0, "omegagrid": 140, "selfenergy": false, "lspectral": false, "lspectralgw": false, "lsingles": false, "lfermigw": false, "oddonlygw": false, "evenonlygw": false, "nkredlfx": 1, "nkredlfy": 1, "nkredlfz": 1, "maxmem": 2800, "telescope": 0, "taupar": 1, "omegapar": -1, "lambda": 1.0, "ofield_kappa": 0.0, "ofield_k": [0.0, 0.0, 0.0], "ofield_q6_near": 0.0, "ofield_q6_far": 0.0, "ofield_a": 0.0},
 "cell": {"array": {"__ndarray__": [[3, 3], "float64", [10.948308, -2.3e-05, -1.4e-05, -5.474174, 9.481643, 3.7e-05, -6.7e-05, 8.9e-05, 21.713623]]}, "__ase_objtype__": "cell"},
 "ctime": 22.88138589113481,
 "energy": -263.76451855999994,
 "forces": {"__ndarray__": [[54, 3], "float64", [-0.00020695, 0.00017672, -0.3984704, -0.00357289, 0.00577693, -0.42158237, 0.0029638, -0.00555022, -0.42159033, 0.00629035, 0.00026232, -0.42155388, 0.00311979, 0.00576068, -0.42156699, -0.00021052, 0.00016859, -0.41030956, -0.00674817, 0.00026767, -0.42157592, -0.00021339, 0.00016113, -0.40473694, -0.00337883, -0.00554402, -0.42157705, -9.552e-05, 0.00018427, -0.84085287, -0.00202773, 0.00271898, -0.82751873, 0.00113038, -0.00276799, -0.82754734, 0.00308299, 0.0005811, -0.82755224, 0.00184934, 0.00271181, -0.82754065, -7.855e-05, 0.00018369, -0.84194081, -0.00325021, 0.00057386, -0.82754762, -9.432e-05, 0.00017645, -0.83619092, -0.00130934, -0.00276893, -0.82750689, 0.01116191, 0.00653186, -1.65975029, 0.00032355, -0.01768933, -1.68057062, -0.0152427, 0.00925846, -1.68059164, 0.00033537, -0.00332711, -1.67729393, -0.00279605, 0.00205342, -1.67730373, 0.01590653, 0.00927453, -1.68057613, -0.01051057, 0.00653004, -1.6597524, 0.0034357, 0.00207177, -1.67729701, 0.00031909, -0.01225586, -1.6597531, -0.00331562, -0.00147596, -1.47527706, -0.00057883, -0.01616818, -1.47891548, -0.01465314, 0.00824176, -1.4789232, -0.00061702, -0.00383745, -1.47999706, -0.00404508, 0.00203182, -1.47998617, 0.01347825, 0.00821728, -1.47892235, 0.00217207, -0.00147751, -1.47531224, 0.00282538, 0.00206387, -1.47995841, -0.00055909, 0.00325989, -1.47529051, -0.00025387, 0.01358794, 2.06000609, -0.00711835, -0.00441552, 2.0443575, 0.01189864, -0.00745883, 2.06000322, -0.00283431, -0.00192486, 2.05135302, 0.00661475, -0.00441212, 2.04436546, -0.00304891, 0.00847391, 2.04440357, 0.00232432, -0.00193344, 2.05135896, -0.00025988, 0.00256169, 2.05134656, -0.01238418, -0.00743561, 2.06000834, 2.233e-05, 0.01362046, 2.34379526, -0.00725074, -0.00461627, 2.34590331, 0.01704026, -0.01021152, 2.34459046, -0.00856611, -0.0053437, 2.34849847, 0.00958166, -0.0026639, 2.34593289, 0.00284012, 0.0090182, 2.34592749, 0.00860856, -0.00534395, 2.34849678, 2.162e-05, 0.00952869, 2.34848162, -0.0121259, -0.00740755, 2.34380383]]},
 "free_energy": -263.77776893,
 "mtime": 22.88138589113481,
 "numbers": {"__ndarray__": [[54], "int64", [78, 78, 78, 78, 78, 78, 78, 78, 78, 78, 78, 78, 78, 78, 78, 78, 78, 78, 16, 16, 16, 16, 16, 16, 16, 16, 16, 16, 16, 16, 16, 16, 16, 16, 16, 16, 52, 52, 52, 52, 52, 52, 52, 52, 52, 52, 52, 52, 52, 52, 52, 52, 52, 52]]},
 "pbc": {"__ndarray__": [[3], "bool", [true, true, true]]},
 "positions": {"__ndarray__": [[54, 3], "float64", [-5.474193046522499, 9.48166802757829, 7.60972209587139, -1.8247430380429, 3.1605730419015803, 7.6096969949324995, -3.64946796017263, 6.321120961414961, 7.6097099796756495, -1.8247560429276592, 9.48166102462194, 7.60971699493308, 1.8246929802042202, 3.1605660389473, 7.60969189399545, -3.205140725918537e-05, 6.32111301029865, 7.609705095871969, 1.8246800300598502, 9.48165297869253, 7.60971297967381, 5.474129053191061, 3.16055799301878, 7.60968809587241, 3.6494039668398615, 6.321106007344371, 7.609699994934919, 5.474093943058722, 9.48166903092508, 12.378645927580859, 9.12354296618993, 3.16057404525133, 12.37862104377946, 7.2988190294079205, 6.32112196476264, 12.378634028521349, -1.8247790240452297, 9.48168502797732, 12.37865591232622, 1.8246709844337003, 3.1605900423015005, 12.378631028523559, -5.404717376012121e-05, 6.321137013647511, 12.3786429275827, 1.8246580342926815, 9.48167698204228, 12.37865102852077, 5.474106947941481, 3.16058199636787, 12.378625927583279, 3.6493819710726907, 6.3211300106941195, 12.37863804378188, 1.824662017907, 1.05352695448837, 6.47069800144204, -6.197361339954226e-05, 4.21407496881166, 6.470709900503149, -1.82478705996662, 7.37462203497944, 6.47072310238004, 5.474099021503841, 1.0535190033688702, 6.470692900500729, 3.6493739351519703, 4.21406701769535, 6.470705016699469, 1.8246490130242405, 7.374613989045581, 6.47071800143962, 9.12353503975029, 1.05351200041548, 6.470688016699909, 7.298810008142831, 4.21405897176149, 6.47069991575905, 5.474085031271362, 7.3746069860913, 6.470712900502569, 1.8247110141829104, 1.05355597111371, 11.259880095209098, -1.297733883986632e-05, 4.2141030372783, 11.25989307994836, -1.8247380089482998, 7.37465095678746, 11.2599049790105, 5.474148017776401, 1.05354801999866, 11.25987607994894, 3.6494229314252005, 4.21409603432425, 11.25988797901145, 1.8246980093001506, 7.37464300567092, 11.25990009520668, 9.123583981284181, 1.0535399740650302, 11.25987097900866, 7.298859004415391, 4.21408798839128, 11.25988309520726, 5.474134027543923, 7.37463600272109, 11.25989607995078, -7.9922515197326e-06, 2.10707498930556, 8.97350401238517, -1.8247319837719198, 5.26762300362885, 8.97351591144628, -3.6494570153827293, 8.42816997497931, 8.97352889618657, 3.6494280259956002, 2.10706798635128, 8.973498911448118, 1.82470397973251, 5.26761495769967, 8.97351189618715, -2.0997136279087003e-05, 8.42816297202592, 8.97352401238575, 7.29886502959177, 2.1070600352326703, 8.973494027643039, 5.474139997980959, 5.2676070065831295, 8.97350701238333, 3.649415021112841, 8.42815502090849, 8.9735189114457, -7.203444269981282e-05, 2.1070940025469302, 13.797263096665969, -1.8247970113141698, 5.26764201687674, 13.797276081409489, -3.64952204292163, 8.42818898822275, 13.79728798046863, 3.6493639838044207, 2.1070869995926502, 13.797257995728918, 1.8246390616766899, 5.267633970942881, 13.79727098046907, -8.503932745976325e-05, 8.42818198526729, 13.797283096666549, 7.298800056795281, 2.10707895365879, 13.7972528947885, 5.474076065270862, 5.267626967987419, 13.79726609666699, 3.649350978921662, 8.42817403414986, 13.7972779957265]]},
 "stress": {"__ndarray__": [[6], "float64", [-0.061476101748894035, -0.06146224924991741, -0.03901776075023851, 7.055732715882107e-06, 3.28159825311564e-07, -2.2851538041866305e-06]]},
 "unique_id": "8265d3ff8bf76a2404c25cd3db11d2f5",
 "user": "lpan"},
"8": {
 "calculator": "vasp",
 "calculator_parameters": {"kpoints_generation": {"divisions": [2, 2, 1], "usershift": [0.0, 0.0, 0.0], "genvec1": [0.5, 0.0, 0.0], "genvec2": [0.0, 0.5, 0.0], "genvec3": [0.0, 0.0, 1.0], "shift": [0.0, 0.0, 0.0]}, "system": "PtSTe", "lcompat": false, "prec": "normal", "enmax": 520.0, "enaug": 368.792, "ediff": 0.0001, "ialgo": 68, "iwavpr": 10, "nbands": 240, "nelect": 396.0, "turbo": 0, "irestart": 0, "nreboot": 0, "nmin": 0, "eref": 0.0, "ismear": 0, "sigma": 0.05, "kspacing": 0.5, "kgamma": true, "lreal": true, "ropt": [-0.0005, -0.0005, -0.0005], "lmaxpaw": -100, "lmaxmix": 2, "nlspline": false, "istart": 0, "icharg": 2, "iniwav": 1, "ispin": 1, "lnoncollinear": false, "magmom": [1.0, 1.0, 1.0, 1.0, 1.0, 1.0, 1.0, 1.0, 1.0, 1.0, 1.0, 1.0, 1.0, 1.0, 1.0, 1.0, 1.0, 1.0, 1.0, 1.0, 1.0, 1.0, 1.0, 1.0, 1.0, 1.0, 1.0, 1.0, 1.0, 1.0, 1.0, 1.0, 1.0, 1.0, 1.0, 1.0, 1.0, 1.0, 1.0, 1.0, 1.0, 1.0, 1.0, 1.0, 1.0, 1.0, 1.0, 1.0, 1.0, 1.0, 1.0, 1.0, 1.0, 1.0], "nupdown": -1.0, "lsorbit": false, "saxis": [0.0, 0.0, 1.0], "lspiral": false, "qspiral": [0.0, 0.0, 0.0], "lzeroz": false, "lasph": false, "lmetagga": false, "nelm": 1, "nelmdl": -5, "nelmin": 2, "enini": 520.0, "ldiag": true, "lsubrot": false, "weimin": 0.0, "ebreak": 1e-07, "deper": 0.3, "nrmm": 4, "time": 0.4, "amix": 0.4, "bmix": 1.0, "amin": 0.1, "amix_mag": 1.6, "bmix_mag": 1.0, "imix": 4, "mixfirst": false, "maxmix": -45, "wc": 100.0, "inimix": 1, "mixpre": 1, "mremove": 5, "ldipol": false, "lmono": false, "idipol": 0, "epsilon": 1.0, "dipol": [-100.0, -100.0, -100.0], "efield": 0.0, "ngx": 64, "ngy": 64, "ngz": 126, "ngxf": 128, "ngyf": 128, "ngzf": 252, "addgrid": false, "nsw": 0, "ibrion": -1, "mdalgo": 0, "isif": 4, "pstress": 0.0, "ediffg": 0.001, "nfree": 1, "potim": 0.25, "smass": -3.0, "scalee": 1.0, "tebeg": 0.0001, "teend": 0.0001, "nblock": 1, "kblock": 1, "npaco": 256, "apaco": 16.0, "isym": 0, "symprec": 1e-05, "lorbit": 0, "rwigs": [-1.0, -1.0, -1.0], "nedos": 301, "emin": 10.0, "emax": -10.0, "efermi": 0.0, "nwrite": 2, "lwave": false, "ldownsample": false, "lcharg": true, "lpard": false, "lvtot": false, "lvhar": false, "lelf": false, "loptics": false, "stm": [0.0, 0.0, 0.0, 0.0, 0.0, 0.0, 0.0], "npar": 6, "nsim": 1, "nblk": -1, "lplane": false, "lscalapack": true, "lscaaware": false, "lscalu": false, "lasync": false, "lorbitalreal": false, "idiot": 3, "ispecial": 0, "lmusic": false, "pomass": [195.08, 32.066, 127.6], "darwinr": [0.0, 0.0, 0.0], "darwinv": [1.0, 1.0, 1.0], "lcorr": true, "gga_compat": true, "lberry": false, "icorelevel": 0, "ldau": false, "i_constrained_m": 0, "gga": "--", "voskown": 0, "lhfcalc": false, "precfock": "", "lsymgrad": false, "lhfone": false, "lrhfcalc": false, "lthomas": false, "lmodelhf": false, "encut4o": -1.0, "exxoep": 0, "fourorbit": 0, "aexx": 0.0, "hfalpha": 0.0, "mcalpha": 0.0, "aldax": 1.0, "aggax": 1.0, "aldac": 1.0, "aggac": 1.0, "nkredx": 1, "nkredy": 1, "nkredz": 1, "shiftred": false, "oddonly": false, "evenonly": false, "lmaxfock": 0, "nmaxfockae": 0, "lfockaedft": false, "hfscreen": 0.0, "hfscreenc": 0.0, "nbandsgwlow": 0, "luse_vdw": false, "zab_vdw": -0.8491, "param1": 0.1234, "param2": 1.0, "param3": 0.0, "model_gw": 0, "model_eps0": 25.04493235, "model_alpha": 1.0, "lepsilon": false, "lrpa": false, "lnabla": false, "lvel": false, "kinter": 0, "cshift": -0.1, "omegamax": -30.0, "deg_threshold": 0.002, "rtime": -0.1, "wplasmai": 0.0, "dfield": [0.0, 0.0, 0.0], "wplasma": [0.0, 0.0, 0.0, 0.0, 0.0, 0.0, 0.0, 0.0, 0.0], "nucind": false, "magpos": [0.0, 0.0, 0.0], "lnicsall": true, "orbitalmag": false, "lmagbloch": false, "lchimag": false, "lgauge": true, "magatom": 0, "magdipol": [0.0, 0.0, 0.0], "avecconst": [0.0, 0.0, 0.0], "ladder": false, "lrpaforce": false, "lfxc": false, "lhartree": true, "ibse": 0, "kpoint": [-1, 0, 0, 0], "ltcte": false, "ltete": false, "ltriplet": false, "lfxceps": false, "lfxheg": false, "naturalo": 2, "l2order": false, "lmp2lt": false, "lusew": false, "encutgw": -2.0, "encutgwsoft": -2.0, "encutlf": -1.0, "lmaxmp2": -1, "scissor": 0.0, "nomega": 0, "nomegar": 0, "nbandsgw": -1, "nbandso": -1, "nbandsv": -1, "nelmhf": 1, "dim": 3, "antires": 0, "omegamin": -30.0, "omegatl": -200.0, "omegagrid": 140, "selfenergy": false, "lspectral": false, "lspectralgw": false, "lsingles": false, "lfermigw": false, "oddonlygw": false, "evenonlygw": false, "nkredlfx": 1, "nkredlfy": 1, "nkredlfz": 1, "maxmem": 2800, "telescope": 0, "taupar": 1, "omegapar": -1, "lambda": 1.0, "ofield_kappa": 0.0, "ofield_k": [0.0, 0.0, 0.0], "ofield_q6_near": 0.0, "ofield_q6_far": 0.0, "ofield_a": 0.0},
 "cell": {"array": {"__ndarray__": [[3, 3], "float64", [10.948308, -2.3e-05, -1.4e-05, -5.474174, 9.481643, 3.7e-05, -6.7e-05, 8.9e-05, 21.713623]]}, "__ase_objtype__": "cell"},
 "ctime": 22.881385891522427,
 "energy": -263.09721679999996,
 "forces": {"__ndarray__": [[54, 3], "float64", [-7.32e-06, 0.00019258, -0.5723721, -0.00337102, 0.00577758, -0.5954823, 0.00314717, -0.0055122, -0.5954737, 0.00647327, 0.00028199, -0.59547722, 0.00327557, 0.00575253, -0.59547227, -2.61e-05, 0.00018332, -0.58419423, -0.00653168, 0.00029077, -0.59548253, -1.797e-05, 0.00017043, -0.57865401, -0.00318702, -0.00552024, -0.59544499, 7.628e-05, 0.00018334, -0.81680652, -0.00315675, 0.00592942, -0.78484985, 0.00345733, -0.00550974, -0.78483522, 0.00671168, 9.816e-05, -0.78481215, 0.00333075, 0.00591733, -0.7848406, 8.57e-05, 0.00018519, -0.78150549, -0.0065362, 9.924e-05, -0.78483958, 9.214e-05, 0.00016295, -0.78413027, -0.0032815, -0.0055215, -0.78482929, 0.01132041, 0.00651962, -1.64371963, 0.00049785, -0.01771692, -1.66460516, -0.01508908, 0.00928017, -1.66460407, 0.00052069, -0.00330626, -1.66130519, -0.00260043, 0.00206543, -1.66131964, 0.01606752, 0.0092918, -1.66460753, -0.01031146, 0.00652422, -1.64372634, 0.00362091, 0.00207619, -1.66131725, 0.00048692, -0.01222508, -1.64372504, -0.0064074, -0.00333853, -1.60028537, -0.00038127, -0.003607, -1.60170581, -0.00366075, 0.00204084, -1.60165952, -0.00044215, 0.00084266, -1.61675426, 0.00019331, -0.00025197, -1.61675274, 0.00286102, 0.00204477, -1.6016947, 0.00562711, -0.00337101, -1.60031634, -0.00104128, -0.00021789, -1.61676861, -0.00039149, 0.00709469, -1.6003274, -7.109e-05, 0.01373686, 2.4617678, -0.00703553, -0.00451798, 2.4462097, 0.01223275, -0.0075834, 2.46176474, -0.00236914, -0.00178331, 2.45349844, 0.00686639, -0.00448993, 2.44621217, -0.00285018, 0.00853675, 2.44624054, 0.00219765, -0.00178871, 2.45348211, -8.682e-05, 0.00216894, 2.45348818, -0.01234573, -0.0075573, 2.4617963, 0.00026986, -0.00834929, 2.20031055, -0.01878445, -0.01137139, 2.17448942, -0.00663963, 0.00356975, 2.2003054, 0.00451238, 0.00206552, 2.18527339, 0.01926663, -0.01137415, 2.17447248, 0.00020632, 0.0215573, 2.17446187, -0.004067, 0.00205472, 2.18531691, 0.00020399, -0.00533445, 2.18529426, 0.00708883, 0.00355318, 2.20031266]]},
 "free_energy": -263.11668109,
 "mtime": 22.881385891522427,
 "numbers": {"__ndarray__": [[54], "int64", [78, 78, 78, 78, 78, 78, 78, 78, 78, 78, 78, 78, 78, 78, 78, 78, 78, 78, 16, 16, 16, 16, 16, 16, 16, 16, 16, 16, 16, 16, 16, 16, 16, 16, 16, 16, 52, 52, 52, 52, 52, 52, 52, 52, 52, 52, 52, 52, 52, 52, 52, 52, 52, 52]]},
 "pbc": {"__ndarray__": [[3], "bool", [true, true, true]]},
 "positions": {"__ndarray__": [[54, 3], "float64", [-5.474193046522499, 9.48166802757829, 7.60972209587139, -1.8247430380429, 3.1605730419015803, 7.6096969949324995, -3.64946796017263, 6.321120961414961, 7.6097099796756495, -1.8247560429276592, 9.48166102462194, 7.60971699493308, 1.8246929802042202, 3.1605660389473, 7.60969189399545, -3.205140725918537e-05, 6.32111301029865, 7.609705095871969, 1.8246800300598502, 9.48165297869253, 7.60971297967381, 5.474129053191061, 3.16055799301878, 7.60968809587241, 3.6494039668398615, 6.321106007344371, 7.609699994934919, 5.474094049469601, 9.48166900720779, 12.858645974793149, 9.12354296311773, 3.16057402153427, 12.85862109099189, 7.298818971593981, 6.32112203586201, 12.858634075734148, -1.8247790271174287, 9.481685004260259, 12.85865595953865, 1.8246709813615, 3.16059001858444, 12.858631075735989, -5.394076287918528e-05, 6.32113698993022, 12.85864297479499, 1.8246580312204803, 9.481676958325219, 12.858651075733198, 5.474107054352361, 3.16058197265058, 12.858625974795569, 3.6493819680004913, 6.32112998697706, 12.85863809099431, 1.824662017907, 1.05352695448837, 6.47069800144204, -6.197361339954226e-05, 4.21407496881166, 6.470709900503149, -1.82478705996662, 7.37462203497944, 6.47072310238004, 5.474099021503841, 1.0535190033688702, 6.470692900500729, 3.6493739351519703, 4.21406701769535, 6.470705016699469, 1.8246490130242405, 7.374613989045581, 6.47071800143962, 9.12353503975029, 1.05351200041548, 6.470688016699909, 7.298810008142831, 4.21405897176149, 6.47069991575905, 5.474085031271362, 7.3746069860913, 6.470712900502569, 1.8247109563696402, 1.05355604221219, 11.73987992528567, -1.2980410370057742e-05, 4.21410301356035, 11.739892910024558, -1.82473806676224, 7.37465102788683, 11.7399050262233, 5.47414801470487, 1.05354799628071, 11.73987591002514, 3.649423037836081, 4.214096010606959, 11.73988802622374, 1.8246980062286213, 7.374642981952969, 11.73989992528288, 9.12358392347024, 1.0535400451644001, 11.73987102622146, 7.298859001343862, 4.21408796467333, 11.73988292528346, 5.47413402447239, 7.3746359790031395, 11.739895910026979, -7.9922515197326e-06, 2.10707498930556, 8.97350401238517, -1.8247319837719198, 5.26762300362885, 8.97351591144628, -3.6494570153827293, 8.42816997497931, 8.97352889618657, 3.6494280259956002, 2.10706798635128, 8.973498911448118, 1.82470397973251, 5.26761495769967, 8.97351189618715, -2.0997136279087003e-05, 8.42816297202592, 8.97352401238575, 7.29886502959177, 2.1070600352326703, 8.973494027643039, 5.474139997980959, 5.2676070065831295, 8.97350701238333, 3.649415021112841, 8.42815502090849, 8.9735189114457, -7.203751423000426e-05, 2.10709397882898, 14.27726292674217, -1.8247970143856995, 5.26764199315879, 14.277275911485688, -3.64952193651075, 8.42818896450546, 14.27728802768092, 3.64936398073222, 2.1070869758755904, 14.277258042941348, 1.8246390038627502, 5.267634042042251, 14.27727102768187, -8.493291590971551e-05, 8.428181961549111, 14.27728292674261, 7.29879999898134, 2.10707902475816, 14.277252942001299, 5.47407600745759, 5.267627039085899, 14.27726592674356, 3.649350975849461, 8.428174010432802, 14.277278042938928]]},
 "stress": {"__ndarray__": [[6], "float64", [-0.05884830255663159, -0.05883513103750815, -0.035699433706279184, 7.134425662941243e-06, 6.701508348460854e-08, 1.3554685368680672e-07]]},
 "unique_id": "d9a7bf6efea1088b98b6d870770713c2",
 "user": "lpan"},
"9": {
 "calculator": "vasp",
 "calculator_parameters": {"kpoints_generation": {"divisions": [2, 2, 1], "usershift": [0.0, 0.0, 0.0], "genvec1": [0.5, 0.0, 0.0], "genvec2": [0.0, 0.5, 0.0], "genvec3": [0.0, 0.0, 1.0], "shift": [0.0, 0.0, 0.0]}, "system": "PtSTe", "lcompat": false, "prec": "normal", "enmax": 520.0, "enaug": 368.792, "ediff": 0.0001, "ialgo": 68, "iwavpr": 10, "nbands": 240, "nelect": 396.0, "turbo": 0, "irestart": 0, "nreboot": 0, "nmin": 0, "eref": 0.0, "ismear": 0, "sigma": 0.05, "kspacing": 0.5, "kgamma": true, "lreal": true, "ropt": [-0.0005, -0.0005, -0.0005], "lmaxpaw": -100, "lmaxmix": 2, "nlspline": false, "istart": 0, "icharg": 2, "iniwav": 1, "ispin": 1, "lnoncollinear": false, "magmom": [1.0, 1.0, 1.0, 1.0, 1.0, 1.0, 1.0, 1.0, 1.0, 1.0, 1.0, 1.0, 1.0, 1.0, 1.0, 1.0, 1.0, 1.0, 1.0, 1.0, 1.0, 1.0, 1.0, 1.0, 1.0, 1.0, 1.0, 1.0, 1.0, 1.0, 1.0, 1.0, 1.0, 1.0, 1.0, 1.0, 1.0, 1.0, 1.0, 1.0, 1.0, 1.0, 1.0, 1.0, 1.0, 1.0, 1.0, 1.0, 1.0, 1.0, 1.0, 1.0, 1.0, 1.0], "nupdown": -1.0, "lsorbit": false, "saxis": [0.0, 0.0, 1.0], "lspiral": false, "qspiral": [0.0, 0.0, 0.0], "lzeroz": false, "lasph": false, "lmetagga": false, "nelm": 1, "nelmdl": -5, "nelmin": 2, "enini": 520.0, "ldiag": true, "lsubrot": false, "weimin": 0.0, "ebreak": 1e-07, "deper": 0.3, "nrmm": 4, "time": 0.4, "amix": 0.4, "bmix": 1.0, "amin": 0.1, "amix_mag": 1.6, "bmix_mag": 1.0, "imix": 4, "mixfirst": false, "maxmix": -45, "wc": 100.0, "inimix": 1, "mixpre": 1, "mremove": 5, "ldipol": false, "lmono": false, "idipol": 0, "epsilon": 1.0, "dipol": [-100.0, -100.0, -100.0], "efield": 0.0, "ngx": 64, "ngy": 64, "ngz": 126, "ngxf": 128, "ngyf": 128, "ngzf": 252, "addgrid": false, "nsw": 0, "ibrion": -1, "mdalgo": 0, "isif": 4, "pstress": 0.0, "ediffg": 0.001, "nfree": 1, "potim": 0.25, "smass": -3.0, "scalee": 1.0, "tebeg": 0.0001, "teend": 0.0001, "nblock": 1, "kblock": 1, "npaco": 256, "apaco": 16.0, "isym": 0, "symprec": 1e-05, "lorbit": 0, "rwigs": [-1.0, -1.0, -1.0], "nedos": 301, "emin": 10.0, "emax": -10.0, "efermi": 0.0, "nwrite": 2, "lwave": false, "ldownsample": false, "lcharg": true, "lpard": false, "lvtot": false, "lvhar": false, "lelf": false, "loptics": false, "stm": [0.0, 0.0, 0.0, 0.0, 0.0, 0.0, 0.0], "npar": 6, "nsim": 1, "nblk": -1, "lplane": false, "lscalapack": true, "lscaaware": false, "lscalu": false, "lasync": false, "lorbitalreal": false, "idiot": 3, "ispecial": 0, "lmusic": false, "pomass": [195.08, 32.066, 127.6], "darwinr": [0.0, 0.0, 0.0], "darwinv": [1.0, 1.0, 1.0], "lcorr": true, "gga_compat": true, "lberry": false, "icorelevel": 0, "ldau": false, "i_constrained_m": 0, "gga": "--", "voskown": 0, "lhfcalc": false, "precfock": "", "lsymgrad": false, "lhfone": false, "lrhfcalc": false, "lthomas": false, "lmodelhf": false, "encut4o": -1.0, "exxoep": 0, "fourorbit": 0, "aexx": 0.0, "hfalpha": 0.0, "mcalpha": 0.0, "aldax": 1.0, "aggax": 1.0, "aldac": 1.0, "aggac": 1.0, "nkredx": 1, "nkredy": 1, "nkredz": 1, "shiftred": false, "oddonly": false, "evenonly": false, "lmaxfock": 0, "nmaxfockae": 0, "lfockaedft": false, "hfscreen": 0.0, "hfscreenc": 0.0, "nbandsgwlow": 0, "luse_vdw": false, "zab_vdw": -0.8491, "param1": 0.1234, "param2": 1.0, "param3": 0.0, "model_gw": 0, "model_eps0": 25.04493235, "model_alpha": 1.0, "lepsilon": false, "lrpa": false, "lnabla": false, "lvel": false, "kinter": 0, "cshift": -0.1, "omegamax": -30.0, "deg_threshold": 0.002, "rtime": -0.1, "wplasmai": 0.0, "dfield": [0.0, 0.0, 0.0], "wplasma": [0.0, 0.0, 0.0, 0.0, 0.0, 0.0, 0.0, 0.0, 0.0], "nucind": false, "magpos": [0.0, 0.0, 0.0], "lnicsall": true, "orbitalmag": false, "lmagbloch": false, "lchimag": false, "lgauge": true, "magatom": 0, "magdipol": [0.0, 0.0, 0.0], "avecconst": [0.0, 0.0, 0.0], "ladder": false, "lrpaforce": false, "lfxc": false, "lhartree": true, "ibse": 0, "kpoint": [-1, 0, 0, 0], "ltcte": false, "ltete": false, "ltriplet": false, "lfxceps": false, "lfxheg": false, "naturalo": 2, "l2order": false, "lmp2lt": false, "lusew": false, "encutgw": -2.0, "encutgwsoft": -2.0, "encutlf": -1.0, "lmaxmp2": -1, "scissor": 0.0, "nomega": 0, "nomegar": 0, "nbandsgw": -1, "nbandso": -1, "nbandsv": -1, "nelmhf": 1, "dim": 3, "antires": 0, "omegamin": -30.0, "omegatl": -200.0, "omegagrid": 140, "selfenergy": false, "lspectral": false, "lspectralgw": false, "lsingles": false, "lfermigw": false, "oddonlygw": false, "evenonlygw": false, "nkredlfx": 1, "nkredlfy": 1, "nkredlfz": 1, "maxmem": 2800, "telescope": 0, "taupar": 1, "omegapar": -1, "lambda": 1.0, "ofield_kappa": 0.0, "ofield_k": [0.0, 0.0, 0.0], "ofield_q6_near": 0.0, "ofield_q6_far": 0.0, "ofield_a": 0.0},
 "cell": {"array": {"__ndarray__": [[3, 3], "float64", [10.948308, -2.3e-05, -1.4e-05, -5.474174, 9.481643, 3.7e-05, -6.7e-05, 8.9e-05, 21.713623]]}, "__ase_objtype__": "cell"},
 "ctime": 22.88138589194291,
 "energy": -262.32647001,
 "forces": {"__ndarray__": [[54, 3], "float64", [-0.00014563, 0.00023273, -0.74429822, -0.0035294, 0.00577827, -0.76737169, 0.00299175, -0.0054745, -0.767379, 0.00632805, 0.00032931, -0.76738707, 0.00318906, 0.00578685, -0.76740838, -0.00016016, 0.00022036, -0.75612471, -0.0066384, 0.00034234, -0.76740948, -0.00014986, 0.00020078, -0.75060133, -0.00328463, -0.00549397, -0.76739712, -2.928e-05, 0.00013798, -0.34307942, -0.00374042, 0.00521909, -0.39288446, 0.00248204, -0.0055858, -0.39287172, 0.00623843, 0.00081328, -0.39287654, 0.0036725, 0.0052293, -0.39288534, -2.922e-05, 0.00015938, -0.38369816, -0.00630853, 0.00083179, -0.39287799, -2.894e-05, 0.00014559, -0.38808381, -0.00256258, -0.00560732, -0.39284082, 0.01121946, 0.00648597, -1.64177874, 0.00032478, -0.01773608, -1.66262231, -0.01519527, 0.0092673, -1.66264223, 0.00038495, -0.00329681, -1.65938681, -0.00270295, 0.0020377, -1.65935308, 0.01595584, 0.00925574, -1.66265125, -0.01047721, 0.00653746, -1.64177098, 0.00346204, 0.00206016, -1.65938763, 0.00035838, -0.01224638, -1.64178608, -0.00870333, -0.00452919, -1.73926173, -0.00054975, 0.00143932, -1.72211983, 0.0005311, -0.00041827, -1.72214833, -0.00055929, 0.00370963, -1.70865566, 0.00251219, -0.00160506, -1.70867389, -0.00164736, -0.00043934, -1.72214109, 0.00761047, -0.00453307, -1.73927975, -0.0036016, -0.00159681, -1.70868953, -0.00054418, 0.00959075, -1.73923214, -0.00022621, 0.01376628, 2.58290018, -0.00722178, -0.00454901, 2.56717123, 0.01214658, -0.00763529, 2.58287636, -0.00246874, -0.00178312, 2.57465469, 0.00676981, -0.00453181, 2.56717861, -0.00298963, 0.00854419, 2.56720507, 0.00203102, -0.00180487, 2.57468303, -0.00021642, 0.00210983, 2.57466009, -0.01251969, -0.00761402, 2.58292512, 0.00197812, 0.01688247, 1.96024875, -0.01607041, -0.00973281, 1.94481978, 0.01595141, -0.00954616, 1.96245458, 0.00773399, 0.00399111, 1.94719314, 0.01631335, -0.00973347, 1.94483962, 9.208e-05, 0.01827989, 1.944823, -0.0075129, 0.00400553, 1.94719352, 0.00010294, -0.00918843, 1.94718218, -0.01056658, -0.00870879, 1.95604735]]},
 "free_energy": -262.34154605,
 "mtime": 22.88138589194291,
 "numbers": {"__ndarray__": [[54], "int64", [78, 78, 78, 78, 78, 78, 78, 78, 78, 78, 78, 78, 78, 78, 78, 78, 78, 78, 16, 16, 16, 16, 16, 16, 16, 16, 16, 16, 16, 16, 16, 16, 16, 16, 16, 16, 52, 52, 52, 52, 52, 52, 52, 52, 52, 52, 52, 52, 52, 52, 52, 52, 52, 52]]},
 "pbc": {"__ndarray__": [[3], "bool", [true, true, true]]},
 "positions": {"__ndarray__": [[54, 3], "float64", [-5.474193046522499, 9.48166802757829, 7.60972209587139, -1.8247430380429, 3.1605730419015803, 7.6096969949324995, -3.64946796017263, 6.321120961414961, 7.6097099796756495, -1.8247560429276592, 9.48166102462194, 7.60971699493308, 1.8246929802042202, 3.1605660389473, 7.60969189399545, -3.205140725918537e-05, 6.32111301029865, 7.609705095871969, 1.8246800300598502, 9.48165297869253, 7.60971297967381, 5.474129053191061, 3.16055799301878, 7.60968809587241, 3.6494039668398615, 6.321106007344371, 7.609699994934919, 5.4740940463974015, 9.48166898349073, 13.338646022005578, 9.123542960046203, 3.1605739978163196, 13.338620921068088, 7.298818968522451, 6.321122012144061, 13.33863390581035, -1.8247790301896292, 9.4816849805432, 13.33865600675108, 1.8246709782899704, 3.1605899948664904, 13.33863090581219, -5.3943835079680585e-05, 6.32113696621316, 13.33864302200742, 1.8246579734072115, 9.4816770294237, 13.33865090580977, 5.474106996538421, 3.16058204374995, 13.338626022008368, 3.6493820744120415, 6.32112996325888, 13.338637921070369, 1.824662017907, 1.05352695448837, 6.47069800144204, -6.197361339954226e-05, 4.21407496881166, 6.470709900503149, -1.82478705996662, 7.37462203497944, 6.47072310238004, 5.474099021503841, 1.0535190033688702, 6.470692900500729, 3.6493739351519703, 4.21406701769535, 6.470705016699469, 1.8246490130242405, 7.374613989045581, 6.47071800143962, 9.12353503975029, 1.05351200041548, 6.470688016699909, 7.298810008142831, 4.21405897176149, 6.47069991575905, 5.474085031271362, 7.3746069860913, 6.470712900502569, 1.82471095329744, 1.05355601849513, 12.2198799724981, -1.2983482569805074e-05, 4.21410298984329, 12.219892957236988, -1.8247379603513596, 7.3746510041695394, 12.219905073435589, 5.47414801163267, 1.05354797256365, 12.21987595723757, 3.6494230347638803, 4.2140959868899, 12.21988807343617, 1.8246980031564202, 7.37464295823591, 12.21989997249531, 9.123584029881119, 1.05354002144711, 12.21987107343375, 7.29885894352992, 4.2140880357727, 12.21988297249626, 5.47413402140019, 7.37463595528608, 12.219895957239409, -7.9922515197326e-06, 2.10707498930556, 8.97350401238517, -1.8247319837719198, 5.26762300362885, 8.97351591144628, -3.6494570153827293, 8.42816997497931, 8.97352889618657, 3.6494280259956002, 2.10706798635128, 8.973498911448118, 1.82470397973251, 5.26761495769967, 8.97351189618715, -2.0997136279087003e-05, 8.42816297202592, 8.97352401238575, 7.29886502959177, 2.1070600352326703, 8.973494027643039, 5.474139997980959, 5.2676070065831295, 8.97350701238333, 3.649415021112841, 8.42815502090849, 8.9735189114457, -7.19311033498163e-05, 2.10709395511169, 14.75726297395446, -1.8247970174578998, 5.267641969441731, 14.757275958698118, -3.6495219943246897, 8.42818903560483, 14.757288074893719, 3.64936392291828, 2.10708704697496, 14.75725809015415, 1.8246390007905506, 5.26763401832519, 14.7572710748943, -8.499072984854586e-05, 8.428182032648479, 14.757282973955409, 7.298799995909141, 2.1070790010411002, 14.757252989213729, 5.474076004385392, 5.26762701536884, 14.75726597395599, 3.6493509727772606, 8.42817398671574, 14.757278090151358]]},
 "stress": {"__ndarray__": [[6], "float64", [-0.057423023851179145, -0.05740787242549683, -0.03639395584294872, 6.992587368055546e-06, 2.704433421226964e-06, 3.3421408916367084e-07]]},
 "unique_id": "ea6cfcbd48b371cfeee8bda1e03f6b96",
 "user": "lpan"},
"10": {
 "calculator": "vasp",
 "calculator_parameters": {"kpoints_generation": {"divisions": [2, 2, 1], "usershift": [0.0, 0.0, 0.0], "genvec1": [0.5, -0.0, 0.0], "genvec2": [0.0, 0.5, 0.0], "genvec3": [0.0, -0.0, 1.0], "shift": [0.0, 0.0, 0.0]}, "system": "PtSTe", "lcompat": false, "prec": "normal", "enmax": 520.0, "enaug": 368.792, "ediff": 0.0001, "ialgo": 68, "iwavpr": 10, "nbands": 240, "nelect": 396.0, "turbo": 0, "irestart": 0, "nreboot": 0, "nmin": 0, "eref": 0.0, "ismear": 0, "sigma": 0.05, "kspacing": 0.5, "kgamma": true, "lreal": true, "ropt": [-0.0005, -0.0005, -0.0005], "lmaxpaw": -100, "lmaxmix": 2, "nlspline": false, "istart": 0, "icharg": 2, "iniwav": 1, "ispin": 1, "lnoncollinear": false, "magmom": [1.0, 1.0, 1.0, 1.0, 1.0, 1.0, 1.0, 1.0, 1.0, 1.0, 1.0, 1.0, 1.0, 1.0, 1.0, 1.0, 1.0, 1.0, 1.0, 1.0, 1.0, 1.0, 1.0, 1.0, 1.0, 1.0, 1.0, 1.0, 1.0, 1.0, 1.0, 1.0, 1.0, 1.0, 1.0, 1.0, 1.0, 1.0, 1.0, 1.0, 1.0, 1.0, 1.0, 1.0, 1.0, 1.0, 1.0, 1.0, 1.0, 1.0, 1.0, 1.0, 1.0, 1.0], "nupdown": -1.0, "lsorbit": false, "saxis": [0.0, 0.0, 1.0], "lspiral": false, "qspiral": [0.0, 0.0, 0.0], "lzeroz": false, "lasph": false, "lmetagga": false, "nelm": 1, "nelmdl": -5, "nelmin": 2, "enini": 520.0, "ldiag": true, "lsubrot": false, "weimin": 0.0, "ebreak": 1e-07, "deper": 0.3, "nrmm": 4, "time": 0.4, "amix": 0.4, "bmix": 1.0, "amin": 0.1, "amix_mag": 1.6, "bmix_mag": 1.0, "imix": 4, "mixfirst": false, "maxmix": -45, "wc": 100.0, "inimix": 1, "mixpre": 1, "mremove": 5, "ldipol": false, "lmono": false, "idipol": 0, "epsilon": 1.0, "dipol": [-100.0, -100.0, -100.0], "efield": 0.0, "ngx": 64, "ngy": 64, "ngz": 126, "ngxf": 128, "ngyf": 128, "ngzf": 252, "addgrid": false, "nsw": 0, "ibrion": -1, "mdalgo": 0, "isif": 4, "pstress": 0.0, "ediffg": 0.001, "nfree": 1, "potim": 0.25, "smass": -3.0, "scalee": 1.0, "tebeg": 0.0001, "teend": 0.0001, "nblock": 1, "kblock": 1, "npaco": 256, "apaco": 16.0, "isym": 0, "symprec": 1e-05, "lorbit": 0, "rwigs": [-1.0, -1.0, -1.0], "nedos": 301, "emin": 10.0, "emax": -10.0, "efermi": 0.0, "nwrite": 2, "lwave": false, "ldownsample": false, "lcharg": true, "lpard": false, "lvtot": false, "lvhar": false, "lelf": false, "loptics": false, "stm": [0.0, 0.0, 0.0, 0.0, 0.0, 0.0, 0.0], "npar": 6, "nsim": 1, "nblk": -1, "lplane": false, "lscalapack": true, "lscaaware": false, "lscalu": false, "lasync": false, "lorbitalreal": false, "idiot": 3, "ispecial": 0, "lmusic": false, "pomass": [195.08, 32.066, 127.6], "darwinr": [0.0, 0.0, 0.0], "darwinv": [1.0, 1.0, 1.0], "lcorr": true, "gga_compat": true, "lberry": false, "icorelevel": 0, "ldau": false, "i_constrained_m": 0, "gga": "--", "voskown": 0, "lhfcalc": false, "precfock": "", "lsymgrad": false, "lhfone": false, "lrhfcalc": false, "lthomas": false, "lmodelhf": false, "encut4o": -1.0, "exxoep": 0, "fourorbit": 0, "aexx": 0.0, "hfalpha": 0.0, "mcalpha": 0.0, "aldax": 1.0, "aggax": 1.0, "aldac": 1.0, "aggac": 1.0, "nkredx": 1, "nkredy": 1, "nkredz": 1, "shiftred": false, "oddonly": false, "evenonly": false, "lmaxfock": 0, "nmaxfockae": 0, "lfockaedft": false, "hfscreen": 0.0, "hfscreenc": 0.0, "nbandsgwlow": 0, "luse_vdw": false, "zab_vdw": -0.8491, "param1": 0.1234, "param2": 1.0, "param3": 0.0, "model_gw": 0, "model_eps0": 26.64307675, "model_alpha": 1.0, "lepsilon": false, "lrpa": false, "lnabla": false, "lvel": false, "kinter": 0, "cshift": -0.1, "omegamax": -30.0, "deg_threshold": 0.002, "rtime": -0.1, "wplasmai": 0.0, "dfield": [0.0, 0.0, 0.0], "wplasma": [0.0, 0.0, 0.0, 0.0, 0.0, 0.0, 0.0, 0.0, 0.0], "nucind": false, "magpos": [0.0, 0.0, 0.0], "lnicsall": true, "orbitalmag": false, "lmagbloch": false, "lchimag": false, "lgauge": true, "magatom": 0, "magdipol": [0.0, 0.0, 0.0], "avecconst": [0.0, 0.0, 0.0], "ladder": false, "lrpaforce": false, "lfxc": false, "lhartree": true, "ibse": 0, "kpoint": [-1, 0, 0, 0], "ltcte": false, "ltete": false, "ltriplet": false, "lfxceps": false, "lfxheg": false, "naturalo": 2, "l2order": false, "lmp2lt": false, "lusew": false, "encutgw": -2.0, "encutgwsoft": -2.0, "encutlf": -1.0, "lmaxmp2": -1, "scissor": 0.0, "nomega": 0, "nomegar": 0, "nbandsgw": -1, "nbandso": -1, "nbandsv": -1, "nelmhf": 1, "dim": 3, "antires": 0, "omegamin": -30.0, "omegatl": -200.0, "omegagrid": 140, "selfenergy": false, "lspectral": false, "lspectralgw": false, "lsingles": false, "lfermigw": false, "oddonlygw": false, "evenonlygw": false, "nkredlfx": 1, "nkredlfy": 1, "nkredlfz": 1, "maxmem": 2800, "telescope": 0, "taupar": 1, "omegapar": -1, "lambda": 1.0, "ofield_kappa": 0.0, "ofield_k": [0.0, 0.0, 0.0], "ofield_q6_near": 0.0, "ofield_q6_far": 0.0, "ofield_a": 0.0},
 "cell": {"array": {"__ndarray__": [[3, 3], "float64", [11.176398, -2.4e-05, -1.5e-05, -5.58822, 9.679177, 3.8e-05, -6.9e-05, 9.1e-05, 22.16599]]}, "__ase_objtype__": "cell"},
 "ctime": 22.881385892394903,
 "energy": -269.19451428,
 "forces": {"__ndarray__": [[54, 3], "float64", [-0.00012332, 0.00024526, -0.11714856, -0.00197904, 0.00307928, -0.10521656, 0.00139599, -0.00280574, -0.10520057, 0.00325553, 0.00044289, -0.10520175, 0.00173629, 0.00307178, -0.10521333, -0.00013184, 0.00022401, -0.11483131, -0.00352101, 0.00042573, -0.10520372, -0.00012794, 0.00023646, -0.11472882, -0.0016469, -0.00280902, -0.10521508, -2.619e-05, 0.00023698, -0.42368146, -6.274e-05, 0.00081244, -0.43010981, 0.00045141, -8.537e-05, -0.430112, 0.00048607, -5.64e-06, -0.43012212, 2.94e-06, 0.00082743, -0.43010454, -3.328e-05, 0.00022948, -0.42774031, -0.00054877, -2.56e-06, -0.43010492, -4.102e-05, 0.00024176, -0.42790771, -0.00050164, -7.505e-05, -0.43012287, -0.00377441, -0.00207204, -0.7836614, 0.00031575, 0.0173391, -0.78015444, 0.01510064, -0.00822354, -0.78014894, 0.00032017, -0.00302832, -0.78906172, -0.00256036, 0.00198036, -0.78906978, -0.01446187, -0.00820164, -0.78014834, 0.00441532, -0.00207106, -0.78366139, 0.00319396, 0.00196268, -0.78907899, 0.00032245, 0.00504766, -0.78364737, -0.00183759, -0.00064575, -0.77203731, -0.00042119, 0.02011413, -0.76173674, 0.01682915, -0.0098223, -0.76173865, 0.00013919, -0.00059782, -0.75922289, 0.00394443, -0.00241708, -0.76036318, -0.01777181, -0.00982887, -0.76176767, 0.00096044, -0.0006727, -0.77204024, 0.00050059, 2.141e-05, -0.75922491, -0.00042162, 0.00175762, -0.77204881, -0.00012801, 0.00726033, 1.01185274, 0.00689199, 0.00381768, 1.01162334, 0.00381562, -0.00479851, 1.01013865, 0.00115182, 0.00048076, 0.99065169, -0.00716536, 0.00379104, 1.01164904, -0.00015071, -0.00836556, 1.011627, -0.00144039, 0.00049903, 0.99065668, -0.00012341, -0.00175546, 0.99065492, -0.00664547, -0.00401245, 1.01187027, 2.92e-05, 0.00665391, 1.09065403, 0.00674839, 0.00364516, 1.08793837, 0.00598269, -0.00363588, 1.09067735, 0.00140184, 0.00059269, 1.06674044, -0.00666544, 0.00364046, 1.08793091, 5.29e-05, -0.00792612, 1.08794615, -0.0013045, 0.00057277, 1.06673404, 5.513e-05, -0.00177883, 1.06676418, -0.0058841, -0.00361299, 1.09066839]]},
 "free_energy": -269.20776968,
 "mtime": 22.881385892394903,
 "numbers": {"__ndarray__": [[54], "int64", [78, 78, 78, 78, 78, 78, 78, 78, 78, 78, 78, 78, 78, 78, 78, 78, 78, 78, 16, 16, 16, 16, 16, 16, 16, 16, 16, 16, 16, 16, 16, 16, 16, 16, 16, 16, 52, 52, 52, 52, 52, 52, 52, 52, 52, 52, 52, 52, 52, 52, 52, 52, 52, 52]]},
 "pbc": {"__ndarray__": [[3], "bool", [true, true, true]]},
 "positions": {"__ndarray__": [[54, 3], "float64", [-5.58823797859929, 9.67920298725664, 7.76825792926597, -1.8627590217325498, 3.2264189658716997, 7.76823303925587, -3.72549794134464, 6.452810976561149, 7.7682450409403705, -1.8627720158539496, 9.67919498725672, 7.76825292926602, 1.8627080586525904, 3.2264109658693796, 7.76822803925442, -3.1978599299268866e-05, 6.452802976561229, 7.76824004094042, 1.8626940586532708, 9.67918795517306, 7.768247929268971, 5.58817402139793, 3.2264029658694597, 7.76822303925447, 3.7254339841432804, 6.45279497656495, 7.76823592758007, 5.588137043517092, 9.679204006669138, 12.63653493040333, 9.3136170062631, 3.2264199852774893, 12.63650893209238, 7.450876969007761, 6.4528119959738905, 12.63652204207788, -1.8627949937348094, 9.67922000666558, 12.63654404376378, 1.8626849690105405, 3.2264350173610694, 12.63651893208938, -5.495648291960425e-05, 6.45282799597373, 12.63653204207778, 1.8626709690105312, 9.67921200666566, 12.63653904376383, 5.58815104351776, 3.2264279852774096, 12.63651393209233, 3.72541100626242, 6.45281999597381, 12.63652704207783, 1.8626759979282002, 1.0754760125046097, 6.605504034406321, -6.403932644991329e-05, 4.301868023200099, 6.605516922731921, -1.86280396481436, 7.528260033891709, 6.6055289244177695, 5.588141960673541, 1.0754680125046898, 6.605499034406371, 3.7254020351828703, 4.301860023199939, 6.605511922731821, 1.8626619979309802, 7.528252033891789, 6.605523924417819, 9.313608035182861, 1.0754600125045297, 6.605494034406271, 7.450867997928211, 4.301852023200019, 6.605506922731871, 5.58812896655214, 7.52824403388971, 6.60551892441652, 1.8627260493517803, 1.0755049882636298, 11.494460944614982, -1.398790355984574e-05, 4.3018969989600295, 11.49447405460048, -1.86275402515821, 7.52828900965552, 11.49448694292608, 5.588192012097121, 1.07549698826371, 11.494455944615032, 3.7254519748417803, 4.301888998960109, 11.49446905460053, 1.862712049349011, 7.52828197757186, 11.49448194292903, 9.31365797484246, 1.07548898826379, 11.494450944615082, 7.450918049351101, 4.30188099895995, 11.494464054600432, 5.588179017970171, 7.528273977569779, 11.49447694292773, -8.035131359700783e-06, 2.15097301392658, 9.160451924597272, -1.8627479606227197, 5.37736502462274, 9.160465034582622, -3.72548799787461, 8.603757035314588, 9.16047703626862, 3.72545803937796, 2.15096501392642, 9.16044692459717, 1.8627180021226206, 5.37735702462282, 9.160460034582671, -2.2035132029232353e-05, 8.60374903531831, 9.160472922908271, 7.4509240021233, 2.1509570139264995, 9.16044192459722, 5.58818396486796, 5.3773490246229, 9.160455034582721, 3.725444933489131, 8.603741035316231, 9.160467922906971, -7.293105077985075e-05, 2.15099197171735, 14.08470595740403, -1.8628129683061199, 5.3773839824137495, 14.08471906738953, -3.72555300556287, 8.603776961025739, 14.084731955718182, 3.7253930316945603, 2.1509839717174297, 14.08470095740408, 1.8626529385549206, 5.377377047122099, 14.08471406739301, -8.69310535496227e-05, 8.60376896102558, 14.08472695571808, 7.450858938555601, 2.15097703642578, 14.08469595740756, 5.588119013064242, 5.377369047121939, 14.08470906739291, 3.725379031691791, 8.603760961025658, 14.08472195571813]]},
 "stress": {"__ndarray__": [[6], "float64", [-0.02681327414361432, -0.02680228083003619, -0.015348734696753354, 4.32036013391814e-06, 7.886770931466085e-07, -2.6382234924195945e-07]]},
 "unique_id": "1b5f08c37faf886fc60d49c8794854b6",
 "user": "lpan"},
"11": {
 "calculator": "vasp",
 "calculator_parameters": {"kpoints_generation": {"divisions": [2, 2, 1], "usershift": [0.0, 0.0, 0.0], "genvec1": [0.5, -0.0, 0.0], "genvec2": [0.0, 0.5, 0.0], "genvec3": [0.0, -0.0, 1.0], "shift": [0.0, 0.0, 0.0]}, "system": "PtSTe", "lcompat": false, "prec": "normal", "enmax": 520.0, "enaug": 368.792, "ediff": 0.0001, "ialgo": 68, "iwavpr": 10, "nbands": 240, "nelect": 396.0, "turbo": 0, "irestart": 0, "nreboot": 0, "nmin": 0, "eref": 0.0, "ismear": 0, "sigma": 0.05, "kspacing": 0.5, "kgamma": true, "lreal": true, "ropt": [-0.0005, -0.0005, -0.0005], "lmaxpaw": -100, "lmaxmix": 2, "nlspline": false, "istart": 0, "icharg": 2, "iniwav": 1, "ispin": 1, "lnoncollinear": false, "magmom": [1.0, 1.0, 1.0, 1.0, 1.0, 1.0, 1.0, 1.0, 1.0, 1.0, 1.0, 1.0, 1.0, 1.0, 1.0, 1.0, 1.0, 1.0, 1.0, 1.0, 1.0, 1.0, 1.0, 1.0, 1.0, 1.0, 1.0, 1.0, 1.0, 1.0, 1.0, 1.0, 1.0, 1.0, 1.0, 1.0, 1.0, 1.0, 1.0, 1.0, 1.0, 1.0, 1.0, 1.0, 1.0, 1.0, 1.0, 1.0, 1.0, 1.0, 1.0, 1.0, 1.0, 1.0], "nupdown": -1.0, "lsorbit": false, "saxis": [0.0, 0.0, 1.0], "lspiral": false, "qspiral": [0.0, 0.0, 0.0], "lzeroz": false, "lasph": false, "lmetagga": false, "nelm": 1, "nelmdl": -5, "nelmin": 2, "enini": 520.0, "ldiag": true, "lsubrot": false, "weimin": 0.0, "ebreak": 1e-07, "deper": 0.3, "nrmm": 4, "time": 0.4, "amix": 0.4, "bmix": 1.0, "amin": 0.1, "amix_mag": 1.6, "bmix_mag": 1.0, "imix": 4, "mixfirst": false, "maxmix": -45, "wc": 100.0, "inimix": 1, "mixpre": 1, "mremove": 5, "ldipol": false, "lmono": false, "idipol": 0, "epsilon": 1.0, "dipol": [-100.0, -100.0, -100.0], "efield": 0.0, "ngx": 64, "ngy": 64, "ngz": 126, "ngxf": 128, "ngyf": 128, "ngzf": 252, "addgrid": false, "nsw": 0, "ibrion": -1, "mdalgo": 0, "isif": 4, "pstress": 0.0, "ediffg": 0.001, "nfree": 1, "potim": 0.25, "smass": -3.0, "scalee": 1.0, "tebeg": 0.0001, "teend": 0.0001, "nblock": 1, "kblock": 1, "npaco": 256, "apaco": 16.0, "isym": 0, "symprec": 1e-05, "lorbit": 0, "rwigs": [-1.0, -1.0, -1.0], "nedos": 301, "emin": 10.0, "emax": -10.0, "efermi": 0.0, "nwrite": 2, "lwave": false, "ldownsample": false, "lcharg": true, "lpard": false, "lvtot": false, "lvhar": false, "lelf": false, "loptics": false, "stm": [0.0, 0.0, 0.0, 0.0, 0.0, 0.0, 0.0], "npar": 6, "nsim": 1, "nblk": -1, "lplane": false, "lscalapack": true, "lscaaware": false, "lscalu": false, "lasync": false, "lorbitalreal": false, "idiot": 3, "ispecial": 0, "lmusic": false, "pomass": [195.08, 32.066, 127.6], "darwinr": [0.0, 0.0, 0.0], "darwinv": [1.0, 1.0, 1.0], "lcorr": true, "gga_compat": true, "lberry": false, "icorelevel": 0, "ldau": false, "i_constrained_m": 0, "gga": "--", "voskown": 0, "lhfcalc": false, "precfock": "", "lsymgrad": false, "lhfone": false, "lrhfcalc": false, "lthomas": false, "lmodelhf": false, "encut4o": -1.0, "exxoep": 0, "fourorbit": 0, "aexx": 0.0, "hfalpha": 0.0, "mcalpha": 0.0, "aldax": 1.0, "aggax": 1.0, "aldac": 1.0, "aggac": 1.0, "nkredx": 1, "nkredy": 1, "nkredz": 1, "shiftred": false, "oddonly": false, "evenonly": false, "lmaxfock": 0, "nmaxfockae": 0, "lfockaedft": false, "hfscreen": 0.0, "hfscreenc": 0.0, "nbandsgwlow": 0, "luse_vdw": false, "zab_vdw": -0.8491, "param1": 0.1234, "param2": 1.0, "param3": 0.0, "model_gw": 0, "model_eps0": 26.64307675, "model_alpha": 1.0, "lepsilon": false, "lrpa": false, "lnabla": false, "lvel": false, "kinter": 0, "cshift": -0.1, "omegamax": -30.0, "deg_threshold": 0.002, "rtime": -0.1, "wplasmai": 0.0, "dfield": [0.0, 0.0, 0.0], "wplasma": [0.0, 0.0, 0.0, 0.0, 0.0, 0.0, 0.0, 0.0, 0.0], "nucind": false, "magpos": [0.0, 0.0, 0.0], "lnicsall": true, "orbitalmag": false, "lmagbloch": false, "lchimag": false, "lgauge": true, "magatom": 0, "magdipol": [0.0, 0.0, 0.0], "avecconst": [0.0, 0.0, 0.0], "ladder": false, "lrpaforce": false, "lfxc": false, "lhartree": true, "ibse": 0, "kpoint": [-1, 0, 0, 0], "ltcte": false, "ltete": false, "ltriplet": false, "lfxceps": false, "lfxheg": false, "naturalo": 2, "l2order": false, "lmp2lt": false, "lusew": false, "encutgw": -2.0, "encutgwsoft": -2.0, "encutlf": -1.0, "lmaxmp2": -1, "scissor": 0.0, "nomega": 0, "nomegar": 0, "nbandsgw": -1, "nbandso": -1, "nbandsv": -1, "nelmhf": 1, "dim": 3, "antires": 0, "omegamin": -30.0, "omegatl": -200.0, "omegagrid": 140, "selfenergy": false, "lspectral": false, "lspectralgw": false, "lsingles": false, "lfermigw": false, "oddonlygw": false, "evenonlygw": false, "nkredlfx": 1, "nkredlfy": 1, "nkredlfz": 1, "maxmem": 2800, "telescope": 0, "taupar": 1, "omegapar": -1, "lambda": 1.0, "ofield_kappa": 0.0, "ofield_k": [0.0, 0.0, 0.0], "ofield_q6_near": 0.0, "ofield_q6_far": 0.0, "ofield_a": 0.0},
 "cell": {"array": {"__ndarray__": [[3, 3], "float64", [11.176398, -2.4e-05, -1.5e-05, -5.58822, 9.679177, 3.8e-05, -6.9e-05, 9.1e-05, 22.16599]]}, "__ase_objtype__": "cell"},
 "ctime": 22.881385892859864,
 "energy": -268.1744069800001,
 "forces": {"__ndarray__": [[54, 3], "float64", [-1.841e-05, 0.0001913, -0.24483722, -0.00188513, 0.0030082, -0.23298853, 0.00147876, -0.0028667, -0.2329611, 0.00336563, 0.00041459, -0.23295958, 0.00185265, 0.00300655, -0.23297363, -2.098e-05, 0.00016249, -0.24256569, -0.00339866, 0.00038715, -0.23297243, -7.2e-06, 0.00018489, -0.24248313, -0.00152049, -0.00285299, -0.23298716, 8.398e-05, 0.00017121, -0.332203, 6.419e-05, 0.00098829, -0.34342029, 0.00078591, -0.00024078, -0.34340377, 0.00077792, -0.00023838, -0.34341542, 7.975e-05, 0.00099604, -0.34342544, 6.31e-05, 0.00016383, -0.35354548, -0.00063926, -0.00021035, -0.34341391, 6.69e-05, 0.00017328, -0.35301852, -0.00062502, -0.00025513, -0.34341818, -0.00366335, -0.0021332, -0.77388897, 0.00042228, 0.01725526, -0.77037201, 0.01517937, -0.00827336, -0.77038808, 0.00044199, -0.00306865, -0.77928334, -0.00245084, 0.00190346, -0.77929163, -0.0143012, -0.00826024, -0.77037057, 0.00451538, -0.00212288, -0.77388604, 0.00332092, 0.0018851, -0.77929062, 0.00040596, 0.00497392, -0.77388874, -0.00058228, -3.037e-05, -0.83422815, -0.00033436, -0.01732196, -0.82572317, -0.01548656, 0.00887016, -0.82571881, -0.00037432, 0.0057458, -0.81687367, 0.00451497, -0.00268612, -0.81686544, 0.01475989, 0.00883689, -0.82573614, -5.466e-05, -4.558e-05, -0.83420506, -0.00522021, -0.00268329, -0.81687769, -0.00031577, 0.00044909, -0.83421822, -1.787e-05, 0.00727713, 1.26278284, 0.00695185, 0.00369493, 1.26325818, 0.00403443, -0.00494251, 1.26105706, 0.00127014, 0.0004017, 1.24200671, -0.00703232, 0.00367903, 1.26325819, -4.909e-05, -0.00841419, 1.26326336, -0.00134431, 0.0004007, 1.24202471, -6.06e-06, -0.00184621, 1.2420301, -0.00664279, -0.00415869, 1.26278127, 0.00014993, -0.00886351, 0.90959805, 0.00404044, 0.00193519, 0.93769427, -0.00727323, 0.00399849, 0.90957522, -0.00316609, -0.00221153, 0.92791907, -0.00367607, 0.00192642, 0.93769133, 0.00017755, -0.0047207, 0.93770396, 0.00352208, -0.00221959, 0.92792376, 0.00017917, 0.00355655, 0.92792101, 0.00760138, 0.00402926, 0.90960976]]},
 "free_energy": -268.19592741,
 "mtime": 22.881385892859864,
 "numbers": {"__ndarray__": [[54], "int64", [78, 78, 78, 78, 78, 78, 78, 78, 78, 78, 78, 78, 78, 78, 78, 78, 78, 78, 16, 16, 16, 16, 16, 16, 16, 16, 16, 16, 16, 16, 16, 16, 16, 16, 16, 16, 52, 52, 52, 52, 52, 52, 52, 52, 52, 52, 52, 52, 52, 52, 52, 52, 52, 52]]},
 "pbc": {"__ndarray__": [[3], "bool", [true, true, true]]},
 "positions": {"__ndarray__": [[54, 3], "float64", [-5.58823797859929, 9.67920298725664, 7.76825792926597, -1.8627590217325498, 3.2264189658716997, 7.76823303925587, -3.72549794134464, 6.452810976561149, 7.7682450409403705, -1.8627720158539496, 9.67919498725672, 7.76825292926602, 1.8627080586525904, 3.2264109658693796, 7.76822803925442, -3.1978599299268866e-05, 6.452802976561229, 7.76824004094042, 1.8626940586532708, 9.67918795517306, 7.768247929268971, 5.58817402139793, 3.2264029658694597, 7.76822303925447, 3.7254339841432804, 6.45279497656495, 7.76823592758007, 5.58813702702537, 9.679203985681788, 13.1265349753755, 9.313616989771383, 3.2264199642901397, 13.12650897706455, 7.45087706428002, 6.452811974986299, 13.1265220870499, -1.8627950102265296, 9.679219985678229, 13.126544088735951, 1.862684952518821, 3.2264349963737198, 13.12651897706155, -5.497297463974525e-05, 6.452827974986379, 13.12653208704995, 1.862670952518811, 9.67921198567831, 13.126539088736001, 5.588151027026041, 3.22642796429006, 13.1265139770645, 3.725410989770701, 6.452819974986459, 13.12652708705, 1.8626759979282002, 1.0754760125046097, 6.605504034406321, -6.403932644991329e-05, 4.301868023200099, 6.605516922731921, -1.86280396481436, 7.528260033891709, 6.6055289244177695, 5.588141960673541, 1.0754680125046898, 6.605499034406371, 3.7254020351828703, 4.301860023199939, 6.605511922731821, 1.8626619979309802, 7.528252033891789, 6.605523924417819, 9.313608035182861, 1.0754600125045297, 6.605494034406271, 7.450867997928211, 4.301852023200019, 6.605506922731871, 5.58812896655214, 7.52824403388971, 6.60551892441652, 1.8627260328600603, 1.0755049672762798, 11.984460989587152, -1.4004395279852858e-05, 4.30189697797268, 11.984474099572651, -1.862754041649929, 7.5282889886681685, 11.984486987898249, 5.588191995605401, 1.07549696727636, 11.984455989587202, 3.7254519583500603, 4.30188897797276, 11.984469099572701, 1.8627120328572906, 7.528281956584509, 11.9844819879012, 9.31365807011472, 1.0754889672761998, 11.984450989587101, 7.450917976975082, 4.30188204268087, 11.984464099576032, 5.588179001478451, 7.52827395658243, 11.9844769878999, -8.035131359700783e-06, 2.15097301392658, 9.160451924597272, -1.8627479606227197, 5.37736502462274, 9.160465034582622, -3.72548799787461, 8.603757035314588, 9.16047703626862, 3.72545803937796, 2.15096501392642, 9.16044692459717, 1.8627180021226206, 5.37735702462282, 9.160460034582671, -2.2035132029232353e-05, 8.60374903531831, 9.160472922908271, 7.4509240021233, 2.1509570139264995, 9.16044192459722, 5.58818396486796, 5.3773490246229, 9.160455034582721, 3.725444933489131, 8.603741035316231, 9.160467922906971, -7.300342469982847e-05, 2.1509920475217696, 14.57470600237658, -1.8628129847971495, 5.377383961425489, 14.574718890701801, -3.7255529661693596, 8.603777036825369, 14.57473089239108, 3.7253929593206405, 2.15098404752185, 14.57470100237663, 1.8626530338278697, 5.3773770261336, 14.574713890705132, -8.70034274696004e-05, 8.60376903683, 14.57472700069063, 7.450859033827861, 2.15097701543819, 14.57469600237958, 5.588118996573209, 5.37736902613368, 14.574708890705182, 3.7253789593178714, 8.60376103683008, 14.57472200069068]]},
 "stress": {"__ndarray__": [[6], "float64", [-0.024674300895902827, -0.02466405253764642, -0.013328662160440884, 5.147915587409874e-06, -7.528321062366609e-07, -7.459789292164412e-07]]},
 "unique_id": "f46a1792d5942e57f4411559e1e99a29",
 "user": "lpan"},
"12": {
 "calculator": "vasp",
 "calculator_parameters": {"kpoints_generation": {"divisions": [2, 2, 1], "usershift": [0.0, 0.0, 0.0], "genvec1": [0.5, 0.0, -0.0], "genvec2": [0.0, 0.5, 0.0], "genvec3": [0.0, 0.0, 1.0], "shift": [0.0, 0.0, 0.0]}, "system": "PtSTe", "lcompat": false, "prec": "normal", "enmax": 520.0, "enaug": 368.792, "ediff": 0.0001, "ialgo": 68, "iwavpr": 10, "nbands": 240, "nelect": 396.0, "turbo": 0, "irestart": 0, "nreboot": 0, "nmin": 0, "eref": 0.0, "ismear": 0, "sigma": 0.05, "kspacing": 0.5, "kgamma": true, "lreal": true, "ropt": [-0.0005, -0.0005, -0.0005], "lmaxpaw": -100, "lmaxmix": 2, "nlspline": false, "istart": 0, "icharg": 2, "iniwav": 1, "ispin": 1, "lnoncollinear": false, "magmom": [1.0, 1.0, 1.0, 1.0, 1.0, 1.0, 1.0, 1.0, 1.0, 1.0, 1.0, 1.0, 1.0, 1.0, 1.0, 1.0, 1.0, 1.0, 1.0, 1.0, 1.0, 1.0, 1.0, 1.0, 1.0, 1.0, 1.0, 1.0, 1.0, 1.0, 1.0, 1.0, 1.0, 1.0, 1.0, 1.0, 1.0, 1.0, 1.0, 1.0, 1.0, 1.0, 1.0, 1.0, 1.0, 1.0, 1.0, 1.0, 1.0, 1.0, 1.0, 1.0, 1.0, 1.0], "nupdown": -1.0, "lsorbit": false, "saxis": [0.0, 0.0, 1.0], "lspiral": false, "qspiral": [0.0, 0.0, 0.0], "lzeroz": false, "lasph": false, "lmetagga": false, "nelm": 1, "nelmdl": -5, "nelmin": 2, "enini": 520.0, "ldiag": true, "lsubrot": false, "weimin": 0.0, "ebreak": 1e-07, "deper": 0.3, "nrmm": 4, "time": 0.4, "amix": 0.4, "bmix": 1.0, "amin": 0.1, "amix_mag": 1.6, "bmix_mag": 1.0, "imix": 4, "mixfirst": false, "maxmix": -45, "wc": 100.0, "inimix": 1, "mixpre": 1, "mremove": 5, "ldipol": false, "lmono": false, "idipol": 0, "epsilon": 1.0, "dipol": [-100.0, -100.0, -100.0], "efield": 0.0, "ngx": 64, "ngy": 64, "ngz": 126, "ngxf": 128, "ngyf": 128, "ngzf": 252, "addgrid": false, "nsw": 0, "ibrion": -1, "mdalgo": 0, "isif": 4, "pstress": 0.0, "ediffg": 0.001, "nfree": 1, "potim": 0.25, "smass": -3.0, "scalee": 1.0, "tebeg": 0.0001, "teend": 0.0001, "nblock": 1, "kblock": 1, "npaco": 256, "apaco": 16.0, "isym": 0, "symprec": 1e-05, "lorbit": 0, "rwigs": [-1.0, -1.0, -1.0], "nedos": 301, "emin": 10.0, "emax": -10.0, "efermi": 0.0, "nwrite": 2, "lwave": false, "ldownsample": false, "lcharg": true, "lpard": false, "lvtot": false, "lvhar": false, "lelf": false, "loptics": false, "stm": [0.0, 0.0, 0.0, 0.0, 0.0, 0.0, 0.0], "npar": 6, "nsim": 1, "nblk": -1, "lplane": false, "lscalapack": true, "lscaaware": false, "lscalu": false, "lasync": false, "lorbitalreal": false, "idiot": 3, "ispecial": 0, "lmusic": false, "pomass": [195.08, 32.066, 127.6], "darwinr": [0.0, 0.0, 0.0], "darwinv": [1.0, 1.0, 1.0], "lcorr": true, "gga_compat": true, "lberry": false, "icorelevel": 0, "ldau": false, "i_constrained_m": 0, "gga": "--", "voskown": 0, "lhfcalc": false, "precfock": "", "lsymgrad": false, "lhfone": false, "lrhfcalc": false, "lthomas": false, "lmodelhf": false, "encut4o": -1.0, "exxoep": 0, "fourorbit": 0, "aexx": 0.0, "hfalpha": 0.0, "mcalpha": 0.0, "aldax": 1.0, "aggax": 1.0, "aldac": 1.0, "aggac": 1.0, "nkredx": 1, "nkredy": 1, "nkredz": 1, "shiftred": false, "oddonly": false, "evenonly": false, "lmaxfock": 0, "nmaxfockae": 0, "lfockaedft": false, "hfscreen": 0.0, "hfscreenc": 0.0, "nbandsgwlow": 0, "luse_vdw": false, "zab_vdw": -0.8491, "param1": 0.1234, "param2": 1.0, "param3": 0.0, "model_gw": 0, "model_eps0": 28.30780245, "model_alpha": 1.0, "lepsilon": false, "lrpa": false, "lnabla": false, "lvel": false, "kinter": 0, "cshift": -0.1, "omegamax": -30.0, "deg_threshold": 0.002, "rtime": -0.1, "wplasmai": 0.0, "dfield": [0.0, 0.0, 0.0], "wplasma": [0.0, 0.0, 0.0, 0.0, 0.0, 0.0, 0.0, 0.0, 0.0], "nucind": false, "magpos": [0.0, 0.0, 0.0], "lnicsall": true, "orbitalmag": false, "lmagbloch": false, "lchimag": false, "lgauge": true, "magatom": 0, "magdipol": [0.0, 0.0, 0.0], "avecconst": [0.0, 0.0, 0.0], "ladder": false, "lrpaforce": false, "lfxc": false, "lhartree": true, "ibse": 0, "kpoint": [-1, 0, 0, 0], "ltcte": false, "ltete": false, "ltriplet": false, "lfxceps": false, "lfxheg": false, "naturalo": 2, "l2order": false, "lmp2lt": false, "lusew": false, "encutgw": -2.0, "encutgwsoft": -2.0, "encutlf": -1.0, "lmaxmp2": -1, "scissor": 0.0, "nomega": 0, "nomegar": 0, "nbandsgw": -1, "nbandso": -1, "nbandsv": -1, "nelmhf": 1, "dim": 3, "antires": 0, "omegamin": -30.0, "omegatl": -200.0, "omegagrid": 140, "selfenergy": false, "lspectral": false, "lspectralgw": false, "lsingles": false, "lfermigw": false, "oddonlygw": false, "evenonlygw": false, "nkredlfx": 1, "nkredlfy": 1, "nkredlfz": 1, "maxmem": 2800, "telescope": 0, "taupar": 1, "omegapar": -1, "lambda": 1.0, "ofield_kappa": 0.0, "ofield_k": [0.0, 0.0, 0.0], "ofield_q6_near": 0.0, "ofield_q6_far": 0.0, "ofield_a": 0.0},
 "cell": {"array": {"__ndarray__": [[3, 3], "float64", [11.404488, -2.4e-05, -1.5e-05, -5.702265, 9.876711, 3.9e-05, -7e-05, 9.3e-05, 22.618357]]}, "__ase_objtype__": "cell"},
 "ctime": 22.881385893352693,
 "energy": -270.82432387,
 "forces": {"__ndarray__": [[54, 3], "float64", [-0.00022447, 0.0002992, 0.12352508, 0.00563661, -0.00752039, 0.14014295, -0.00404278, 0.00912041, 0.14012038, -0.0097652, -0.00091876, 0.14010774, -0.00599311, -0.00751094, 0.14008666, -0.00017469, 0.00018983, 0.16699717, 0.00934295, -0.00099285, 0.14015507, -0.00015128, 0.00022136, 0.16796803, 0.00365068, 0.00911434, 0.14014649, -9.845e-05, 0.00027609, -0.09413714, 0.00252728, -0.00640571, -0.09925092, -0.00460858, 0.00584268, -0.09930483, -0.0072909, 0.00138629, -0.099408, -0.0027606, -0.00640947, -0.09933342, -0.00011881, 0.00018963, -0.12486016, 0.00704473, 0.00133951, -0.09944339, -0.00011117, 0.00038962, -0.12685546, 0.00444559, 0.00587067, -0.0993681, 0.00451096, 0.00274944, -0.04603108, 0.00027246, 0.02359305, -0.06094036, 0.02049018, -0.01128279, -0.0609682, 0.00011186, 0.02047651, -0.05803829, 0.01762313, -0.00979856, -0.05805751, -0.02006446, -0.01141191, -0.06090904, -0.00394733, 0.0027435, -0.04604807, -0.0172181, -0.00982249, -0.0580105, 0.0002325, -0.0046223, -0.04606115, 0.00331441, 0.00215044, -0.19257433, -0.00053151, 0.02598775, -0.1910041, 0.02203285, -0.01273376, -0.19104124, -0.00040367, 0.01049003, -0.18555649, 0.00861476, -0.00488386, -0.18554502, -0.02277894, -0.01276383, -0.19103393, -0.00409226, 0.00228533, -0.19254522, -0.00948371, -0.00499231, -0.18558262, -0.00048602, -0.00413099, -0.19254213, -0.00013978, -0.00408719, 0.14569962, 0.00140066, 0.00077221, 0.13347309, -0.00356582, 0.00187106, 0.14572955, 0.0100945, 0.0057808, 0.13743512, -0.00160139, 0.0007562, 0.13339303, -0.00017395, -0.0018615, 0.13338436, -0.01040088, 0.00585432, 0.13743812, -0.00016471, -0.01192991, 0.13743063, 0.00334111, 0.00188188, 0.14567026, 0.00273007, 0.00431958, 0.06764076, 0.00401496, 0.00203052, 0.07402077, 0.00566577, -0.00644465, 0.06779339, 0.00709329, 0.00400727, 0.0566711, -0.00400836, 0.00220683, 0.07406389, -8.183e-05, -0.00470788, 0.07422104, -0.00718338, 0.0040976, 0.05673529, -0.00018653, -0.00838948, 0.05668019, -0.00233866, -0.00467246, 0.06772091]]},
 "free_energy": -270.83770568,
 "mtime": 22.881385893352693,
 "numbers": {"__ndarray__": [[54], "int64", [78, 78, 78, 78, 78, 78, 78, 78, 78, 78, 78, 78, 78, 78, 78, 78, 78, 78, 16, 16, 16, 16, 16, 16, 16, 16, 16, 16, 16, 16, 16, 16, 16, 16, 16, 16, 52, 52, 52, 52, 52, 52, 52, 52, 52, 52, 52, 52, 52, 52, 52, 52, 52, 52]]},
 "pbc": {"__ndarray__": [[3], "bool", [true, true, true]]},
 "positions": {"__ndarray__": [[54, 3], "float64", [-5.70228400078105, 9.87673796274396, 7.92679397980024, -1.90077403879615, 3.2922640285887, 7.9267679798005, -3.8015290197886, 6.58450099566633, 7.92678097980037, -1.90078792475113, 9.8767299627438, 7.92678897980014, 1.90072203723377, 3.29225602858854, 7.9267629798004, -3.2943758679992175e-05, 6.584492995666171, 7.92677597980027, 1.9007080372339111, 9.876721962743881, 7.92678397980019, 5.702217999218811, 3.2922480285886198, 7.92675797980045, 3.801463018226361, 6.584484995666251, 7.92677097980032, 5.702180927159481, 9.87673903029267, 12.894422942808191, 9.503690946167032, 3.2922649973703, 12.894396942808061, 7.602935965174581, 6.58450196444793, 12.89440994280793, -1.9008109968105995, 9.876755030292511, 12.894432942808091, 1.9006990221969506, 3.29228099737014, 12.894406942807962, -5.595879549962309e-05, 6.58451796444777, 12.894419942807831, 1.900684965174441, 9.87674703029259, 12.894427942808141, 5.7021949841819906, 3.29227299737022, 12.894401942808011, 3.801440003189541, 6.58450996444785, 12.894414942807881, 1.9006900038737902, 1.09742403642324, 6.740310063402189, -6.497711865982429e-05, 4.38966100350087, 6.74032306340206, -1.90081995811111, 7.6818979705785, 6.740336063401929, 5.70218596585883, 1.0974160364233199, 6.740305063402239, 3.8014309848663803, 4.38965300350095, 6.74031806340211, 1.90067600387393, 7.68188997057858, 6.740331063401979, 9.503681927843871, 1.0974080364234, 6.740300063402289, 7.6029269468514205, 4.38964500350103, 6.7403130634021595, 5.7021719658589705, 7.681881970578661, 6.740326063402029, 1.9007409386897898, 1.0974540301062001, 11.729042025293529, -1.4042302660025628e-05, 4.3896909971838305, 11.7290550252934, -1.9007690232951098, 7.68192796426146, 11.72906802529327, 5.702237014719711, 1.0974460301060402, 11.72903702529343, 3.8014820337272606, 4.38968299718367, 11.729050025293299, 1.900727052734811, 7.681919964261301, 11.72906302529317, 9.50373297670475, 1.0974380301061202, 11.72903202529348, 7.602977995712301, 4.38967499718375, 11.729045025293349, 5.702223014719851, 7.6819119642613805, 11.72905802529322, -7.992216029780379e-06, 2.1948699921134702, 9.34739994792027, -1.9007629732084799, 5.487106959191101, 9.34741294792014, -3.8015180112235796, 8.77934402503584, 9.347425947920401, 3.8014879697690107, 2.19486199211355, 9.347394947920321, 1.9007329887765603, 5.48709895919118, 9.34740794792019, -2.2049238539691294e-05, 8.77933602503592, 9.347420947920451, 7.602984045798931, 2.19485399211339, 9.34738994792022, 5.702229064806481, 5.48709095919102, 9.34740294792009, 3.801474026791381, 8.779328025035761, 9.34741594792035, -7.50342284799347e-05, 2.19488996113584, 14.37214892925385, -1.90083007224358, 5.4871270269805805, 14.37216192925411, -3.8015850532360296, 8.77936399405821, 14.37217492925398, 3.801421041801441, 2.19488196113568, 14.372143929253749, 1.9006660037863408, 5.48711902698042, 14.37215692925401, -8.897720610903709e-05, 8.77935599405805, 14.372169929253879, 7.602917003786481, 2.19487396113576, 14.372138929253799, 5.702161965771381, 5.4871110269805, 14.37215192925406, 3.8014069847789314, 8.779347994058131, 14.372164929253929]]},
 "stress": {"__ndarray__": [[6], "float64", [-0.0008044463907833352, -0.0007971016262628515, 0.0019738646656951644, 4.086827828464092e-06, 4.48727057096251e-07, -2.186693997725822e-06]]},
 "unique_id": "3e67bde6f25b2ff74a139149b6bb5eff",
 "user": "lpan"},
"13": {
 "calculator": "vasp",
 "calculator_parameters": {"kpoints_generation": {"divisions": [2, 2, 1], "usershift": [0.0, 0.0, 0.0], "genvec1": [0.5, 0.0, -0.0], "genvec2": [0.0, 0.5, 0.0], "genvec3": [0.0, 0.0, 1.0], "shift": [0.0, 0.0, 0.0]}, "system": "PtSTe", "lcompat": false, "prec": "normal", "enmax": 520.0, "enaug": 368.792, "ediff": 0.0001, "ialgo": 68, "iwavpr": 10, "nbands": 240, "nelect": 396.0, "turbo": 0, "irestart": 0, "nreboot": 0, "nmin": 0, "eref": 0.0, "ismear": 0, "sigma": 0.05, "kspacing": 0.5, "kgamma": true, "lreal": true, "ropt": [-0.0005, -0.0005, -0.0005], "lmaxpaw": -100, "lmaxmix": 2, "nlspline": false, "istart": 0, "icharg": 2, "iniwav": 1, "ispin": 1, "lnoncollinear": false, "magmom": [1.0, 1.0, 1.0, 1.0, 1.0, 1.0, 1.0, 1.0, 1.0, 1.0, 1.0, 1.0, 1.0, 1.0, 1.0, 1.0, 1.0, 1.0, 1.0, 1.0, 1.0, 1.0, 1.0, 1.0, 1.0, 1.0, 1.0, 1.0, 1.0, 1.0, 1.0, 1.0, 1.0, 1.0, 1.0, 1.0, 1.0, 1.0, 1.0, 1.0, 1.0, 1.0, 1.0, 1.0, 1.0, 1.0, 1.0, 1.0, 1.0, 1.0, 1.0, 1.0, 1.0, 1.0], "nupdown": -1.0, "lsorbit": false, "saxis": [0.0, 0.0, 1.0], "lspiral": false, "qspiral": [0.0, 0.0, 0.0], "lzeroz": false, "lasph": false, "lmetagga": false, "nelm": 1, "nelmdl": -5, "nelmin": 2, "enini": 520.0, "ldiag": true, "lsubrot": false, "weimin": 0.0, "ebreak": 1e-07, "deper": 0.3, "nrmm": 4, "time": 0.4, "amix": 0.4, "bmix": 1.0, "amin": 0.1, "amix_mag": 1.6, "bmix_mag": 1.0, "imix": 4, "mixfirst": false, "maxmix": -45, "wc": 100.0, "inimix": 1, "mixpre": 1, "mremove": 5, "ldipol": false, "lmono": false, "idipol": 0, "epsilon": 1.0, "dipol": [-100.0, -100.0, -100.0], "efield": 0.0, "ngx": 64, "ngy": 64, "ngz": 126, "ngxf": 128, "ngyf": 128, "ngzf": 252, "addgrid": false, "nsw": 0, "ibrion": -1, "mdalgo": 0, "isif": 4, "pstress": 0.0, "ediffg": 0.001, "nfree": 1, "potim": 0.25, "smass": -3.0, "scalee": 1.0, "tebeg": 0.0001, "teend": 0.0001, "nblock": 1, "kblock": 1, "npaco": 256, "apaco": 16.0, "isym": 0, "symprec": 1e-05, "lorbit": 0, "rwigs": [-1.0, -1.0, -1.0], "nedos": 301, "emin": 10.0, "emax": -10.0, "efermi": 0.0, "nwrite": 2, "lwave": false, "ldownsample": false, "lcharg": true, "lpard": false, "lvtot": false, "lvhar": false, "lelf": false, "loptics": false, "stm": [0.0, 0.0, 0.0, 0.0, 0.0, 0.0, 0.0], "npar": 6, "nsim": 1, "nblk": -1, "lplane": false, "lscalapack": true, "lscaaware": false, "lscalu": false, "lasync": false, "lorbitalreal": false, "idiot": 3, "ispecial": 0, "lmusic": false, "pomass": [195.08, 32.066, 127.6], "darwinr": [0.0, 0.0, 0.0], "darwinv": [1.0, 1.0, 1.0], "lcorr": true, "gga_compat": true, "lberry": false, "icorelevel": 0, "ldau": false, "i_constrained_m": 0, "gga": "--", "voskown": 0, "lhfcalc": false, "precfock": "", "lsymgrad": false, "lhfone": false, "lrhfcalc": false, "lthomas": false, "lmodelhf": false, "encut4o": -1.0, "exxoep": 0, "fourorbit": 0, "aexx": 0.0, "hfalpha": 0.0, "mcalpha": 0.0, "aldax": 1.0, "aggax": 1.0, "aldac": 1.0, "aggac": 1.0, "nkredx": 1, "nkredy": 1, "nkredz": 1, "shiftred": false, "oddonly": false, "evenonly": false, "lmaxfock": 0, "nmaxfockae": 0, "lfockaedft": false, "hfscreen": 0.0, "hfscreenc": 0.0, "nbandsgwlow": 0, "luse_vdw": false, "zab_vdw": -0.8491, "param1": 0.1234, "param2": 1.0, "param3": 0.0, "model_gw": 0, "model_eps0": 28.30780245, "model_alpha": 1.0, "lepsilon": false, "lrpa": false, "lnabla": false, "lvel": false, "kinter": 0, "cshift": -0.1, "omegamax": -30.0, "deg_threshold": 0.002, "rtime": -0.1, "wplasmai": 0.0, "dfield": [0.0, 0.0, 0.0], "wplasma": [0.0, 0.0, 0.0, 0.0, 0.0, 0.0, 0.0, 0.0, 0.0], "nucind": false, "magpos": [0.0, 0.0, 0.0], "lnicsall": true, "orbitalmag": false, "lmagbloch": false, "lchimag": false, "lgauge": true, "magatom": 0, "magdipol": [0.0, 0.0, 0.0], "avecconst": [0.0, 0.0, 0.0], "ladder": false, "lrpaforce": false, "lfxc": false, "lhartree": true, "ibse": 0, "kpoint": [-1, 0, 0, 0], "ltcte": false, "ltete": false, "ltriplet": false, "lfxceps": false, "lfxheg": false, "naturalo": 2, "l2order": false, "lmp2lt": false, "lusew": false, "encutgw": -2.0, "encutgwsoft": -2.0, "encutlf": -1.0, "lmaxmp2": -1, "scissor": 0.0, "nomega": 0, "nomegar": 0, "nbandsgw": -1, "nbandso": -1, "nbandsv": -1, "nelmhf": 1, "dim": 3, "antires": 0, "omegamin": -30.0, "omegatl": -200.0, "omegagrid": 140, "selfenergy": false, "lspectral": false, "lspectralgw": false, "lsingles": false, "lfermigw": false, "oddonlygw": false, "evenonlygw": false, "nkredlfx": 1, "nkredlfy": 1, "nkredlfz": 1, "maxmem": 2800, "telescope": 0, "taupar": 1, "omegapar": -1, "lambda": 1.0, "ofield_kappa": 0.0, "ofield_k": [0.0, 0.0, 0.0], "ofield_q6_near": 0.0, "ofield_q6_far": 0.0, "ofield_a": 0.0},
 "cell": {"array": {"__ndarray__": [[3, 3], "float64", [11.404488, -2.4e-05, -1.5e-05, -5.702265, 9.876711, 3.9e-05, -7e-05, 9.3e-05, 22.618357]]}, "__ase_objtype__": "cell"},
 "ctime": 22.881385893861886,
 "energy": -269.54184048999997,
 "forces": {"__ndarray__": [[54, 3], "float64", [-7.931e-05, 0.00014841, 0.02855986, 0.00566172, -0.0075665, 0.0452268, -0.00389235, 0.00898062, 0.0452244, -0.00963523, -0.0009684, 0.04521858, -0.00582639, -0.0075692, 0.04522903, -8.096e-05, 0.0001418, 0.07193794, 0.00946738, -0.00097454, 0.04522391, -7.671e-05, 0.00014482, 0.0730136, 0.00372844, 0.0089749, 0.0452304, -3.304e-05, 0.00012888, 0.0102432, -0.00143653, 0.00016639, 0.01667327, -0.00071237, -0.00107787, 0.01664572, 0.00067559, 0.00133798, 0.01664875, 0.00136126, 0.00016341, 0.01663556, -3.72e-05, 0.00013969, 0.01758183, -0.00075303, 0.00134371, 0.01666455, -1.713e-05, 0.00012726, 0.01871773, 0.00065162, -0.00107243, 0.01666144, 0.00456409, 0.00266061, -0.05218601, 0.00029971, 0.02352153, -0.06705918, 0.02048061, -0.0114861, -0.06707248, 0.00026452, 0.02033965, -0.06408638, 0.01770535, -0.00992182, -0.06408715, -0.01991769, -0.01148152, -0.06706797, -0.00399822, 0.00263579, -0.05219216, -0.01716985, -0.00986823, -0.06409496, 0.00029189, -0.00477424, -0.05219834, -0.012411, -0.00685044, -0.20634316, 0.00201856, 0.00192688, -0.1979119, 0.00167578, -0.00111481, -0.19922643, -0.00037626, 0.00061998, -0.19260325, 6.724e-05, -0.00017742, -0.19259514, -0.00245645, -0.00111404, -0.19920869, 0.011636, -0.00688168, -0.20634575, -0.00083982, -0.00017639, -0.1925958, -0.00035632, 0.01399612, -0.20633977, -6.648e-05, -0.00407445, 0.27060746, 0.00130601, 0.00053566, 0.25825433, -0.00336014, 0.00163905, 0.27062601, 0.01006488, 0.00559003, 0.26229888, -0.00149367, 0.00052309, 0.25825196, -9.43e-05, -0.00188892, 0.25825796, -0.01026406, 0.00560313, 0.26230583, -7.57e-05, -0.01200563, 0.26232356, 0.00320416, 0.00163008, 0.2706192, 2.383e-05, -0.00180192, -0.07248868, -0.00423048, -0.00271388, -0.07504318, -0.00135448, 0.0005766, -0.07245961, 0.01317047, 0.00737961, -0.0596902, 0.00431222, -0.00267581, -0.0750432, 6.468e-05, 0.00470266, -0.07504238, -0.01307298, 0.00736413, -0.05971838, 2.193e-05, -0.01539572, -0.05970614, 0.00140022, 0.00058951, -0.07247547]]},
 "free_energy": -269.56427159,
 "mtime": 22.881385893861886,
 "numbers": {"__ndarray__": [[54], "int64", [78, 78, 78, 78, 78, 78, 78, 78, 78, 78, 78, 78, 78, 78, 78, 78, 78, 78, 16, 16, 16, 16, 16, 16, 16, 16, 16, 16, 16, 16, 16, 16, 16, 16, 16, 16, 52, 52, 52, 52, 52, 52, 52, 52, 52, 52, 52, 52, 52, 52, 52, 52, 52, 52]]},
 "pbc": {"__ndarray__": [[3], "bool", [true, true, true]]},
 "positions": {"__ndarray__": [[54, 3], "float64", [-5.70228400078105, 9.87673796274396, 7.92679397980024, -1.90077403879615, 3.2922640285887, 7.9267679798005, -3.8015290197886, 6.58450099566633, 7.92678097980037, -1.90078792475113, 9.8767299627438, 7.92678897980014, 1.90072203723377, 3.29225602858854, 7.9267629798004, -3.2943758679992175e-05, 6.584492995666171, 7.92677597980027, 1.9007080372339111, 9.876721962743881, 7.92678397980019, 5.702217999218811, 3.2922480285886198, 7.92675797980045, 3.801463018226361, 6.584484995666251, 7.92677097980032, 5.70218103339885, 9.87673901203482, 13.39442298553998, 9.5036910524064, 3.2922649791124496, 13.394396985539851, 7.6029360143913, 6.5845020449571905, 13.394409985540111, -1.9008110046161097, 9.8767550120349, 13.39443298554003, 1.9006990143914402, 3.2922809791125296, 13.3944069855399, -5.602362365985998e-05, 6.584518044957271, 13.39441998554016, 1.90068495736893, 9.87674701203498, 13.39442798554008, 5.70219497637648, 3.2922729791126097, 13.39440198553995, 3.80143993836138, 6.584510044957351, 13.39441498554021, 1.9006900038737902, 1.09742403642324, 6.740310063402189, -6.497711865982429e-05, 4.38966100350087, 6.74032306340206, -1.90081995811111, 7.6818979705785, 6.740336063401929, 5.70218596585883, 1.0974160364233199, 6.740305063402239, 3.8014309848663803, 4.38965300350095, 6.74031806340211, 1.90067600387393, 7.68188997057858, 6.740331063401979, 9.503681927843871, 1.0974080364234, 6.740300063402289, 7.6029269468514205, 4.38964500350103, 6.7403130634021595, 5.7021719658589705, 7.681881970578661, 6.740326063402029, 1.9007410449291604, 1.09745401184835, 12.229042068025318, -1.3936063289642275e-05, 4.38969097892598, 12.22905506802519, -1.9007689740783893, 7.6819280447707206, 12.22906806802545, 5.7022370069142, 1.09744601184843, 12.22903706802537, 3.8014820259217497, 4.38968297892606, 12.22905006802524, 1.90072698790665, 7.6819200447708, 12.2290630680255, 9.503732968899241, 1.09743801184851, 12.22903206802542, 7.602977987906792, 4.3896749789261404, 12.22904506802529, 5.702222949891692, 7.68191204477088, 12.22905806802555, -7.992216029780379e-06, 2.1948699921134702, 9.34739994792027, -1.9007629732084799, 5.487106959191101, 9.34741294792014, -3.8015180112235796, 8.77934402503584, 9.347425947920401, 3.8014879697690107, 2.19486199211355, 9.347394947920321, 1.9007329887765603, 5.48709895919118, 9.34740794792019, -2.2049238539691294e-05, 8.77933602503592, 9.347420947920451, 7.602984045798931, 2.19485399211339, 9.34738994792022, 5.702229064806481, 5.48709095919102, 9.34740294792009, 3.801474026791381, 8.779328025035761, 9.34741594792035, -7.498501175974338e-05, 2.1948900416451, 14.872148971986029, -1.9008299660042096, 5.48712700872273, 14.8721619719859, -3.8015849469966594, 8.77936397580036, 14.87217497198577, 3.8014209769732807, 2.19488204164518, 14.872143971986079, 1.9006659959808307, 5.48711900872281, 14.87215697198595, -8.898501161898746e-05, 8.77935597580044, 14.87216997198582, 7.60291693895832, 2.19487404164526, 14.872138971986129, 5.70216195796587, 5.4871110087228905, 14.872151971986, 3.8014069769734204, 8.77934797580052, 14.87216497198587]]},
 "stress": {"__ndarray__": [[6], "float64", [0.0007908832294452614, 0.0007971964659940193, 0.003121708165671918, 3.9164595953639825e-06, 3.7515214752033914e-07, -6.270719388592392e-07]]},
 "unique_id": "95fd26e6a710be30f7f8778887fe1152",
 "user": "lpan"},
"14": {
 "calculator": "vasp",
 "calculator_parameters": {"kpoints_generation": {"divisions": [2, 2, 1], "usershift": [0.0, 0.0, 0.0], "genvec1": [0.5, 0.0, -0.0], "genvec2": [0.0, 0.5, 0.0], "genvec3": [0.0, 0.0, 1.0], "shift": [0.0, 0.0, 0.0]}, "system": "PtSTe", "lcompat": false, "prec": "normal", "enmax": 520.0, "enaug": 368.792, "ediff": 0.0001, "ialgo": 68, "iwavpr": 10, "nbands": 240, "nelect": 396.0, "turbo": 0, "irestart": 0, "nreboot": 0, "nmin": 0, "eref": 0.0, "ismear": 0, "sigma": 0.05, "kspacing": 0.5, "kgamma": true, "lreal": true, "ropt": [-0.0005, -0.0005, -0.0005], "lmaxpaw": -100, "lmaxmix": 2, "nlspline": false, "istart": 0, "icharg": 2, "iniwav": 1, "ispin": 1, "lnoncollinear": false, "magmom": [1.0, 1.0, 1.0, 1.0, 1.0, 1.0, 1.0, 1.0, 1.0, 1.0, 1.0, 1.0, 1.0, 1.0, 1.0, 1.0, 1.0, 1.0, 1.0, 1.0, 1.0, 1.0, 1.0, 1.0, 1.0, 1.0, 1.0, 1.0, 1.0, 1.0, 1.0, 1.0, 1.0, 1.0, 1.0, 1.0, 1.0, 1.0, 1.0, 1.0, 1.0, 1.0, 1.0, 1.0, 1.0, 1.0, 1.0, 1.0, 1.0, 1.0, 1.0, 1.0, 1.0, 1.0], "nupdown": -1.0, "lsorbit": false, "saxis": [0.0, 0.0, 1.0], "lspiral": false, "qspiral": [0.0, 0.0, 0.0], "lzeroz": false, "lasph": false, "lmetagga": false, "nelm": 1, "nelmdl": -5, "nelmin": 2, "enini": 520.0, "ldiag": true, "lsubrot": false, "weimin": 0.0, "ebreak": 1e-07, "deper": 0.3, "nrmm": 4, "time": 0.4, "amix": 0.4, "bmix": 1.0, "amin": 0.1, "amix_mag": 1.6, "bmix_mag": 1.0, "imix": 4, "mixfirst": false, "maxmix": -45, "wc": 100.0, "inimix": 1, "mixpre": 1, "mremove": 5, "ldipol": false, "lmono": false, "idipol": 0, "epsilon": 1.0, "dipol": [-100.0, -100.0, -100.0], "efield": 0.0, "ngx": 64, "ngy": 64, "ngz": 126, "ngxf": 128, "ngyf": 128, "ngzf": 252, "addgrid": false, "nsw": 0, "ibrion": -1, "mdalgo": 0, "isif": 4, "pstress": 0.0, "ediffg": 0.001, "nfree": 1, "potim": 0.25, "smass": -3.0, "scalee": 1.0, "tebeg": 0.0001, "teend": 0.0001, "nblock": 1, "kblock": 1, "npaco": 256, "apaco": 16.0, "isym": 0, "symprec": 1e-05, "lorbit": 0, "rwigs": [-1.0, -1.0, -1.0], "nedos": 301, "emin": 10.0, "emax": -10.0, "efermi": 0.0, "nwrite": 2, "lwave": false, "ldownsample": false, "lcharg": true, "lpard": false, "lvtot": false, "lvhar": false, "lelf": false, "loptics": false, "stm": [0.0, 0.0, 0.0, 0.0, 0.0, 0.0, 0.0], "npar": 6, "nsim": 1, "nblk": -1, "lplane": false, "lscalapack": true, "lscaaware": false, "lscalu": false, "lasync": false, "lorbitalreal": false, "idiot": 3, "ispecial": 0, "lmusic": false, "pomass": [195.08, 32.066, 127.6], "darwinr": [0.0, 0.0, 0.0], "darwinv": [1.0, 1.0, 1.0], "lcorr": true, "gga_compat": true, "lberry": false, "icorelevel": 0, "ldau": false, "i_constrained_m": 0, "gga": "--", "voskown": 0, "lhfcalc": false, "precfock": "", "lsymgrad": false, "lhfone": false, "lrhfcalc": false, "lthomas": false, "lmodelhf": false, "encut4o": -1.0, "exxoep": 0, "fourorbit": 0, "aexx": 0.0, "hfalpha": 0.0, "mcalpha": 0.0, "aldax": 1.0, "aggax": 1.0, "aldac": 1.0, "aggac": 1.0, "nkredx": 1, "nkredy": 1, "nkredz": 1, "shiftred": false, "oddonly": false, "evenonly": false, "lmaxfock": 0, "nmaxfockae": 0, "lfockaedft": false, "hfscreen": 0.0, "hfscreenc": 0.0, "nbandsgwlow": 0, "luse_vdw": false, "zab_vdw": -0.8491, "param1": 0.1234, "param2": 1.0, "param3": 0.0, "model_gw": 0, "model_eps0": 28.30780245, "model_alpha": 1.0, "lepsilon": false, "lrpa": false, "lnabla": false, "lvel": false, "kinter": 0, "cshift": -0.1, "omegamax": -30.0, "deg_threshold": 0.002, "rtime": -0.1, "wplasmai": 0.0, "dfield": [0.0, 0.0, 0.0], "wplasma": [0.0, 0.0, 0.0, 0.0, 0.0, 0.0, 0.0, 0.0, 0.0], "nucind": false, "magpos": [0.0, 0.0, 0.0], "lnicsall": true, "orbitalmag": false, "lmagbloch": false, "lchimag": false, "lgauge": true, "magatom": 0, "magdipol": [0.0, 0.0, 0.0], "avecconst": [0.0, 0.0, 0.0], "ladder": false, "lrpaforce": false, "lfxc": false, "lhartree": true, "ibse": 0, "kpoint": [-1, 0, 0, 0], "ltcte": false, "ltete": false, "ltriplet": false, "lfxceps": false, "lfxheg": false, "naturalo": 2, "l2order": false, "lmp2lt": false, "lusew": false, "encutgw": -2.0, "encutgwsoft": -2.0, "encutlf": -1.0, "lmaxmp2": -1, "scissor": 0.0, "nomega": 0, "nomegar": 0, "nbandsgw": -1, "nbandso": -1, "nbandsv": -1, "nelmhf": 1, "dim": 3, "antires": 0, "omegamin": -30.0, "omegatl": -200.0, "omegagrid": 140, "selfenergy": false, "lspectral": false, "lspectralgw": false, "lsingles": false, "lfermigw": false, "oddonlygw": false, "evenonlygw": false, "nkredlfx": 1, "nkredlfy": 1, "nkredlfz": 1, "maxmem": 2800, "telescope": 0, "taupar": 1, "omegapar": -1, "lambda": 1.0, "ofield_kappa": 0.0, "ofield_k": [0.0, 0.0, 0.0], "ofield_q6_near": 0.0, "ofield_q6_far": 0.0, "ofield_a": 0.0},
 "cell": {"array": {"__ndarray__": [[3, 3], "float64", [11.404488, -2.4e-05, -1.5e-05, -5.702265, 9.876711, 3.9e-05, -7e-05, 9.3e-05, 22.618357]]}, "__ase_objtype__": "cell"},
 "ctime": 22.881385894409867,
 "energy": -268.60008994,
 "forces": {"__ndarray__": [[54, 3], "float64", [-0.00010272, 0.00015075, -0.07219189, 0.005647, -0.00754743, -0.05553404, -0.00390001, 0.00898859, -0.05556443, -0.00964947, -0.00096099, -0.05551472, -0.00583233, -0.00753609, -0.05552725, -9.449e-05, 0.00016333, -0.0288207, 0.00944612, -0.00096862, -0.05553344, -0.00011835, 0.0001743, -0.02772892, 0.00371041, 0.00898181, -0.05551544, -4.903e-05, 9.462e-05, 0.25999408, 0.00362131, -0.00494551, 0.26748841, -0.00260929, 0.00583084, 0.26749613, -0.00627438, -0.00053243, 0.26751884, -0.00369973, -0.00495642, 0.26747986, -5.281e-05, 0.00012524, 0.27767935, 0.00618388, -0.00054357, 0.26750354, -6.462e-05, 0.0001244, 0.27890937, 0.00251636, 0.00582873, 0.26749575, 0.00454342, 0.0026202, -0.0652261, 0.00023522, 0.02352467, -0.08009534, 0.02046734, -0.01151843, -0.08007825, 0.00023857, 0.02027231, -0.07714194, 0.01769915, -0.00989327, -0.07709793, -0.01996897, -0.01153666, -0.0800761, -0.00402321, 0.00262524, -0.06522781, -0.01716822, -0.00989801, -0.07710037, 0.00023987, -0.00482415, -0.06520238, -0.00507965, -0.00258212, -0.23995812, -0.00041084, 0.00260776, -0.22992734, 0.00177379, -0.0011874, -0.229957, -0.0003934, -0.00421747, -0.23693266, -0.00416411, 0.00224294, -0.23692065, -0.00257944, -0.00116323, -0.22993208, 0.00426449, -0.00259642, -0.23995287, 0.00335265, 0.00229453, -0.23691919, -0.00040107, 0.00547439, -0.23992851, -9.86e-05, -0.00407361, 0.31303931, 0.00128402, 0.00050892, 0.30052529, -0.00336535, 0.00159475, 0.31303666, 0.01006333, 0.00558033, 0.30465973, -0.00149835, 0.00051653, 0.30051853, -0.00012065, -0.00190372, 0.30051628, -0.01029723, 0.00559895, 0.30467578, -0.00012072, -0.01205347, 0.30466034, 0.00318129, 0.0015861, 0.31302972, 0.00335632, -0.01779456, -0.22470535, 0.00435567, 0.00224026, -0.20504319, -0.01525526, 0.00856848, -0.22406146, -0.00105036, -0.00084898, -0.21288394, -0.00428742, 0.00224941, -0.20503607, 5.961e-05, -0.00523271, -0.20502985, 0.00113515, -0.00086771, -0.21288431, 3.688e-05, 0.00102643, -0.21290814, 0.01531827, 0.00858818, -0.22406919]]},
 "free_energy": -268.61192518,
 "mtime": 22.881385894409867,
 "numbers": {"__ndarray__": [[54], "int64", [78, 78, 78, 78, 78, 78, 78, 78, 78, 78, 78, 78, 78, 78, 78, 78, 78, 78, 16, 16, 16, 16, 16, 16, 16, 16, 16, 16, 16, 16, 16, 16, 16, 16, 16, 16, 52, 52, 52, 52, 52, 52, 52, 52, 52, 52, 52, 52, 52, 52, 52, 52, 52, 52]]},
 "pbc": {"__ndarray__": [[3], "bool", [true, true, true]]},
 "positions": {"__ndarray__": [[54, 3], "float64", [-5.70228400078105, 9.87673796274396, 7.92679397980024, -1.90077403879615, 3.2922640285887, 7.9267679798005, -3.8015290197886, 6.58450099566633, 7.92678097980037, -1.90078792475113, 9.8767299627438, 7.92678897980014, 1.90072203723377, 3.29225602858854, 7.9267629798004, -3.2943758679992175e-05, 6.584492995666171, 7.92677597980027, 1.9007080372339111, 9.876721962743881, 7.92678397980019, 5.702217999218811, 3.2922480285886198, 7.92675797980045, 3.801463018226361, 6.584484995666251, 7.92677097980032, 5.70218102559334, 9.87673899377721, 13.89442302827192, 9.50369104460089, 3.29226496085484, 13.89439702827179, 7.602936006585791, 6.58450202669958, 13.89441002827205, -1.9008110124216198, 9.87675499377729, 13.89443302827197, 1.9006990065859304, 3.29228096085492, 13.894407028271841, -5.603142916936625e-05, 6.58451802669966, 13.8944200282721, 1.9006849495634204, 9.87674699377737, 13.89442802827202, 5.7021949685709705, 3.292272960855, 13.894402028271891, 3.801439930555871, 6.58451002669974, 13.89441502827215, 1.9006900038737902, 1.09742403642324, 6.740310063402189, -6.497711865982429e-05, 4.38966100350087, 6.74032306340206, -1.90081995811111, 7.6818979705785, 6.740336063401929, 5.70218596585883, 1.0974160364233199, 6.740305063402239, 3.8014309848663803, 4.38965300350095, 6.74031806340211, 1.90067600387393, 7.68188997057858, 6.740331063401979, 9.503681927843871, 1.0974080364234, 6.740300063402289, 7.6029269468514205, 4.38964500350103, 6.7403130634021595, 5.7021719658589705, 7.681881970578661, 6.740326063402029, 1.9007410371236504, 1.0974539935907401, 12.729042110757259, -1.3943868799465086e-05, 4.3896909606683705, 12.729055110757129, -1.9007689818838995, 7.681928026513111, 12.729068110757389, 5.70223699910869, 1.09744599359082, 12.729037110757309, 3.80148201811624, 4.38968296066845, 12.729050110757179, 1.9007269801011402, 7.681920026513191, 12.729063110757439, 9.50373296109373, 1.0974379935909, 12.729032110757359, 7.602977980101281, 4.38967496066853, 12.729045110757228, 5.7022229420861805, 7.68191202651327, 12.729058110757489, -7.992216029780379e-06, 2.1948699921134702, 9.34739994792027, -1.9007629732084799, 5.487106959191101, 9.34741294792014, -3.8015180112235796, 8.77934402503584, 9.347425947920401, 3.8014879697690107, 2.19486199211355, 9.347394947920321, 1.9007329887765603, 5.48709895919118, 9.34740794792019, -2.2049238539691294e-05, 8.77933602503592, 9.347420947920451, 7.602984045798931, 2.19485399211339, 9.34738994792022, 5.702229064806481, 5.48709095919102, 9.34740294792009, 3.801474026791381, 8.779328025035761, 9.34741594792035, -7.499281726978824e-05, 2.1948900233874897, 15.37214901471797, -1.9008299738097199, 5.4871269904651205, 15.372162014717839, -3.8015849548021694, 8.779363957542751, 15.372175014717708, 3.8014209691677707, 2.19488202338757, 15.37214401471802, 1.9006659881753203, 5.4871189904652, 15.372157014717889, -8.89928171295709e-05, 8.77935595754283, 15.372170014717758, 7.60291693115281, 2.1948740233876496, 15.37213901471807, 5.70216195016036, 5.487110990465281, 15.372152014717939, 3.801406969167911, 8.77934795754291, 15.372165014717808]]},
 "stress": {"__ndarray__": [[6], "float64", [0.0018925008021188074, 0.0019017171705318146, 0.002560902516447455, 3.978887169641066e-06, 1.6531885221726987e-07, -3.578694087507684e-07]]},
 "unique_id": "326c72290d5c87ba30e87d52cd5c996b",
 "user": "lpan"},
"15": {
 "calculator": "vasp",
 "calculator_parameters": {"kpoints_generation": {"divisions": [2, 2, 1], "usershift": [0.0, 0.0, 0.0], "genvec1": [0.5, -0.0, -0.0], "genvec2": [-0.0, 0.5, -0.0], "genvec3": [0.0, 0.0, 1.0], "shift": [0.0, 0.0, 0.0]}, "system": "PtSTe", "lcompat": false, "prec": "normal", "enmax": 520.0, "enaug": 368.792, "ediff": 0.0001, "ialgo": 68, "iwavpr": 10, "nbands": 240, "nelect": 396.0, "turbo": 0, "irestart": 0, "nreboot": 0, "nmin": 0, "eref": 0.0, "ismear": 0, "sigma": 0.05, "kspacing": 0.5, "kgamma": true, "lreal": true, "ropt": [-0.0005, -0.0005, -0.0005], "lmaxpaw": -100, "lmaxmix": 2, "nlspline": false, "istart": 0, "icharg": 2, "iniwav": 1, "ispin": 1, "lnoncollinear": false, "magmom": [1.0, 1.0, 1.0, 1.0, 1.0, 1.0, 1.0, 1.0, 1.0, 1.0, 1.0, 1.0, 1.0, 1.0, 1.0, 1.0, 1.0, 1.0, 1.0, 1.0, 1.0, 1.0, 1.0, 1.0, 1.0, 1.0, 1.0, 1.0, 1.0, 1.0, 1.0, 1.0, 1.0, 1.0, 1.0, 1.0, 1.0, 1.0, 1.0, 1.0, 1.0, 1.0, 1.0, 1.0, 1.0, 1.0, 1.0, 1.0, 1.0, 1.0, 1.0, 1.0, 1.0, 1.0], "nupdown": -1.0, "lsorbit": false, "saxis": [0.0, 0.0, 1.0], "lspiral": false, "qspiral": [0.0, 0.0, 0.0], "lzeroz": false, "lasph": false, "lmetagga": false, "nelm": 1, "nelmdl": -5, "nelmin": 2, "enini": 520.0, "ldiag": true, "lsubrot": false, "weimin": 0.0, "ebreak": 1e-07, "deper": 0.3, "nrmm": 4, "time": 0.4, "amix": 0.4, "bmix": 1.0, "amin": 0.1, "amix_mag": 1.6, "bmix_mag": 1.0, "imix": 4, "mixfirst": false, "maxmix": -45, "wc": 100.0, "inimix": 1, "mixpre": 1, "mremove": 5, "ldipol": false, "lmono": false, "idipol": 0, "epsilon": 1.0, "dipol": [-100.0, -100.0, -100.0], "efield": 0.0, "ngx": 70, "ngy": 70, "ngz": 140, "ngxf": 140, "ngyf": 140, "ngzf": 280, "addgrid": false, "nsw": 0, "ibrion": -1, "mdalgo": 0, "isif": 4, "pstress": 0.0, "ediffg": 0.001, "nfree": 1, "potim": 0.25, "smass": -3.0, "scalee": 1.0, "tebeg": 0.0001, "teend": 0.0001, "nblock": 1, "kblock": 1, "npaco": 256, "apaco": 16.0, "isym": 0, "symprec": 1e-05, "lorbit": 0, "rwigs": [-1.0, -1.0, -1.0], "nedos": 301, "emin": 10.0, "emax": -10.0, "efermi": 0.0, "nwrite": 2, "lwave": false, "ldownsample": false, "lcharg": true, "lpard": false, "lvtot": false, "lvhar": false, "lelf": false, "loptics": false, "stm": [0.0, 0.0, 0.0, 0.0, 0.0, 0.0, 0.0], "npar": 6, "nsim": 1, "nblk": -1, "lplane": false, "lscalapack": true, "lscaaware": false, "lscalu": false, "lasync": false, "lorbitalreal": false, "idiot": 3, "ispecial": 0, "lmusic": false, "pomass": [195.08, 32.066, 127.6], "darwinr": [0.0, 0.0, 0.0], "darwinv": [1.0, 1.0, 1.0], "lcorr": true, "gga_compat": true, "lberry": false, "icorelevel": 0, "ldau": false, "i_constrained_m": 0, "gga": "--", "voskown": 0, "lhfcalc": false, "precfock": "", "lsymgrad": false, "lhfone": false, "lrhfcalc": false, "lthomas": false, "lmodelhf": false, "encut4o": -1.0, "exxoep": 0, "fourorbit": 0, "aexx": 0.0, "hfalpha": 0.0, "mcalpha": 0.0, "aldax": 1.0, "aggax": 1.0, "aldac": 1.0, "aggac": 1.0, "nkredx": 1, "nkredy": 1, "nkredz": 1, "shiftred": false, "oddonly": false, "evenonly": false, "lmaxfock": 0, "nmaxfockae": 0, "lfockaedft": false, "hfscreen": 0.0, "hfscreenc": 0.0, "nbandsgwlow": 0, "luse_vdw": false, "zab_vdw": -0.8491, "param1": 0.1234, "param2": 1.0, "param3": 0.0, "model_gw": 0, "model_eps0": 30.04046692, "model_alpha": 1.0, "lepsilon": false, "lrpa": false, "lnabla": false, "lvel": false, "kinter": 0, "cshift": -0.1, "omegamax": -30.0, "deg_threshold": 0.002, "rtime": -0.1, "wplasmai": 0.0, "dfield": [0.0, 0.0, 0.0], "wplasma": [0.0, 0.0, 0.0, 0.0, 0.0, 0.0, 0.0, 0.0, 0.0], "nucind": false, "magpos": [0.0, 0.0, 0.0], "lnicsall": true, "orbitalmag": false, "lmagbloch": false, "lchimag": false, "lgauge": true, "magatom": 0, "magdipol": [0.0, 0.0, 0.0], "avecconst": [0.0, 0.0, 0.0], "ladder": false, "lrpaforce": false, "lfxc": false, "lhartree": true, "ibse": 0, "kpoint": [-1, 0, 0, 0], "ltcte": false, "ltete": false, "ltriplet": false, "lfxceps": false, "lfxheg": false, "naturalo": 2, "l2order": false, "lmp2lt": false, "lusew": false, "encutgw": -2.0, "encutgwsoft": -2.0, "encutlf": -1.0, "lmaxmp2": -1, "scissor": 0.0, "nomega": 0, "nomegar": 0, "nbandsgw": -1, "nbandso": -1, "nbandsv": -1, "nelmhf": 1, "dim": 3, "antires": 0, "omegamin": -30.0, "omegatl": -200.0, "omegagrid": 140, "selfenergy": false, "lspectral": false, "lspectralgw": false, "lsingles": false, "lfermigw": false, "oddonlygw": false, "evenonlygw": false, "nkredlfx": 1, "nkredlfy": 1, "nkredlfz": 1, "maxmem": 2800, "telescope": 0, "taupar": 1, "omegapar": -1, "lambda": 1.0, "ofield_kappa": 0.0, "ofield_k": [0.0, 0.0, 0.0], "ofield_q6_near": 0.0, "ofield_q6_far": 0.0, "ofield_a": 0.0},
 "cell": {"array": {"__ndarray__": [[3, 3], "float64", [11.632578, -2.4e-05, -1.5e-05, -5.81631, 10.074245, 4e-05, -7.1e-05, 9.5e-05, 23.070724]]}, "__ase_objtype__": "cell"},
 "ctime": 22.88138589498458,
 "energy": -269.43344843,
 "forces": {"__ndarray__": [[54, 3], "float64", [-1.015e-05, 0.00010719, 0.3089229, 0.00086073, -0.00205294, 0.31895566, -0.00144115, 0.00192986, 0.31894755, -0.00230876, 0.00042107, 0.31895451, -0.00086712, -0.0020572, 0.31896649, 6.6e-07, 0.00010085, 0.30879657, 0.00228962, 0.00043514, 0.31894411, -8.85e-06, 9.713e-05, 0.30580338, 0.00141816, 0.00192955, 0.31896188, 5.68e-06, 0.00011563, 0.16474334, -0.0003515, -0.0009188, 0.14398837, -0.00108861, 0.00032678, 0.14399685, -0.00072562, 0.00095857, 0.14398255, 0.00037583, -0.00093147, 0.14398511, -4.2e-07, 0.00011528, 0.14342817, 0.00072673, 0.0009469, 0.14398762, 9.18e-06, 0.00011949, 0.14333705, 0.00110711, 0.00032657, 0.14398794, -0.00459116, -0.00266533, 0.52013017, 0.00025402, -0.00228686, 0.51516017, -0.00183309, 0.00134135, 0.51515847, 0.00026, 0.01498068, 0.51018039, 0.01314204, -0.00730667, 0.51019289, 0.00235055, 0.00132286, 0.51516051, 0.0051209, -0.00267902, 0.52012193, -0.01259707, -0.00730712, 0.51018565, 0.00026768, 0.00573614, 0.52010203, 0.00261713, 0.00167069, 0.26196409, -0.00027448, -0.0101715, 0.25908655, -0.00908578, 0.00505742, 0.25910838, -0.0002679, 0.03203963, 0.24156565, 0.02745468, -0.01603668, 0.24156428, 0.00849452, 0.00509084, 0.25907128, -0.00318471, 0.00169119, 0.26194648, -0.02800156, -0.01600304, 0.24158068, -0.00024588, -0.00333311, 0.2619384, -5.76e-06, -0.00357961, -0.50847792, 0.00867356, 0.00483422, -0.53342108, -0.00295186, 0.00151137, -0.50847099, 0.0083946, 0.00467216, -0.50902183, -0.00873321, 0.00483538, -0.53343158, -2.538e-05, -0.01024839, -0.53342246, -0.00841523, 0.00469855, -0.50900375, 9.51e-06, -0.00992426, -0.50900165, 0.00296948, 0.00152173, -0.50849308, 4.033e-05, -0.02347424, -0.73452626, -0.00127691, -0.00091584, -0.7160119, -0.02018382, 0.01150899, -0.73454158, -0.00059004, -0.00046627, -0.69086938, 0.00134831, -0.00092731, -0.71598978, 5.233e-05, 0.00133064, -0.71599262, 0.00061346, -0.00051496, -0.69085908, 1.19e-06, 0.00053425, -0.69087329, 0.02020804, 0.0114925, -0.73449979]]},
 "free_energy": -269.4474138,
 "mtime": 22.88138589498458,
 "numbers": {"__ndarray__": [[54], "int64", [78, 78, 78, 78, 78, 78, 78, 78, 78, 78, 78, 78, 78, 78, 78, 78, 78, 78, 16, 16, 16, 16, 16, 16, 16, 16, 16, 16, 16, 16, 16, 16, 16, 16, 16, 16, 52, 52, 52, 52, 52, 52, 52, 52, 52, 52, 52, 52, 52, 52, 52, 52, 52, 52]]},
 "pbc": {"__ndarray__": [[3], "bool", [true, true, true]]},
 "positions": {"__ndarray__": [[54, 3], "float64", [-5.81632993856963, 10.07427295403376, 8.08533003033444, -1.93878898857301, 3.35810898266181, 8.08530290225001, -3.8775600161202997, 6.7161910187219895, 8.085316927707579, -1.9388039773448893, 10.07426495403384, 8.08532503033449, 1.9387360420454904, 3.3581009826638097, 8.08529790225126, -3.4054895559161405e-05, 6.716183018722069, 8.085311927707629, 1.9387219257188502, 10.07425604735307, 8.08532003033169, 5.81626200327023, 3.35809298266389, 8.08529290225131, 3.8774920226578016, 6.7161750187181095, 8.08530600487857, 5.816225022925411, 10.07427404996488, 13.152310919023368, 9.693764984149562, 3.35810997785739, 13.152284944476088, 7.75499500353713, 6.71619201391161, 13.15229804710335, -1.9388270158533993, 10.07429004996971, 13.152322072559619, 1.9387130616979802, 3.35812698528053, 13.15229494447924, -5.7035238129332264e-05, 6.71620801391169, 13.1523080471034, 1.9386989453713408, 10.074282049969788, 13.152317072559669, 5.81623902292482, 3.35811797785731, 13.152289944476038, 3.87746904231239, 6.71620001391153, 13.1523030471033, 1.9387040098194004, 1.11937203663775, 6.875116083350599, -6.602895499968525e-05, 4.47745397194881, 6.87512895527037, -1.9388360095702695, 7.835536008006829, 6.875142980726589, 5.816229971044141, 1.11936403663783, 6.8751110833506495, 3.87746004859552, 4.47744597194865, 6.875123955270269, 1.9386899516544698, 7.835528008006909, 6.875137980726639, 9.69375593226888, 1.1193560366379098, 6.875106083350699, 7.754986009820262, 4.47743797194873, 6.875118955270319, 5.81621498227297, 7.835520008008909, 6.875132980727889, 1.9387559933930603, 1.11940296330476, 11.96362311501883, -1.3987218659911553e-05, 4.47748499935803, 11.96363598693885, -1.9387839678310896, 7.83556703541225, 11.96364908956611, 5.816282070943581, 1.1193949633045999, 11.96361811501873, 3.8775119740060804, 4.477476999358109, 11.9636309869389, 1.9387419933957513, 7.83555802798903, 11.963644089562909, 9.69380803216832, 1.11938696330468, 11.96361311501878, 7.755038051556601, 4.477468999357949, 11.9636259869388, 5.816267024014251, 7.8355500279910295, 11.96363908956416, -7.951581599945498e-06, 2.2387669505469603, 9.53434797124317, -1.9387780485198094, 5.59684898660142, 9.53436107387058, -3.8775480291350792, 8.95493102265944, 9.5343750993268, 3.8775180096431403, 2.23875895054704, 9.53434297124322, 1.9387480290307109, 5.59684098660126, 9.534356073870478, -2.2067906789259655e-05, 8.95492302265477, 9.534368945790648, 7.755043970867881, 2.23875095054712, 9.53433797124327, 5.816273990255451, 5.596832986601339, 9.534351073870528, 3.8775029627117106, 8.95491502265677, 9.534363945791899, -7.601292367987861e-05, 2.2387879545026097, 14.65959190110219, -1.93884704046813, 5.596869990558989, 14.6596050037308, -3.8776170210812997, 8.954951019193711, 14.65961902918377, 3.8774490176948206, 2.23877995450461, 14.659586901103438, 1.9386790370844906, 5.596860983135529, 14.65960000372745, -9.105985371955941e-05, 8.954943019189988, 14.65961310635486, 7.754974920758562, 2.2387710478238403, 14.659581901100639, 5.81620499830923, 5.596852983135609, 14.6595950037275, 3.8774350176967998, 8.95493501918983, 14.659608106354758]]},
 "stress": {"__ndarray__": [[6], "float64", [0.018032897406512947, 0.01803828852250345, 0.01484013023366169, 3.040357683891127e-06, -1.5088848311822777e-07, -5.261654608210846e-07]]},
 "unique_id": "b1335cfbd68d8873571fb831c41f65a2",
 "user": "lpan"},
"16": {
 "calculator": "vasp",
 "calculator_parameters": {"kpoints_generation": {"divisions": [2, 2, 1], "usershift": [0.0, 0.0, 0.0], "genvec1": [0.5, -0.0, -0.0], "genvec2": [-0.0, 0.5, -0.0], "genvec3": [0.0, 0.0, 1.0], "shift": [0.0, 0.0, 0.0]}, "system": "PtSTe", "lcompat": false, "prec": "normal", "enmax": 520.0, "enaug": 368.792, "ediff": 0.0001, "ialgo": 68, "iwavpr": 10, "nbands": 240, "nelect": 396.0, "turbo": 0, "irestart": 0, "nreboot": 0, "nmin": 0, "eref": 0.0, "ismear": 0, "sigma": 0.05, "kspacing": 0.5, "kgamma": true, "lreal": true, "ropt": [-0.0005, -0.0005, -0.0005], "lmaxpaw": -100, "lmaxmix": 2, "nlspline": false, "istart": 0, "icharg": 2, "iniwav": 1, "ispin": 1, "lnoncollinear": false, "magmom": [1.0, 1.0, 1.0, 1.0, 1.0, 1.0, 1.0, 1.0, 1.0, 1.0, 1.0, 1.0, 1.0, 1.0, 1.0, 1.0, 1.0, 1.0, 1.0, 1.0, 1.0, 1.0, 1.0, 1.0, 1.0, 1.0, 1.0, 1.0, 1.0, 1.0, 1.0, 1.0, 1.0, 1.0, 1.0, 1.0, 1.0, 1.0, 1.0, 1.0, 1.0, 1.0, 1.0, 1.0, 1.0, 1.0, 1.0, 1.0, 1.0, 1.0, 1.0, 1.0, 1.0, 1.0], "nupdown": -1.0, "lsorbit": false, "saxis": [0.0, 0.0, 1.0], "lspiral": false, "qspiral": [0.0, 0.0, 0.0], "lzeroz": false, "lasph": false, "lmetagga": false, "nelm": 1, "nelmdl": -5, "nelmin": 2, "enini": 520.0, "ldiag": true, "lsubrot": false, "weimin": 0.0, "ebreak": 1e-07, "deper": 0.3, "nrmm": 4, "time": 0.4, "amix": 0.4, "bmix": 1.0, "amin": 0.1, "amix_mag": 1.6, "bmix_mag": 1.0, "imix": 4, "mixfirst": false, "maxmix": -45, "wc": 100.0, "inimix": 1, "mixpre": 1, "mremove": 5, "ldipol": false, "lmono": false, "idipol": 0, "epsilon": 1.0, "dipol": [-100.0, -100.0, -100.0], "efield": 0.0, "ngx": 70, "ngy": 70, "ngz": 140, "ngxf": 140, "ngyf": 140, "ngzf": 280, "addgrid": false, "nsw": 0, "ibrion": -1, "mdalgo": 0, "isif": 4, "pstress": 0.0, "ediffg": 0.001, "nfree": 1, "potim": 0.25, "smass": -3.0, "scalee": 1.0, "tebeg": 0.0001, "teend": 0.0001, "nblock": 1, "kblock": 1, "npaco": 256, "apaco": 16.0, "isym": 0, "symprec": 1e-05, "lorbit": 0, "rwigs": [-1.0, -1.0, -1.0], "nedos": 301, "emin": 10.0, "emax": -10.0, "efermi": 0.0, "nwrite": 2, "lwave": false, "ldownsample": false, "lcharg": true, "lpard": false, "lvtot": false, "lvhar": false, "lelf": false, "loptics": false, "stm": [0.0, 0.0, 0.0, 0.0, 0.0, 0.0, 0.0], "npar": 6, "nsim": 1, "nblk": -1, "lplane": false, "lscalapack": true, "lscaaware": false, "lscalu": false, "lasync": false, "lorbitalreal": false, "idiot": 3, "ispecial": 0, "lmusic": false, "pomass": [195.08, 32.066, 127.6], "darwinr": [0.0, 0.0, 0.0], "darwinv": [1.0, 1.0, 1.0], "lcorr": true, "gga_compat": true, "lberry": false, "icorelevel": 0, "ldau": false, "i_constrained_m": 0, "gga": "--", "voskown": 0, "lhfcalc": false, "precfock": "", "lsymgrad": false, "lhfone": false, "lrhfcalc": false, "lthomas": false, "lmodelhf": false, "encut4o": -1.0, "exxoep": 0, "fourorbit": 0, "aexx": 0.0, "hfalpha": 0.0, "mcalpha": 0.0, "aldax": 1.0, "aggax": 1.0, "aldac": 1.0, "aggac": 1.0, "nkredx": 1, "nkredy": 1, "nkredz": 1, "shiftred": false, "oddonly": false, "evenonly": false, "lmaxfock": 0, "nmaxfockae": 0, "lfockaedft": false, "hfscreen": 0.0, "hfscreenc": 0.0, "nbandsgwlow": 0, "luse_vdw": false, "zab_vdw": -0.8491, "param1": 0.1234, "param2": 1.0, "param3": 0.0, "model_gw": 0, "model_eps0": 30.04046692, "model_alpha": 1.0, "lepsilon": false, "lrpa": false, "lnabla": false, "lvel": false, "kinter": 0, "cshift": -0.1, "omegamax": -30.0, "deg_threshold": 0.002, "rtime": -0.1, "wplasmai": 0.0, "dfield": [0.0, 0.0, 0.0], "wplasma": [0.0, 0.0, 0.0, 0.0, 0.0, 0.0, 0.0, 0.0, 0.0], "nucind": false, "magpos": [0.0, 0.0, 0.0], "lnicsall": true, "orbitalmag": false, "lmagbloch": false, "lchimag": false, "lgauge": true, "magatom": 0, "magdipol": [0.0, 0.0, 0.0], "avecconst": [0.0, 0.0, 0.0], "ladder": false, "lrpaforce": false, "lfxc": false, "lhartree": true, "ibse": 0, "kpoint": [-1, 0, 0, 0], "ltcte": false, "ltete": false, "ltriplet": false, "lfxceps": false, "lfxheg": false, "naturalo": 2, "l2order": false, "lmp2lt": false, "lusew": false, "encutgw": -2.0, "encutgwsoft": -2.0, "encutlf": -1.0, "lmaxmp2": -1, "scissor": 0.0, "nomega": 0, "nomegar": 0, "nbandsgw": -1, "nbandso": -1, "nbandsv": -1, "nelmhf": 1, "dim": 3, "antires": 0, "omegamin": -30.0, "omegatl": -200.0, "omegagrid": 140, "selfenergy": false, "lspectral": false, "lspectralgw": false, "lsingles": false, "lfermigw": false, "oddonlygw": false, "evenonlygw": false, "nkredlfx": 1, "nkredlfy": 1, "nkredlfz": 1, "maxmem": 2800, "telescope": 0, "taupar": 1, "omegapar": -1, "lambda": 1.0, "ofield_kappa": 0.0, "ofield_k": [0.0, 0.0, 0.0], "ofield_q6_near": 0.0, "ofield_q6_far": 0.0, "ofield_a": 0.0},
 "cell": {"array": {"__ndarray__": [[3, 3], "float64", [11.632578, -2.4e-05, -1.5e-05, -5.81631, 10.074245, 4e-05, -7.1e-05, 9.5e-05, 23.070724]]}, "__ase_objtype__": "cell"},
 "ctime": 22.881385895588792,
 "energy": -267.96346734,
 "forces": {"__ndarray__": [[54, 3], "float64", [1.166e-05, 0.0001072, 0.25011994, 0.00085106, -0.00202551, 0.26017246, -0.00141836, 0.00196173, 0.26017087, -0.00230867, 0.00042397, 0.26015261, -0.00089267, -0.00203864, 0.26015561, -2.86e-05, 0.00012441, 0.24999658, 0.00225973, 0.00045135, 0.26016595, -9.89e-06, 0.00010574, 0.24703251, 0.00141167, 0.00194332, 0.26017996, 3.62e-06, 9.591e-05, 0.29324013, -0.00138836, 0.00331574, 0.28911039, 0.00207304, -0.00268662, 0.28910494, 0.0034608, -0.00029532, 0.28908883, 0.0013931, 0.0032925, 0.28907636, -5.77e-06, 0.00011891, 0.29584928, -0.00346353, -0.00030421, 0.28911604, 4.84e-06, 0.00010306, 0.29157912, -0.00207879, -0.00268456, 0.28909568, -0.00462789, -0.00270299, 0.50520324, 0.0002621, -0.00229481, 0.50022069, -0.00182067, 0.00136307, 0.50023748, 0.00025774, 0.01496504, 0.49523898, 0.01313547, -0.00731034, 0.49525218, 0.00235371, 0.00130538, 0.5002105, 0.00515474, -0.00268241, 0.50516872, -0.01256267, -0.00730509, 0.49523694, 0.00027312, 0.00575553, 0.50517466, -0.00335598, -0.00170167, 0.30355004, -0.00027025, -0.0038581, 0.29385195, -0.00363063, 0.00197782, 0.29386136, -0.00028162, 0.01941742, 0.29249021, 0.01646626, -0.00965386, 0.29252684, 0.0030724, 0.00198098, 0.29386279, 0.00278019, -0.00172361, 0.30354813, -0.01706406, -0.00966641, 0.29254166, -0.00029682, 0.0035867, 0.30354509, 1.5e-07, -0.00376024, -0.48058119, 0.0087033, 0.00481306, -0.50556828, -0.00307192, 0.0015613, -0.48058092, 0.00842211, 0.00465811, -0.48107751, -0.00876295, 0.00482666, -0.50556773, -4.663e-05, -0.01031644, -0.50556213, -0.0084497, 0.0046846, -0.48108788, 9.45e-06, -0.00994647, -0.48108209, 0.00309328, 0.00156072, -0.48056313, 5.353e-05, -0.01264653, -0.84850855, -0.00231662, -0.00155421, -0.84766811, -0.01078542, 0.00607128, -0.84851828, -0.00375619, -0.00231689, -0.86829472, 0.00243163, -0.00154549, -0.84766662, 6.812e-05, 0.00256486, -0.84769067, 0.00385218, -0.00236511, -0.86829585, 3.87e-06, 0.00419338, -0.86829643, 0.01083181, 0.00605576, -0.84851867]]},
 "free_energy": -267.98456288,
 "mtime": 22.881385895588792,
 "numbers": {"__ndarray__": [[54], "int64", [78, 78, 78, 78, 78, 78, 78, 78, 78, 78, 78, 78, 78, 78, 78, 78, 78, 78, 16, 16, 16, 16, 16, 16, 16, 16, 16, 16, 16, 16, 16, 16, 16, 16, 16, 16, 52, 52, 52, 52, 52, 52, 52, 52, 52, 52, 52, 52, 52, 52, 52, 52, 52, 52]]},
 "pbc": {"__ndarray__": [[3], "bool", [true, true, true]]},
 "positions": {"__ndarray__": [[54, 3], "float64", [-5.81632993856963, 10.07427295403376, 8.08533003033444, -1.93878898857301, 3.35810898266181, 8.08530290225001, -3.8775600161202997, 6.7161910187219895, 8.085316927707579, -1.9388039773448893, 10.07426495403384, 8.08532503033449, 1.9387360420454904, 3.3581009826638097, 8.08529790225126, -3.4054895559161405e-05, 6.716183018722069, 8.085311927707629, 1.9387219257188502, 10.07425604735307, 8.08532003033169, 5.81626200327023, 3.35809298266389, 8.08529290225131, 3.8774920226578016, 6.7161750187181095, 8.08530600487857, 5.816225023806112, 10.074274034437009, 13.66231095951508, 9.693764985030262, 3.3581099623295203, 13.6622849849678, 7.7549950044178315, 6.7161919983837395, 13.66229808759506, -1.938827014972699, 10.07429003444184, 13.662322113051328, 1.9387130625786801, 3.3581269697526603, 13.662294984970949, -5.703435742953608e-05, 6.716207998383819, 13.66230808759511, 1.9386989462520408, 10.074282034441918, 13.662317113051378, 5.816239023805521, 3.35811796232944, 13.66228998496775, 3.8774690431930914, 6.716199998383659, 13.66230308759501, 1.9387040098194004, 1.11937203663775, 6.875116083350599, -6.602895499968525e-05, 4.47745397194881, 6.87512895527037, -1.9388360095702695, 7.835536008006829, 6.875142980726589, 5.816229971044141, 1.11936403663783, 6.8751110833506495, 3.87746004859552, 4.47744597194865, 6.875123955270269, 1.9386899516544698, 7.835528008006909, 6.875137980726639, 9.69375593226888, 1.1193560366379098, 6.875106083350699, 7.754986009820262, 4.47743797194873, 6.875118955270319, 5.81621498227297, 7.835520008008909, 6.875132980727889, 1.93875593611137, 1.11940304851839, 12.4736229248037, -1.3986337959550056e-05, 4.47748498383016, 12.47363602743056, -1.9387839669496794, 7.835567019883429, 12.47364889935058, 5.81628201366189, 1.11939504851823, 12.473617924803598, 3.8775119748867803, 4.47747698383024, 12.47363102743061, 1.9387419942771602, 7.8355580124602096, 12.47364389934738, 9.693807974886631, 1.11938704851831, 12.473612924803648, 7.7550380524373015, 4.47746898383008, 12.47362602743051, 5.8162670248956605, 7.83555001246221, 12.47363889934863, -7.951581599945498e-06, 2.2387669505469603, 9.53434797124317, -1.9387780485198094, 5.59684898660142, 9.53436107387058, -3.8775480291350792, 8.95493102265944, 9.5343750993268, 3.8775180096431403, 2.23875895054704, 9.53434297124322, 1.9387480290307109, 5.59684098660126, 9.534356073870478, -2.2067906789259655e-05, 8.95492302265477, 9.534368945790648, 7.755043970867881, 2.23875095054712, 9.53433797124327, 5.816273990255451, 5.596832986601339, 9.534351073870528, 3.8775029627117106, 8.95491502265677, 9.534363945791899, -7.607020607986999e-05, 2.23878803971719, 15.169591941594298, -1.9388470395874295, 5.596869975031119, 15.16960504422251, -3.8776170201970492, 8.954951003661089, 15.16961791613928, 3.877448960412421, 2.23878003971919, 15.169586941595549, 1.9386790379651908, 5.59686096760766, 15.16960004421916, -9.105897230976322e-05, 8.95494300366117, 15.16961291613933, 7.75497503796504, 2.23877103229573, 15.169581941592199, 5.816204999189931, 5.59685296760774, 15.16959504421921, 3.8774350185782116, 8.954935003661008, 15.16960791613923]]},
 "stress": {"__ndarray__": [[6], "float64", [0.019383047622111453, 0.019388444636328078, 0.015106789105382507, 2.9286471535560683e-06, -1.4660056634874598e-07, -4.260204468962877e-07]]},
 "unique_id": "87018731486750a9ba6be5a90495d3c8",
 "user": "lpan"},
"17": {
 "calculator": "vasp",
 "calculator_parameters": {"kpoints_generation": {"divisions": [2, 2, 1], "usershift": [0.0, 0.0, 0.0], "genvec1": [0.5, -0.0, -0.0], "genvec2": [-0.0, 0.5, -0.0], "genvec3": [0.0, 0.0, 1.0], "shift": [0.0, 0.0, 0.0]}, "system": "PtSTe", "lcompat": false, "prec": "normal", "enmax": 520.0, "enaug": 368.792, "ediff": 0.0001, "ialgo": 68, "iwavpr": 10, "nbands": 240, "nelect": 396.0, "turbo": 0, "irestart": 0, "nreboot": 0, "nmin": 0, "eref": 0.0, "ismear": 0, "sigma": 0.05, "kspacing": 0.5, "kgamma": true, "lreal": true, "ropt": [-0.0005, -0.0005, -0.0005], "lmaxpaw": -100, "lmaxmix": 2, "nlspline": false, "istart": 0, "icharg": 2, "iniwav": 1, "ispin": 1, "lnoncollinear": false, "magmom": [1.0, 1.0, 1.0, 1.0, 1.0, 1.0, 1.0, 1.0, 1.0, 1.0, 1.0, 1.0, 1.0, 1.0, 1.0, 1.0, 1.0, 1.0, 1.0, 1.0, 1.0, 1.0, 1.0, 1.0, 1.0, 1.0, 1.0, 1.0, 1.0, 1.0, 1.0, 1.0, 1.0, 1.0, 1.0, 1.0, 1.0, 1.0, 1.0, 1.0, 1.0, 1.0, 1.0, 1.0, 1.0, 1.0, 1.0, 1.0, 1.0, 1.0, 1.0, 1.0, 1.0, 1.0], "nupdown": -1.0, "lsorbit": false, "saxis": [0.0, 0.0, 1.0], "lspiral": false, "qspiral": [0.0, 0.0, 0.0], "lzeroz": false, "lasph": false, "lmetagga": false, "nelm": 1, "nelmdl": -5, "nelmin": 2, "enini": 520.0, "ldiag": true, "lsubrot": false, "weimin": 0.0, "ebreak": 1e-07, "deper": 0.3, "nrmm": 4, "time": 0.4, "amix": 0.4, "bmix": 1.0, "amin": 0.1, "amix_mag": 1.6, "bmix_mag": 1.0, "imix": 4, "mixfirst": false, "maxmix": -45, "wc": 100.0, "inimix": 1, "mixpre": 1, "mremove": 5, "ldipol": false, "lmono": false, "idipol": 0, "epsilon": 1.0, "dipol": [-100.0, -100.0, -100.0], "efield": 0.0, "ngx": 70, "ngy": 70, "ngz": 140, "ngxf": 140, "ngyf": 140, "ngzf": 280, "addgrid": false, "nsw": 0, "ibrion": -1, "mdalgo": 0, "isif": 4, "pstress": 0.0, "ediffg": 0.001, "nfree": 1, "potim": 0.25, "smass": -3.0, "scalee": 1.0, "tebeg": 0.0001, "teend": 0.0001, "nblock": 1, "kblock": 1, "npaco": 256, "apaco": 16.0, "isym": 0, "symprec": 1e-05, "lorbit": 0, "rwigs": [-1.0, -1.0, -1.0], "nedos": 301, "emin": 10.0, "emax": -10.0, "efermi": 0.0, "nwrite": 2, "lwave": false, "ldownsample": false, "lcharg": true, "lpard": false, "lvtot": false, "lvhar": false, "lelf": false, "loptics": false, "stm": [0.0, 0.0, 0.0, 0.0, 0.0, 0.0, 0.0], "npar": 6, "nsim": 1, "nblk": -1, "lplane": false, "lscalapack": true, "lscaaware": false, "lscalu": false, "lasync": false, "lorbitalreal": false, "idiot": 3, "ispecial": 0, "lmusic": false, "pomass": [195.08, 32.066, 127.6], "darwinr": [0.0, 0.0, 0.0], "darwinv": [1.0, 1.0, 1.0], "lcorr": true, "gga_compat": true, "lberry": false, "icorelevel": 0, "ldau": false, "i_constrained_m": 0, "gga": "--", "voskown": 0, "lhfcalc": false, "precfock": "", "lsymgrad": false, "lhfone": false, "lrhfcalc": false, "lthomas": false, "lmodelhf": false, "encut4o": -1.0, "exxoep": 0, "fourorbit": 0, "aexx": 0.0, "hfalpha": 0.0, "mcalpha": 0.0, "aldax": 1.0, "aggax": 1.0, "aldac": 1.0, "aggac": 1.0, "nkredx": 1, "nkredy": 1, "nkredz": 1, "shiftred": false, "oddonly": false, "evenonly": false, "lmaxfock": 0, "nmaxfockae": 0, "lfockaedft": false, "hfscreen": 0.0, "hfscreenc": 0.0, "nbandsgwlow": 0, "luse_vdw": false, "zab_vdw": -0.8491, "param1": 0.1234, "param2": 1.0, "param3": 0.0, "model_gw": 0, "model_eps0": 30.04046692, "model_alpha": 1.0, "lepsilon": false, "lrpa": false, "lnabla": false, "lvel": false, "kinter": 0, "cshift": -0.1, "omegamax": -30.0, "deg_threshold": 0.002, "rtime": -0.1, "wplasmai": 0.0, "dfield": [0.0, 0.0, 0.0], "wplasma": [0.0, 0.0, 0.0, 0.0, 0.0, 0.0, 0.0, 0.0, 0.0], "nucind": false, "magpos": [0.0, 0.0, 0.0], "lnicsall": true, "orbitalmag": false, "lmagbloch": false, "lchimag": false, "lgauge": true, "magatom": 0, "magdipol": [0.0, 0.0, 0.0], "avecconst": [0.0, 0.0, 0.0], "ladder": false, "lrpaforce": false, "lfxc": false, "lhartree": true, "ibse": 0, "kpoint": [-1, 0, 0, 0], "ltcte": false, "ltete": false, "ltriplet": false, "lfxceps": false, "lfxheg": false, "naturalo": 2, "l2order": false, "lmp2lt": false, "lusew": false, "encutgw": -2.0, "encutgwsoft": -2.0, "encutlf": -1.0, "lmaxmp2": -1, "scissor": 0.0, "nomega": 0, "nomegar": 0, "nbandsgw": -1, "nbandso": -1, "nbandsv": -1, "nelmhf": 1, "dim": 3, "antires": 0, "omegamin": -30.0, "omegatl": -200.0, "omegagrid": 140, "selfenergy": false, "lspectral": false, "lspectralgw": false, "lsingles": false, "lfermigw": false, "oddonlygw": false, "evenonlygw": false, "nkredlfx": 1, "nkredlfy": 1, "nkredlfz": 1, "maxmem": 2800, "telescope": 0, "taupar": 1, "omegapar": -1, "lambda": 1.0, "ofield_kappa": 0.0, "ofield_k": [0.0, 0.0, 0.0], "ofield_q6_near": 0.0, "ofield_q6_far": 0.0, "ofield_a": 0.0},
 "cell": {"array": {"__ndarray__": [[3, 3], "float64", [11.632578, -2.4e-05, -1.5e-05, -5.81631, 10.074245, 4e-05, -7.1e-05, 9.5e-05, 23.070724]]}, "__ase_objtype__": "cell"},
 "ctime": 22.88138589621755,
 "energy": -266.94506365,
 "forces": {"__ndarray__": [[54, 3], "float64", [-2.588e-05, 0.00011901, 0.17427617, 0.00086267, -0.00199397, 0.18427821, -0.00142018, 0.00197764, 0.1842578, -0.00228206, 0.00040698, 0.184275, -0.00089126, -0.00199414, 0.18427993, -9.53e-06, 0.00014986, 0.17412168, 0.00226193, 0.00041259, 0.18427582, -2.082e-05, 0.00013039, 0.17115016, 0.00137574, 0.00197568, 0.18427311, -3.93e-06, 0.00010162, 0.46817901, 0.00447079, -0.00793482, 0.46503074, -0.00471122, 0.00796787, 0.46501479, -0.00916575, 0.00023486, 0.46502286, -0.00445572, -0.00794018, 0.46502383, 1.227e-05, 0.00011442, 0.46163086, 0.00918714, 0.00023372, 0.46501468, 1.285e-05, 8.833e-05, 0.46123472, 0.00470795, 0.00797983, 0.4650343, -0.00463602, -0.00266262, 0.49160163, 0.00026203, -0.0023034, 0.48668601, -0.00181929, 0.00133215, 0.48668564, 0.00025097, 0.01497541, 0.48167746, 0.01312587, -0.00729076, 0.48171178, 0.00235996, 0.00134231, 0.48668474, 0.005143, -0.00271371, 0.49160976, -0.01259643, -0.00728992, 0.48166868, 0.00027616, 0.00574199, 0.49158814, -0.00186844, -0.00087325, 0.31046448, -0.00031111, -0.00430562, 0.29846382, -0.00410661, 0.00226024, 0.29848559, -0.00030115, 0.01076763, 0.29994228, 0.00899775, -0.00528102, 0.29990995, 0.00349704, 0.00225073, 0.29846768, 0.00129152, -0.00085191, 0.31046241, -0.00956067, -0.00526941, 0.29994003, -0.00031052, 0.0018873, 0.31046139, -7.61e-06, -0.00383174, -0.46425672, 0.00871563, 0.00481147, -0.48937328, -0.00313909, 0.00156785, -0.46424425, 0.00842862, 0.0046481, -0.46469958, -0.00876749, 0.00482718, -0.48939211, -3.426e-05, -0.01034846, -0.48940975, -0.00846281, 0.00466806, -0.4646963, -2.02e-06, -0.0099882, -0.46471363, 0.00312034, 0.00158135, -0.46425945, 5.997e-05, -0.00502591, -0.96535135, 0.01035455, 0.00574477, -0.94784514, -0.0041391, 0.00224911, -0.96533086, 0.00624067, 0.00341136, -0.97274666, -0.01021347, 0.00575509, -0.94785291, 7.506e-05, -0.01207503, -0.94784607, -0.00612049, 0.0033859, -0.97274549, 5.032e-05, -0.0073381, -0.97276574, 0.0042421, 0.00221136, -0.96535582]]},
 "free_energy": -266.95615699,
 "mtime": 22.88138589621755,
 "numbers": {"__ndarray__": [[54], "int64", [78, 78, 78, 78, 78, 78, 78, 78, 78, 78, 78, 78, 78, 78, 78, 78, 78, 78, 16, 16, 16, 16, 16, 16, 16, 16, 16, 16, 16, 16, 16, 16, 16, 16, 16, 16, 52, 52, 52, 52, 52, 52, 52, 52, 52, 52, 52, 52, 52, 52, 52, 52, 52, 52]]},
 "pbc": {"__ndarray__": [[3], "bool", [true, true, true]]},
 "positions": {"__ndarray__": [[54, 3], "float64", [-5.81632993856963, 10.07427295403376, 8.08533003033444, -1.93878898857301, 3.35810898266181, 8.08530290225001, -3.8775600161202997, 6.7161910187219895, 8.085316927707579, -1.9388039773448893, 10.07426495403384, 8.08532503033449, 1.9387360420454904, 3.3581009826638097, 8.08529790225126, -3.4054895559161405e-05, 6.716183018722069, 8.085311927707629, 1.9387219257188502, 10.07425604735307, 8.08532003033169, 5.81626200327023, 3.35809298266389, 8.08529290225131, 3.8774920226578016, 6.7161750187181095, 8.08530600487857, 5.816225024686811, 10.07427401890914, 14.17231100000679, 9.693764927747859, 3.3581100475440997, 14.172285025459908, 7.75499500529924, 6.7161919828549195, 14.17229789737953, -1.9388270140912898, 10.07429001891302, 14.172321922835799, 1.9387130634593805, 3.35812695422479, 14.172295025462658, -5.7033476019941544e-05, 6.716207982855, 14.172307897379579, 1.9386989471334508, 10.074282018913099, 14.172316922835849, 5.8162389665231204, 3.35811804754402, 14.172290025459858, 3.8774690440745005, 6.71619998285484, 14.17230289737948, 1.9387040098194004, 1.11937203663775, 6.875116083350599, -6.602895499968525e-05, 4.47745397194881, 6.87512895527037, -1.9388360095702695, 7.835536008006829, 6.875142980726589, 5.816229971044141, 1.11936403663783, 6.8751110833506495, 3.87746004859552, 4.47744597194865, 6.875123955270269, 1.9386899516544698, 7.835528008006909, 6.875137980726639, 9.69375593226888, 1.1193560366379098, 6.875106083350699, 7.754986009820262, 4.47743797194873, 6.875118955270319, 5.81621498227297, 7.835520008008909, 6.875132980727889, 1.93875593699207, 1.11940303299052, 12.983622965295408, -1.3985457259632653e-05, 4.47748496830229, 12.98363606792227, -1.9387839660689796, 7.83556700435556, 12.98364893984229, 5.81628201454259, 1.11939503299036, 12.98361796529531, 3.877511975767481, 4.47747696830237, 12.98363106792232, 1.938741995157861, 7.835557996932339, 12.98364393983909, 9.693807975767331, 1.1193870329904398, 12.98361296529536, 7.755038053318001, 4.47746896830221, 12.98362606792222, 5.816267025776362, 7.835549996934339, 12.98363893984034, -7.951581599945498e-06, 2.2387669505469603, 9.53434797124317, -1.9387780485198094, 5.59684898660142, 9.53436107387058, -3.8775480291350792, 8.95493102265944, 9.5343750993268, 3.8775180096431403, 2.23875895054704, 9.53434297124322, 1.9387480290307109, 5.59684098660126, 9.534356073870478, -2.2067906789259655e-05, 8.95492302265477, 9.534368945790648, 7.755043970867881, 2.23875095054712, 9.53433797124327, 5.816273990255451, 5.596832986601339, 9.534351073870528, 3.8775029627117106, 8.95491502265677, 9.534363945791899, -7.606932537995259e-05, 2.2387880241893203, 15.679591982086007, -1.93884692238095, 5.59686995950301, 15.679605084714069, -3.8776170193199, 8.95495098813797, 15.679619110167188, 3.8774489612931204, 2.2387800241913203, 15.679586982087258, 1.9386790388458912, 5.59686095207979, 15.67960008471087, -9.094176582960505e-05, 8.954942988133059, 15.67961295663089, 7.754975038845741, 2.2387710167678603, 15.679581982083908, 5.816205000070631, 5.596852952079869, 15.67959508471092, 3.8774350194589102, 8.95493498813314, 15.67960795663094]]},
 "stress": {"__ndarray__": [[6], "float64", [0.02032498542747429, 0.02033062824480331, 0.01459025544782185, 2.9405247454226245e-06, -2.2744683405631183e-07, -3.5175272980740277e-07]]},
 "unique_id": "f2af767b2b86b2c8bcf65c688b1c7ffb",
 "user": "lpan"},
"18": {
 "calculator": "vasp",
 "calculator_parameters": {"kpoints_generation": {"divisions": [2, 2, 1], "usershift": [0.0, 0.0, 0.0], "genvec1": [0.5, -0.0, 0.0], "genvec2": [0.0, 0.5, -0.0], "genvec3": [0.0, 0.0, 1.0], "shift": [0.0, 0.0, 0.0]}, "system": "PtSTe", "lcompat": false, "prec": "normal", "enmax": 520.0, "enaug": 368.792, "ediff": 0.0001, "ialgo": 68, "iwavpr": 10, "nbands": 240, "nelect": 396.0, "turbo": 0, "irestart": 0, "nreboot": 0, "nmin": 0, "eref": 0.0, "ismear": 0, "sigma": 0.05, "kspacing": 0.5, "kgamma": true, "lreal": true, "ropt": [-0.0005, -0.0005, -0.0005], "lmaxpaw": -100, "lmaxmix": 2, "nlspline": false, "istart": 0, "icharg": 2, "iniwav": 1, "ispin": 1, "lnoncollinear": false, "magmom": [1.0, 1.0, 1.0, 1.0, 1.0, 1.0, 1.0, 1.0, 1.0, 1.0, 1.0, 1.0, 1.0, 1.0, 1.0, 1.0, 1.0, 1.0, 1.0, 1.0, 1.0, 1.0, 1.0, 1.0, 1.0, 1.0, 1.0, 1.0, 1.0, 1.0, 1.0, 1.0, 1.0, 1.0, 1.0, 1.0, 1.0, 1.0, 1.0, 1.0, 1.0, 1.0, 1.0, 1.0, 1.0, 1.0, 1.0, 1.0, 1.0, 1.0, 1.0, 1.0, 1.0, 1.0], "nupdown": -1.0, "lsorbit": false, "saxis": [0.0, 0.0, 1.0], "lspiral": false, "qspiral": [0.0, 0.0, 0.0], "lzeroz": false, "lasph": false, "lmetagga": false, "nelm": 1, "nelmdl": -5, "nelmin": 2, "enini": 520.0, "ldiag": true, "lsubrot": false, "weimin": 0.0, "ebreak": 1e-07, "deper": 0.3, "nrmm": 4, "time": 0.4, "amix": 0.4, "bmix": 1.0, "amin": 0.1, "amix_mag": 1.6, "bmix_mag": 1.0, "imix": 4, "mixfirst": false, "maxmix": -45, "wc": 100.0, "inimix": 1, "mixpre": 1, "mremove": 5, "ldipol": false, "lmono": false, "idipol": 0, "epsilon": 1.0, "dipol": [-100.0, -100.0, -100.0], "efield": 0.0, "ngx": 70, "ngy": 70, "ngz": 140, "ngxf": 140, "ngyf": 140, "ngzf": 280, "addgrid": false, "nsw": 0, "ibrion": -1, "mdalgo": 0, "isif": 4, "pstress": 0.0, "ediffg": 0.001, "nfree": 1, "potim": 0.25, "smass": -3.0, "scalee": 1.0, "tebeg": 0.0001, "teend": 0.0001, "nblock": 1, "kblock": 1, "npaco": 256, "apaco": 16.0, "isym": 0, "symprec": 1e-05, "lorbit": 0, "rwigs": [-1.0, -1.0, -1.0], "nedos": 301, "emin": 10.0, "emax": -10.0, "efermi": 0.0, "nwrite": 2, "lwave": false, "ldownsample": false, "lcharg": true, "lpard": false, "lvtot": false, "lvhar": false, "lelf": false, "loptics": false, "stm": [0.0, 0.0, 0.0, 0.0, 0.0, 0.0, 0.0], "npar": 6, "nsim": 1, "nblk": -1, "lplane": false, "lscalapack": true, "lscaaware": false, "lscalu": false, "lasync": false, "lorbitalreal": false, "idiot": 3, "ispecial": 0, "lmusic": false, "pomass": [195.08, 32.066, 127.6], "darwinr": [0.0, 0.0, 0.0], "darwinv": [1.0, 1.0, 1.0], "lcorr": true, "gga_compat": true, "lberry": false, "icorelevel": 0, "ldau": false, "i_constrained_m": 0, "gga": "--", "voskown": 0, "lhfcalc": false, "precfock": "", "lsymgrad": false, "lhfone": false, "lrhfcalc": false, "lthomas": false, "lmodelhf": false, "encut4o": -1.0, "exxoep": 0, "fourorbit": 0, "aexx": 0.0, "hfalpha": 0.0, "mcalpha": 0.0, "aldax": 1.0, "aggax": 1.0, "aldac": 1.0, "aggac": 1.0, "nkredx": 1, "nkredy": 1, "nkredz": 1, "shiftred": false, "oddonly": false, "evenonly": false, "lmaxfock": 0, "nmaxfockae": 0, "lfockaedft": false, "hfscreen": 0.0, "hfscreenc": 0.0, "nbandsgwlow": 0, "luse_vdw": false, "zab_vdw": -0.8491, "param1": 0.1234, "param2": 1.0, "param3": 0.0, "model_gw": 0, "model_eps0": 31.84242738, "model_alpha": 1.0, "lepsilon": false, "lrpa": false, "lnabla": false, "lvel": false, "kinter": 0, "cshift": -0.1, "omegamax": -30.0, "deg_threshold": 0.002, "rtime": -0.1, "wplasmai": 0.0, "dfield": [0.0, 0.0, 0.0], "wplasma": [0.0, 0.0, 0.0, 0.0, 0.0, 0.0, 0.0, 0.0, 0.0], "nucind": false, "magpos": [0.0, 0.0, 0.0], "lnicsall": true, "orbitalmag": false, "lmagbloch": false, "lchimag": false, "lgauge": true, "magatom": 0, "magdipol": [0.0, 0.0, 0.0], "avecconst": [0.0, 0.0, 0.0], "ladder": false, "lrpaforce": false, "lfxc": false, "lhartree": true, "ibse": 0, "kpoint": [-1, 0, 0, 0], "ltcte": false, "ltete": false, "ltriplet": false, "lfxceps": false, "lfxheg": false, "naturalo": 2, "l2order": false, "lmp2lt": false, "lusew": false, "encutgw": -2.0, "encutgwsoft": -2.0, "encutlf": -1.0, "lmaxmp2": -1, "scissor": 0.0, "nomega": 0, "nomegar": 0, "nbandsgw": -1, "nbandso": -1, "nbandsv": -1, "nelmhf": 1, "dim": 3, "antires": 0, "omegamin": -30.0, "omegatl": -200.0, "omegagrid": 140, "selfenergy": false, "lspectral": false, "lspectralgw": false, "lsingles": false, "lfermigw": false, "oddonlygw": false, "evenonlygw": false, "nkredlfx": 1, "nkredlfy": 1, "nkredlfz": 1, "maxmem": 2800, "telescope": 0, "taupar": 1, "omegapar": -1, "lambda": 1.0, "ofield_kappa": 0.0, "ofield_k": [0.0, 0.0, 0.0], "ofield_q6_near": 0.0, "ofield_q6_far": 0.0, "ofield_a": 0.0},
 "cell": {"array": {"__ndarray__": [[3, 3], "float64", [11.860668, -2.5e-05, -1.6e-05, -5.930356, 10.271779, 4.1e-05, -7.3e-05, 9.7e-05, 23.523091]]}, "__ase_objtype__": "cell"},
 "ctime": 22.881385896872406,
 "energy": -265.68093867000005,
 "forces": {"__ndarray__": [[54, 3], "float64", [0.000117, 7.813e-05, 0.46306465, -0.00441458, 0.00693433, 0.45830411, 0.003774, -0.00724007, 0.4582926, 0.00827818, 0.00055565, 0.45832581, 0.00460609, 0.00693032, 0.45834178, 7.613e-05, 7.775e-05, 0.44909267, -0.00807513, 0.00057866, 0.4583489, 0.00010015, 9.341e-05, 0.45189979, -0.00356608, -0.00724154, 0.45829754, 0.000115, 8.613e-05, 0.34032579, -0.00442465, 0.00752971, 0.35072875, 0.00428202, -0.00753567, 0.35074736, 0.00879951, 0.00029408, 0.35073595, 0.00463214, 0.00752366, 0.35073184, 9.258e-05, 0.00010492, 0.33751061, -0.00860759, 0.0002951, 0.35073872, 9.809e-05, 9.988e-05, 0.33681934, -0.00407152, -0.00754445, 0.35073017, 0.01571929, 0.00896247, 0.96737753, 0.00027612, -0.00775276, 0.98192616, -0.00647752, 0.00397182, 0.98194929, 0.00030263, 0.00289679, 0.9517462, 0.00277596, -0.00129188, 0.9517335, 0.00709742, 0.00397182, 0.98190821, -0.01508048, 0.00903596, 0.96736226, -0.00207876, -0.00131058, 0.95175615, 0.00035806, -0.01771278, 0.96740475, 0.02117127, 0.01227199, 0.61312035, -0.00012777, -0.00411135, 0.60112735, -0.00368365, 0.00203001, 0.60114621, -0.00011675, 0.00714237, 0.60061533, 0.00608575, -0.00359496, 0.60061325, 0.0033893, 0.00201346, 0.601141, -0.02144201, 0.01228157, 0.61309248, -0.00633019, -0.00360541, 0.60061884, -0.00015235, -0.02463217, 0.61310632, -0.00103247, 0.00404414, -1.03993013, -0.01760545, -0.01036241, -1.0305212, 0.00158909, -0.00100028, -1.03915453, 0.00381175, 0.0019833, -1.04707327, 0.01783012, -0.01036248, -1.03048442, 8.464e-05, 0.02031722, -1.0305014, -0.00354684, 0.00202935, -1.04710082, 0.00015124, -0.00439192, -1.0471139, -0.00561595, -0.0034514, -1.04071743, 0.00010142, 0.00391176, -1.32511886, 0.00255712, 0.00129842, -1.32606997, 0.00355655, -0.00208774, -1.32512109, -0.00122725, -0.00086957, -1.35820898, -0.00234285, 0.00131722, -1.32607142, 0.00010708, -0.00294765, -1.3260664, 0.0014181, -0.0008702, -1.35821063, 6.334e-05, 0.00139413, -1.3582188, -0.00339731, -0.00213829, -1.3250983]]},
 "free_energy": -265.69550406,
 "mtime": 22.881385896872406,
 "numbers": {"__ndarray__": [[54], "int64", [78, 78, 78, 78, 78, 78, 78, 78, 78, 78, 78, 78, 78, 78, 78, 78, 78, 78, 16, 16, 16, 16, 16, 16, 16, 16, 16, 16, 16, 16, 16, 16, 16, 16, 16, 16, 52, 52, 52, 52, 52, 52, 52, 52, 52, 52, 52, 52, 52, 52, 52, 52, 52, 52]]},
 "pbc": {"__ndarray__": [[3], "bool", [true, true, true]]},
 "positions": {"__ndarray__": [[54, 3], "float64", [-5.93037500065831, 10.271807961121409, 8.24386608086556, -1.9768049665605998, 3.4239549520648302, 8.24383898276289, -3.95359004291009, 6.84788104572016, 8.243851943735711, -1.97681998904672, 10.27179901148514, 8.24386098276249, 1.9767509939044299, 3.42394600242656, 8.24383388465854, -3.4023144429438674e-05, 6.84787302054172, 8.24384708086516, 1.97673603072259, 10.27179098630185, 8.243854943737391, 5.93030701367301, 3.4239379772442398, 8.24382808086435, 3.9535219966241595, 6.847863968185661, 8.2438419827604, 5.93026795231638, 10.27180899015339, 13.41019997613007, 9.883839053873478, 3.4239559810955305, 13.41017311325687, 7.907052969367432, 6.84788197203532, 13.41018607423072, -1.976843019755549, 10.27182504050899, 13.410209937100642, 1.9767270143414304, 3.42397203145338, 13.41018307422888, -5.8002709619650995e-05, 6.847899049571451, 13.41019697612823, 1.9767119325499904, 10.271817015332802, 13.41020507423153, 5.930283034107821, 3.4239640062739696, 13.41017797612742, 3.9534980170582394, 6.8478899972163605, 13.41019211325438, 1.9767179624701001, 1.14132102354177, 7.00992210726737, -6.800343219006e-05, 4.56524701448519, 7.0099360091647, -1.9768530204803196, 7.989174032599381, 7.00994897014041, 5.93027303338305, 1.14131299836436, 7.009917009167189, 3.9534880163342003, 4.56523898930578, 7.009930911063241, 1.9767029992853407, 7.989166007420939, 7.00994410726986, 9.88382899384808, 1.14130404872609, 7.009911911062841, 7.907044036099861, 4.56523096412734, 7.009926048192691, 5.9302590190539295, 7.989156955064881, 7.0099390091651, 1.97677106847763, 1.1413519705780502, 12.19820399156663, -1.5016030619795958e-05, 4.56527898869449, 12.198216952543781, -1.9768000330801998, 7.989204979636881, 12.198231089670742, 5.93032596148326, 1.1413440481148, 12.198197952543381, 3.9535409444336804, 4.56527003905719, 12.198212089670342, 1.976755986686191, 7.98919695445747, 12.19822599156928, 9.883881981248921, 1.14133602293636, 12.19819308967283, 7.90709696420007, 4.56526201387778, 12.19820699156888, 5.93031194715414, 7.98918800481532, 12.198219952541292, -7.955686179943861e-06, 2.282665010724, 9.721295883455351, -1.9767940401958797, 5.70659100166864, 9.72131002058375, -3.9535790572440095, 9.13051801978283, 9.72132298155946, 3.95354806408168, 2.28265595836891, 9.7212910205815, 1.9767619795734301, 5.70658297648535, 9.72130398155865, -2.3037475420025328e-05, 9.13050896742677, 9.7213178834547, 7.907102957084389, 2.28264803590954, 9.72128592248189, 5.930317999339821, 5.7065749513059405, 9.721298883457191, 3.9535329229866796, 9.13050104496612, 9.72131302058456, -7.807963320988986e-05, 2.2826860461475302, 14.94703499707311, -1.9768629780724598, 5.70661203708482, 14.94704795804536, -3.9536479358206797, 9.13053895248607, 14.94706209517521, 3.95347805874206, 2.2826769937912204, 14.94702989896819, 1.9766930416931998, 5.7066040119063794, 14.947043095174811, -9.304281576977379e-05, 9.13053000285005, 14.947056997072302, 7.907033959901041, 2.2826689686130304, 14.9470250360978, 5.93024799400167, 5.706594959552571, 14.947037997071492, 3.9534629769506204, 9.130521977670641, 14.94705189897084]]},
 "stress": {"__ndarray__": [[6], "float64", [0.031310001287468546, 0.031313980262019314, 0.023716259560089572, 2.1983281707364686e-06, -7.890453421850358e-07, -6.681098613619216e-07]]},
 "unique_id": "340499c7bac89df8eeb246c6adfbe812",
 "user": "lpan"},
"19": {
 "calculator": "vasp",
 "calculator_parameters": {"kpoints_generation": {"divisions": [2, 2, 1], "usershift": [0.0, 0.0, 0.0], "genvec1": [0.5, -0.0, 0.0], "genvec2": [0.0, 0.5, -0.0], "genvec3": [0.0, 0.0, 1.0], "shift": [0.0, 0.0, 0.0]}, "system": "PtSTe", "lcompat": false, "prec": "normal", "enmax": 520.0, "enaug": 368.792, "ediff": 0.0001, "ialgo": 68, "iwavpr": 10, "nbands": 240, "nelect": 396.0, "turbo": 0, "irestart": 0, "nreboot": 0, "nmin": 0, "eref": 0.0, "ismear": 0, "sigma": 0.05, "kspacing": 0.5, "kgamma": true, "lreal": true, "ropt": [-0.0005, -0.0005, -0.0005], "lmaxpaw": -100, "lmaxmix": 2, "nlspline": false, "istart": 0, "icharg": 2, "iniwav": 1, "ispin": 1, "lnoncollinear": false, "magmom": [1.0, 1.0, 1.0, 1.0, 1.0, 1.0, 1.0, 1.0, 1.0, 1.0, 1.0, 1.0, 1.0, 1.0, 1.0, 1.0, 1.0, 1.0, 1.0, 1.0, 1.0, 1.0, 1.0, 1.0, 1.0, 1.0, 1.0, 1.0, 1.0, 1.0, 1.0, 1.0, 1.0, 1.0, 1.0, 1.0, 1.0, 1.0, 1.0, 1.0, 1.0, 1.0, 1.0, 1.0, 1.0, 1.0, 1.0, 1.0, 1.0, 1.0, 1.0, 1.0, 1.0, 1.0], "nupdown": -1.0, "lsorbit": false, "saxis": [0.0, 0.0, 1.0], "lspiral": false, "qspiral": [0.0, 0.0, 0.0], "lzeroz": false, "lasph": false, "lmetagga": false, "nelm": 1, "nelmdl": -5, "nelmin": 2, "enini": 520.0, "ldiag": true, "lsubrot": false, "weimin": 0.0, "ebreak": 1e-07, "deper": 0.3, "nrmm": 4, "time": 0.4, "amix": 0.4, "bmix": 1.0, "amin": 0.1, "amix_mag": 1.6, "bmix_mag": 1.0, "imix": 4, "mixfirst": false, "maxmix": -45, "wc": 100.0, "inimix": 1, "mixpre": 1, "mremove": 5, "ldipol": false, "lmono": false, "idipol": 0, "epsilon": 1.0, "dipol": [-100.0, -100.0, -100.0], "efield": 0.0, "ngx": 70, "ngy": 70, "ngz": 140, "ngxf": 140, "ngyf": 140, "ngzf": 280, "addgrid": false, "nsw": 0, "ibrion": -1, "mdalgo": 0, "isif": 4, "pstress": 0.0, "ediffg": 0.001, "nfree": 1, "potim": 0.25, "smass": -3.0, "scalee": 1.0, "tebeg": 0.0001, "teend": 0.0001, "nblock": 1, "kblock": 1, "npaco": 256, "apaco": 16.0, "isym": 0, "symprec": 1e-05, "lorbit": 0, "rwigs": [-1.0, -1.0, -1.0], "nedos": 301, "emin": 10.0, "emax": -10.0, "efermi": 0.0, "nwrite": 2, "lwave": false, "ldownsample": false, "lcharg": true, "lpard": false, "lvtot": false, "lvhar": false, "lelf": false, "loptics": false, "stm": [0.0, 0.0, 0.0, 0.0, 0.0, 0.0, 0.0], "npar": 6, "nsim": 1, "nblk": -1, "lplane": false, "lscalapack": true, "lscaaware": false, "lscalu": false, "lasync": false, "lorbitalreal": false, "idiot": 3, "ispecial": 0, "lmusic": false, "pomass": [195.08, 32.066, 127.6], "darwinr": [0.0, 0.0, 0.0], "darwinv": [1.0, 1.0, 1.0], "lcorr": true, "gga_compat": true, "lberry": false, "icorelevel": 0, "ldau": false, "i_constrained_m": 0, "gga": "--", "voskown": 0, "lhfcalc": false, "precfock": "", "lsymgrad": false, "lhfone": false, "lrhfcalc": false, "lthomas": false, "lmodelhf": false, "encut4o": -1.0, "exxoep": 0, "fourorbit": 0, "aexx": 0.0, "hfalpha": 0.0, "mcalpha": 0.0, "aldax": 1.0, "aggax": 1.0, "aldac": 1.0, "aggac": 1.0, "nkredx": 1, "nkredy": 1, "nkredz": 1, "shiftred": false, "oddonly": false, "evenonly": false, "lmaxfock": 0, "nmaxfockae": 0, "lfockaedft": false, "hfscreen": 0.0, "hfscreenc": 0.0, "nbandsgwlow": 0, "luse_vdw": false, "zab_vdw": -0.8491, "param1": 0.1234, "param2": 1.0, "param3": 0.0, "model_gw": 0, "model_eps0": 31.84242738, "model_alpha": 1.0, "lepsilon": false, "lrpa": false, "lnabla": false, "lvel": false, "kinter": 0, "cshift": -0.1, "omegamax": -30.0, "deg_threshold": 0.002, "rtime": -0.1, "wplasmai": 0.0, "dfield": [0.0, 0.0, 0.0], "wplasma": [0.0, 0.0, 0.0, 0.0, 0.0, 0.0, 0.0, 0.0, 0.0], "nucind": false, "magpos": [0.0, 0.0, 0.0], "lnicsall": true, "orbitalmag": false, "lmagbloch": false, "lchimag": false, "lgauge": true, "magatom": 0, "magdipol": [0.0, 0.0, 0.0], "avecconst": [0.0, 0.0, 0.0], "ladder": false, "lrpaforce": false, "lfxc": false, "lhartree": true, "ibse": 0, "kpoint": [-1, 0, 0, 0], "ltcte": false, "ltete": false, "ltriplet": false, "lfxceps": false, "lfxheg": false, "naturalo": 2, "l2order": false, "lmp2lt": false, "lusew": false, "encutgw": -2.0, "encutgwsoft": -2.0, "encutlf": -1.0, "lmaxmp2": -1, "scissor": 0.0, "nomega": 0, "nomegar": 0, "nbandsgw": -1, "nbandso": -1, "nbandsv": -1, "nelmhf": 1, "dim": 3, "antires": 0, "omegamin": -30.0, "omegatl": -200.0, "omegagrid": 140, "selfenergy": false, "lspectral": false, "lspectralgw": false, "lsingles": false, "lfermigw": false, "oddonlygw": false, "evenonlygw": false, "nkredlfx": 1, "nkredlfy": 1, "nkredlfz": 1, "maxmem": 2800, "telescope": 0, "taupar": 1, "omegapar": -1, "lambda": 1.0, "ofield_kappa": 0.0, "ofield_k": [0.0, 0.0, 0.0], "ofield_q6_near": 0.0, "ofield_q6_far": 0.0, "ofield_a": 0.0},
 "cell": {"array": {"__ndarray__": [[3, 3], "float64", [11.860668, -2.5e-05, -1.6e-05, -5.930356, 10.271779, 4.1e-05, -7.3e-05, 9.7e-05, 23.523091]]}, "__ase_objtype__": "cell"},
 "ctime": 22.881385897545236,
 "energy": -264.07619333,
 "forces": {"__ndarray__": [[54, 3], "float64", [9.352e-05, 6.384e-05, 0.4290924, -0.0043899, 0.00694353, 0.42436553, 0.00377632, -0.00720667, 0.4243558, 0.00827299, 0.00054334, 0.42435902, 0.00458816, 0.00695581, 0.42435929, 0.00010386, 0.00010053, 0.41514583, -0.00807715, 0.00053633, 0.4243545, 9.015e-05, 0.00010292, 0.41798948, -0.00360396, -0.0071991, 0.42434918, 0.00011794, 7.398e-05, 0.48432325, -0.00319125, 0.00523596, 0.47810784, 0.00290427, -0.00532786, 0.47809496, 0.00618587, 0.00037179, 0.47809066, 0.00339021, 0.00522118, 0.47807625, 8.679e-05, 8.222e-05, 0.47964231, -0.0060149, 0.0003654, 0.47808419, 9.11e-05, 8.658e-05, 0.4803084, -0.00270739, -0.00534244, 0.47811957, 0.01572143, 0.0089662, 0.94380071, 0.00033697, -0.00772189, 0.95836073, -0.00643036, 0.00397791, 0.95837546, 0.00030934, 0.0028684, 0.9281342, 0.00275748, -0.00131556, 0.92813877, 0.0070902, 0.00398454, 0.95837248, -0.01507809, 0.00896417, 0.9437878, -0.00209854, -0.0013262, 0.92813464, 0.00033391, -0.01770342, 0.94381285, 0.01583141, 0.00924405, 0.69685865, -0.0001436, -0.0074799, 0.70595085, -0.00663556, 0.00375886, 0.7059289, -0.00015248, 0.00550078, 0.68861725, 0.00459659, -0.0027337, 0.68860582, 0.00632048, 0.00375791, 0.70592209, -0.01613013, 0.0092467, 0.69680973, -0.00487942, -0.00272076, 0.68863239, -0.0001386, -0.01843164, 0.69683531, -0.00102248, 0.00389162, -1.0850577, -0.01775213, -0.01046894, -1.07558683, 0.00146809, -0.00094108, -1.08426704, 0.00376253, 0.00195539, -1.09217818, 0.01797383, -0.01048606, -1.07558671, 9.728e-05, 0.0204716, -1.07558738, -0.00351765, 0.00198525, -1.09218529, 0.00014436, -0.00436439, -1.0921995, -0.00551084, -0.00339296, -1.08588864, 0.00011268, 0.00614685, -1.46294829, 0.00145999, 0.00062919, -1.46159419, 0.00551118, -0.00322424, -1.46292645, -0.00384847, -0.0024021, -1.45141093, -0.00120547, 0.00064303, -1.46159124, 0.00011432, -0.00166831, -1.46158185, 0.00408072, -0.00240553, -1.45140766, 9.78e-05, 0.00443785, -1.45138816, -0.00529339, -0.00325096, -1.46291107]]},
 "free_energy": -264.09515084,
 "mtime": 22.881385897545236,
 "numbers": {"__ndarray__": [[54], "int64", [78, 78, 78, 78, 78, 78, 78, 78, 78, 78, 78, 78, 78, 78, 78, 78, 78, 78, 16, 16, 16, 16, 16, 16, 16, 16, 16, 16, 16, 16, 16, 16, 16, 16, 16, 16, 52, 52, 52, 52, 52, 52, 52, 52, 52, 52, 52, 52, 52, 52, 52, 52, 52, 52]]},
 "pbc": {"__ndarray__": [[3], "bool", [true, true, true]]},
 "positions": {"__ndarray__": [[54, 3], "float64", [-5.93037500065831, 10.271807961121409, 8.24386608086556, -1.9768049665605998, 3.4239549520648302, 8.24383898276289, -3.95359004291009, 6.84788104572016, 8.243851943735711, -1.97681998904672, 10.27179901148514, 8.24386098276249, 1.9767509939044299, 3.42394600242656, 8.24383388465854, -3.4023144429438674e-05, 6.84787302054172, 8.24384708086516, 1.97673603072259, 10.27179098630185, 8.243854943737391, 5.93030701367301, 3.4239379772442398, 8.24382808086435, 3.9535219966241595, 6.847863968185661, 8.2438419827604, 5.9302680583842395, 10.271808977354981, 13.93020001438136, 9.883839041335392, 3.4239559682964003, 13.93017291627741, 7.907053075435291, 6.8478819592369105, 13.930186112482012, -1.97684303229437, 10.27182502771083, 13.930209975352092, 1.9767270018026102, 3.42397201865522, 13.930183112480332, -5.801524843966417e-05, 6.84789903677329, 13.93019701437968, 1.976712038617851, 10.27181700253439, 13.930205112482822, 5.930283021568999, 3.4239639934758097, 13.93017801437887, 3.953498004520151, 6.847889984417231, 13.930191916274921, 1.9767179624701001, 1.14132102354177, 7.00992210726737, -6.800343219006e-05, 4.56524701448519, 7.0099360091647, -1.9768530204803196, 7.989174032599381, 7.00994897014041, 5.93027303338305, 1.14131299836436, 7.009917009167189, 3.9534880163342003, 4.56523898930578, 7.009930911063241, 1.9767029992853407, 7.989166007420939, 7.00994410726986, 9.88382899384808, 1.14130404872609, 7.009911911062841, 7.907044036099861, 4.56523096412734, 7.009926048192691, 5.9302590190539295, 7.989156955064881, 7.0099390091651, 1.9767710559388103, 1.14135195777989, 12.71820402981808, -1.5028569439694244e-05, 4.56527897589633, 12.71821699079523, -1.9767999270116097, 7.9892049668375, 12.71823089269112, 5.93032594894444, 1.14134403531664, 12.718197990794831, 3.9535409318955894, 4.5652700262580606, 12.71821189269088, 1.9767560334504903, 7.98919704437685, 12.718226029820979, 9.883881968710831, 1.14133601013723, 12.71819289269337, 7.907096951661251, 4.56526200107962, 12.718207029820329, 5.930312053222002, 7.989187992016911, 12.718219990792582, -7.955686179943861e-06, 2.282665010724, 9.721295883455351, -1.9767940401958797, 5.70659100166864, 9.72131002058375, -3.9535790572440095, 9.13051801978283, 9.72132298155946, 3.95354806408168, 2.28265595836891, 9.7212910205815, 1.9767619795734301, 5.70658297648535, 9.72130398155865, -2.3037475420025328e-05, 9.13050896742677, 9.7213178834547, 7.907102957084389, 2.28264803590954, 9.72128592248189, 5.930317999339821, 5.7065749513059405, 9.721298883457191, 3.9535329229866796, 9.13050104496612, 9.72131302058456, -7.79735653497552e-05, 2.28268603334912, 15.4670350353244, -1.9768629906112798, 5.70661202428666, 15.46704799629681, -3.9536480076623297, 9.130539042404731, 15.467061898196162, 3.9534780462032404, 2.2826769809930605, 15.46702993721964, 1.9766930291551106, 5.70660399910725, 15.467042898195352, -9.293674790930993e-05, 9.13052999005164, 15.467057035323592, 7.9070340659689, 2.28266895581462, 15.46702507434909, 5.93024792215929, 5.706595049472201, 15.467038035323352, 3.9534629644118007, 9.13052196487248, 15.46705193722229]]},
 "stress": {"__ndarray__": [[6], "float64", [0.03243831040553404, 0.03244241825476524, 0.02353545363879523, 2.076007074887408e-06, -8.431529847973177e-07, -5.417317845810374e-07]]},
 "unique_id": "fa10cd457d4de883993027fd04194e28",
 "user": "lpan"},
"20": {
 "calculator": "vasp",
 "calculator_parameters": {"kpoints_generation": {"divisions": [2, 2, 1], "usershift": [0.0, 0.0, 0.0], "genvec1": [0.5, -0.0, 0.0], "genvec2": [0.0, 0.5, -0.0], "genvec3": [0.0, 0.0, 1.0], "shift": [0.0, 0.0, 0.0]}, "system": "PtSTe", "lcompat": false, "prec": "normal", "enmax": 520.0, "enaug": 368.792, "ediff": 0.0001, "ialgo": 68, "iwavpr": 10, "nbands": 240, "nelect": 396.0, "turbo": 0, "irestart": 0, "nreboot": 0, "nmin": 0, "eref": 0.0, "ismear": 0, "sigma": 0.05, "kspacing": 0.5, "kgamma": true, "lreal": true, "ropt": [-0.0005, -0.0005, -0.0005], "lmaxpaw": -100, "lmaxmix": 2, "nlspline": false, "istart": 0, "icharg": 2, "iniwav": 1, "ispin": 1, "lnoncollinear": false, "magmom": [1.0, 1.0, 1.0, 1.0, 1.0, 1.0, 1.0, 1.0, 1.0, 1.0, 1.0, 1.0, 1.0, 1.0, 1.0, 1.0, 1.0, 1.0, 1.0, 1.0, 1.0, 1.0, 1.0, 1.0, 1.0, 1.0, 1.0, 1.0, 1.0, 1.0, 1.0, 1.0, 1.0, 1.0, 1.0, 1.0, 1.0, 1.0, 1.0, 1.0, 1.0, 1.0, 1.0, 1.0, 1.0, 1.0, 1.0, 1.0, 1.0, 1.0, 1.0, 1.0, 1.0, 1.0], "nupdown": -1.0, "lsorbit": false, "saxis": [0.0, 0.0, 1.0], "lspiral": false, "qspiral": [0.0, 0.0, 0.0], "lzeroz": false, "lasph": false, "lmetagga": false, "nelm": 1, "nelmdl": -5, "nelmin": 2, "enini": 520.0, "ldiag": true, "lsubrot": false, "weimin": 0.0, "ebreak": 1e-07, "deper": 0.3, "nrmm": 4, "time": 0.4, "amix": 0.4, "bmix": 1.0, "amin": 0.1, "amix_mag": 1.6, "bmix_mag": 1.0, "imix": 4, "mixfirst": false, "maxmix": -45, "wc": 100.0, "inimix": 1, "mixpre": 1, "mremove": 5, "ldipol": false, "lmono": false, "idipol": 0, "epsilon": 1.0, "dipol": [-100.0, -100.0, -100.0], "efield": 0.0, "ngx": 70, "ngy": 70, "ngz": 140, "ngxf": 140, "ngyf": 140, "ngzf": 280, "addgrid": false, "nsw": 0, "ibrion": -1, "mdalgo": 0, "isif": 4, "pstress": 0.0, "ediffg": 0.001, "nfree": 1, "potim": 0.25, "smass": -3.0, "scalee": 1.0, "tebeg": 0.0001, "teend": 0.0001, "nblock": 1, "kblock": 1, "npaco": 256, "apaco": 16.0, "isym": 0, "symprec": 1e-05, "lorbit": 0, "rwigs": [-1.0, -1.0, -1.0], "nedos": 301, "emin": 10.0, "emax": -10.0, "efermi": 0.0, "nwrite": 2, "lwave": false, "ldownsample": false, "lcharg": true, "lpard": false, "lvtot": false, "lvhar": false, "lelf": false, "loptics": false, "stm": [0.0, 0.0, 0.0, 0.0, 0.0, 0.0, 0.0], "npar": 6, "nsim": 1, "nblk": -1, "lplane": false, "lscalapack": true, "lscaaware": false, "lscalu": false, "lasync": false, "lorbitalreal": false, "idiot": 3, "ispecial": 0, "lmusic": false, "pomass": [195.08, 32.066, 127.6], "darwinr": [0.0, 0.0, 0.0], "darwinv": [1.0, 1.0, 1.0], "lcorr": true, "gga_compat": true, "lberry": false, "icorelevel": 0, "ldau": false, "i_constrained_m": 0, "gga": "--", "voskown": 0, "lhfcalc": false, "precfock": "", "lsymgrad": false, "lhfone": false, "lrhfcalc": false, "lthomas": false, "lmodelhf": false, "encut4o": -1.0, "exxoep": 0, "fourorbit": 0, "aexx": 0.0, "hfalpha": 0.0, "mcalpha": 0.0, "aldax": 1.0, "aggax": 1.0, "aldac": 1.0, "aggac": 1.0, "nkredx": 1, "nkredy": 1, "nkredz": 1, "shiftred": false, "oddonly": false, "evenonly": false, "lmaxfock": 0, "nmaxfockae": 0, "lfockaedft": false, "hfscreen": 0.0, "hfscreenc": 0.0, "nbandsgwlow": 0, "luse_vdw": false, "zab_vdw": -0.8491, "param1": 0.1234, "param2": 1.0, "param3": 0.0, "model_gw": 0, "model_eps0": 31.84242738, "model_alpha": 1.0, "lepsilon": false, "lrpa": false, "lnabla": false, "lvel": false, "kinter": 0, "cshift": -0.1, "omegamax": -30.0, "deg_threshold": 0.002, "rtime": -0.1, "wplasmai": 0.0, "dfield": [0.0, 0.0, 0.0], "wplasma": [0.0, 0.0, 0.0, 0.0, 0.0, 0.0, 0.0, 0.0, 0.0], "nucind": false, "magpos": [0.0, 0.0, 0.0], "lnicsall": true, "orbitalmag": false, "lmagbloch": false, "lchimag": false, "lgauge": true, "magatom": 0, "magdipol": [0.0, 0.0, 0.0], "avecconst": [0.0, 0.0, 0.0], "ladder": false, "lrpaforce": false, "lfxc": false, "lhartree": true, "ibse": 0, "kpoint": [-1, 0, 0, 0], "ltcte": false, "ltete": false, "ltriplet": false, "lfxceps": false, "lfxheg": false, "naturalo": 2, "l2order": false, "lmp2lt": false, "lusew": false, "encutgw": -2.0, "encutgwsoft": -2.0, "encutlf": -1.0, "lmaxmp2": -1, "scissor": 0.0, "nomega": 0, "nomegar": 0, "nbandsgw": -1, "nbandso": -1, "nbandsv": -1, "nelmhf": 1, "dim": 3, "antires": 0, "omegamin": -30.0, "omegatl": -200.0, "omegagrid": 140, "selfenergy": false, "lspectral": false, "lspectralgw": false, "lsingles": false, "lfermigw": false, "oddonlygw": false, "evenonlygw": false, "nkredlfx": 1, "nkredlfy": 1, "nkredlfz": 1, "maxmem": 2800, "telescope": 0, "taupar": 1, "omegapar": -1, "lambda": 1.0, "ofield_kappa": 0.0, "ofield_k": [0.0, 0.0, 0.0], "ofield_q6_near": 0.0, "ofield_q6_far": 0.0, "ofield_a": 0.0},
 "cell": {"array": {"__ndarray__": [[3, 3], "float64", [11.860668, -2.5e-05, -1.6e-05, -5.930356, 10.271779, 4.1e-05, -7.3e-05, 9.7e-05, 23.523091]]}, "__ase_objtype__": "cell"},
 "ctime": 22.881385898252734,
 "energy": -262.99342423999997,
 "forces": {"__ndarray__": [[54, 3], "float64", [8.697e-05, 9.999e-05, 0.37392718, -0.00439893, 0.00694699, 0.36923375, 0.00377557, -0.00717496, 0.3692448, 0.00827411, 0.00056714, 0.36922922, 0.00458442, 0.00695278, 0.36922025, 9.301e-05, 0.00013727, 0.36001766, -0.00807183, 0.00056161, 0.36924706, 8.598e-05, 0.00010072, 0.3628186, -0.00360769, -0.00718147, 0.36923317, 9.707e-05, 8.807e-05, 0.61225539, -0.00759598, 0.01328325, 0.60671167, 0.00768774, -0.01318382, 0.60675615, 0.01536916, 0.00012942, 0.6067327, 0.00778747, 0.01327809, 0.60673567, 9.898e-05, 8.224e-05, 0.61080659, -0.01518722, 0.00013248, 0.60674656, 9.815e-05, 7.03e-05, 0.61178757, -0.00750909, -0.01317987, 0.60672069, 0.01573657, 0.00895597, 0.93333866, 0.00034476, -0.007736, 0.94788379, -0.00641832, 0.003992, 0.9479163, 0.00031033, 0.00287465, 0.9176294, 0.00274249, -0.00132438, 0.91764813, 0.00709181, 0.00397937, 0.9479028, -0.01506075, 0.00893255, 0.93330571, -0.00208004, -0.00135619, 0.91763711, 0.00032594, -0.01770449, 0.93335628, 0.00798798, 0.00475915, 0.71263389, -0.0001617, -0.00503865, 0.7408386, -0.00450526, 0.00255955, 0.7408241, -0.00014843, 0.000209, 0.7150644, -7.4e-06, -3.821e-05, 0.71509386, 0.00419678, 0.00253743, 0.74081698, -0.00829032, 0.00477939, 0.71264006, -0.00031961, -5.275e-05, 0.71508343, -0.00016087, -0.00939096, 0.71258991, -0.00102736, 0.00385116, -1.08927797, -0.01785914, -0.01053887, -1.0797331, 0.00144026, -0.00094745, -1.08849776, 0.00376989, 0.00194659, -1.09643223, 0.01807435, -0.01053669, -1.0797292, 9.581e-05, 0.02057118, -1.07975094, -0.00353215, 0.00196641, -1.09642156, 0.00013626, -0.00436889, -1.09642586, -0.00551208, -0.00340472, -1.09012359, 0.00015527, 0.00195815, -1.54498176, -0.01995822, -0.01170298, -1.54980356, 0.00193616, -0.00118592, -1.54500784, 0.00572563, 0.00312104, -1.53628981, 0.02022484, -0.01172991, -1.54979896, 0.00016339, 0.02307032, -1.54978762, -0.0055037, 0.00308419, -1.53628617, 0.00011881, -0.00660152, -1.53628316, -0.00169987, -0.00119977, -1.544997]]},
 "free_energy": -263.00407333,
 "mtime": 22.881385898252734,
 "numbers": {"__ndarray__": [[54], "int64", [78, 78, 78, 78, 78, 78, 78, 78, 78, 78, 78, 78, 78, 78, 78, 78, 78, 78, 16, 16, 16, 16, 16, 16, 16, 16, 16, 16, 16, 16, 16, 16, 16, 16, 16, 16, 52, 52, 52, 52, 52, 52, 52, 52, 52, 52, 52, 52, 52, 52, 52, 52, 52, 52]]},
 "pbc": {"__ndarray__": [[3], "bool", [true, true, true]]},
 "positions": {"__ndarray__": [[54, 3], "float64", [-5.93037500065831, 10.271807961121409, 8.24386608086556, -1.9768049665605998, 3.4239549520648302, 8.24383898276289, -3.95359004291009, 6.84788104572016, 8.243851943735711, -1.97681998904672, 10.27179901148514, 8.24386098276249, 1.9767509939044299, 3.42394600242656, 8.24383388465854, -3.4023144429438674e-05, 6.84787302054172, 8.24384708086516, 1.97673603072259, 10.27179098630185, 8.243854943737391, 5.93030701367301, 3.4239379772442398, 8.24382808086435, 3.9535219966241595, 6.847863968185661, 8.2438419827604, 5.930268045845421, 10.27180896455682, 14.450200052632809, 9.88383902879657, 3.4239559554982404, 14.450172954528862, 7.907053003593642, 6.8478820491555705, 14.45018591550296, -1.97684304483319, 10.27182501491267, 14.450210013603542, 1.9767269892645207, 3.42397200585609, 14.45018291550087, -5.802778726033575e-05, 6.847899023975131, 14.450197052631129, 1.9767120260797608, 10.271816989735262, 14.45020491550336, 5.93028300903018, 3.42396398067765, 14.450178052630319, 3.953497991981331, 6.847889971619071, 14.450191954526371, 1.9767179624701001, 1.14132102354177, 7.00992210726737, -6.800343219006e-05, 4.56524701448519, 7.0099360091647, -1.9768530204803196, 7.989174032599381, 7.00994897014041, 5.93027303338305, 1.14131299836436, 7.009917009167189, 3.9534880163342003, 4.56523898930578, 7.009930911063241, 1.9767029992853407, 7.989166007420939, 7.00994410726986, 9.88382899384808, 1.14130404872609, 7.009911911062841, 7.907044036099861, 4.56523096412734, 7.009926048192691, 5.9302590190539295, 7.989156955064881, 7.0099390091651, 1.97677098409643, 1.14135204769952, 13.238204068069939, -1.4922501579559595e-05, 4.56527896309792, 13.23821702904652, -1.9767999395504297, 7.989204954039341, 13.238230930942569, 5.9303259364056204, 1.14134402251848, 13.23819802904628, 3.9535410379634497, 4.565270013459651, 13.23821193094217, 1.976756020911671, 7.989197031578691, 13.238226068072429, 9.883881956172011, 1.14133599733907, 13.23819293094482, 7.907097057729111, 4.56526198828121, 13.23820706807162, 5.93031204068318, 7.98918797921875, 13.238220029044031, -7.955686179943861e-06, 2.282665010724, 9.721295883455351, -1.9767940401958797, 5.70659100166864, 9.72131002058375, -3.9535790572440095, 9.13051801978283, 9.72132298155946, 3.95354806408168, 2.28265595836891, 9.7212910205815, 1.9767619795734301, 5.70658297648535, 9.72130398155865, -2.3037475420025328e-05, 9.13050896742677, 9.7213178834547, 7.907102957084389, 2.28264803590954, 9.72128592248189, 5.930317999339821, 5.7065749513059405, 9.721298883457191, 3.9535329229866796, 9.13050104496612, 9.72131302058456, -7.798610416987553e-05, 2.28268602055096, 15.987035073575852, -1.9768630031500998, 5.706612011488501, 15.98704803454826, -3.95364802020115, 9.13053902960657, 15.987061936447612, 3.9534780336644193, 2.2826769681949, 15.98702997547109, 1.9766930166162908, 5.70660398630909, 15.987042936446802, -9.294928672953742e-05, 9.130529977253481, 15.987057073575041, 7.907033994126521, 2.28266904573425, 15.98702511260095, 5.93024802822715, 5.70659503667379, 15.987038073574642, 3.9534630704796605, 9.130521952074071, 15.98705197547358]]},
 "stress": {"__ndarray__": [[6], "float64", [0.03322179956877823, 0.033225919663850335, 0.023085797994937266, 2.040311884196482e-06, -8.826055639820257e-07, -5.250295061601739e-07]]},
 "unique_id": "d7346f0947708b15b94dfb10988f96d9",
 "user": "lpan"},
"21": {
 "calculator": "vasp",
 "calculator_parameters": {"kpoints_generation": {"divisions": [2, 2, 1], "usershift": [0.0, 0.0, 0.0], "genvec1": [0.5, 0.0, -0.0], "genvec2": [-0.0, 0.5, 0.0], "genvec3": [0.0, 0.0, 1.0], "shift": [0.0, 0.0, 0.0]}, "system": "PtSTe", "lcompat": false, "prec": "normal", "enmax": 520.0, "enaug": 368.792, "ediff": 0.0001, "ialgo": 68, "iwavpr": 10, "nbands": 240, "nelect": 396.0, "turbo": 0, "irestart": 0, "nreboot": 0, "nmin": 0, "eref": 0.0, "ismear": 0, "sigma": 0.05, "kspacing": 0.5, "kgamma": true, "lreal": true, "ropt": [-0.0005, -0.0005, -0.0005], "lmaxpaw": -100, "lmaxmix": 2, "nlspline": false, "istart": 0, "icharg": 2, "iniwav": 1, "ispin": 1, "lnoncollinear": false, "magmom": [1.0, 1.0, 1.0, 1.0, 1.0, 1.0, 1.0, 1.0, 1.0, 1.0, 1.0, 1.0, 1.0, 1.0, 1.0, 1.0, 1.0, 1.0, 1.0, 1.0, 1.0, 1.0, 1.0, 1.0, 1.0, 1.0, 1.0, 1.0, 1.0, 1.0, 1.0, 1.0, 1.0, 1.0, 1.0, 1.0, 1.0, 1.0, 1.0, 1.0, 1.0, 1.0, 1.0, 1.0, 1.0, 1.0, 1.0, 1.0, 1.0, 1.0, 1.0, 1.0, 1.0, 1.0], "nupdown": -1.0, "lsorbit": false, "saxis": [0.0, 0.0, 1.0], "lspiral": false, "qspiral": [0.0, 0.0, 0.0], "lzeroz": false, "lasph": false, "lmetagga": false, "nelm": 1, "nelmdl": -5, "nelmin": 2, "enini": 520.0, "ldiag": true, "lsubrot": false, "weimin": 0.0, "ebreak": 1e-07, "deper": 0.3, "nrmm": 4, "time": 0.4, "amix": 0.4, "bmix": 1.0, "amin": 0.1, "amix_mag": 1.6, "bmix_mag": 1.0, "imix": 4, "mixfirst": false, "maxmix": -45, "wc": 100.0, "inimix": 1, "mixpre": 1, "mremove": 5, "ldipol": false, "lmono": false, "idipol": 0, "epsilon": 1.0, "dipol": [-100.0, -100.0, -100.0], "efield": 0.0, "ngx": 70, "ngy": 70, "ngz": 140, "ngxf": 140, "ngyf": 140, "ngzf": 280, "addgrid": false, "nsw": 0, "ibrion": -1, "mdalgo": 0, "isif": 4, "pstress": 0.0, "ediffg": 0.001, "nfree": 1, "potim": 0.25, "smass": -3.0, "scalee": 1.0, "tebeg": 0.0001, "teend": 0.0001, "nblock": 1, "kblock": 1, "npaco": 256, "apaco": 16.0, "isym": 0, "symprec": 1e-05, "lorbit": 0, "rwigs": [-1.0, -1.0, -1.0], "nedos": 301, "emin": 10.0, "emax": -10.0, "efermi": 0.0, "nwrite": 2, "lwave": false, "ldownsample": false, "lcharg": true, "lpard": false, "lvtot": false, "lvhar": false, "lelf": false, "loptics": false, "stm": [0.0, 0.0, 0.0, 0.0, 0.0, 0.0, 0.0], "npar": 6, "nsim": 1, "nblk": -1, "lplane": false, "lscalapack": true, "lscaaware": false, "lscalu": false, "lasync": false, "lorbitalreal": false, "idiot": 3, "ispecial": 0, "lmusic": false, "pomass": [195.08, 32.066, 127.6], "darwinr": [0.0, 0.0, 0.0], "darwinv": [1.0, 1.0, 1.0], "lcorr": true, "gga_compat": true, "lberry": false, "icorelevel": 0, "ldau": false, "i_constrained_m": 0, "gga": "--", "voskown": 0, "lhfcalc": false, "precfock": "", "lsymgrad": false, "lhfone": false, "lrhfcalc": false, "lthomas": false, "lmodelhf": false, "encut4o": -1.0, "exxoep": 0, "fourorbit": 0, "aexx": 0.0, "hfalpha": 0.0, "mcalpha": 0.0, "aldax": 1.0, "aggax": 1.0, "aldac": 1.0, "aggac": 1.0, "nkredx": 1, "nkredy": 1, "nkredz": 1, "shiftred": false, "oddonly": false, "evenonly": false, "lmaxfock": 0, "nmaxfockae": 0, "lfockaedft": false, "hfscreen": 0.0, "hfscreenc": 0.0, "nbandsgwlow": 0, "luse_vdw": false, "zab_vdw": -0.8491, "param1": 0.1234, "param2": 1.0, "param3": 0.0, "model_gw": 0, "model_eps0": 33.71504608, "model_alpha": 1.0, "lepsilon": false, "lrpa": false, "lnabla": false, "lvel": false, "kinter": 0, "cshift": -0.1, "omegamax": -30.0, "deg_threshold": 0.002, "rtime": -0.1, "wplasmai": 0.0, "dfield": [0.0, 0.0, 0.0], "wplasma": [0.0, 0.0, 0.0, 0.0, 0.0, 0.0, 0.0, 0.0, 0.0], "nucind": false, "magpos": [0.0, 0.0, 0.0], "lnicsall": true, "orbitalmag": false, "lmagbloch": false, "lchimag": false, "lgauge": true, "magatom": 0, "magdipol": [0.0, 0.0, 0.0], "avecconst": [0.0, 0.0, 0.0], "ladder": false, "lrpaforce": false, "lfxc": false, "lhartree": true, "ibse": 0, "kpoint": [-1, 0, 0, 0], "ltcte": false, "ltete": false, "ltriplet": false, "lfxceps": false, "lfxheg": false, "naturalo": 2, "l2order": false, "lmp2lt": false, "lusew": false, "encutgw": -2.0, "encutgwsoft": -2.0, "encutlf": -1.0, "lmaxmp2": -1, "scissor": 0.0, "nomega": 0, "nomegar": 0, "nbandsgw": -1, "nbandso": -1, "nbandsv": -1, "nelmhf": 1, "dim": 3, "antires": 0, "omegamin": -30.0, "omegatl": -200.0, "omegagrid": 140, "selfenergy": false, "lspectral": false, "lspectralgw": false, "lsingles": false, "lfermigw": false, "oddonlygw": false, "evenonlygw": false, "nkredlfx": 1, "nkredlfy": 1, "nkredlfz": 1, "maxmem": 2800, "telescope": 0, "taupar": 1, "omegapar": -1, "lambda": 1.0, "ofield_kappa": 0.0, "ofield_k": [0.0, 0.0, 0.0], "ofield_q6_near": 0.0, "ofield_q6_far": 0.0, "ofield_a": 0.0},
 "cell": {"array": {"__ndarray__": [[3, 3], "float64", [12.088757, -2.5e-05, -1.6e-05, -6.044401, 10.469314, 4.1e-05, -7.4e-05, 9.9e-05, 23.975458]]}, "__ase_objtype__": "cell"},
 "ctime": 22.881385898996655,
 "energy": -260.10878732,
 "forces": {"__ndarray__": [[54, 3], "float64", [1.164e-05, 6.153e-05, 0.56829106, -0.00148328, 0.00189453, 0.56060186, 0.00085076, -0.00213502, 0.56059975, 0.00234274, 0.00044367, 0.56059555, 0.00151085, 0.00190024, 0.56060191, 4.84e-06, 6.299e-05, 0.55167142, -0.00231506, 0.00046033, 0.56059352, 2.03e-05, 6.624e-05, 0.55434797, -0.0008085, -0.00213742, 0.56059893, 1e-07, 7.725e-05, 0.49035221, -0.0015151, 0.00369028, 0.50450239, 0.00237591, -0.00303056, 0.50448748, 0.00386811, -0.00042043, 0.50449373, 0.00148568, 0.00366876, 0.5044809, -2.113e-05, 8.269e-05, 0.49528598, -0.00389583, -0.00041682, 0.50450123, -3.17e-06, 7.572e-05, 0.49660539, -0.00237348, -0.0030257, 0.50448072, 0.01472754, 0.00845096, 1.31235931, 0.00017105, 0.00060625, 1.30412148, 0.00067399, -0.00021829, 1.30413117, 0.00018861, -0.0014153, 1.31191801, -0.00109285, 0.00078737, 1.31190292, -0.00029874, -0.00022486, 1.30410492, -0.01434595, 0.00843528, 1.31237169, 0.0014589, 0.00078363, 1.31190661, 0.00019681, -0.01672716, 1.31240625, 0.01010701, 0.00591855, 0.88271269, -0.00021733, -0.00316738, 0.89729314, -0.00291307, 0.00154938, 0.89730678, -0.00018498, 0.0007698, 0.89000757, 0.0005109, -0.00047098, 0.88998092, 0.00247935, 0.001544, 0.89729609, -0.01053951, 0.0059172, 0.88270301, -0.00090354, -0.00046555, 0.88999819, -0.0002122, -0.01193395, 0.88271021, 4.663e-05, 0.01080355, -1.44798521, -0.01064444, -0.00627667, -1.4516871, 0.0094822, -0.00552712, -1.44797613, -0.00509332, -0.00304811, -1.45700361, 0.01076312, -0.00627678, -1.45165859, 4.814e-05, 0.01228434, -1.45165422, 0.00516975, -0.00306347, -1.45701265, 2.75e-05, 0.0058417, -1.45701434, -0.00937676, -0.00553002, -1.44796391, -4.725e-05, 0.01656807, -1.80664404, -0.00628113, -0.00369353, -1.807128, 0.01441045, -0.00838205, -1.806639, -0.00942231, -0.00553846, -1.81035344, 0.0061905, -0.00365573, -1.80711011, -3.404e-05, 0.0071565, -1.80713218, 0.00937436, -0.00551958, -1.81036495, -2.196e-05, 0.01077348, -1.81034427, -0.01445282, -0.00837336, -1.80665122]]},
 "free_energy": -260.12351843,
 "mtime": 22.881385898996655,
 "numbers": {"__ndarray__": [[54], "int64", [78, 78, 78, 78, 78, 78, 78, 78, 78, 78, 78, 78, 78, 78, 78, 78, 78, 78, 16, 16, 16, 16, 16, 16, 16, 16, 16, 16, 16, 16, 16, 16, 16, 16, 16, 16, 52, 52, 52, 52, 52, 52, 52, 52, 52, 52, 52, 52, 52, 52, 52, 52, 52, 52]]},
 "pbc": {"__ndarray__": [[3], "bool", [true, true, true]]},
 "positions": {"__ndarray__": [[54, 3], "float64", [-6.04442101029417, 10.46934199485304, 8.40240209041254, -2.0148200212599296, 3.4898000261361704, 8.40237403781724, -4.029620999326959, 6.97957101049511, 8.40238794423824, -2.01483496081532, 10.469333975594992, 8.402396037815949, 2.01476506111765, 3.4897909599539303, 8.40236894423695, -3.4949851810161476e-05, 6.979562991242011, 8.40238309041455, 2.0147499402306797, 10.46932501410614, 8.40239094423623, 6.044350929264921, 3.4897830453892706, 8.40236289164093, 4.029551039185279, 6.979554029746951, 8.40237703781507, 6.044311939914181, 10.46934303053794, 13.66808811944511, 10.07391202228891, 3.4898009571338906, 13.668061025869, 8.05911195087843, 6.9795720461839705, 13.66807493228913, -2.0148599777104903, 10.46936001128585, 13.66809902586812, 2.01474101132375, 3.4898180425689804, 13.66807097327282, -5.899964346030116e-05, 6.979589026926911, 13.66808511944712, 2.0147259508778297, 10.469351992032012, 13.66809393229001, 6.04432706080115, 3.48980897638573, 13.66806611944583, 4.0295259618443, 6.97958100767507, 13.668080025870289, 2.01473096726794, 1.16326900647471, 7.14472896155374, -6.904369782014875e-05, 4.65304103775784, 7.14474190895844, -2.01486905466503, 8.14281202211577, 7.14475605513274, 6.044317016746789, 1.1632609872166602, 7.144722908957149, 4.029517005779581, 4.65303197157459, 7.144737055131451, 2.0147169948131096, 8.14280295593153, 7.14475096155117, 10.07390300578018, 1.1632520257265502, 7.1447180551305705, 8.05910305525547, 4.653023952320501, 7.14473196155318, 6.044302016743689, 8.14279504137357, 7.14474610772917, 2.01478494183853, 1.16330099711158, 12.432784988276891, -1.4948237409795014e-05, 4.6530719814643104, 12.43279793567813, -2.0148149592068703, 8.142844012752391, 12.43281208185573, 6.044370991317379, 1.16329297785353, 12.4327789356803, 4.0295709803501705, 4.65306396221146, 12.4327930818546, 2.01477102982726, 8.14283505126129, 12.43280698827457, 10.073956980350768, 1.16328401636342, 12.432774081853719, 8.05915696938205, 4.6530560476505105, 12.43278798827674, 6.04435599131798, 8.14282703200549, 12.432800935679419, -8.01932314999338e-06, 2.3265619661929207, 9.90824392430896, -2.01480899739092, 5.816332950552851, 9.90825807048454, -4.02960900835964, 9.306104981839942, 9.90827197690756, 4.02957700260743, 2.32655405163496, 9.90823907048696, 2.0147769916439198, 5.816325035987941, 9.90825201788836, -2.301932254979814e-05, 9.30609602034488, 9.90826592430808, 8.059163052088527, 2.32654498544676, 9.90823301788707, 6.044363041122061, 5.816315969803701, 9.908246924306791, 4.02956194216447, 9.306088001094032, 9.90826107048583, -7.903942463998626e-05, 2.32658301727407, 15.234477990972449, -2.01488001749392, 5.81635504856316, 15.234491897396751, -4.02968002846113, 9.30612603292109, 15.23450604357105, 4.02950604295069, 2.32657499802198, 15.234472897395461, 2.0147060319864405, 5.81634598237595, 15.23448608455144, -9.397898002971428e-05, 9.30611696673289, 15.234499990971159, 8.059092031987038, 2.32656603652791, 15.23446708455056, 6.04429208146233, 5.81633796312186, 15.23448099097317, 4.02949092206372, 9.30610905217419, 15.234494897394741]]},
 "stress": {"__ndarray__": [[6], "float64", [0.04053084651027758, 0.04053365097636556, 0.029795341737144893, 1.4514629472241518e-06, -1.6997501802517877e-07, -4.446451101279233e-07]]},
 "unique_id": "c99218f6d5223abe70d60db89df864ed",
 "user": "lpan"},
"22": {
 "calculator": "vasp",
 "calculator_parameters": {"kpoints_generation": {"divisions": [2, 2, 1], "usershift": [0.0, 0.0, 0.0], "genvec1": [0.5, 0.0, -0.0], "genvec2": [-0.0, 0.5, 0.0], "genvec3": [0.0, 0.0, 1.0], "shift": [0.0, 0.0, 0.0]}, "system": "PtSTe", "lcompat": false, "prec": "normal", "enmax": 520.0, "enaug": 368.792, "ediff": 0.0001, "ialgo": 68, "iwavpr": 10, "nbands": 240, "nelect": 396.0, "turbo": 0, "irestart": 0, "nreboot": 0, "nmin": 0, "eref": 0.0, "ismear": 0, "sigma": 0.05, "kspacing": 0.5, "kgamma": true, "lreal": true, "ropt": [-0.0005, -0.0005, -0.0005], "lmaxpaw": -100, "lmaxmix": 2, "nlspline": false, "istart": 0, "icharg": 2, "iniwav": 1, "ispin": 1, "lnoncollinear": false, "magmom": [1.0, 1.0, 1.0, 1.0, 1.0, 1.0, 1.0, 1.0, 1.0, 1.0, 1.0, 1.0, 1.0, 1.0, 1.0, 1.0, 1.0, 1.0, 1.0, 1.0, 1.0, 1.0, 1.0, 1.0, 1.0, 1.0, 1.0, 1.0, 1.0, 1.0, 1.0, 1.0, 1.0, 1.0, 1.0, 1.0, 1.0, 1.0, 1.0, 1.0, 1.0, 1.0, 1.0, 1.0, 1.0, 1.0, 1.0, 1.0, 1.0, 1.0, 1.0, 1.0, 1.0, 1.0], "nupdown": -1.0, "lsorbit": false, "saxis": [0.0, 0.0, 1.0], "lspiral": false, "qspiral": [0.0, 0.0, 0.0], "lzeroz": false, "lasph": false, "lmetagga": false, "nelm": 1, "nelmdl": -5, "nelmin": 2, "enini": 520.0, "ldiag": true, "lsubrot": false, "weimin": 0.0, "ebreak": 1e-07, "deper": 0.3, "nrmm": 4, "time": 0.4, "amix": 0.4, "bmix": 1.0, "amin": 0.1, "amix_mag": 1.6, "bmix_mag": 1.0, "imix": 4, "mixfirst": false, "maxmix": -45, "wc": 100.0, "inimix": 1, "mixpre": 1, "mremove": 5, "ldipol": false, "lmono": false, "idipol": 0, "epsilon": 1.0, "dipol": [-100.0, -100.0, -100.0], "efield": 0.0, "ngx": 70, "ngy": 70, "ngz": 140, "ngxf": 140, "ngyf": 140, "ngzf": 280, "addgrid": false, "nsw": 0, "ibrion": -1, "mdalgo": 0, "isif": 4, "pstress": 0.0, "ediffg": 0.001, "nfree": 1, "potim": 0.25, "smass": -3.0, "scalee": 1.0, "tebeg": 0.0001, "teend": 0.0001, "nblock": 1, "kblock": 1, "npaco": 256, "apaco": 16.0, "isym": 0, "symprec": 1e-05, "lorbit": 0, "rwigs": [-1.0, -1.0, -1.0], "nedos": 301, "emin": 10.0, "emax": -10.0, "efermi": 0.0, "nwrite": 2, "lwave": false, "ldownsample": false, "lcharg": true, "lpard": false, "lvtot": false, "lvhar": false, "lelf": false, "loptics": false, "stm": [0.0, 0.0, 0.0, 0.0, 0.0, 0.0, 0.0], "npar": 6, "nsim": 1, "nblk": -1, "lplane": false, "lscalapack": true, "lscaaware": false, "lscalu": false, "lasync": false, "lorbitalreal": false, "idiot": 3, "ispecial": 0, "lmusic": false, "pomass": [195.08, 32.066, 127.6], "darwinr": [0.0, 0.0, 0.0], "darwinv": [1.0, 1.0, 1.0], "lcorr": true, "gga_compat": true, "lberry": false, "icorelevel": 0, "ldau": false, "i_constrained_m": 0, "gga": "--", "voskown": 0, "lhfcalc": false, "precfock": "", "lsymgrad": false, "lhfone": false, "lrhfcalc": false, "lthomas": false, "lmodelhf": false, "encut4o": -1.0, "exxoep": 0, "fourorbit": 0, "aexx": 0.0, "hfalpha": 0.0, "mcalpha": 0.0, "aldax": 1.0, "aggax": 1.0, "aldac": 1.0, "aggac": 1.0, "nkredx": 1, "nkredy": 1, "nkredz": 1, "shiftred": false, "oddonly": false, "evenonly": false, "lmaxfock": 0, "nmaxfockae": 0, "lfockaedft": false, "hfscreen": 0.0, "hfscreenc": 0.0, "nbandsgwlow": 0, "luse_vdw": false, "zab_vdw": -0.8491, "param1": 0.1234, "param2": 1.0, "param3": 0.0, "model_gw": 0, "model_eps0": 33.71504608, "model_alpha": 1.0, "lepsilon": false, "lrpa": false, "lnabla": false, "lvel": false, "kinter": 0, "cshift": -0.1, "omegamax": -30.0, "deg_threshold": 0.002, "rtime": -0.1, "wplasmai": 0.0, "dfield": [0.0, 0.0, 0.0], "wplasma": [0.0, 0.0, 0.0, 0.0, 0.0, 0.0, 0.0, 0.0, 0.0], "nucind": false, "magpos": [0.0, 0.0, 0.0], "lnicsall": true, "orbitalmag": false, "lmagbloch": false, "lchimag": false, "lgauge": true, "magatom": 0, "magdipol": [0.0, 0.0, 0.0], "avecconst": [0.0, 0.0, 0.0], "ladder": false, "lrpaforce": false, "lfxc": false, "lhartree": true, "ibse": 0, "kpoint": [-1, 0, 0, 0], "ltcte": false, "ltete": false, "ltriplet": false, "lfxceps": false, "lfxheg": false, "naturalo": 2, "l2order": false, "lmp2lt": false, "lusew": false, "encutgw": -2.0, "encutgwsoft": -2.0, "encutlf": -1.0, "lmaxmp2": -1, "scissor": 0.0, "nomega": 0, "nomegar": 0, "nbandsgw": -1, "nbandso": -1, "nbandsv": -1, "nelmhf": 1, "dim": 3, "antires": 0, "omegamin": -30.0, "omegatl": -200.0, "omegagrid": 140, "selfenergy": false, "lspectral": false, "lspectralgw": false, "lsingles": false, "lfermigw": false, "oddonlygw": false, "evenonlygw": false, "nkredlfx": 1, "nkredlfy": 1, "nkredlfz": 1, "maxmem": 2800, "telescope": 0, "taupar": 1, "omegapar": -1, "lambda": 1.0, "ofield_kappa": 0.0, "ofield_k": [0.0, 0.0, 0.0], "ofield_q6_near": 0.0, "ofield_q6_far": 0.0, "ofield_a": 0.0},
 "cell": {"array": {"__ndarray__": [[3, 3], "float64", [12.088757, -2.5e-05, -1.6e-05, -6.044401, 10.469314, 4.1e-05, -7.4e-05, 9.9e-05, 23.975458]]}, "__ase_objtype__": "cell"},
 "ctime": 22.881385899761554,
 "energy": -257.26970355000003,
 "forces": {"__ndarray__": [[54, 3], "float64", [-2.66e-05, 0.00011617, 0.51408082, -0.00151716, 0.00190753, 0.50638781, 0.00081185, -0.00212774, 0.50637634, 0.0023055, 0.00049745, 0.50632372, 0.00145803, 0.00190236, 0.50635107, -1.02e-05, 8.098e-05, 0.4974726, -0.00234441, 0.00049373, 0.50633887, -2.49e-06, 7.816e-05, 0.50015225, -0.00086341, -0.00210435, 0.50634891, -4.157e-05, 6.921e-05, 0.71633859, -0.00088417, 0.00142887, 0.71239849, 0.00073483, -0.00134417, 0.71241687, 0.00156876, 0.00010108, 0.71241532, 0.00080005, 0.00143321, 0.71241576, -5.722e-05, 6.436e-05, 0.71500968, -0.00166045, 0.00012035, 0.71240278, -3.561e-05, 5.478e-05, 0.71822326, -0.00080802, -0.0013624, 0.71241896, 0.01470841, 0.00843991, 1.27629395, 0.00018556, 0.00061227, 1.26801336, 0.00065417, -0.00024875, 1.26798059, 0.00016455, -0.0014347, 1.27579457, -0.00111283, 0.00076341, 1.27578425, -0.00033112, -0.00021674, 1.26800095, -0.01438238, 0.00843867, 1.2762753, 0.00140728, 0.00076465, 1.27585272, 0.00016571, -0.01673172, 1.27629509, 0.00660746, 0.00393725, 1.06103012, 0.00129321, -0.00263545, 1.04629863, -0.00248777, 0.00134978, 1.04797433, -0.00023465, -0.00744076, 1.05753802, -0.00667701, 0.00373637, 1.0575064, 0.00200622, 0.00133797, 1.04795304, -0.00710248, 0.00398197, 1.06105098, 0.00618364, 0.00368732, 1.05750357, -0.00025858, -0.00787322, 1.0610403, 1.894e-05, 0.01092522, -1.56738122, -0.01069354, -0.00629849, -1.57128727, 0.00957895, -0.00560953, -1.56736684, -0.0051004, -0.00307587, -1.57664033, 0.01073735, -0.00632066, -1.57126449, 1.916e-05, 0.01228549, -1.57124764, 0.00511084, -0.00306493, -1.5766353, 5.73e-06, 0.00576741, -1.57662756, -0.0095523, -0.00563801, -1.56733774, -4.765e-05, 0.0071022, -1.97584975, -0.0070228, -0.00414327, -1.98897289, 0.00620922, -0.003671, -1.975853, -0.00517367, -0.00308261, -1.96394802, 0.00694638, -0.00412911, -1.98895447, -4.217e-05, 0.00798572, -1.98898255, 0.00510268, -0.00306257, -1.96395187, -4.52e-05, 0.00583222, -1.96393529, -0.00626861, -0.00368002, -1.97582204]]},
 "free_energy": -257.28014025,
 "mtime": 22.881385899761554,
 "numbers": {"__ndarray__": [[54], "int64", [78, 78, 78, 78, 78, 78, 78, 78, 78, 78, 78, 78, 78, 78, 78, 78, 78, 78, 16, 16, 16, 16, 16, 16, 16, 16, 16, 16, 16, 16, 16, 16, 16, 16, 16, 16, 52, 52, 52, 52, 52, 52, 52, 52, 52, 52, 52, 52, 52, 52, 52, 52, 52, 52]]},
 "pbc": {"__ndarray__": [[3], "bool", [true, true, true]]},
 "positions": {"__ndarray__": [[54, 3], "float64", [-6.04442101029417, 10.46934199485304, 8.40240209041254, -2.0148200212599296, 3.4898000261361704, 8.40237403781724, -4.029620999326959, 6.97957101049511, 8.40238794423824, -2.01483496081532, 10.469333975594992, 8.402396037815949, 2.01476506111765, 3.4897909599539303, 8.40236894423695, -3.4949851810161476e-05, 6.979562991242011, 8.40238309041455, 2.0147499402306797, 10.46932501410614, 8.40239094423623, 6.044350929264921, 3.4897830453892706, 8.40236289164093, 4.029551039185279, 6.979554029746951, 8.40237703781507, 6.04431205309721, 10.46934301039944, 14.72808795171323, 10.073911954139618, 3.4898010416897702, 14.728061097892269, 8.05911194317315, 6.979572026046711, 14.72807500431199, -2.0148599854157703, 10.469359991148592, 14.72809909789098, 2.01474100361847, 3.48981802243172, 14.72807104529568, -5.900734800012525e-05, 6.979589006788661, 14.728084951715399, 2.014726064060119, 10.4693519718945, 14.72809400431271, 6.04432705309661, 3.4898089562474803, 14.72806595171411, 4.029525954139022, 6.97958098753781, 14.728080097893148, 2.01473096726794, 1.16326900647471, 7.14472896155374, -6.904369782014875e-05, 4.65304103775784, 7.14474190895844, -2.01486905466503, 8.14281202211577, 7.14475605513274, 6.044317016746789, 1.1632609872166602, 7.144722908957149, 4.029517005779581, 4.65303197157459, 7.144737055131451, 2.0147169948131096, 8.14280295593153, 7.14475096155117, 10.07390300578018, 1.1632520257265502, 7.1447180551305705, 8.05910305525547, 4.653023952320501, 7.14473196155318, 6.044302016743689, 8.14279504137357, 7.14474610772917, 2.0147850550208197, 1.16330097697407, 13.49278506029959, -1.49559426900632e-05, 4.653071961327051, 13.492798007700989, -2.0148149669114095, 8.14284399261414, 13.49281191412401, 6.044370983612099, 1.16329295771627, 13.49277900770316, 4.029571033089191, 4.6530640467661, 13.49279291412313, 2.01477102212198, 8.142835031124031, 13.49280706029743, 10.07395697264623, 1.1632839962251702, 13.492773914122001, 8.05915696167677, 4.653056027513251, 13.4927880602996, 6.0443559836127, 8.14282701186823, 13.49280100770228, -8.01932314999338e-06, 2.3265619661929207, 9.90824392430896, -2.01480899739092, 5.816332950552851, 9.90825807048454, -4.02960900835964, 9.306104981839942, 9.90827197690756, 4.02957700260743, 2.32655405163496, 9.90823907048696, 2.0147769916439198, 5.816325035987941, 9.90825201788836, -2.301932254979814e-05, 9.30609602034488, 9.90826592430808, 8.059163052088527, 2.32654498544676, 9.90823301788707, 6.044363041122061, 5.816315969803701, 9.908246924306791, 4.02956194216447, 9.306088001094032, 9.90826107048583, -8.001423048011104e-05, 2.3265829971388103, 16.29447806299659, -2.0148800251992, 5.8163550284259, 16.29449196941961, -4.029680036162709, 9.306126012778881, 16.29450491682101, 4.02950603524541, 2.3265749778847202, 16.29447296941832, 2.0147060242818995, 5.8163459622377, 16.29448591681972, -9.404712932005921e-05, 9.306117051288771, 16.29450006299443, 8.0590920242825, 2.32656601638966, 16.294466916818838, 6.044292013313038, 5.816338047677741, 16.29448106299644, 4.02949103524601, 9.30610903203668, 16.29449496941744]]},
 "stress": {"__ndarray__": [[6], "float64", [0.04212055151965928, 0.042123090734092435, 0.02892740750196322, 1.380877720519538e-06, -6.199628599648581e-07, -3.421345642444167e-07]]},
 "unique_id": "aef8a2ea78a0ea18b3a8f37957797be6",
 "user": "lpan"},
"23": {
 "calculator": "vasp",
 "calculator_parameters": {"kpoints_generation": {"divisions": [2, 2, 1], "usershift": [0.0, 0.0, 0.0], "genvec1": [0.5, -0.0, -0.0], "genvec2": [0.0, 0.5, 0.0], "genvec3": [-0.0, 0.0, 1.0], "shift": [0.0, 0.0, 0.0]}, "system": "PtSTe", "lcompat": false, "prec": "normal", "enmax": 520.0, "enaug": 368.792, "ediff": 0.0001, "ialgo": 68, "iwavpr": 10, "nbands": 240, "nelect": 396.0, "turbo": 0, "irestart": 0, "nreboot": 0, "nmin": 0, "eref": 0.0, "ismear": 0, "sigma": 0.05, "kspacing": 0.5, "kgamma": true, "lreal": true, "ropt": [-0.0005, -0.0005, -0.0005], "lmaxpaw": -100, "lmaxmix": 2, "nlspline": false, "istart": 0, "icharg": 2, "iniwav": 1, "ispin": 1, "lnoncollinear": false, "magmom": [1.0, 1.0, 1.0, 1.0, 1.0, 1.0, 1.0, 1.0, 1.0, 1.0, 1.0, 1.0, 1.0, 1.0, 1.0, 1.0, 1.0, 1.0, 1.0, 1.0, 1.0, 1.0, 1.0, 1.0, 1.0, 1.0, 1.0, 1.0, 1.0, 1.0, 1.0, 1.0, 1.0, 1.0, 1.0, 1.0, 1.0, 1.0, 1.0, 1.0, 1.0, 1.0, 1.0, 1.0, 1.0, 1.0, 1.0, 1.0, 1.0, 1.0, 1.0, 1.0, 1.0, 1.0], "nupdown": -1.0, "lsorbit": false, "saxis": [0.0, 0.0, 1.0], "lspiral": false, "qspiral": [0.0, 0.0, 0.0], "lzeroz": false, "lasph": false, "lmetagga": false, "nelm": 1, "nelmdl": -5, "nelmin": 2, "enini": 520.0, "ldiag": true, "lsubrot": false, "weimin": 0.0, "ebreak": 1e-07, "deper": 0.3, "nrmm": 4, "time": 0.4, "amix": 0.4, "bmix": 1.0, "amin": 0.1, "amix_mag": 1.6, "bmix_mag": 1.0, "imix": 4, "mixfirst": false, "maxmix": -45, "wc": 100.0, "inimix": 1, "mixpre": 1, "mremove": 5, "ldipol": false, "lmono": false, "idipol": 0, "epsilon": 1.0, "dipol": [-100.0, -100.0, -100.0], "efield": 0.0, "ngx": 70, "ngy": 70, "ngz": 140, "ngxf": 140, "ngyf": 140, "ngzf": 280, "addgrid": false, "nsw": 0, "ibrion": -1, "mdalgo": 0, "isif": 4, "pstress": 0.0, "ediffg": 0.001, "nfree": 1, "potim": 0.25, "smass": -3.0, "scalee": 1.0, "tebeg": 0.0001, "teend": 0.0001, "nblock": 1, "kblock": 1, "npaco": 256, "apaco": 16.0, "isym": 0, "symprec": 1e-05, "lorbit": 0, "rwigs": [-1.0, -1.0, -1.0], "nedos": 301, "emin": 10.0, "emax": -10.0, "efermi": 0.0, "nwrite": 2, "lwave": false, "ldownsample": false, "lcharg": true, "lpard": false, "lvtot": false, "lvhar": false, "lelf": false, "loptics": false, "stm": [0.0, 0.0, 0.0, 0.0, 0.0, 0.0, 0.0], "npar": 6, "nsim": 1, "nblk": -1, "lplane": false, "lscalapack": true, "lscaaware": false, "lscalu": false, "lasync": false, "lorbitalreal": false, "idiot": 3, "ispecial": 0, "lmusic": false, "pomass": [195.08, 32.066, 127.6], "darwinr": [0.0, 0.0, 0.0], "darwinv": [1.0, 1.0, 1.0], "lcorr": true, "gga_compat": true, "lberry": false, "icorelevel": 0, "ldau": false, "i_constrained_m": 0, "gga": "--", "voskown": 0, "lhfcalc": false, "precfock": "", "lsymgrad": false, "lhfone": false, "lrhfcalc": false, "lthomas": false, "lmodelhf": false, "encut4o": -1.0, "exxoep": 0, "fourorbit": 0, "aexx": 0.0, "hfalpha": 0.0, "mcalpha": 0.0, "aldax": 1.0, "aggax": 1.0, "aldac": 1.0, "aggac": 1.0, "nkredx": 1, "nkredy": 1, "nkredz": 1, "shiftred": false, "oddonly": false, "evenonly": false, "lmaxfock": 0, "nmaxfockae": 0, "lfockaedft": false, "hfscreen": 0.0, "hfscreenc": 0.0, "nbandsgwlow": 0, "luse_vdw": false, "zab_vdw": -0.8491, "param1": 0.1234, "param2": 1.0, "param3": 0.0, "model_gw": 0, "model_eps0": 35.65967923, "model_alpha": 1.0, "lepsilon": false, "lrpa": false, "lnabla": false, "lvel": false, "kinter": 0, "cshift": -0.1, "omegamax": -30.0, "deg_threshold": 0.002, "rtime": -0.1, "wplasmai": 0.0, "dfield": [0.0, 0.0, 0.0], "wplasma": [0.0, 0.0, 0.0, 0.0, 0.0, 0.0, 0.0, 0.0, 0.0], "nucind": false, "magpos": [0.0, 0.0, 0.0], "lnicsall": true, "orbitalmag": false, "lmagbloch": false, "lchimag": false, "lgauge": true, "magatom": 0, "magdipol": [0.0, 0.0, 0.0], "avecconst": [0.0, 0.0, 0.0], "ladder": false, "lrpaforce": false, "lfxc": false, "lhartree": true, "ibse": 0, "kpoint": [-1, 0, 0, 0], "ltcte": false, "ltete": false, "ltriplet": false, "lfxceps": false, "lfxheg": false, "naturalo": 2, "l2order": false, "lmp2lt": false, "lusew": false, "encutgw": -2.0, "encutgwsoft": -2.0, "encutlf": -1.0, "lmaxmp2": -1, "scissor": 0.0, "nomega": 0, "nomegar": 0, "nbandsgw": -1, "nbandso": -1, "nbandsv": -1, "nelmhf": 1, "dim": 3, "antires": 0, "omegamin": -30.0, "omegatl": -200.0, "omegagrid": 140, "selfenergy": false, "lspectral": false, "lspectralgw": false, "lsingles": false, "lfermigw": false, "oddonlygw": false, "evenonlygw": false, "nkredlfx": 1, "nkredlfy": 1, "nkredlfz": 1, "maxmem": 2800, "telescope": 0, "taupar": 1, "omegapar": -1, "lambda": 1.0, "ofield_kappa": 0.0, "ofield_k": [0.0, 0.0, 0.0], "ofield_q6_near": 0.0, "ofield_q6_far": 0.0, "ofield_a": 0.0},
 "cell": {"array": {"__ndarray__": [[3, 3], "float64", [12.316847, -2.6e-05, -1.6e-05, -6.158446, 10.666848, 4.2e-05, -7.6e-05, 0.0001, 24.427826]]}, "__ase_objtype__": "cell"},
 "ctime": 22.881385900561096,
 "energy": -253.16702399999997,
 "forces": {"__ndarray__": [[54, 3], "float64", [0.0001688, 9.201e-05, 0.63354811, 0.00430668, -0.00591963, 0.63484376, -0.00300343, 0.00667668, 0.63484577, -0.00720706, -0.00050157, 0.6348323, -0.00403166, -0.00594456, 0.63482414, 0.00014029, 6.259e-05, 0.62709787, 0.00741869, -0.00053493, 0.63482975, 0.00011559, 0.00010219, 0.62640715, 0.00325291, 0.00666697, 0.63483338, 9.414e-05, 7.922e-05, 0.61635654, 0.00163423, -0.00241287, 0.62355976, -0.00129216, 0.00267025, 0.62354691, -0.00285127, -1.934e-05, 0.62356208, -0.0014661, -0.00241461, 0.62355615, 9.243e-05, 9.233e-05, 0.63359061, 0.00303067, -1.908e-05, 0.62357149, 0.00011309, 8.76e-05, 0.63347547, 0.0014792, 0.00268517, 0.62355849, -0.0118015, -0.00690291, 1.58309097, 0.00027633, 0.01193753, 1.57025844, 0.01056811, -0.00589839, 1.57024033, 0.00025384, 0.00269568, 1.58337408, 0.00251007, -0.00127208, 1.58343083, -0.010028, -0.00591565, 1.57026617, 0.01233662, -0.00693251, 1.58304444, -0.00203457, -0.00126641, 1.5833824, 0.0002556, 0.01397176, 1.58305292, -0.01602062, -0.00923397, 1.10810752, -6.997e-05, 0.00440904, 1.08436169, 0.00377715, -0.00225016, 1.08437224, -6.315e-05, -0.01180295, 1.09745973, -0.01028295, 0.0058612, 1.09744845, -0.00391767, -0.00225918, 1.08439259, 0.01586019, -0.0092346, 1.10811192, 0.01011658, 0.00586522, 1.09746628, -7.312e-05, 0.01836941, 1.1081108, 0.00020903, -0.00869754, -1.76070389, 0.00337068, 0.00182346, -1.77368856, -0.00732728, 0.00433501, -1.760703, 0.01235497, 0.00703304, -1.76105126, -0.00864188, 0.00391183, -1.77427611, 0.00019478, -0.00709248, -1.77668516, -0.01205357, 0.00699948, -1.76102375, 0.00014563, -0.01411545, -1.7610497, 0.00765728, 0.00429447, -1.76068775, 3.449e-05, -0.01268649, -2.16913169, 0.01003859, 0.0057834, -2.17329624, -0.01089946, 0.00631489, -2.16913253, 0.0055665, 0.00314532, -2.16118523, -0.00996249, 0.0057704, -2.17329631, 2.474e-05, -0.01155547, -2.17332372, -0.00546369, 0.00318097, -2.16122465, 8.246e-05, -0.00636683, -2.16119348, 0.01101126, 0.00633254, -2.1691585]]},
 "free_energy": -253.18186483,
 "mtime": 22.881385900561096,
 "numbers": {"__ndarray__": [[54], "int64", [78, 78, 78, 78, 78, 78, 78, 78, 78, 78, 78, 78, 78, 78, 78, 78, 78, 78, 16, 16, 16, 16, 16, 16, 16, 16, 16, 16, 16, 16, 16, 16, 16, 16, 16, 16, 52, 52, 52, 52, 52, 52, 52, 52, 52, 52, 52, 52, 52, 52, 52, 52, 52, 52]]},
 "pbc": {"__ndarray__": [[3], "bool", [true, true, true]]},
 "positions": {"__ndarray__": [[54, 3], "float64", [-6.15846703053327, 10.666876965565221, 8.56093802094232, -2.05283603541446, 3.55564503667276, 8.56090904382908, -4.1056509787142295, 7.11126100111582, 8.56092304382846, -2.0528509738301604, 10.66686797888968, 8.56093195477268, 2.0527800212856095, 3.55563605000122, 8.56090395477248, -3.603053038979928e-05, 7.111252014446619, 8.5609179547733, 2.052765021282891, 10.66685995223442, 8.560927109997479, 6.158395031050899, 3.55562802334804, 8.56089910999856, 4.10557996458266, 7.11124398779136, 8.5609131099981, 6.158355025376599, 10.66687804854744, 13.925977109071201, 10.263985958908359, 3.55564601299076, 13.925949109070741, 8.21117101560859, 7.11126197743382, 13.925963109070121, -2.05287597950734, 10.666894955207681, 13.925988020014339, 2.0527550156084295, 3.5556630263192197, 13.92596002001414, -6.0050859810551596e-05, 7.11127899076254, 13.92597402001368, 2.05273995402505, 10.6668870352159, 13.925981953848261, 6.158371010725281, 3.5556549996589597, 13.92595395384764, 4.105555082077751, 7.1112709641041, 13.925967953848302, 2.05274497514735, 1.18521803710902, 7.279535030706479, -6.996815242005647e-05, 4.74083400155208, 7.2795490307058595, -2.0528860199684202, 8.29644996599748, 7.279563030706679, 6.1583610318504585, 1.18520905043348, 7.27952896453684, 4.105544980034459, 4.74082501487888, 7.27954296453766, 2.0527300367346903, 8.296440979321941, 7.27955696453704, 10.26397702696351, 1.18520102377822, 7.279524119761639, 8.21116097514751, 4.74081698822362, 7.279538119762459, 6.15834603184774, 8.29643295266668, 7.279552119761839, 2.05279995811128, 1.1852500132311201, 12.667364913761318, -1.4985188490064097e-05, 4.740865977674179, 12.667378913760698, -2.0528309754204797, 8.2964820487878, 12.667392913761779, 6.158415953224329, 1.1852419865758599, 12.66736006898612, 4.10560100992456, 4.74085795101892, 12.6673740689855, 2.05278501969257, 8.29647402213254, 12.66738806898658, 10.2640320099244, 1.1852329999043199, 12.66735497992952, 8.21121608127687, 4.74084896434946, 12.66736897993018, 6.158400953224169, 8.29646503546126, 12.667382979930139, -8.941653370027249e-06, 2.37045996076542, 10.095192121148761, -2.0528240697060696, 5.926076031877219, 10.09520612114872, -4.105639013005839, 9.48169199632028, 10.0952201211481, 4.105606991878229, 2.37045097409414, 10.095187032092321, 2.052791986994, 5.92606704520568, 10.09520103209212, -2.4064821999869195e-05, 9.48168300965108, 10.095215032092941, 8.211223048581338, 2.3704419874186, 10.09518096592268, 6.158406996765341, 5.926057951864, 10.095194965923499, 4.10559199188111, 9.48167402297554, 10.0952089659233, -8.094321330006533e-05, 2.37048100288792, 15.5219211187337, -2.05289600968154, 5.92609696733124, 15.52193511873324, -4.105711999913529, 9.481713038444859, 15.52194911873432, 4.10553505190051, 2.37047297623166, 15.521916029680241, 2.0527189385000493, 5.926089047345541, 15.521930029681481, -9.606638192968524e-05, 9.48170405177358, 15.521944029677881, 8.21115000008739, 2.37046398955846, 15.521909963512039, 6.158335056787619, 5.926079954001519, 15.52192396351142, 4.105519928734919, 9.48169602511332, 15.52193796351138]]},
 "stress": {"__ndarray__": [[6], "float64", [0.04644234646417829, 0.04644548407081587, 0.03367602314222959, 1.2208454265318914e-06, 1.3264330364144582e-06, -7.094348932843947e-07]]},
 "unique_id": "57bf0fecfb9510621defb9cdca6fd54d",
 "user": "lpan"},
"24": {
 "calculator": "vasp",
 "calculator_parameters": {"kpoints_generation": {"divisions": [2, 2, 1], "usershift": [0.0, 0.0, 0.0], "genvec1": [0.5, -0.0, -0.0], "genvec2": [0.0, 0.5, 0.0], "genvec3": [-0.0, 0.0, 1.0], "shift": [0.0, 0.0, 0.0]}, "system": "PtSTe", "lcompat": false, "prec": "normal", "enmax": 520.0, "enaug": 368.792, "ediff": 0.0001, "ialgo": 68, "iwavpr": 10, "nbands": 240, "nelect": 396.0, "turbo": 0, "irestart": 0, "nreboot": 0, "nmin": 0, "eref": 0.0, "ismear": 0, "sigma": 0.05, "kspacing": 0.5, "kgamma": true, "lreal": true, "ropt": [-0.0005, -0.0005, -0.0005], "lmaxpaw": -100, "lmaxmix": 2, "nlspline": false, "istart": 0, "icharg": 2, "iniwav": 1, "ispin": 1, "lnoncollinear": false, "magmom": [1.0, 1.0, 1.0, 1.0, 1.0, 1.0, 1.0, 1.0, 1.0, 1.0, 1.0, 1.0, 1.0, 1.0, 1.0, 1.0, 1.0, 1.0, 1.0, 1.0, 1.0, 1.0, 1.0, 1.0, 1.0, 1.0, 1.0, 1.0, 1.0, 1.0, 1.0, 1.0, 1.0, 1.0, 1.0, 1.0, 1.0, 1.0, 1.0, 1.0, 1.0, 1.0, 1.0, 1.0, 1.0, 1.0, 1.0, 1.0, 1.0, 1.0, 1.0, 1.0, 1.0, 1.0], "nupdown": -1.0, "lsorbit": false, "saxis": [0.0, 0.0, 1.0], "lspiral": false, "qspiral": [0.0, 0.0, 0.0], "lzeroz": false, "lasph": false, "lmetagga": false, "nelm": 1, "nelmdl": -5, "nelmin": 2, "enini": 520.0, "ldiag": true, "lsubrot": false, "weimin": 0.0, "ebreak": 1e-07, "deper": 0.3, "nrmm": 4, "time": 0.4, "amix": 0.4, "bmix": 1.0, "amin": 0.1, "amix_mag": 1.6, "bmix_mag": 1.0, "imix": 4, "mixfirst": false, "maxmix": -45, "wc": 100.0, "inimix": 1, "mixpre": 1, "mremove": 5, "ldipol": false, "lmono": false, "idipol": 0, "epsilon": 1.0, "dipol": [-100.0, -100.0, -100.0], "efield": 0.0, "ngx": 70, "ngy": 70, "ngz": 140, "ngxf": 140, "ngyf": 140, "ngzf": 280, "addgrid": false, "nsw": 0, "ibrion": -1, "mdalgo": 0, "isif": 4, "pstress": 0.0, "ediffg": 0.001, "nfree": 1, "potim": 0.25, "smass": -3.0, "scalee": 1.0, "tebeg": 0.0001, "teend": 0.0001, "nblock": 1, "kblock": 1, "npaco": 256, "apaco": 16.0, "isym": 0, "symprec": 1e-05, "lorbit": 0, "rwigs": [-1.0, -1.0, -1.0], "nedos": 301, "emin": 10.0, "emax": -10.0, "efermi": 0.0, "nwrite": 2, "lwave": false, "ldownsample": false, "lcharg": true, "lpard": false, "lvtot": false, "lvhar": false, "lelf": false, "loptics": false, "stm": [0.0, 0.0, 0.0, 0.0, 0.0, 0.0, 0.0], "npar": 6, "nsim": 1, "nblk": -1, "lplane": false, "lscalapack": true, "lscaaware": false, "lscalu": false, "lasync": false, "lorbitalreal": false, "idiot": 3, "ispecial": 0, "lmusic": false, "pomass": [195.08, 32.066, 127.6], "darwinr": [0.0, 0.0, 0.0], "darwinv": [1.0, 1.0, 1.0], "lcorr": true, "gga_compat": true, "lberry": false, "icorelevel": 0, "ldau": false, "i_constrained_m": 0, "gga": "--", "voskown": 0, "lhfcalc": false, "precfock": "", "lsymgrad": false, "lhfone": false, "lrhfcalc": false, "lthomas": false, "lmodelhf": false, "encut4o": -1.0, "exxoep": 0, "fourorbit": 0, "aexx": 0.0, "hfalpha": 0.0, "mcalpha": 0.0, "aldax": 1.0, "aggax": 1.0, "aldac": 1.0, "aggac": 1.0, "nkredx": 1, "nkredy": 1, "nkredz": 1, "shiftred": false, "oddonly": false, "evenonly": false, "lmaxfock": 0, "nmaxfockae": 0, "lfockaedft": false, "hfscreen": 0.0, "hfscreenc": 0.0, "nbandsgwlow": 0, "luse_vdw": false, "zab_vdw": -0.8491, "param1": 0.1234, "param2": 1.0, "param3": 0.0, "model_gw": 0, "model_eps0": 35.65967923, "model_alpha": 1.0, "lepsilon": false, "lrpa": false, "lnabla": false, "lvel": false, "kinter": 0, "cshift": -0.1, "omegamax": -30.0, "deg_threshold": 0.002, "rtime": -0.1, "wplasmai": 0.0, "dfield": [0.0, 0.0, 0.0], "wplasma": [0.0, 0.0, 0.0, 0.0, 0.0, 0.0, 0.0, 0.0, 0.0], "nucind": false, "magpos": [0.0, 0.0, 0.0], "lnicsall": true, "orbitalmag": false, "lmagbloch": false, "lchimag": false, "lgauge": true, "magatom": 0, "magdipol": [0.0, 0.0, 0.0], "avecconst": [0.0, 0.0, 0.0], "ladder": false, "lrpaforce": false, "lfxc": false, "lhartree": true, "ibse": 0, "kpoint": [-1, 0, 0, 0], "ltcte": false, "ltete": false, "ltriplet": false, "lfxceps": false, "lfxheg": false, "naturalo": 2, "l2order": false, "lmp2lt": false, "lusew": false, "encutgw": -2.0, "encutgwsoft": -2.0, "encutlf": -1.0, "lmaxmp2": -1, "scissor": 0.0, "nomega": 0, "nomegar": 0, "nbandsgw": -1, "nbandso": -1, "nbandsv": -1, "nelmhf": 1, "dim": 3, "antires": 0, "omegamin": -30.0, "omegatl": -200.0, "omegagrid": 140, "selfenergy": false, "lspectral": false, "lspectralgw": false, "lsingles": false, "lfermigw": false, "oddonlygw": false, "evenonlygw": false, "nkredlfx": 1, "nkredlfy": 1, "nkredlfz": 1, "maxmem": 2800, "telescope": 0, "taupar": 1, "omegapar": -1, "lambda": 1.0, "ofield_kappa": 0.0, "ofield_k": [0.0, 0.0, 0.0], "ofield_q6_near": 0.0, "ofield_q6_far": 0.0, "ofield_a": 0.0},
 "cell": {"array": {"__ndarray__": [[3, 3], "float64", [12.316847, -2.6e-05, -1.6e-05, -6.158446, 10.666848, 4.2e-05, -7.6e-05, 0.0001, 24.427826]]}, "__ase_objtype__": "cell"},
 "ctime": 22.881385901403203,
 "energy": -251.38572039,
 "forces": {"__ndarray__": [[54, 3], "float64", [0.00012913, 7.689e-05, 0.6322779, 0.00427365, -0.0059271, 0.63357871, -0.00301997, 0.00668147, 0.63356744, -0.00713557, -0.00048851, 0.63354757, -0.00401492, -0.00592523, 0.63359577, 0.00012535, 9.338e-05, 0.62578095, 0.00741585, -0.00049132, 0.63355491, 0.00014378, 7.827e-05, 0.62511186, 0.00327856, 0.00669125, 0.63357322, 9.336e-05, 8.316e-05, 0.71339178, 0.00431754, -0.00774896, 0.71543282, -0.00458352, 0.00765357, 0.71544914, -0.00880826, 0.000327, 0.71542142, -0.00414425, -0.00775205, 0.7154124, 7.211e-05, 8.521e-05, 0.72312459, 0.00898203, 0.00032271, 0.71540778, 8.849e-05, 7.991e-05, 0.72233181, 0.00477047, 0.00765828, 0.71541534, -0.01185857, -0.00684505, 1.5503999, 0.00029378, 0.01187357, 1.53760388, 0.01054024, -0.00594715, 1.53755537, 0.00029474, 0.00269771, 1.55071168, 0.00245365, -0.0013068, 1.5507385, -0.01003245, -0.00589807, 1.53758013, 0.01234574, -0.00690068, 1.55042477, -0.00198933, -0.00125973, 1.55072215, 0.00023081, 0.01396173, 1.55040145, -0.01154016, -0.00660041, 1.24885938, -8.894e-05, 0.00494218, 1.24409005, 0.00419747, -0.00251652, 1.24411326, -8.06e-05, -0.00059498, 1.25206742, -0.00061415, 0.0002963, 1.25205719, -0.00436312, -0.00248939, 1.24409176, 0.0113718, -0.00658641, 1.248851, 0.00049193, 0.00034071, 1.25209654, -5.048e-05, 0.01317241, 1.24887955, 0.00020128, -0.00867406, -1.89335948, 0.00329072, 0.00175489, -1.90656069, -0.00734581, 0.00429514, -1.89329822, 0.01236619, 0.00707776, -1.89372089, -0.00862632, 0.00382329, -1.90710431, 0.00021189, -0.00704645, -1.9095668, -0.01206863, 0.00700598, -1.89372255, 0.00013213, -0.01415082, -1.89372195, 0.00766202, 0.00427977, -1.89333886, 3.486e-05, -0.01523599, -2.23819351, 0.00851797, 0.00491588, -2.25390864, -0.01310614, 0.00751612, -2.23820218, 0.00317259, 0.00175791, -2.24220535, -0.00844079, 0.00488205, -2.25383858, 1.073e-05, -0.00987056, -2.25386609, -0.00300855, 0.00179878, -2.24220711, 0.00014066, -0.0035564, -2.24224094, 0.01326902, 0.00758935, -2.23816322]]},
 "free_energy": -251.40085371,
 "mtime": 22.881385901403203,
 "numbers": {"__ndarray__": [[54], "int64", [78, 78, 78, 78, 78, 78, 78, 78, 78, 78, 78, 78, 78, 78, 78, 78, 78, 78, 16, 16, 16, 16, 16, 16, 16, 16, 16, 16, 16, 16, 16, 16, 16, 16, 16, 16, 52, 52, 52, 52, 52, 52, 52, 52, 52, 52, 52, 52, 52, 52, 52, 52, 52, 52]]},
 "pbc": {"__ndarray__": [[3], "bool", [true, true, true]]},
 "positions": {"__ndarray__": [[54, 3], "float64", [-6.15846703053327, 10.666876965565221, 8.56093802094232, -2.05283603541446, 3.55564503667276, 8.56090904382908, -4.1056509787142295, 7.11126100111582, 8.56092304382846, -2.0528509738301604, 10.66686797888968, 8.56093195477268, 2.0527800212856095, 3.55563605000122, 8.56090395477248, -3.603053038979928e-05, 7.111252014446619, 8.5609179547733, 2.052765021282891, 10.66685995223442, 8.560927109997479, 6.158395031050899, 3.55562802334804, 8.56089910999856, 4.10557996458266, 7.11124398779136, 8.5609131099981, 6.158355008104988, 10.66687801910158, 14.46597692067008, 10.26398606480522, 3.5556459835446397, 14.46594892066946, 8.21117099833698, 7.11126194798796, 14.465962920669, -2.0528760583641708, 10.6668950324313, 14.465988075891898, 2.0527549983360602, 3.55566299687436, 14.46596007589128, -5.994496370984772e-05, 7.11127896131742, 14.465974075890658, 2.0527399367526815, 10.66688700577104, 14.465982009725401, 6.158370993452909, 3.5556549702141003, 14.465954009724781, 4.105555003220919, 7.111271041327719, 14.465968009725861, 2.05274497514735, 1.18521803710902, 7.279535030706479, -6.996815242005647e-05, 4.74083400155208, 7.2795490307058595, -2.0528860199684202, 8.29644996599748, 7.279563030706679, 6.1583610318504585, 1.18520905043348, 7.27952896453684, 4.105544980034459, 4.74082501487888, 7.27954296453766, 2.0527300367346903, 8.296440979321941, 7.27955696453704, 10.26397702696351, 1.18520102377822, 7.279524119761639, 8.21116097514751, 4.74081698822362, 7.279538119762459, 6.15834603184774, 8.29643295266668, 7.279552119761839, 2.05280006400738, 1.185249983786, 13.2073649696383, -1.5002460860235936e-05, 4.74086594822932, 13.20737896963784, -2.0528309926928503, 8.29648201934294, 13.20739296963892, 6.158416059121189, 1.18524195712974, 13.20735988058484, 4.105600931068489, 4.74085802824154, 13.2073738805848, 2.052785002420961, 8.296473992686678, 13.20738788058546, 10.264031992652031, 1.18523297045946, 13.207355035806659, 8.21121600242004, 4.74084904157308, 13.207369035807739, 6.1584009359518, 8.2964650060164, 13.207383035807279, -8.941653370027249e-06, 2.37045996076542, 10.095192121148761, -2.0528240697060696, 5.926076031877219, 10.09520612114872, -4.105639013005839, 9.48169199632028, 10.0952201211481, 4.105606991878229, 2.37045097409414, 10.095187032092321, 2.052791986994, 5.92606704520568, 10.09520103209212, -2.4064821999869195e-05, 9.48168300965108, 10.095215032092941, 8.211223048581338, 2.3704419874186, 10.09518096592268, 6.158406996765341, 5.926057951864, 10.095194965923499, 4.10559199188111, 9.48167402297554, 10.0952089659233, -8.096048491001512e-05, 2.37048097344206, 16.06192093033258, -2.05289596536914, 5.9260970445536, 16.06193493033238, -4.10571201718514, 9.481713008999, 16.0619489303332, 4.105535034628139, 2.3704729467868, 16.06191608555738, 2.052719044396149, 5.92608901790042, 16.061930085558462, -9.596048582986954e-05, 9.48170402232846, 16.06194408555486, 8.21114998281502, 2.3704639601136, 16.06191001938918, 6.158334977930789, 5.92608003122514, 16.06192401938898, 4.105520034631019, 9.4816959956682, 16.06193801938836]]},
 "stress": {"__ndarray__": [[6], "float64", [0.0472947747622008, 0.04729799538715127, 0.03316161250279056, 1.1577000787053303e-06, 1.3217768706065494e-06, -5.88855178481456e-07]]},
 "unique_id": "cd4713c6dd0dd97451c3c9f15da4772f",
 "user": "lpan"},
"25": {
 "calculator": "vasp",
 "calculator_parameters": {"kpoints_generation": {"divisions": [2, 2, 1], "usershift": [0.0, 0.0, 0.0], "genvec1": [0.5, -0.0, -0.0], "genvec2": [0.0, 0.5, 0.0], "genvec3": [-0.0, 0.0, 1.0], "shift": [0.0, 0.0, 0.0]}, "system": "PtSTe", "lcompat": false, "prec": "normal", "enmax": 520.0, "enaug": 368.792, "ediff": 0.0001, "ialgo": 68, "iwavpr": 10, "nbands": 240, "nelect": 396.0, "turbo": 0, "irestart": 0, "nreboot": 0, "nmin": 0, "eref": 0.0, "ismear": 0, "sigma": 0.05, "kspacing": 0.5, "kgamma": true, "lreal": true, "ropt": [-0.0005, -0.0005, -0.0005], "lmaxpaw": -100, "lmaxmix": 2, "nlspline": false, "istart": 0, "icharg": 2, "iniwav": 1, "ispin": 1, "lnoncollinear": false, "magmom": [1.0, 1.0, 1.0, 1.0, 1.0, 1.0, 1.0, 1.0, 1.0, 1.0, 1.0, 1.0, 1.0, 1.0, 1.0, 1.0, 1.0, 1.0, 1.0, 1.0, 1.0, 1.0, 1.0, 1.0, 1.0, 1.0, 1.0, 1.0, 1.0, 1.0, 1.0, 1.0, 1.0, 1.0, 1.0, 1.0, 1.0, 1.0, 1.0, 1.0, 1.0, 1.0, 1.0, 1.0, 1.0, 1.0, 1.0, 1.0, 1.0, 1.0, 1.0, 1.0, 1.0, 1.0], "nupdown": -1.0, "lsorbit": false, "saxis": [0.0, 0.0, 1.0], "lspiral": false, "qspiral": [0.0, 0.0, 0.0], "lzeroz": false, "lasph": false, "lmetagga": false, "nelm": 1, "nelmdl": -5, "nelmin": 2, "enini": 520.0, "ldiag": true, "lsubrot": false, "weimin": 0.0, "ebreak": 1e-07, "deper": 0.3, "nrmm": 4, "time": 0.4, "amix": 0.4, "bmix": 1.0, "amin": 0.1, "amix_mag": 1.6, "bmix_mag": 1.0, "imix": 4, "mixfirst": false, "maxmix": -45, "wc": 100.0, "inimix": 1, "mixpre": 1, "mremove": 5, "ldipol": false, "lmono": false, "idipol": 0, "epsilon": 1.0, "dipol": [-100.0, -100.0, -100.0], "efield": 0.0, "ngx": 70, "ngy": 70, "ngz": 140, "ngxf": 140, "ngyf": 140, "ngzf": 280, "addgrid": false, "nsw": 0, "ibrion": -1, "mdalgo": 0, "isif": 4, "pstress": 0.0, "ediffg": 0.001, "nfree": 1, "potim": 0.25, "smass": -3.0, "scalee": 1.0, "tebeg": 0.0001, "teend": 0.0001, "nblock": 1, "kblock": 1, "npaco": 256, "apaco": 16.0, "isym": 0, "symprec": 1e-05, "lorbit": 0, "rwigs": [-1.0, -1.0, -1.0], "nedos": 301, "emin": 10.0, "emax": -10.0, "efermi": 0.0, "nwrite": 2, "lwave": false, "ldownsample": false, "lcharg": true, "lpard": false, "lvtot": false, "lvhar": false, "lelf": false, "loptics": false, "stm": [0.0, 0.0, 0.0, 0.0, 0.0, 0.0, 0.0], "npar": 6, "nsim": 1, "nblk": -1, "lplane": false, "lscalapack": true, "lscaaware": false, "lscalu": false, "lasync": false, "lorbitalreal": false, "idiot": 3, "ispecial": 0, "lmusic": false, "pomass": [195.08, 32.066, 127.6], "darwinr": [0.0, 0.0, 0.0], "darwinv": [1.0, 1.0, 1.0], "lcorr": true, "gga_compat": true, "lberry": false, "icorelevel": 0, "ldau": false, "i_constrained_m": 0, "gga": "--", "voskown": 0, "lhfcalc": false, "precfock": "", "lsymgrad": false, "lhfone": false, "lrhfcalc": false, "lthomas": false, "lmodelhf": false, "encut4o": -1.0, "exxoep": 0, "fourorbit": 0, "aexx": 0.0, "hfalpha": 0.0, "mcalpha": 0.0, "aldax": 1.0, "aggax": 1.0, "aldac": 1.0, "aggac": 1.0, "nkredx": 1, "nkredy": 1, "nkredz": 1, "shiftred": false, "oddonly": false, "evenonly": false, "lmaxfock": 0, "nmaxfockae": 0, "lfockaedft": false, "hfscreen": 0.0, "hfscreenc": 0.0, "nbandsgwlow": 0, "luse_vdw": false, "zab_vdw": -0.8491, "param1": 0.1234, "param2": 1.0, "param3": 0.0, "model_gw": 0, "model_eps0": 35.65967923, "model_alpha": 1.0, "lepsilon": false, "lrpa": false, "lnabla": false, "lvel": false, "kinter": 0, "cshift": -0.1, "omegamax": -30.0, "deg_threshold": 0.002, "rtime": -0.1, "wplasmai": 0.0, "dfield": [0.0, 0.0, 0.0], "wplasma": [0.0, 0.0, 0.0, 0.0, 0.0, 0.0, 0.0, 0.0, 0.0], "nucind": false, "magpos": [0.0, 0.0, 0.0], "lnicsall": true, "orbitalmag": false, "lmagbloch": false, "lchimag": false, "lgauge": true, "magatom": 0, "magdipol": [0.0, 0.0, 0.0], "avecconst": [0.0, 0.0, 0.0], "ladder": false, "lrpaforce": false, "lfxc": false, "lhartree": true, "ibse": 0, "kpoint": [-1, 0, 0, 0], "ltcte": false, "ltete": false, "ltriplet": false, "lfxceps": false, "lfxheg": false, "naturalo": 2, "l2order": false, "lmp2lt": false, "lusew": false, "encutgw": -2.0, "encutgwsoft": -2.0, "encutlf": -1.0, "lmaxmp2": -1, "scissor": 0.0, "nomega": 0, "nomegar": 0, "nbandsgw": -1, "nbandso": -1, "nbandsv": -1, "nelmhf": 1, "dim": 3, "antires": 0, "omegamin": -30.0, "omegatl": -200.0, "omegagrid": 140, "selfenergy": false, "lspectral": false, "lspectralgw": false, "lsingles": false, "lfermigw": false, "oddonlygw": false, "evenonlygw": false, "nkredlfx": 1, "nkredlfy": 1, "nkredlfz": 1, "maxmem": 2800, "telescope": 0, "taupar": 1, "omegapar": -1, "lambda": 1.0, "ofield_kappa": 0.0, "ofield_k": [0.0, 0.0, 0.0], "ofield_q6_near": 0.0, "ofield_q6_far": 0.0, "ofield_a": 0.0},
 "cell": {"array": {"__ndarray__": [[3, 3], "float64", [12.316847, -2.6e-05, -1.6e-05, -6.158446, 10.666848, 4.2e-05, -7.6e-05, 0.0001, 24.427826]]}, "__ase_objtype__": "cell"},
 "ctime": 22.88138590243139,
 "energy": -250.21814743,
 "forces": {"__ndarray__": [[54, 3], "float64", [0.00010265, 0.00010088, 0.59995566, 0.00427617, -0.00595307, 0.60126329, -0.00306039, 0.00666956, 0.60129276, -0.00715602, -0.00044163, 0.60129302, -0.00400018, -0.00590421, 0.60127903, 0.0001542, 6.922e-05, 0.59349892, 0.00744152, -0.00045938, 0.60125756, 0.00011521, 0.00011461, 0.59281034, 0.00328765, 0.00665768, 0.60128336, 9.828e-05, 6.843e-05, 0.78569331, 0.00257735, -0.00438289, 0.78224932, -0.00251888, 0.00445664, 0.78225591, -0.0050049, 0.00013878, 0.78225423, -0.00239529, -0.00437643, 0.78224768, 8.795e-05, 8.391e-05, 0.7821972, 0.0051824, 0.00013066, 0.78225011, 9.815e-05, 7.762e-05, 0.78387236, 0.00269504, 0.00445013, 0.78226034, -0.01178214, -0.00690759, 1.54255058, 0.00027385, 0.0119462, 1.52976881, 0.01057517, -0.00590678, 1.52972526, 0.00026786, 0.00265097, 1.54286488, 0.00253229, -0.00125762, 1.54289891, -0.01003615, -0.00592793, 1.52974589, 0.01231561, -0.00690704, 1.54258596, -0.00200955, -0.00126488, 1.54288063, 0.00025962, 0.01394095, 1.54254239, -0.01103038, -0.00630507, 1.31313838, -9.599e-05, 0.00151947, 1.31047824, 0.00123248, -0.00075176, 1.31045384, -9.1e-05, 0.00669096, 1.31599275, 0.00569966, -0.00332146, 1.31598078, -0.00140882, -0.00073537, 1.31046825, 0.01083626, -0.00628814, 1.3131656, -0.00586797, -0.00334325, 1.3159897, -9.796e-05, 0.01265801, 1.31314069, 0.0001734, -0.00868811, -1.94082347, 0.00333064, 0.00177915, -1.95415076, -0.00730754, 0.00427835, -1.94079578, 0.01244283, 0.00703657, -1.94122226, -0.00866013, 0.00387688, -1.95472057, 0.00016491, -0.00707498, -1.95716333, -0.01211363, 0.00700844, -1.94122819, 0.00013825, -0.01421563, -1.9412405, 0.00764698, 0.00428012, -1.94080291, 5.174e-05, -0.01208056, -2.28840544, 0.00714582, 0.00405789, -2.28629404, -0.01037227, 0.00598827, -2.28843054, 0.01232948, 0.00702911, -2.28908091, -0.00701843, 0.00405665, -2.28628809, 6.577e-05, -0.00820786, -2.28630088, -0.01217339, 0.00704915, -2.28909919, 9.04e-05, -0.01418479, -2.28909887, 0.01051141, 0.00602119, -2.2884402]]},
 "free_energy": -250.22841701,
 "mtime": 22.88138590243139,
 "numbers": {"__ndarray__": [[54], "int64", [78, 78, 78, 78, 78, 78, 78, 78, 78, 78, 78, 78, 78, 78, 78, 78, 78, 78, 16, 16, 16, 16, 16, 16, 16, 16, 16, 16, 16, 16, 16, 16, 16, 16, 16, 16, 52, 52, 52, 52, 52, 52, 52, 52, 52, 52, 52, 52, 52, 52, 52, 52, 52, 52]]},
 "pbc": {"__ndarray__": [[3], "bool", [true, true, true]]},
 "positions": {"__ndarray__": [[54, 3], "float64", [-6.15846703053327, 10.666876965565221, 8.56093802094232, -2.05283603541446, 3.55564503667276, 8.56090904382908, -4.1056509787142295, 7.11126100111582, 8.56092304382846, -2.0528509738301604, 10.66686797888968, 8.56093195477268, 2.0527800212856095, 3.55563605000122, 8.56090395477248, -3.603053038979928e-05, 7.111252014446619, 8.5609179547733, 2.052765021282891, 10.66685995223442, 8.560927109997479, 6.158395031050899, 3.55562802334804, 8.56089910999856, 4.10557996458266, 7.11124398779136, 8.5609131099981, 6.15835499083262, 10.666877989656719, 15.005976976547219, 10.26398604753285, 3.55564595409978, 15.005948976546598, 8.211171042648617, 7.11126202521132, 15.0059629765464, -2.0528759524673097, 10.666895002985179, 15.00598788749062, 2.05275498106445, 3.5556629674285, 15.00595988749016, -6.0023819779543054e-05, 7.111279038540039, 15.00597388748996, 2.0527400426487796, 10.666886976325921, 15.00598206560238, 6.158370914596079, 3.55565504743772, 15.00595406560234, 4.10555498594855, 7.11127101188286, 15.005968065603001, 2.05274497514735, 1.18521803710902, 7.279535030706479, -6.996815242005647e-05, 4.74083400155208, 7.2795490307058595, -2.0528860199684202, 8.29644996599748, 7.279563030706679, 6.1583610318504585, 1.18520905043348, 7.27952896453684, 4.105544980034459, 4.74082501487888, 7.27954296453766, 2.0527300367346903, 8.296440979321941, 7.27955696453704, 10.26397702696351, 1.18520102377822, 7.279524119761639, 8.21116097514751, 4.74081698822362, 7.279538119762459, 6.15834603184774, 8.29643295266668, 7.279552119761839, 2.05280004673501, 1.1852499543411399, 13.74736502551544, -1.4958149220285601e-05, 4.74086602545268, 13.74737902551524, -2.0528310099652196, 8.29648198989808, 13.747393025516061, 6.15841598026436, 1.18524203435336, 13.747359936462399, 4.105601036964589, 4.740857998796421, 13.747373936461779, 2.0527849851485893, 8.29647396324182, 13.7473879364626, 10.2640319137952, 1.1852330476830801, 13.747355091684218, 8.211215985147671, 4.740849012128219, 13.74736909168488, 6.1584010418479, 8.296464976571281, 13.74738309168426, -8.941653370027249e-06, 2.37045996076542, 10.095192121148761, -2.0528240697060696, 5.926076031877219, 10.09520612114872, -4.105639013005839, 9.48169199632028, 10.0952201211481, 4.105606991878229, 2.37045097409414, 10.095187032092321, 2.052791986994, 5.92606704520568, 10.09520103209212, -2.4064821999869195e-05, 9.48168300965108, 10.095215032092941, 8.211223048581338, 2.3704419874186, 10.09518096592268, 6.158406996765341, 5.926057951864, 10.095194965923499, 4.10559199188111, 9.48167402297554, 10.0952089659233, -8.103934174010341e-05, 2.3704810506656804, 16.60192098621014, -2.05289598264151, 5.9260970151087395, 16.60193498620952, -4.105712034457509, 9.481712979554139, 16.601948986210342, 4.10553495577207, 2.3704730240094203, 16.60191589715668, 2.05271902712454, 5.92608898845456, 16.60192989715734, -9.597775743993915e-05, 9.4817039928826, 16.60194389715374, 8.21115002712666, 2.37046403733696, 16.60191007526658, 6.1583349606584195, 5.926080001780281, 16.60192407526612, 4.105520017358649, 9.48169596622334, 16.601938075265497]]},
 "stress": {"__ndarray__": [[6], "float64", [0.0477322104986242, 0.04773543611054046, 0.03260396929516848, 1.1999426124693083e-06, 1.2675256732843722e-06, -6.368274176229948e-07]]},
 "unique_id": "136958a39f01d3ee0a3d54b3a0c6f49f",
 "user": "lpan"},
"26": {
 "calculator": "vasp",
 "calculator_parameters": {"kpoints_generation": {"divisions": [2, 2, 1], "usershift": [0.0, 0.0, 0.0], "genvec1": [0.5, -0.0, -0.0], "genvec2": [0.0, 0.5, 0.0], "genvec3": [0.0, 0.0, 1.0], "shift": [0.0, 0.0, 0.0]}, "system": "PtSTe", "lcompat": false, "prec": "normal", "enmax": 520.0, "enaug": 368.792, "ediff": 0.0001, "ialgo": 68, "iwavpr": 10, "nbands": 252, "nelect": 396.0, "turbo": 0, "irestart": 0, "nreboot": 0, "nmin": 0, "eref": 0.0, "ismear": 0, "sigma": 0.05, "kspacing": 0.5, "kgamma": true, "lreal": true, "ropt": [-0.0005, -0.0005, -0.0005], "lmaxpaw": -100, "lmaxmix": 2, "nlspline": false, "istart": 0, "icharg": 2, "iniwav": 1, "ispin": 1, "lnoncollinear": false, "magmom": [1.0, 1.0, 1.0, 1.0, 1.0, 1.0, 1.0, 1.0, 1.0, 1.0, 1.0, 1.0, 1.0, 1.0, 1.0, 1.0, 1.0, 1.0, 1.0, 1.0, 1.0, 1.0, 1.0, 1.0, 1.0, 1.0, 1.0, 1.0, 1.0, 1.0, 1.0, 1.0, 1.0, 1.0, 1.0, 1.0, 1.0, 1.0, 1.0, 1.0, 1.0, 1.0, 1.0, 1.0, 1.0, 1.0, 1.0, 1.0, 1.0, 1.0, 1.0, 1.0, 1.0, 1.0], "nupdown": -1.0, "lsorbit": false, "saxis": [0.0, 0.0, 1.0], "lspiral": false, "qspiral": [0.0, 0.0, 0.0], "lzeroz": false, "lasph": false, "lmetagga": false, "nelm": 1, "nelmdl": -5, "nelmin": 2, "enini": 520.0, "ldiag": true, "lsubrot": false, "weimin": 0.0, "ebreak": 1e-07, "deper": 0.3, "nrmm": 4, "time": 0.4, "amix": 0.4, "bmix": 1.0, "amin": 0.1, "amix_mag": 1.6, "bmix_mag": 1.0, "imix": 4, "mixfirst": false, "maxmix": -45, "wc": 100.0, "inimix": 1, "mixpre": 1, "mremove": 5, "ldipol": false, "lmono": false, "idipol": 0, "epsilon": 1.0, "dipol": [-100.0, -100.0, -100.0], "efield": 0.0, "ngx": 60, "ngy": 60, "ngz": 120, "ngxf": 120, "ngyf": 120, "ngzf": 240, "addgrid": false, "nsw": 0, "ibrion": -1, "mdalgo": 0, "isif": 4, "pstress": 0.0, "ediffg": 0.001, "nfree": 1, "potim": 0.25, "smass": -3.0, "scalee": 1.0, "tebeg": 0.0001, "teend": 0.0001, "nblock": 1, "kblock": 1, "npaco": 256, "apaco": 16.0, "isym": 0, "symprec": 1e-05, "lorbit": 0, "rwigs": [-1.0, -1.0, -1.0], "nedos": 301, "emin": 10.0, "emax": -10.0, "efermi": 0.0, "nwrite": 2, "lwave": false, "ldownsample": false, "lcharg": true, "lpard": false, "lvtot": false, "lvhar": false, "lelf": false, "loptics": false, "stm": [0.0, 0.0, 0.0, 0.0, 0.0, 0.0, 0.0], "npar": 36, "nsim": 4, "nblk": -1, "lplane": true, "lscalapack": true, "lscaaware": false, "lscalu": false, "lasync": false, "lorbitalreal": false, "idiot": 3, "ispecial": 0, "lmusic": false, "pomass": [195.08, 32.066, 127.6], "darwinr": [0.0, 0.0, 0.0], "darwinv": [1.0, 1.0, 1.0], "lcorr": true, "gga_compat": true, "lberry": false, "icorelevel": 0, "ldau": false, "i_constrained_m": 0, "gga": "--", "voskown": 0, "lhfcalc": false, "precfock": "", "lsymgrad": false, "lhfone": false, "lrhfcalc": false, "lthomas": false, "lmodelhf": false, "encut4o": -1.0, "exxoep": 0, "fourorbit": 0, "aexx": 0.0, "hfalpha": 0.0, "mcalpha": 0.0, "aldax": 1.0, "aggax": 1.0, "aldac": 1.0, "aggac": 1.0, "nkredx": 1, "nkredy": 1, "nkredz": 1, "shiftred": false, "oddonly": false, "evenonly": false, "lmaxfock": 0, "nmaxfockae": 0, "lfockaedft": false, "hfscreen": 0.0, "hfscreenc": 0.0, "nbandsgwlow": 0, "luse_vdw": false, "zab_vdw": -0.8491, "param1": 0.1234, "param2": 1.0, "param3": 0.0, "model_gw": 0, "model_eps0": 21.9587858, "model_alpha": 1.0, "lepsilon": false, "lrpa": false, "lnabla": false, "lvel": false, "kinter": 0, "cshift": -0.1, "omegamax": -30.0, "deg_threshold": 0.002, "rtime": -0.1, "wplasmai": 0.0, "dfield": [0.0, 0.0, 0.0], "wplasma": [0.0, 0.0, 0.0, 0.0, 0.0, 0.0, 0.0, 0.0, 0.0], "nucind": false, "magpos": [0.0, 0.0, 0.0], "lnicsall": true, "orbitalmag": false, "lmagbloch": false, "lchimag": false, "lgauge": true, "magatom": 0, "magdipol": [0.0, 0.0, 0.0], "avecconst": [0.0, 0.0, 0.0], "ladder": false, "lrpaforce": false, "lfxc": false, "lhartree": true, "ibse": 0, "kpoint": [-1, 0, 0, 0], "ltcte": false, "ltete": false, "ltriplet": false, "lfxceps": false, "lfxheg": false, "naturalo": 2, "l2order": false, "lmp2lt": false, "lusew": false, "encutgw": -2.0, "encutgwsoft": -2.0, "encutlf": -1.0, "lmaxmp2": -1, "scissor": 0.0, "nomega": 0, "nomegar": 0, "nbandsgw": -1, "nbandso": -1, "nbandsv": -1, "nelmhf": 1, "dim": 3, "antires": 0, "omegamin": -30.0, "omegatl": -200.0, "omegagrid": 140, "selfenergy": false, "lspectral": false, "lspectralgw": false, "lsingles": false, "lfermigw": false, "oddonlygw": false, "evenonlygw": false, "nkredlfx": 1, "nkredlfy": 1, "nkredlfz": 1, "maxmem": 2800, "telescope": 0, "taupar": 1, "omegapar": -1, "lambda": 1.0, "ofield_kappa": 0.0, "ofield_k": [0.0, 0.0, 0.0], "ofield_q6_near": 0.0, "ofield_q6_far": 0.0, "ofield_a": 0.0},
 "cell": {"array": {"__ndarray__": [[3, 3], "float64", [10.486289, 0.000508, 0.283869, -5.232347, 9.078048, -0.562162, 0.624545, -1.01481, 20.823775]]}, "__ase_objtype__": "cell"},
 "ctime": 22.88138590335836,
 "energy": -237.51129318999998,
 "forces": {"__ndarray__": [[54, 3], "float64", [0.04122942, -0.05777546, -1.329425, 0.04125696, -0.05775208, -1.32939583, 0.04125478, -0.05775327, -1.32940721, 0.0412661, -0.05774172, -1.32941719, 0.04125758, -0.05773665, -1.3294151, 0.04124374, -0.05777037, -1.32942144, 0.04125044, -0.05776298, -1.32941493, 0.04125447, -0.05775572, -1.32939661, 0.04125834, -0.05777622, -1.32941204, 0.0487052, -0.08939215, -1.98712648, 0.04872767, -0.08939719, -1.98712061, 0.04868269, -0.08939411, -1.98711094, 0.04870518, -0.08938703, -1.98711307, 0.04871507, -0.08938563, -1.98712897, 0.04871486, -0.089381, -1.98712288, 0.04871837, -0.08937014, -1.98709833, 0.04870329, -0.08940013, -1.98711691, 0.04869832, -0.08942356, -1.98711766, 0.13254506, -0.17672717, -4.1478785, 0.13253928, -0.17673478, -4.14787572, 0.13251001, -0.17674618, -4.14788283, 0.13254592, -0.17672376, -4.14783394, 0.13252352, -0.17673053, -4.14786523, 0.13253475, -0.17675938, -4.14784826, 0.13253913, -0.17672989, -4.14782913, 0.1325299, -0.1767504, -4.14784138, 0.13252002, -0.17675587, -4.14787105, 0.07255248, -0.16722973, -3.40829457, 0.07252382, -0.16726683, -3.40831292, 0.07257364, -0.16725484, -3.40829713, 0.07255072, -0.16720545, -3.40831316, 0.07256341, -0.16726421, -3.40831713, 0.07259419, -0.16724905, -3.40829442, 0.0725575, -0.16720375, -3.40830527, 0.07255045, -0.16724697, -3.40831136, 0.07255428, -0.16725033, -3.40829572, -0.12773422, 0.21784719, 4.99644733, -0.1277125, 0.21781695, 4.99642564, -0.12771607, 0.21782519, 4.99643149, -0.12771201, 0.21783739, 4.99641664, -0.12769961, 0.21783037, 4.99643065, -0.12770917, 0.21785927, 4.99642968, -0.12771144, 0.21785672, 4.99642887, -0.12771409, 0.21784161, 4.99642632, -0.12770636, 0.21784671, 4.99644363, -0.16732931, 0.27329707, 5.87627075, -0.16734635, 0.27329269, 5.87627307, -0.16734705, 0.27327319, 5.87628322, -0.16731763, 0.27330067, 5.87624825, -0.16731593, 0.27330391, 5.87625436, -0.16733279, 0.27329899, 5.87624988, -0.16734575, 0.27329129, 5.87626754, -0.16734896, 0.27327287, 5.87625223, -0.16735133, 0.27329244, 5.87624936]]},
 "free_energy": -237.52453763,
 "mtime": 22.88138590335836,
 "numbers": {"__ndarray__": [[54], "int64", [78, 78, 78, 78, 78, 78, 78, 78, 78, 78, 78, 78, 78, 78, 78, 78, 78, 78, 16, 16, 16, 16, 16, 16, 16, 16, 16, 16, 16, 16, 16, 16, 16, 16, 16, 16, 52, 52, 52, 52, 52, 52, 52, 52, 52, 52, 52, 52, 52, 52, 52, 52, 52, 52]]},
 "pbc": {"__ndarray__": [[3], "bool", [true, true, true]]},
 "positions": {"__ndarray__": [[54, 3], "float64", [1.9410219499079697, 0.33617903643124003, 7.3049509530997705, 0.19690596735743984, 3.3621950366001405, 7.11756298841099, -1.5472099839658402, 6.3882109860285405, 6.9301760649109605, 5.4364509520111, 0.33634800660032005, 7.399573951930501, 3.6923349694605703, 3.36236400676922, 7.21218598724172, 1.9482200155224694, 6.388380954859101, 7.0247990444842205, 8.931881056362299, 0.33651797543596007, 7.494196934342451, 7.187764968948879, 3.3625339755997805, 7.30680896681498, 5.443648965302129, 6.3885500158086606, 7.119422037693331, 1.8250470623959798, 0.5486899527581202, 11.86612007793023, 0.08093096873711014, 3.57470596307004, 11.67873190216501, -1.6631839862807403, 6.600722003329721, 11.49134500143026, 5.32047697703787, 0.5488589737134201, 11.96074206112042, 3.5763609671456695, 3.5748750240704, 11.77335492376102, 1.8322450158223904, 6.600890973498801, 11.58596800026099, 8.815906031680418, 0.5490280346680602, 12.05536505716822, 7.071790966633978, 3.5750449929009602, 11.86797790333428, 5.327674984083449, 6.601060993069861, 11.680589938645502, 0.2237919996674401, 1.29463401450296, 6.121024032870641, -1.52032395790129, 4.320649974079461, 5.93363690113286, -3.26443994045182, 7.34666597424836, 5.74624893644408, 3.7192210017705696, 1.2948029846720401, 6.21564703170137, 1.9751059955090005, 4.3208200235424, 6.02826008332225, 0.23099000671301934, 7.346836033859401, 5.8408719103957205, 7.214650948935409, 1.29497304428308, 6.3102700056530105, 5.4705350187083495, 4.320988953671501, 6.1228820465858504, 3.7264199525821597, 7.3470050040742, 5.935494934774661, 0.10785397517806983, 1.5078610319794805, 10.70107902955627, -1.63626103862465, 4.5338769916017005, 10.513691923366702, -3.38037702117518, 7.5598929917706, 10.32630395867792, 3.6032840259101, 1.5080300021993605, 10.7957020567739, 1.85916806834137, 4.534045961775861, 10.608314925036122, 0.11505198092794965, 7.560061961939682, 10.420926957508652, 7.09871397177924, 1.5081989724141605, 10.89032508115284, 5.354597961887039, 4.53421502277114, 10.702937943793442, 3.6104820329556806, 7.560232021555801, 10.515549934298981, 1.9083259837503999, 2.4139590220235805, 8.5162199666029, 0.16420998118339994, 5.439975970062661, 8.3288329954585, -1.5799060013671298, 8.46599197023156, 8.14144503076972, 5.403755039472699, 2.4141289908084205, 8.61084292062795, 3.6596389309630593, 5.4401450310122215, 8.42345598866761, 1.9155239970414297, 8.466161031231922, 8.23606805236573, 8.89918498534184, 2.41429796102322, 8.70546594500689, 7.15506898169509, 5.4403140012321005, 8.51807901588524, 5.410952999144559, 8.466330001401001, 8.33069105119646, 3.5342659872913798, -0.3969890368219, 13.317303945029082, 1.79015000474085, 2.6290269633470005, 13.1299159803403, 0.04603400109409962, 5.655043003555881, 12.942529051218651, 7.029694937071039, -0.39681997587233997, 13.411926938238192, 5.28557895452051, 2.62919602429656, 13.22453897354941, 3.5414640518261296, 5.655211973775761, 13.03715207843628, 10.52512495657582, -0.39665095491195995, 13.50654892426707, 8.78100895400882, 2.6293659931271205, 13.31916195312267, 7.036892950362069, 5.655382033336, 13.131775024001021]]},
 "stress": {"__ndarray__": [[6], "float64", [-0.16935912598357147, -0.16899813821699727, -0.11299127619251302, 0.002615943620440077, -0.0013285123514891824, -0.0003403957921491099]]},
 "unique_id": "f2e3eec9b9006818db22747a17afe4d1",
 "user": "lpan"},
"27": {
 "calculator": "vasp",
 "calculator_parameters": {"kpoints_generation": {"divisions": [2, 2, 1], "usershift": [0.0, 0.0, 0.0], "genvec1": [0.5, -0.0, 0.0], "genvec2": [-0.0, 0.5, 0.0], "genvec3": [0.0, -0.0, 1.0], "shift": [0.0, 0.0, 0.0]}, "system": "PtSTe", "lcompat": false, "prec": "normal", "enmax": 520.0, "enaug": 368.792, "ediff": 0.0001, "ialgo": 68, "iwavpr": 10, "nbands": 240, "nelect": 396.0, "turbo": 0, "irestart": 0, "nreboot": 0, "nmin": 0, "eref": 0.0, "ismear": 0, "sigma": 0.05, "kspacing": 0.5, "kgamma": true, "lreal": true, "ropt": [-0.0005, -0.0005, -0.0005], "lmaxpaw": -100, "lmaxmix": 2, "nlspline": false, "istart": 0, "icharg": 2, "iniwav": 1, "ispin": 1, "lnoncollinear": false, "magmom": [1.0, 1.0, 1.0, 1.0, 1.0, 1.0, 1.0, 1.0, 1.0, 1.0, 1.0, 1.0, 1.0, 1.0, 1.0, 1.0, 1.0, 1.0, 1.0, 1.0, 1.0, 1.0, 1.0, 1.0, 1.0, 1.0, 1.0, 1.0, 1.0, 1.0, 1.0, 1.0, 1.0, 1.0, 1.0, 1.0, 1.0, 1.0, 1.0, 1.0, 1.0, 1.0, 1.0, 1.0, 1.0, 1.0, 1.0, 1.0, 1.0, 1.0, 1.0, 1.0, 1.0, 1.0], "nupdown": -1.0, "lsorbit": false, "saxis": [0.0, 0.0, 1.0], "lspiral": false, "qspiral": [0.0, 0.0, 0.0], "lzeroz": false, "lasph": false, "lmetagga": false, "nelm": 1, "nelmdl": -5, "nelmin": 2, "enini": 520.0, "ldiag": true, "lsubrot": false, "weimin": 0.0, "ebreak": 1e-07, "deper": 0.3, "nrmm": 4, "time": 0.4, "amix": 0.4, "bmix": 1.0, "amin": 0.1, "amix_mag": 1.6, "bmix_mag": 1.0, "imix": 4, "mixfirst": false, "maxmix": -45, "wc": 100.0, "inimix": 1, "mixpre": 1, "mremove": 5, "ldipol": false, "lmono": false, "idipol": 0, "epsilon": 1.0, "dipol": [-100.0, -100.0, -100.0], "efield": 0.0, "ngx": 64, "ngy": 64, "ngz": 144, "ngxf": 128, "ngyf": 128, "ngzf": 288, "addgrid": false, "nsw": 0, "ibrion": -1, "mdalgo": 0, "isif": 4, "pstress": 0.0, "ediffg": 0.001, "nfree": 1, "potim": 0.25, "smass": -3.0, "scalee": 1.0, "tebeg": 0.0001, "teend": 0.0001, "nblock": 1, "kblock": 1, "npaco": 256, "apaco": 16.0, "isym": 0, "symprec": 1e-05, "lorbit": 0, "rwigs": [-1.0, -1.0, -1.0], "nedos": 301, "emin": 10.0, "emax": -10.0, "efermi": 0.0, "nwrite": 2, "lwave": false, "ldownsample": false, "lcharg": true, "lpard": false, "lvtot": false, "lvhar": false, "lelf": false, "loptics": false, "stm": [0.0, 0.0, 0.0, 0.0, 0.0, 0.0, 0.0], "npar": 20, "nsim": 4, "nblk": -1, "lplane": true, "lscalapack": true, "lscaaware": false, "lscalu": false, "lasync": false, "lorbitalreal": false, "idiot": 3, "ispecial": 0, "lmusic": false, "pomass": [195.08, 32.066, 127.6], "darwinr": [0.0, 0.0, 0.0], "darwinv": [1.0, 1.0, 1.0], "lcorr": true, "gga_compat": true, "lberry": false, "icorelevel": 0, "ldau": false, "i_constrained_m": 0, "gga": "--", "voskown": 0, "lhfcalc": false, "precfock": "", "lsymgrad": false, "lhfone": false, "lrhfcalc": false, "lthomas": false, "lmodelhf": false, "encut4o": -1.0, "exxoep": 0, "fourorbit": 0, "aexx": 0.0, "hfalpha": 0.0, "mcalpha": 0.0, "aldax": 1.0, "aggax": 1.0, "aldac": 1.0, "aggac": 1.0, "nkredx": 1, "nkredy": 1, "nkredz": 1, "shiftred": false, "oddonly": false, "evenonly": false, "lmaxfock": 0, "nmaxfockae": 0, "lfockaedft": false, "hfscreen": 0.0, "hfscreenc": 0.0, "nbandsgwlow": 0, "luse_vdw": false, "zab_vdw": -0.8491, "param1": 0.1234, "param2": 1.0, "param3": 0.0, "model_gw": 0, "model_eps0": 30.68777328, "model_alpha": 1.0, "lepsilon": false, "lrpa": false, "lnabla": false, "lvel": false, "kinter": 0, "cshift": -0.1, "omegamax": -30.0, "deg_threshold": 0.002, "rtime": -0.1, "wplasmai": 0.0, "dfield": [0.0, 0.0, 0.0], "wplasma": [0.0, 0.0, 0.0, 0.0, 0.0, 0.0, 0.0, 0.0, 0.0], "nucind": false, "magpos": [0.0, 0.0, 0.0], "lnicsall": true, "orbitalmag": false, "lmagbloch": false, "lchimag": false, "lgauge": true, "magatom": 0, "magdipol": [0.0, 0.0, 0.0], "avecconst": [0.0, 0.0, 0.0], "ladder": false, "lrpaforce": false, "lfxc": false, "lhartree": true, "ibse": 0, "kpoint": [-1, 0, 0, 0], "ltcte": false, "ltete": false, "ltriplet": false, "lfxceps": false, "lfxheg": false, "naturalo": 2, "l2order": false, "lmp2lt": false, "lusew": false, "encutgw": -2.0, "encutgwsoft": -2.0, "encutlf": -1.0, "lmaxmp2": -1, "scissor": 0.0, "nomega": 0, "nomegar": 0, "nbandsgw": -1, "nbandso": -1, "nbandsv": -1, "nelmhf": 1, "dim": 3, "antires": 0, "omegamin": -30.0, "omegatl": -200.0, "omegagrid": 140, "selfenergy": false, "lspectral": false, "lspectralgw": false, "lsingles": false, "lfermigw": false, "oddonlygw": false, "evenonlygw": false, "nkredlfx": 1, "nkredlfy": 1, "nkredlfz": 1, "maxmem": 2800, "telescope": 0, "taupar": 1, "omegapar": -1, "lambda": 1.0, "ofield_kappa": 0.0, "ofield_k": [0.0, 0.0, 0.0], "ofield_q6_near": 0.0, "ofield_q6_far": 0.0, "ofield_a": 0.0},
 "cell": {"array": {"__ndarray__": [[3, 3], "float64", [5.577001, 9.659646, 0.0, -11.154154, 9.1e-05, -0.000165, 0.000364, -0.00021, 25.633505]]}, "__ase_objtype__": "cell"},
 "ctime": 22.88138590429412,
 "energy": -262.73864882,
 "forces": {"__ndarray__": [[54, 3], "float64", [-0.56302053, 2.05565872, -3.52622758, -0.03561979, 2.09467118, 0.66226714, -0.29639495, 0.25316974, 0.80046575, 0.89590077, -0.19271264, 0.3889508, 0.06598456, -2.47011029, -0.40388977, 0.77049256, 2.06783527, -1.34958756, -0.56529308, -1.13732223, -0.02979261, 0.28714347, -0.30690927, 0.32768487, 1.74329173, 1.28936277, -1.64479607, 0.03562148, -0.69135154, -2.00594235, 2.22509986, -1.06265521, 0.43549792, 1.12248031, -0.84194975, 2.38565557, 1.38068631, 1.45509559, -0.33869039, 1.53365552, 0.84142582, 0.8176522, 0.32946007, -0.75941123, -0.5751392, -2.13229561, 1.2109771, 1.0627612, 0.32792523, -1.40388277, 0.12072695, 2.20094109, -2.50469829, 0.33664176, 1.00625062, -0.28053291, -0.94665445, -0.34000729, -0.55558458, -1.4637962, -0.32582073, -0.19553965, -0.53947396, -0.09290635, 0.99326296, -1.64089868, -0.3173994, 0.33292966, -1.1498109, -0.3482206, 0.20586154, -1.26302549, -0.39121912, -2.04252602, -1.32688693, -0.38014884, 0.49169475, -0.78913756, 0.07473088, -0.07295597, -0.71118609, -1.19818242, 0.27786272, 1.49489998, -0.50570183, -0.49672928, 1.3353692, -0.25284631, -0.51826817, 0.97451128, -0.49079266, -0.15886205, 0.1131334, -0.35824753, -0.55151189, 0.37082265, 0.49553999, 0.42383131, 1.21060874, -0.00413328, 0.2988017, 0.10558453, 0.09267132, 0.68909382, 1.47355131, 0.21556236, 0.07539064, 1.8606095, -0.48024304, 0.71989697, 1.54430636, 0.8999538, -0.53624941, 2.13357978, -1.54637466, -1.58064143, 1.86894657, 0.14689257, -0.08679837, 0.33557445, 1.18829295, 1.57409592, 2.25196567, -1.99260103, -0.88983086, 1.65435285, -0.68076223, -0.17298734, 2.41752243, -0.93755828, -0.24060307, 0.64973591, 2.266296, -1.36613225, 1.69049309, -0.043086, -0.45084919, -0.26191807, -0.08603796, 1.25410978, -1.70876955, -3.28582418, 1.02937375, -2.65817306, 0.44361028, 0.11652805, -0.71284896, -0.5123315, 0.78845319, -0.5866352, -1.00617073, -1.16822113, -1.63370113, 0.72691589, 0.38588573, -0.7965585, -0.43988641, -0.23161449, -1.11854524, -0.86627328, 2.04217259, -1.64178641]]},
 "free_energy": -262.73864882,
 "mtime": 22.88138590429412,
 "numbers": {"__ndarray__": [[54], "int64", [78, 78, 78, 78, 78, 78, 78, 78, 78, 78, 78, 78, 78, 78, 78, 78, 78, 78, 16, 16, 16, 16, 16, 16, 16, 16, 16, 16, 16, 16, 16, 16, 16, 16, 16, 16, 52, 52, 52, 52, 52, 52, 52, 52, 52, 52, 52, 52, 52, 52, 52, 52, 52, 52]]},
 "pbc": {"__ndarray__": [[3], "bool", [true, true, true]]},
 "positions": {"__ndarray__": [[54, 3], "float64", [5.54319793430522, 9.60092859126563, 8.995951949157849, 1.856187569727061, 9.586343151855852, 8.8568288475293, -1.8381370941766406, 9.64213227697024, 8.8378636293312, 1.8303657516814, 3.24029692752027, 8.83965515444835, -1.88028593962303, 3.2817550818207306, 8.877901236918198, -5.57766729340005, 3.16471562331734, 8.91989110473855, -7.3847930922428295, 6.47285174960208, 8.8883702229869, -0.01854127802866976, 6.44048000715099, 8.86216154608695, -3.8065751188600006, 6.44327134228241, 8.888029932556, -0.01945084824758, 0.01990222163212, 15.02109376548685, -3.8167146541563994, 0.00878007617398, 14.90864707366335, -1.8210759754100005, 9.650695224698909, 14.9029851237801, 1.81988367426815, 3.1711816690760894, 14.89563317730805, -1.94615284076621, 3.1740037376489303, 14.838732582966248, -5.56845826664776, 3.2646205284475904, 14.9678841638947, -7.346071040309729, 6.40030753955406, 14.9015630944662, -0.01932431789450027, 6.45867742037719, 14.9467872282395, -3.795489711399911, 6.56291467494179, 14.93328596156405, -1.96180188250263, 1.1045334656786798, 7.731134569390449, -5.550551593553251, 1.10060862573803, 7.757137204700249, -9.27747571716901, 1.07018314688146, 7.69078357990865, -0.009100022181139953, 4.22088336218882, 7.7651806976819495, -3.7218254539927593, 4.27412492773033, 7.730281186007099, -7.3698662718601105, 4.29991530716589, 7.77063078854675, 1.9399215818544098, 7.63924625966627, 7.7034907410853, -1.8365017914266302, 7.4437311180837, 7.70176062911495, -5.604718150465049, 7.562500395142011, 7.69425810875385, 0.07079594646491995, 2.1424614655400505, 16.00751397088545, -3.6747261576707104, 2.17086821721409, 16.03335123823435, -7.40973716984937, 2.2099941443178204, 16.083000044980402, 1.9332725216088005, 5.367889871692971, 16.15285953693895, -1.8708823487461295, 5.440513402219241, 16.1280355507332, -5.5955560537458995, 5.358913757534641, 16.09703305035115, 3.6746725912378504, 8.5336082521574, 16.17055896411095, -0.005703492841189618, 8.517946409099281, 16.06315973925795, -3.732914574398811, 8.62616254861631, 16.029198242743202, 0.03319593156683017, 2.1256845572819603, 10.25011426748115, -3.7492349106438705, 2.1239873690908704, 10.217680906071749, -7.399651669293051, 2.2396127449248002, 10.2178632855781, 1.8584907975763902, 5.39540893634894, 10.32531743282655, -1.9751205381413601, 5.3232078095009205, 10.18758070894855, -5.460110203308629, 5.39859190018933, 10.3149137033733, 3.70111198187158, 8.563849570696531, 10.24714441137105, 0.049350314310470184, 8.577701069776449, 10.3246990426506, -3.7949965803629198, 8.682828440762751, 10.275923262574201, -1.85970094434809, 1.02646426743906, 13.449176815392399, -5.57809163082067, 1.0504255906148299, 13.535229675961048, -9.112790208451031, 0.9962922955516901, 13.611918669058099, -0.06063681864669999, 4.2833764108601, 13.492428307171151, -3.72567741305249, 4.291807677781049, 13.463593745525001, -7.35051278395686, 4.341895997316861, 13.533845480061098, 1.82403354845762, 7.450133781689061, 13.521476772133601, -1.8336959755204498, 7.50346459489019, 13.515311181646949, -5.55301045432224, 7.424677415363561, 13.48515054082595]]},
 "stress": {"__ndarray__": [[6], "float64", [-0.031156902242821697, -0.02776317799331603, -0.0201040939880378, 0.0025416485093676384, -0.0013401070968866804, 0.0010825287159252]]},
 "unique_id": "26935d05a9774c7b3496fdf96bcd3926",
 "user": "lpan"},
"28": {
 "calculator": "vasp",
 "calculator_parameters": {"kpoints_generation": {"divisions": [2, 2, 1], "usershift": [0.0, 0.0, 0.0], "genvec1": [0.5, -0.0, 0.0], "genvec2": [-0.0, 0.5, 0.0], "genvec3": [0.0, -0.0, 1.0], "shift": [0.0, 0.0, 0.0]}, "system": "PtSTe", "lcompat": false, "prec": "normal", "enmax": 520.0, "enaug": 368.792, "ediff": 0.0001, "ialgo": 68, "iwavpr": 10, "nbands": 240, "nelect": 396.0, "turbo": 0, "irestart": 0, "nreboot": 0, "nmin": 0, "eref": 0.0, "ismear": 0, "sigma": 0.05, "kspacing": 0.5, "kgamma": true, "lreal": true, "ropt": [-0.0005, -0.0005, -0.0005], "lmaxpaw": -100, "lmaxmix": 2, "nlspline": false, "istart": 0, "icharg": 2, "iniwav": 1, "ispin": 1, "lnoncollinear": false, "magmom": [1.0, 1.0, 1.0, 1.0, 1.0, 1.0, 1.0, 1.0, 1.0, 1.0, 1.0, 1.0, 1.0, 1.0, 1.0, 1.0, 1.0, 1.0, 1.0, 1.0, 1.0, 1.0, 1.0, 1.0, 1.0, 1.0, 1.0, 1.0, 1.0, 1.0, 1.0, 1.0, 1.0, 1.0, 1.0, 1.0, 1.0, 1.0, 1.0, 1.0, 1.0, 1.0, 1.0, 1.0, 1.0, 1.0, 1.0, 1.0, 1.0, 1.0, 1.0, 1.0, 1.0, 1.0], "nupdown": -1.0, "lsorbit": false, "saxis": [0.0, 0.0, 1.0], "lspiral": false, "qspiral": [0.0, 0.0, 0.0], "lzeroz": false, "lasph": false, "lmetagga": false, "nelm": 1, "nelmdl": -5, "nelmin": 2, "enini": 520.0, "ldiag": true, "lsubrot": false, "weimin": 0.0, "ebreak": 1e-07, "deper": 0.3, "nrmm": 4, "time": 0.4, "amix": 0.4, "bmix": 1.0, "amin": 0.1, "amix_mag": 1.6, "bmix_mag": 1.0, "imix": 4, "mixfirst": false, "maxmix": -45, "wc": 100.0, "inimix": 1, "mixpre": 1, "mremove": 5, "ldipol": false, "lmono": false, "idipol": 0, "epsilon": 1.0, "dipol": [-100.0, -100.0, -100.0], "efield": 0.0, "ngx": 64, "ngy": 64, "ngz": 144, "ngxf": 128, "ngyf": 128, "ngzf": 288, "addgrid": false, "nsw": 0, "ibrion": -1, "mdalgo": 0, "isif": 4, "pstress": 0.0, "ediffg": 0.001, "nfree": 1, "potim": 0.25, "smass": -3.0, "scalee": 1.0, "tebeg": 0.0001, "teend": 0.0001, "nblock": 1, "kblock": 1, "npaco": 256, "apaco": 16.0, "isym": 0, "symprec": 1e-05, "lorbit": 0, "rwigs": [-1.0, -1.0, -1.0], "nedos": 301, "emin": 10.0, "emax": -10.0, "efermi": 0.0, "nwrite": 2, "lwave": false, "ldownsample": false, "lcharg": true, "lpard": false, "lvtot": false, "lvhar": false, "lelf": false, "loptics": false, "stm": [0.0, 0.0, 0.0, 0.0, 0.0, 0.0, 0.0], "npar": 20, "nsim": 4, "nblk": -1, "lplane": true, "lscalapack": true, "lscaaware": false, "lscalu": false, "lasync": false, "lorbitalreal": false, "idiot": 3, "ispecial": 0, "lmusic": false, "pomass": [195.08, 32.066, 127.6], "darwinr": [0.0, 0.0, 0.0], "darwinv": [1.0, 1.0, 1.0], "lcorr": true, "gga_compat": true, "lberry": false, "icorelevel": 0, "ldau": false, "i_constrained_m": 0, "gga": "--", "voskown": 0, "lhfcalc": false, "precfock": "", "lsymgrad": false, "lhfone": false, "lrhfcalc": false, "lthomas": false, "lmodelhf": false, "encut4o": -1.0, "exxoep": 0, "fourorbit": 0, "aexx": 0.0, "hfalpha": 0.0, "mcalpha": 0.0, "aldax": 1.0, "aggax": 1.0, "aldac": 1.0, "aggac": 1.0, "nkredx": 1, "nkredy": 1, "nkredz": 1, "shiftred": false, "oddonly": false, "evenonly": false, "lmaxfock": 0, "nmaxfockae": 0, "lfockaedft": false, "hfscreen": 0.0, "hfscreenc": 0.0, "nbandsgwlow": 0, "luse_vdw": false, "zab_vdw": -0.8491, "param1": 0.1234, "param2": 1.0, "param3": 0.0, "model_gw": 0, "model_eps0": 30.68777328, "model_alpha": 1.0, "lepsilon": false, "lrpa": false, "lnabla": false, "lvel": false, "kinter": 0, "cshift": -0.1, "omegamax": -30.0, "deg_threshold": 0.002, "rtime": -0.1, "wplasmai": 0.0, "dfield": [0.0, 0.0, 0.0], "wplasma": [0.0, 0.0, 0.0, 0.0, 0.0, 0.0, 0.0, 0.0, 0.0], "nucind": false, "magpos": [0.0, 0.0, 0.0], "lnicsall": true, "orbitalmag": false, "lmagbloch": false, "lchimag": false, "lgauge": true, "magatom": 0, "magdipol": [0.0, 0.0, 0.0], "avecconst": [0.0, 0.0, 0.0], "ladder": false, "lrpaforce": false, "lfxc": false, "lhartree": true, "ibse": 0, "kpoint": [-1, 0, 0, 0], "ltcte": false, "ltete": false, "ltriplet": false, "lfxceps": false, "lfxheg": false, "naturalo": 2, "l2order": false, "lmp2lt": false, "lusew": false, "encutgw": -2.0, "encutgwsoft": -2.0, "encutlf": -1.0, "lmaxmp2": -1, "scissor": 0.0, "nomega": 0, "nomegar": 0, "nbandsgw": -1, "nbandso": -1, "nbandsv": -1, "nelmhf": 1, "dim": 3, "antires": 0, "omegamin": -30.0, "omegatl": -200.0, "omegagrid": 140, "selfenergy": false, "lspectral": false, "lspectralgw": false, "lsingles": false, "lfermigw": false, "oddonlygw": false, "evenonlygw": false, "nkredlfx": 1, "nkredlfy": 1, "nkredlfz": 1, "maxmem": 2800, "telescope": 0, "taupar": 1, "omegapar": -1, "lambda": 1.0, "ofield_kappa": 0.0, "ofield_k": [0.0, 0.0, 0.0], "ofield_q6_near": 0.0, "ofield_q6_far": 0.0, "ofield_a": 0.0},
 "cell": {"array": {"__ndarray__": [[3, 3], "float64", [5.577001, 9.659646, 0.0, -11.154154, 9.1e-05, -0.000165, 0.000364, -0.00021, 25.633505]]}, "__ase_objtype__": "cell"},
 "ctime": 22.88138590524734,
 "energy": -264.3544978,
 "forces": {"__ndarray__": [[54, 3], "float64", [1.71187214, -0.21219537, 0.4468826, -1.34393629, -1.97308904, -1.85542071, -1.11699064, 1.07976619, -0.89547125, -1.07157078, 0.92614317, -1.17720305, 0.58251052, -0.44104483, -1.82051991, -1.10397684, 0.73305844, -0.97259884, -0.68382932, -2.51434348, 0.8527955, 1.20242089, -1.1787863, -0.43683922, -0.49901131, -2.51558511, -0.61407219, -0.74049311, -0.27771843, 0.9549915, 0.89962925, -0.8150043, 0.49401908, 1.2529332, 1.73255864, 0.56997489, 1.17675985, 0.00925153, 0.21708345, 0.77421885, 2.30203757, -0.47373779, -1.73164292, 1.85973065, -1.95908749, 0.49282312, 0.22715584, 0.03033749, -1.00688615, 0.65971038, -0.13302657, 0.03878701, -0.69933552, -0.61714073, -0.1768995, 0.21813972, -0.19808058, 0.72239856, -0.22267237, -0.86084822, -0.45173263, -0.41918139, -1.03930847, -0.39431018, 0.28848451, -0.39682645, 0.141893, -0.26450804, 0.1161305, 0.13825514, 0.00508055, -0.54030389, -0.41290018, 0.43871303, -0.52172485, 0.28983205, 0.17240083, -0.8237497, 1.37906511, 0.82712216, -1.48829696, -0.31294876, 0.22556853, 0.77673976, 0.13864884, -1.28443189, 1.3589639, -0.20657357, -0.00228402, 0.38459637, -0.38112198, -0.64647983, 1.3264107, -0.41363491, -0.1930271, 0.3337164, 0.34060283, -0.19132757, 0.34737234, 0.40805117, 0.8581083, 0.82303517, -0.20004775, 0.14932217, 0.0199479, -0.00794854, -0.36138921, 1.1601533, -0.08777174, -0.29876414, 1.1517309, 0.59124899, 1.17783206, 2.01492364, 0.95778957, -0.58495134, 2.15723817, -0.27297674, 0.64059673, 0.77490471, -0.49716739, 1.50073979, 1.01584802, -0.21457739, 0.69770283, 0.44304541, 0.64779545, 0.25549581, 1.49287474, 1.19675373, 0.05275153, 1.51201346, -1.19021098, 1.73416988, 1.54142454, -0.83491858, -0.31851543, -1.17041511, -0.65537495, 0.26870745, -0.55924877, 0.64049315, 0.07309354, -1.03997928, -0.54659179, -0.39364915, -0.68047336, -0.32767526, -0.54925979, 0.91845385, 0.81112223, -1.52099401, -0.40313993, -0.30493727, 0.34657842, -0.89235634, 0.21351858, -1.04145322, -0.81578189, 0.43923423, -0.54002938, -0.84995672]]},
 "free_energy": -264.3544978,
 "mtime": 22.88138590524734,
 "numbers": {"__ndarray__": [[54], "int64", [78, 78, 78, 78, 78, 78, 78, 78, 78, 78, 78, 78, 78, 78, 78, 78, 78, 78, 16, 16, 16, 16, 16, 16, 16, 16, 16, 16, 16, 16, 16, 16, 16, 16, 16, 16, 52, 52, 52, 52, 52, 52, 52, 52, 52, 52, 52, 52, 52, 52, 52, 52, 52, 52]]},
 "pbc": {"__ndarray__": [[3], "bool", [true, true, true]]},
 "positions": {"__ndarray__": [[54, 3], "float64", [-0.08261913678553, 0.00666812877436, 8.8142188589457, -3.6949097450604302, 0.09029160441375, 8.931969633730551, -1.803116002872, 9.60698648860332, 8.893267167229899, -9.224199358719702, 3.18489222963287, 8.90508055081725, -1.9083118124567204, 3.1941426619732702, 8.962804353165499, -5.5058993316606, 3.22274722944337, 8.925652288331548, 3.72834720897676, 6.5548638949733, 8.868238074834151, -0.05062299571680992, 6.457309709805961, 8.86948467649105, -3.6897908371485206, 6.503486340655959, 8.89463997609145, -5.5557614445333305, 9.646807924172252, 14.91373110117505, -3.76225578698528, 0.03121323366223, 14.893091482486948, -1.931021654349979, 9.57039873410145, 14.861046999995951, 1.82640344343935, 3.20860080542161, 14.91235676550075, -1.8644240437649704, 3.1157927007804105, 14.92207240252515, -5.47529816440074, 3.1449039272056303, 15.0150706697307, -7.437468490294381, 6.43251546949977, 14.932774361074749, 0.07228235723093998, 6.4038033985737695, 14.9050587312078, -3.7115287437592595, 6.4564239274145105, 15.00175315420995, -1.8896915705871602, 1.09167940182147, 7.636837002049551, -5.629389767222669, 1.1300803060708702, 7.722426995672449, -9.211682519911141, 1.08605400616295, 7.7330750868245, 0.04001625562436993, 4.2174066032308, 7.70970080839765, -3.70597073073937, 4.33941739108872, 7.64369600974315, -7.39158359582007, 4.3227669690107104, 7.7073444806536, 1.8762620056166401, 7.52660055836379, 7.68210959859735, -1.8926637536034394, 7.479961832551351, 7.685359428743251, -5.67571468869549, 7.47222977224842, 7.74541333372645, 0.036560257015040114, 2.0921366680740507, 16.1037966713588, -3.67576798069747, 2.22886888622017, 16.07943310473245, -7.3955913635883, 2.08029213922841, 16.10123242337875, 1.9110772450494304, 5.39662438967098, 16.04197944301275, -1.7598299826047699, 5.35503076962538, 16.1311390649902, -5.601215823357061, 5.37501903604567, 16.18952082211025, 3.62713186326909, 8.51244811586679, 16.10029315936645, 0.003091950464080432, 8.55721386647148, 16.13222081048235, -3.7279158895765105, 8.61119806809946, 16.08027576654015, 0.027232616026019934, 2.1294322744091896, 10.25036253592395, -3.77514771660812, 2.08484741650823, 10.33112603473575, -7.4293963682081205, 2.14670387261016, 10.21547280205615, 1.8870879887288596, 5.348084895437409, 10.26794663082675, -1.80261718719444, 5.2549068931328495, 10.315345334297, -5.5453273525196405, 5.3510848859763405, 10.34959036674735, 3.6699147863058603, 8.62551130211133, 10.27129069763215, -0.04633945032469965, 8.5505578254396, 10.2777903391739, -3.64770937140425, 8.51337946713138, 10.261113542322299, -1.8005577898757998, 1.0466886829978101, 13.5062302659453, -5.571817220768131, 1.06634117508119, 13.471616757853198, -9.358565170303219, 1.0743134605237201, 13.487492409844549, 0.02893744239814994, 4.29169892065129, 13.472827363527951, -3.6614720741092404, 4.37097130220893, 13.3478915550351, -7.472101282687861, 4.37404820487371, 13.4754977044617, 1.9046740392113204, 7.50736771054502, 13.4805807570044, -1.8800706439557502, 7.4923090083316, 13.49016437885555, -5.5844705265387296, 7.525221469186021, 13.528796667376]]},
 "stress": {"__ndarray__": [[6], "float64", [-0.021267637723352807, -0.025560479755066968, -0.014000248854461378, -0.0032750372536206216, 0.00015208143524047608, 0.00011150427966599374]]},
 "unique_id": "837fb47ebb50959dc384139976f86077",
 "user": "lpan"},
"29": {
 "calculator": "vasp",
 "calculator_parameters": {"kpoints_generation": {"divisions": [2, 2, 1], "usershift": [0.0, 0.0, 0.0], "genvec1": [0.5, -0.0, 0.0], "genvec2": [-0.0, 0.5, 0.0], "genvec3": [0.0, -0.0, 1.0], "shift": [0.0, 0.0, 0.0]}, "system": "PtSTe", "lcompat": false, "prec": "normal", "enmax": 520.0, "enaug": 368.792, "ediff": 0.0001, "ialgo": 68, "iwavpr": 10, "nbands": 240, "nelect": 396.0, "turbo": 0, "irestart": 0, "nreboot": 0, "nmin": 0, "eref": 0.0, "ismear": 0, "sigma": 0.05, "kspacing": 0.5, "kgamma": true, "lreal": true, "ropt": [-0.0005, -0.0005, -0.0005], "lmaxpaw": -100, "lmaxmix": 2, "nlspline": false, "istart": 0, "icharg": 2, "iniwav": 1, "ispin": 1, "lnoncollinear": false, "magmom": [1.0, 1.0, 1.0, 1.0, 1.0, 1.0, 1.0, 1.0, 1.0, 1.0, 1.0, 1.0, 1.0, 1.0, 1.0, 1.0, 1.0, 1.0, 1.0, 1.0, 1.0, 1.0, 1.0, 1.0, 1.0, 1.0, 1.0, 1.0, 1.0, 1.0, 1.0, 1.0, 1.0, 1.0, 1.0, 1.0, 1.0, 1.0, 1.0, 1.0, 1.0, 1.0, 1.0, 1.0, 1.0, 1.0, 1.0, 1.0, 1.0, 1.0, 1.0, 1.0, 1.0, 1.0], "nupdown": -1.0, "lsorbit": false, "saxis": [0.0, 0.0, 1.0], "lspiral": false, "qspiral": [0.0, 0.0, 0.0], "lzeroz": false, "lasph": false, "lmetagga": false, "nelm": 1, "nelmdl": -5, "nelmin": 2, "enini": 520.0, "ldiag": true, "lsubrot": false, "weimin": 0.0, "ebreak": 1e-07, "deper": 0.3, "nrmm": 4, "time": 0.4, "amix": 0.4, "bmix": 1.0, "amin": 0.1, "amix_mag": 1.6, "bmix_mag": 1.0, "imix": 4, "mixfirst": false, "maxmix": -45, "wc": 100.0, "inimix": 1, "mixpre": 1, "mremove": 5, "ldipol": false, "lmono": false, "idipol": 0, "epsilon": 1.0, "dipol": [-100.0, -100.0, -100.0], "efield": 0.0, "ngx": 64, "ngy": 64, "ngz": 144, "ngxf": 128, "ngyf": 128, "ngzf": 288, "addgrid": false, "nsw": 0, "ibrion": -1, "mdalgo": 0, "isif": 4, "pstress": 0.0, "ediffg": 0.001, "nfree": 1, "potim": 0.25, "smass": -3.0, "scalee": 1.0, "tebeg": 0.0001, "teend": 0.0001, "nblock": 1, "kblock": 1, "npaco": 256, "apaco": 16.0, "isym": 0, "symprec": 1e-05, "lorbit": 0, "rwigs": [-1.0, -1.0, -1.0], "nedos": 301, "emin": 10.0, "emax": -10.0, "efermi": 0.0, "nwrite": 2, "lwave": false, "ldownsample": false, "lcharg": true, "lpard": false, "lvtot": false, "lvhar": false, "lelf": false, "loptics": false, "stm": [0.0, 0.0, 0.0, 0.0, 0.0, 0.0, 0.0], "npar": 20, "nsim": 4, "nblk": -1, "lplane": true, "lscalapack": true, "lscaaware": false, "lscalu": false, "lasync": false, "lorbitalreal": false, "idiot": 3, "ispecial": 0, "lmusic": false, "pomass": [195.08, 32.066, 127.6], "darwinr": [0.0, 0.0, 0.0], "darwinv": [1.0, 1.0, 1.0], "lcorr": true, "gga_compat": true, "lberry": false, "icorelevel": 0, "ldau": false, "i_constrained_m": 0, "gga": "--", "voskown": 0, "lhfcalc": false, "precfock": "", "lsymgrad": false, "lhfone": false, "lrhfcalc": false, "lthomas": false, "lmodelhf": false, "encut4o": -1.0, "exxoep": 0, "fourorbit": 0, "aexx": 0.0, "hfalpha": 0.0, "mcalpha": 0.0, "aldax": 1.0, "aggax": 1.0, "aldac": 1.0, "aggac": 1.0, "nkredx": 1, "nkredy": 1, "nkredz": 1, "shiftred": false, "oddonly": false, "evenonly": false, "lmaxfock": 0, "nmaxfockae": 0, "lfockaedft": false, "hfscreen": 0.0, "hfscreenc": 0.0, "nbandsgwlow": 0, "luse_vdw": false, "zab_vdw": -0.8491, "param1": 0.1234, "param2": 1.0, "param3": 0.0, "model_gw": 0, "model_eps0": 30.68777328, "model_alpha": 1.0, "lepsilon": false, "lrpa": false, "lnabla": false, "lvel": false, "kinter": 0, "cshift": -0.1, "omegamax": -30.0, "deg_threshold": 0.002, "rtime": -0.1, "wplasmai": 0.0, "dfield": [0.0, 0.0, 0.0], "wplasma": [0.0, 0.0, 0.0, 0.0, 0.0, 0.0, 0.0, 0.0, 0.0], "nucind": false, "magpos": [0.0, 0.0, 0.0], "lnicsall": true, "orbitalmag": false, "lmagbloch": false, "lchimag": false, "lgauge": true, "magatom": 0, "magdipol": [0.0, 0.0, 0.0], "avecconst": [0.0, 0.0, 0.0], "ladder": false, "lrpaforce": false, "lfxc": false, "lhartree": true, "ibse": 0, "kpoint": [-1, 0, 0, 0], "ltcte": false, "ltete": false, "ltriplet": false, "lfxceps": false, "lfxheg": false, "naturalo": 2, "l2order": false, "lmp2lt": false, "lusew": false, "encutgw": -2.0, "encutgwsoft": -2.0, "encutlf": -1.0, "lmaxmp2": -1, "scissor": 0.0, "nomega": 0, "nomegar": 0, "nbandsgw": -1, "nbandso": -1, "nbandsv": -1, "nelmhf": 1, "dim": 3, "antires": 0, "omegamin": -30.0, "omegatl": -200.0, "omegagrid": 140, "selfenergy": false, "lspectral": false, "lspectralgw": false, "lsingles": false, "lfermigw": false, "oddonlygw": false, "evenonlygw": false, "nkredlfx": 1, "nkredlfy": 1, "nkredlfz": 1, "maxmem": 2800, "telescope": 0, "taupar": 1, "omegapar": -1, "lambda": 1.0, "ofield_kappa": 0.0, "ofield_k": [0.0, 0.0, 0.0], "ofield_q6_near": 0.0, "ofield_q6_far": 0.0, "ofield_a": 0.0},
 "cell": {"array": {"__ndarray__": [[3, 3], "float64", [5.577001, 9.659646, 0.0, -11.154154, 9.1e-05, -0.000165, 0.000364, -0.00021, 25.633505]]}, "__ase_objtype__": "cell"},
 "ctime": 22.881385906219517,
 "energy": -263.73942837,
 "forces": {"__ndarray__": [[54, 3], "float64", [-0.07483674, 0.40217924, -0.02715611, -0.91688288, -1.44481925, -1.36473572, -0.58687618, 0.28827461, -0.61930737, -0.33263074, 0.04275265, -0.86722239, -1.97441, -1.369095, -0.99254152, 1.83648577, -0.33332873, -1.04698312, -1.90565691, 0.47282508, 0.37852791, 0.72886425, 0.14051951, 0.17485235, 0.29208988, -1.1512669, 0.63372243, -0.23891586, 1.49839735, 0.4013809, 0.8445909, 0.49989484, -1.44821463, 0.12001185, 1.4192718, 0.29125835, -0.24064134, -0.51314847, 0.69992896, -1.08033448, -0.59551075, 3.52085868, -0.91306139, 0.76596182, -1.56417318, 2.29096252, 0.0956902, -0.57956094, 0.28234539, -0.61333931, -0.37319845, -0.52770609, -1.29952411, 1.37849234, 0.60298643, 0.51342916, -1.70449237, 0.02328472, -0.25629004, 0.10652456, 0.84677201, 0.42765602, -0.86485249, -0.15470353, -0.21823981, -1.4955129, -0.06570584, 0.31574562, -0.07994608, -0.43174043, 0.03267948, -0.57797758, -0.19434675, 0.34346783, -0.57044451, -0.43483026, -0.31706257, -1.38970055, 0.21689215, 0.20359682, -1.74555424, -0.12100026, 0.33132984, 0.31639778, 1.30887614, -0.75886088, 1.54183232, -0.24320263, 0.53875997, 1.4631868, -1.58308836, -0.35962562, 1.64082919, 0.29021654, 0.42742501, 0.27275619, -0.7213163, 0.17361795, 0.6478026, -0.11128419, -0.46375853, 0.9054827, -0.14818717, -0.23657538, 1.65383413, -0.15438204, -0.13095621, 1.12614403, 0.93420176, -0.28922181, 1.63729204, -0.10486114, 1.63708808, 1.23219631, -0.0861212, -0.57967273, 1.58191878, 0.59304228, 0.52571726, 0.90735253, -0.20254185, 1.31689688, 0.87441315, 1.2452187, 0.27007388, 1.60375425, -0.77361311, -1.51396543, 1.25634853, 0.48355472, 0.38968869, 1.84001182, 0.52205387, 0.14014098, 1.01838017, -0.44443905, -1.57534742, -1.06365038, -0.0022189, 0.15132514, -0.79018146, -0.06585413, -0.54370421, -0.95672206, 1.89382406, 1.34543335, -1.59733135, -1.4301052, 0.54076719, -1.6159614, 1.12042724, 0.8153701, -1.26518599, -0.81517383, 0.37574004, -0.30909905, 1.14014303, -0.77047721, -2.69275231, -0.53617544, -1.107926, -1.50302166]]},
 "free_energy": -263.73942837,
 "mtime": 22.881385906219517,
 "numbers": {"__ndarray__": [[54], "int64", [78, 78, 78, 78, 78, 78, 78, 78, 78, 78, 78, 78, 78, 78, 78, 78, 78, 78, 16, 16, 16, 16, 16, 16, 16, 16, 16, 16, 16, 16, 16, 16, 16, 16, 16, 16, 52, 52, 52, 52, 52, 52, 52, 52, 52, 52, 52, 52, 52, 52, 52, 52, 52, 52]]},
 "pbc": {"__ndarray__": [[3], "bool", [true, true, true]]},
 "positions": {"__ndarray__": [[54, 3], "float64", [0.0011221916104200006, 0.01532856886112, 8.81982376426155, -3.7001298970203496, 0.05672920606522, 8.95994855751605, -7.443578186077779, 0.023019620445800002, 8.87526855461215, 1.8580926629478203, 3.2243680561457, 8.9112669982014, -1.8131010714558, 3.29831474594809, 8.91040357931605, -5.6647453987020295, 3.2298218889474004, 8.89541797870635, -7.388637864077619, 6.47176812395317, 8.8570032243128, -0.05358939402023968, 6.42995776929014, 8.83028508503505, -3.7506697071852297, 6.48691567878201, 8.80694725280995, -5.565717195383379, 9.612066052163918, 14.96130883022935, 1.8428625932382598, 9.632941567617472, 15.04087980274995, -1.8798256384758991, 9.618451579916051, 14.888418034548899, 1.8240209778807899, 3.2264366203563903, 14.942296255427099, -1.81030103489797, 3.22203135689676, 14.7718112528948, -5.53457936835056, 3.1759060830763906, 15.008779834911149, 3.6680235852645398, 6.432530754505141, 14.9543503070499, -9.742031500977984e-05, 6.45618466695815, 14.912605767707399, -3.7118782665292995, 6.46683307329464, 14.853830305548, -1.9430958174946, 1.08632984157488, 7.81075061739815, -5.589611079845301, 1.1165602309221, 7.621970249840451, -9.37285864699977, 1.07061427517009, 7.67766524442275, 0.028043093121300173, 4.30091555479128, 7.7627856252374, -3.7237133638085496, 4.256723191685761, 7.625430530547449, -7.415406637052181, 4.30999002480101, 7.6806894935384, 1.8907835362409502, 7.526978490260991, 7.69755758563005, -1.8443770928260697, 7.579921021761381, 7.7285020162386, -5.60317957367128, 7.514988713380251, 7.740640313892451, -0.02695429548989995, 2.11568503110681, 16.147481431580353, -3.74303168966148, 2.22154383489018, 16.05339032555805, -7.42948091852425, 2.05348946933604, 16.04315252436465, 1.9725539884884, 5.37794234911783, 16.04020231572835, -1.8824093429407305, 5.29349698297819, 16.0888955553679, -5.465795465553139, 5.354356843248151, 16.11558213130695, 3.73920914103818, 8.613531354905149, 16.1447826962397, -0.023215508344080225, 8.574796987413372, 16.02047741451685, -3.69210731632403, 8.5663058180033, 16.06734611438795, -0.05912748761511004, 2.1553564869453297, 10.24014531628, -3.74914424898697, 2.11824278893363, 10.30723570752785, -7.46068293461842, 2.1714913320059996, 10.280192626293749, 1.8047890434463403, 5.37629130313942, 10.2659093595451, -1.9044063107361897, 5.344735295373111, 10.306552307184301, -5.65935676302279, 5.355912640408469, 10.2349858519294, 3.8045365784371, 8.724551750338442, 10.300146710749349, -0.056384128421150335, 8.54533920168128, 10.1904640610274, -3.7690047473009307, 8.58018830355669, 10.2528005388087, -1.8310681210671602, 1.08451201329862, 13.5322851804062, -5.539367981014051, 1.0312950529846299, 13.532235906117151, -9.33101276971448, 1.11850865425386, 13.5096615767596, -0.04913684363417966, 4.25853728150067, 13.48164082884905, -3.6759449572046607, 4.26049868754498, 13.519962826073149, -7.48466756002749, 4.20019500488797, 13.594661221696851, 1.93543720446768, 7.50607434972118, 13.464755097135802, -1.9074931590617197, 7.542470768227961, 13.58278713906755, -5.57827735282453, 7.582607036458071, 13.54074404556335]]},
 "stress": {"__ndarray__": [[6], "float64", [-0.027575473088565994, -0.0288032361856319, -0.01867558074531105, -0.0007584047128295233, -3.424609951717004e-05, 0.00019444121575338372]]},
 "unique_id": "b2aa4fb9aee650d887ad2cc18a7aa879",
 "user": "lpan"},
"30": {
 "calculator": "vasp",
 "calculator_parameters": {"kpoints_generation": {"divisions": [2, 2, 1], "usershift": [0.0, 0.0, 0.0], "genvec1": [0.5, -0.0, 0.0], "genvec2": [-0.0, 0.5, 0.0], "genvec3": [0.0, -0.0, 1.0], "shift": [0.0, 0.0, 0.0]}, "system": "PtSTe", "lcompat": false, "prec": "normal", "enmax": 520.0, "enaug": 368.792, "ediff": 0.0001, "ialgo": 68, "iwavpr": 10, "nbands": 240, "nelect": 396.0, "turbo": 0, "irestart": 0, "nreboot": 0, "nmin": 0, "eref": 0.0, "ismear": 0, "sigma": 0.05, "kspacing": 0.5, "kgamma": true, "lreal": true, "ropt": [-0.0005, -0.0005, -0.0005], "lmaxpaw": -100, "lmaxmix": 2, "nlspline": false, "istart": 0, "icharg": 2, "iniwav": 1, "ispin": 1, "lnoncollinear": false, "magmom": [1.0, 1.0, 1.0, 1.0, 1.0, 1.0, 1.0, 1.0, 1.0, 1.0, 1.0, 1.0, 1.0, 1.0, 1.0, 1.0, 1.0, 1.0, 1.0, 1.0, 1.0, 1.0, 1.0, 1.0, 1.0, 1.0, 1.0, 1.0, 1.0, 1.0, 1.0, 1.0, 1.0, 1.0, 1.0, 1.0, 1.0, 1.0, 1.0, 1.0, 1.0, 1.0, 1.0, 1.0, 1.0, 1.0, 1.0, 1.0, 1.0, 1.0, 1.0, 1.0, 1.0, 1.0], "nupdown": -1.0, "lsorbit": false, "saxis": [0.0, 0.0, 1.0], "lspiral": false, "qspiral": [0.0, 0.0, 0.0], "lzeroz": false, "lasph": false, "lmetagga": false, "nelm": 1, "nelmdl": -5, "nelmin": 2, "enini": 520.0, "ldiag": true, "lsubrot": false, "weimin": 0.0, "ebreak": 1e-07, "deper": 0.3, "nrmm": 4, "time": 0.4, "amix": 0.4, "bmix": 1.0, "amin": 0.1, "amix_mag": 1.6, "bmix_mag": 1.0, "imix": 4, "mixfirst": false, "maxmix": -45, "wc": 100.0, "inimix": 1, "mixpre": 1, "mremove": 5, "ldipol": false, "lmono": false, "idipol": 0, "epsilon": 1.0, "dipol": [-100.0, -100.0, -100.0], "efield": 0.0, "ngx": 64, "ngy": 64, "ngz": 144, "ngxf": 128, "ngyf": 128, "ngzf": 288, "addgrid": false, "nsw": 0, "ibrion": -1, "mdalgo": 0, "isif": 4, "pstress": 0.0, "ediffg": 0.001, "nfree": 1, "potim": 0.25, "smass": -3.0, "scalee": 1.0, "tebeg": 0.0001, "teend": 0.0001, "nblock": 1, "kblock": 1, "npaco": 256, "apaco": 16.0, "isym": 0, "symprec": 1e-05, "lorbit": 0, "rwigs": [-1.0, -1.0, -1.0], "nedos": 301, "emin": 10.0, "emax": -10.0, "efermi": 0.0, "nwrite": 2, "lwave": false, "ldownsample": false, "lcharg": true, "lpard": false, "lvtot": false, "lvhar": false, "lelf": false, "loptics": false, "stm": [0.0, 0.0, 0.0, 0.0, 0.0, 0.0, 0.0], "npar": 20, "nsim": 4, "nblk": -1, "lplane": true, "lscalapack": true, "lscaaware": false, "lscalu": false, "lasync": false, "lorbitalreal": false, "idiot": 3, "ispecial": 0, "lmusic": false, "pomass": [195.08, 32.066, 127.6], "darwinr": [0.0, 0.0, 0.0], "darwinv": [1.0, 1.0, 1.0], "lcorr": true, "gga_compat": true, "lberry": false, "icorelevel": 0, "ldau": false, "i_constrained_m": 0, "gga": "--", "voskown": 0, "lhfcalc": false, "precfock": "", "lsymgrad": false, "lhfone": false, "lrhfcalc": false, "lthomas": false, "lmodelhf": false, "encut4o": -1.0, "exxoep": 0, "fourorbit": 0, "aexx": 0.0, "hfalpha": 0.0, "mcalpha": 0.0, "aldax": 1.0, "aggax": 1.0, "aldac": 1.0, "aggac": 1.0, "nkredx": 1, "nkredy": 1, "nkredz": 1, "shiftred": false, "oddonly": false, "evenonly": false, "lmaxfock": 0, "nmaxfockae": 0, "lfockaedft": false, "hfscreen": 0.0, "hfscreenc": 0.0, "nbandsgwlow": 0, "luse_vdw": false, "zab_vdw": -0.8491, "param1": 0.1234, "param2": 1.0, "param3": 0.0, "model_gw": 0, "model_eps0": 30.68777328, "model_alpha": 1.0, "lepsilon": false, "lrpa": false, "lnabla": false, "lvel": false, "kinter": 0, "cshift": -0.1, "omegamax": -30.0, "deg_threshold": 0.002, "rtime": -0.1, "wplasmai": 0.0, "dfield": [0.0, 0.0, 0.0], "wplasma": [0.0, 0.0, 0.0, 0.0, 0.0, 0.0, 0.0, 0.0, 0.0], "nucind": false, "magpos": [0.0, 0.0, 0.0], "lnicsall": true, "orbitalmag": false, "lmagbloch": false, "lchimag": false, "lgauge": true, "magatom": 0, "magdipol": [0.0, 0.0, 0.0], "avecconst": [0.0, 0.0, 0.0], "ladder": false, "lrpaforce": false, "lfxc": false, "lhartree": true, "ibse": 0, "kpoint": [-1, 0, 0, 0], "ltcte": false, "ltete": false, "ltriplet": false, "lfxceps": false, "lfxheg": false, "naturalo": 2, "l2order": false, "lmp2lt": false, "lusew": false, "encutgw": -2.0, "encutgwsoft": -2.0, "encutlf": -1.0, "lmaxmp2": -1, "scissor": 0.0, "nomega": 0, "nomegar": 0, "nbandsgw": -1, "nbandso": -1, "nbandsv": -1, "nelmhf": 1, "dim": 3, "antires": 0, "omegamin": -30.0, "omegatl": -200.0, "omegagrid": 140, "selfenergy": false, "lspectral": false, "lspectralgw": false, "lsingles": false, "lfermigw": false, "oddonlygw": false, "evenonlygw": false, "nkredlfx": 1, "nkredlfy": 1, "nkredlfz": 1, "maxmem": 2800, "telescope": 0, "taupar": 1, "omegapar": -1, "lambda": 1.0, "ofield_kappa": 0.0, "ofield_k": [0.0, 0.0, 0.0], "ofield_q6_near": 0.0, "ofield_q6_far": 0.0, "ofield_a": 0.0},
 "cell": {"array": {"__ndarray__": [[3, 3], "float64", [5.577001, 9.659646, 0.0, -11.154154, 9.1e-05, -0.000165, 0.000364, -0.00021, 25.633505]]}, "__ase_objtype__": "cell"},
 "ctime": 22.881385907207655,
 "energy": -263.17579127,
 "forces": {"__ndarray__": [[54, 3], "float64", [-1.39953527, -0.12935999, 0.53299559, -0.70256871, -2.21372412, 0.79444531, 1.1453055, 0.51608029, -0.34003859, 1.59953547, -0.23430972, -0.72442942, -1.42614142, -1.18693623, -0.07075301, -2.57832022, 0.9551547, -1.59838295, -1.03705848, 0.25620818, -1.20705849, 0.35006352, 0.15618779, 0.308254, 1.59854787, 0.01754939, 0.9410299, -0.3546807, -0.54819156, 0.19306587, 0.98223022, -1.00873856, 2.91656007, -0.79772952, -1.11116111, 1.91007408, -0.47120274, 1.80388001, -0.03853449, 1.71526105, 0.42355651, -0.11861299, -0.12113192, -1.58879776, -1.05956764, -1.8784881, 0.56844848, 0.62192463, 0.92209166, -0.49658397, 0.95612157, 1.30995109, 0.46337801, 0.86786937, 0.85086803, 0.0839631, -1.61404996, 0.17573794, -0.31594613, -1.19712136, -0.10225299, 0.06283672, -1.12904347, 0.32201941, 0.17113094, -1.79852396, -0.31169475, 0.18449147, -0.95667866, 0.86283366, 0.73872468, -0.90132832, 0.74412168, 0.49310674, -1.41795604, -0.32388918, -0.32893133, -1.65073849, -0.42543843, 0.26631486, -1.34825651, -0.07525785, 0.57330506, 1.07002456, -1.14767818, -0.58406404, 1.16679051, 0.5160949, -1.3300949, 1.63530323, 0.25538823, 0.1360874, 0.25789499, -0.14900117, 0.22495094, 0.33533155, -0.23767444, 0.68475391, 1.11236798, 0.23291167, -0.56558067, -0.20369924, -0.20070825, -0.0215055, 1.36781013, -0.27313982, 0.36073193, -0.2662568, -0.826408, -1.53619298, 2.51034216, 2.30502954, 0.03508722, 1.66926191, 0.06217295, 0.44094967, 1.81124364, -0.0135147, -0.25251514, 0.75761112, -1.53318434, 1.25476518, 2.14007438, 0.75175327, -0.31633154, 1.89182795, 0.43620395, 1.34196336, 0.70001982, -0.17480854, 0.43588644, 0.91999121, -0.30502622, -0.83280516, 0.89900294, 1.88128156, 0.39296737, -1.96814848, -0.79486868, 2.34771119, -2.55482381, -0.58722929, -0.34510163, -1.72302353, -0.78584453, -0.60232653, -0.58576468, -0.1049762, 0.15542365, -1.86837951, 0.41811951, 0.27296205, -0.52664953, 0.69431858, -0.44624008, -0.91567524, -0.79409938, 0.17047001, -1.42501063, -0.19828925, 0.0064114, -1.07873266]]},
 "free_energy": -263.17579127,
 "mtime": 22.881385907207655,
 "numbers": {"__ndarray__": [[54], "int64", [78, 78, 78, 78, 78, 78, 78, 78, 78, 78, 78, 78, 78, 78, 78, 78, 78, 78, 16, 16, 16, 16, 16, 16, 16, 16, 16, 16, 16, 16, 16, 16, 16, 16, 16, 16, 52, 52, 52, 52, 52, 52, 52, 52, 52, 52, 52, 52, 52, 52, 52, 52, 52, 52]]},
 "pbc": {"__ndarray__": [[3], "bool", [true, true, true]]},
 "positions": {"__ndarray__": [[54, 3], "float64", [-11.09915478831768, 0.00231124392494, 8.8518366430085, -3.6792201453274505, 0.10794921542665001, 8.8356689944534, -1.9131881458370805, 9.636641117900641, 8.9375087153253, 1.79753685742824, 3.2926278791158303, 8.900899586363, -1.8178812860165998, 3.2440965933544703, 8.8024953746927, -5.48780958314796, 3.17535772173866, 8.9581203580818, -7.414751859123951, 6.382016430465299, 8.8975201788719, 0.0040938106595898175, 6.47258323122337, 8.8381371168564, -3.77315707276191, 6.41958253520077, 8.837983005058451, 0.00734104276888, 0.01411790039868, 14.9827887830244, 1.8308616299331792, 9.641104573334031, 14.795033479487602, -7.40151468604282, 0.07005879497054, 14.8760397393706, -9.304247021116538, 3.15135789972597, 14.896422870570051, -1.8844631057055603, 3.2108120228853605, 14.9268273350959, -5.56397860043292, 3.29280538518374, 15.010334611725549, -7.34395875076742, 6.384505868281491, 14.8593902492478, -0.0399363842836897, 6.436021125326651, 14.8931028673232, -3.7616421424114703, 6.44396996825225, 14.981973706812148, -1.8923047295236, 1.07525169090625, 7.74025855560955, -5.61236451802766, 1.10962316198154, 7.769631778014751, -9.283243392591912, 1.0940079273493, 7.752949411086901, -0.016613209689459757, 4.3252468198533505, 7.73068340587895, -3.7130494214487695, 4.25408498324305, 7.703464483061049, -7.493206367377639, 4.18274196907564, 7.7313666124776, 1.8355508769378497, 7.491406496250061, 7.75095858434405, -1.8555424651397299, 7.562469515759321, 7.8007192737348, -5.56347522342293, 7.468602941174621, 7.75195515748175, 0.01124798102658991, 2.0983154673698, 16.0845698337337, -3.59184194410946, 2.1620033117846997, 16.082143609758848, -7.47886217027398, 2.29546373887955, 16.0378318003522, 1.8495698802407, 5.33758068980915, 16.0907980476806, -1.8294739196164393, 5.327042359990861, 16.1691604517652, -5.5753111726609, 5.3467242878494705, 16.1124386777612, 3.65763657073269, 8.62191441167241, 16.1682693985964, 0.025026742765819617, 8.60410822784056, 15.9879935622757, -3.64569304643277, 8.57511661994005, 16.25644483572495, 0.006523066015680073, 2.23141956292189, 10.167809681060751, -3.79191161913233, 2.1335322358746707, 10.339176854877751, -7.480462816574479, 2.14442741293807, 10.2260925398801, 1.8424866981102, 5.42964196113867, 10.3476647060386, -1.7548326266632102, 5.28960392586464, 10.1615834214607, -5.597278456491379, 5.36565918424711, 10.24248269285495, 3.69287569221689, 8.49104793658472, 10.269185367897151, 0.05595828031196991, 8.58331409524532, 10.2743797531555, -3.7368847623425405, 8.59933337785896, 10.332776873346049, -1.92580210886116, 1.05749879356913, 13.566333250766, -5.54691725178924, 1.0155951123063, 13.556926376873552, -9.29278069127528, 1.04425837296405, 13.554128961225102, 0.05100762239538997, 4.31897210392309, 13.449592222810749, -3.718386921593589, 4.3154640819209, 13.619841399340801, -7.4412947857560106, 4.21427985739722, 13.45026231367125, 1.8235743582173507, 7.4651771255937405, 13.472749907222, -1.8696178186497898, 7.51014942989905, 13.5817334129892, -5.519243124142319, 7.55949161131826, 13.53805180388295]]},
 "stress": {"__ndarray__": [[6], "float64", [-0.03056134681053511, -0.0287320850787439, -0.01988719304497793, 0.0013297949004749327, 0.0007211377541029714, -0.0004132164840037591]]},
 "unique_id": "cd31d261c05a5f8dd7d7151656c0b25e",
 "user": "lpan"},
"31": {
 "calculator": "vasp",
 "calculator_parameters": {"kpoints_generation": {"divisions": [2, 2, 1], "usershift": [0.0, 0.0, 0.0], "genvec1": [0.5, -0.0, 0.0], "genvec2": [-0.0, 0.5, 0.0], "genvec3": [0.0, -0.0, 1.0], "shift": [0.0, 0.0, 0.0]}, "system": "PtSTe", "lcompat": false, "prec": "normal", "enmax": 520.0, "enaug": 368.792, "ediff": 0.0001, "ialgo": 68, "iwavpr": 10, "nbands": 240, "nelect": 396.0, "turbo": 0, "irestart": 0, "nreboot": 0, "nmin": 0, "eref": 0.0, "ismear": 0, "sigma": 0.05, "kspacing": 0.5, "kgamma": true, "lreal": true, "ropt": [-0.0005, -0.0005, -0.0005], "lmaxpaw": -100, "lmaxmix": 2, "nlspline": false, "istart": 0, "icharg": 2, "iniwav": 1, "ispin": 1, "lnoncollinear": false, "magmom": [1.0, 1.0, 1.0, 1.0, 1.0, 1.0, 1.0, 1.0, 1.0, 1.0, 1.0, 1.0, 1.0, 1.0, 1.0, 1.0, 1.0, 1.0, 1.0, 1.0, 1.0, 1.0, 1.0, 1.0, 1.0, 1.0, 1.0, 1.0, 1.0, 1.0, 1.0, 1.0, 1.0, 1.0, 1.0, 1.0, 1.0, 1.0, 1.0, 1.0, 1.0, 1.0, 1.0, 1.0, 1.0, 1.0, 1.0, 1.0, 1.0, 1.0, 1.0, 1.0, 1.0, 1.0], "nupdown": -1.0, "lsorbit": false, "saxis": [0.0, 0.0, 1.0], "lspiral": false, "qspiral": [0.0, 0.0, 0.0], "lzeroz": false, "lasph": false, "lmetagga": false, "nelm": 1, "nelmdl": -5, "nelmin": 2, "enini": 520.0, "ldiag": true, "lsubrot": false, "weimin": 0.0, "ebreak": 1e-07, "deper": 0.3, "nrmm": 4, "time": 0.4, "amix": 0.4, "bmix": 1.0, "amin": 0.1, "amix_mag": 1.6, "bmix_mag": 1.0, "imix": 4, "mixfirst": false, "maxmix": -45, "wc": 100.0, "inimix": 1, "mixpre": 1, "mremove": 5, "ldipol": false, "lmono": false, "idipol": 0, "epsilon": 1.0, "dipol": [-100.0, -100.0, -100.0], "efield": 0.0, "ngx": 64, "ngy": 64, "ngz": 144, "ngxf": 128, "ngyf": 128, "ngzf": 288, "addgrid": false, "nsw": 0, "ibrion": -1, "mdalgo": 0, "isif": 4, "pstress": 0.0, "ediffg": 0.001, "nfree": 1, "potim": 0.25, "smass": -3.0, "scalee": 1.0, "tebeg": 0.0001, "teend": 0.0001, "nblock": 1, "kblock": 1, "npaco": 256, "apaco": 16.0, "isym": 0, "symprec": 1e-05, "lorbit": 0, "rwigs": [-1.0, -1.0, -1.0], "nedos": 301, "emin": 10.0, "emax": -10.0, "efermi": 0.0, "nwrite": 2, "lwave": false, "ldownsample": false, "lcharg": true, "lpard": false, "lvtot": false, "lvhar": false, "lelf": false, "loptics": false, "stm": [0.0, 0.0, 0.0, 0.0, 0.0, 0.0, 0.0], "npar": 20, "nsim": 4, "nblk": -1, "lplane": true, "lscalapack": true, "lscaaware": false, "lscalu": false, "lasync": false, "lorbitalreal": false, "idiot": 3, "ispecial": 0, "lmusic": false, "pomass": [195.08, 32.066, 127.6], "darwinr": [0.0, 0.0, 0.0], "darwinv": [1.0, 1.0, 1.0], "lcorr": true, "gga_compat": true, "lberry": false, "icorelevel": 0, "ldau": false, "i_constrained_m": 0, "gga": "--", "voskown": 0, "lhfcalc": false, "precfock": "", "lsymgrad": false, "lhfone": false, "lrhfcalc": false, "lthomas": false, "lmodelhf": false, "encut4o": -1.0, "exxoep": 0, "fourorbit": 0, "aexx": 0.0, "hfalpha": 0.0, "mcalpha": 0.0, "aldax": 1.0, "aggax": 1.0, "aldac": 1.0, "aggac": 1.0, "nkredx": 1, "nkredy": 1, "nkredz": 1, "shiftred": false, "oddonly": false, "evenonly": false, "lmaxfock": 0, "nmaxfockae": 0, "lfockaedft": false, "hfscreen": 0.0, "hfscreenc": 0.0, "nbandsgwlow": 0, "luse_vdw": false, "zab_vdw": -0.8491, "param1": 0.1234, "param2": 1.0, "param3": 0.0, "model_gw": 0, "model_eps0": 30.68777328, "model_alpha": 1.0, "lepsilon": false, "lrpa": false, "lnabla": false, "lvel": false, "kinter": 0, "cshift": -0.1, "omegamax": -30.0, "deg_threshold": 0.002, "rtime": -0.1, "wplasmai": 0.0, "dfield": [0.0, 0.0, 0.0], "wplasma": [0.0, 0.0, 0.0, 0.0, 0.0, 0.0, 0.0, 0.0, 0.0], "nucind": false, "magpos": [0.0, 0.0, 0.0], "lnicsall": true, "orbitalmag": false, "lmagbloch": false, "lchimag": false, "lgauge": true, "magatom": 0, "magdipol": [0.0, 0.0, 0.0], "avecconst": [0.0, 0.0, 0.0], "ladder": false, "lrpaforce": false, "lfxc": false, "lhartree": true, "ibse": 0, "kpoint": [-1, 0, 0, 0], "ltcte": false, "ltete": false, "ltriplet": false, "lfxceps": false, "lfxheg": false, "naturalo": 2, "l2order": false, "lmp2lt": false, "lusew": false, "encutgw": -2.0, "encutgwsoft": -2.0, "encutlf": -1.0, "lmaxmp2": -1, "scissor": 0.0, "nomega": 0, "nomegar": 0, "nbandsgw": -1, "nbandso": -1, "nbandsv": -1, "nelmhf": 1, "dim": 3, "antires": 0, "omegamin": -30.0, "omegatl": -200.0, "omegagrid": 140, "selfenergy": false, "lspectral": false, "lspectralgw": false, "lsingles": false, "lfermigw": false, "oddonlygw": false, "evenonlygw": false, "nkredlfx": 1, "nkredlfy": 1, "nkredlfz": 1, "maxmem": 2800, "telescope": 0, "taupar": 1, "omegapar": -1, "lambda": 1.0, "ofield_kappa": 0.0, "ofield_k": [0.0, 0.0, 0.0], "ofield_q6_near": 0.0, "ofield_q6_far": 0.0, "ofield_a": 0.0},
 "cell": {"array": {"__ndarray__": [[3, 3], "float64", [5.577001, 9.659646, 0.0, -11.154154, 9.1e-05, -0.000165, 0.000364, -0.00021, 25.633505]]}, "__ase_objtype__": "cell"},
 "ctime": 22.88138590820733,
 "energy": -264.4884108,
 "forces": {"__ndarray__": [[54, 3], "float64", [-0.20255964, 0.45375163, 0.98499058, 0.5989043, 0.22426269, 0.80988563, -0.82353994, -0.75899874, -0.4162303, 0.3102949, 0.35083984, -1.91239816, -0.22102477, -0.43838511, 0.20266849, -0.63133333, -0.85109417, -1.02139266, -0.30991368, 0.21228018, -0.00339499, 1.34241628, -1.43856401, 0.90080936, 1.64469313, -2.13538046, -0.82974733, 1.67311856, -0.06871337, 0.76764122, -1.96763584, 1.18841578, 0.25174121, 0.18203493, 0.36764522, -0.16869618, -0.59462737, -1.74923103, 0.04548301, -1.62112276, -2.14877531, 2.10209786, -0.24882247, -1.34880661, -0.5525506, 0.31481974, -1.09702746, 1.07857657, -0.00036572, 0.07212062, -0.04283112, -0.05394821, 2.43059082, 1.33519643, 0.10133545, 0.42572919, -1.213246, -0.62176028, 0.43182469, -1.32442304, 0.28477519, -0.08839268, 0.03818816, -0.2088526, -0.28276041, -0.43922051, -0.3114882, 0.04737761, -1.40049989, 0.02302057, -0.25877307, -1.0477833, 0.15942256, 0.2611907, -1.04184951, -0.93013973, 1.36247908, -0.8981432, -0.79435744, -0.12172645, -0.29334835, -0.22484796, 0.13030091, 0.2394941, 0.30016353, 0.44149316, 0.19873998, 0.47980156, 0.24589694, 0.45717877, -0.39476652, 1.4800927, 1.86735838, 0.04484681, 0.07795137, 0.29608696, 0.2064808, 0.29452278, 0.81423295, 0.66733387, 0.02454609, 1.18099302, 0.19748539, 0.17790899, 0.79560071, -0.66052704, 0.0073639, 0.18942901, -0.59516921, -1.40675684, 0.88066715, 0.94935938, -0.62737702, 1.15223565, 0.35101158, -0.20716562, 1.10396877, -0.05621918, 0.94424419, 1.36754288, -0.37805972, 0.60504612, 0.40071948, -0.4121125, 1.10582094, 1.55608541, 0.76584157, -0.1333015, 0.27221335, -0.29161469, 0.13086835, 0.78005675, 0.30418337, 2.2489313, 1.26527214, 0.23071405, 1.36329145, -1.39377094, 0.16838189, 0.46352068, -0.34179841, -0.50477295, -0.78810669, -0.66159553, 1.53760667, 0.4197364, -2.25981875, -0.96973726, -1.72807639, -1.89447412, 0.95376294, -0.29960254, -1.43032418, -0.98622612, -0.31060838, -0.96111851, -0.0892326, 0.03372976, -0.47507155, 1.31296873, 0.2638498, -1.31142684]]},
 "free_energy": -264.4884108,
 "mtime": 22.88138590820733,
 "numbers": {"__ndarray__": [[54], "int64", [78, 78, 78, 78, 78, 78, 78, 78, 78, 78, 78, 78, 78, 78, 78, 78, 78, 78, 16, 16, 16, 16, 16, 16, 16, 16, 16, 16, 16, 16, 16, 16, 16, 16, 16, 16, 52, 52, 52, 52, 52, 52, 52, 52, 52, 52, 52, 52, 52, 52, 52, 52, 52, 52]]},
 "pbc": {"__ndarray__": [[3], "bool", [true, true, true]]},
 "positions": {"__ndarray__": [[54, 3], "float64", [-5.567884574213719, 9.655757722414561, 8.84185202561765, 1.8231362537498506, 9.647394903571081, 8.832016911381698, -7.4177762555172695, 0.01857176932878, 8.9495387226385, -9.29585084551121, 3.2082873806119303, 8.9698005588479, -1.8331043806240002, 3.25515882687542, 8.79958821555965, -5.57000576139956, 3.25047592781505, 8.898294770347999, -7.42090647829586, 6.45628550693454, 8.87330476304025, -0.0692826879464004, 6.49735014294005, 8.8470901158669, -3.7928273923652, 6.492460404833501, 8.9001797408519, -0.04209707399105, 0.007603582862260001, 14.904122981878398, 1.9311658269067193, 9.59430126998682, 14.951244660726, -1.86138289252475, 9.641632768367929, 14.922417877738301, 1.8949578870943302, 3.2973483819973306, 14.899343916505048, -1.76991907317792, 3.28187407871509, 14.841744154812849, -5.53194072051574, 3.29497717647977, 14.94270747255435, 3.6794214990116503, 6.4987045684227205, 14.89574838572635, 0.014642939898849726, 6.46997232166748, 14.922650869603698, -3.7200084706141707, 6.38301035440481, 14.870438592721099, -1.86646499411869, 1.0233902357786302, 7.717019276139699, -5.57363135662082, 1.0347192824212001, 7.7693092395306005, -9.29478900225153, 1.08698903162824, 7.66653901124635, 0.07142131211018957, 4.340756259913239, 7.65082826124265, -3.70701306530235, 4.32375433379761, 7.74647546070915, -7.45035726038195, 4.314995924916491, 7.767763386884, 1.8307564475135703, 7.4827515136605305, 7.719822850500449, -1.8440189210948, 7.412372749562951, 7.7111277811284, -5.48938871058445, 7.559636299212741, 7.626254919499149, 0.04535688052973004, 2.1471323123228303, 16.115440095100002, -3.6956266834903504, 2.1061822265733205, 16.13220119781195, -7.4695262240453495, 2.1271428044133103, 16.11562926931305, 1.8935789242438497, 5.29053643264992, 16.013308245874303, -1.8451657088255997, 5.365757011000781, 16.11894205837255, -5.6059404394480605, 5.37732898278537, 16.085088551476602, 3.68482682857886, 8.568000798338142, 16.103031965715548, -0.016312022660730147, 8.561430966613312, 16.10820932696855, -3.651407033360169, 8.55896981997275, 16.1262612889705, -0.015838722983360143, 2.2398042218834, 10.3022852092046, -3.73463384805844, 2.1975304319874596, 10.218881680007101, -7.44207208472983, 2.1579452447400107, 10.33388162449015, 1.8407663361912299, 5.364153524670989, 10.24061690336025, -1.8488863875402997, 5.312630225046771, 10.324825477692999, -5.5772543258828895, 5.31490415853411, 10.271180387713699, 3.65715230204847, 8.62567801064577, 10.321539354585049, 0.025579465564599453, 8.579319066226669, 10.3368089702976, -3.77568396909568, 8.46744481691568, 10.31974176317295, -1.8818734788862401, 0.98294314820158, 13.5251807140696, -5.54614433371798, 1.0545894662911002, 13.518983084849198, -9.25392272425681, 1.1514713759036104, 13.493021933168501, -0.02784924998024996, 4.34558321832655, 13.549667877555299, -3.61931212472905, 4.373422814788701, 13.52065377868425, -7.44978839477573, 4.350671800844039, 13.5297861527238, 1.9030639314134297, 7.54521976434675, 13.4500962767675, -1.8469368059992701, 7.5160515851576495, 13.4545935640094, -5.666759384380129, 7.51337070673169, 13.523705249898049]]},
 "stress": {"__ndarray__": [[6], "float64", [-0.02355872657232573, -0.025978873121501985, -0.01549097993179255, -0.002101773272860879, -0.0007438377982353342, 0.0003148062164008829]]},
 "unique_id": "3d8f05ec97cb815c6596e51fd6beb1ae",
 "user": "lpan"},
"32": {
 "calculator": "vasp",
 "calculator_parameters": {"kpoints_generation": {"divisions": [2, 2, 1], "usershift": [0.0, 0.0, 0.0], "genvec1": [0.5, -0.0, 0.0], "genvec2": [0.0, 0.5, 0.0], "genvec3": [0.0, 0.0, 1.0], "shift": [0.0, 0.0, 0.0]}, "system": "PtSTe", "lcompat": false, "prec": "normal", "enmax": 520.0, "enaug": 368.792, "ediff": 0.0001, "ialgo": 68, "iwavpr": 10, "nbands": 240, "nelect": 396.0, "turbo": 0, "irestart": 0, "nreboot": 0, "nmin": 0, "eref": 0.0, "ismear": 0, "sigma": 0.05, "kspacing": 0.5, "kgamma": true, "lreal": true, "ropt": [-0.0005, -0.0005, -0.0005], "lmaxpaw": -100, "lmaxmix": 2, "nlspline": false, "istart": 0, "icharg": 2, "iniwav": 1, "ispin": 1, "lnoncollinear": false, "magmom": [1.0, 1.0, 1.0, 1.0, 1.0, 1.0, 1.0, 1.0, 1.0, 1.0, 1.0, 1.0, 1.0, 1.0, 1.0, 1.0, 1.0, 1.0, 1.0, 1.0, 1.0, 1.0, 1.0, 1.0, 1.0, 1.0, 1.0, 1.0, 1.0, 1.0, 1.0, 1.0, 1.0, 1.0, 1.0, 1.0, 1.0, 1.0, 1.0, 1.0, 1.0, 1.0, 1.0, 1.0, 1.0, 1.0, 1.0, 1.0, 1.0, 1.0, 1.0, 1.0, 1.0, 1.0], "nupdown": -1.0, "lsorbit": false, "saxis": [0.0, 0.0, 1.0], "lspiral": false, "qspiral": [0.0, 0.0, 0.0], "lzeroz": false, "lasph": false, "lmetagga": false, "nelm": 1, "nelmdl": -5, "nelmin": 2, "enini": 520.0, "ldiag": true, "lsubrot": false, "weimin": 0.0, "ebreak": 1e-07, "deper": 0.3, "nrmm": 4, "time": 0.4, "amix": 0.4, "bmix": 1.0, "amin": 0.1, "amix_mag": 1.6, "bmix_mag": 1.0, "imix": 4, "mixfirst": false, "maxmix": -45, "wc": 100.0, "inimix": 1, "mixpre": 1, "mremove": 5, "ldipol": false, "lmono": false, "idipol": 0, "epsilon": 1.0, "dipol": [-100.0, -100.0, -100.0], "efield": 0.0, "ngx": 64, "ngy": 64, "ngz": 150, "ngxf": 128, "ngyf": 128, "ngzf": 300, "addgrid": false, "nsw": 0, "ibrion": -1, "mdalgo": 0, "isif": 4, "pstress": 0.0, "ediffg": 0.001, "nfree": 1, "potim": 0.25, "smass": -3.0, "scalee": 1.0, "tebeg": 0.0001, "teend": 0.0001, "nblock": 1, "kblock": 1, "npaco": 256, "apaco": 16.0, "isym": 0, "symprec": 1e-05, "lorbit": 0, "rwigs": [-1.0, -1.0, -1.0], "nedos": 301, "emin": 10.0, "emax": -10.0, "efermi": 0.0, "nwrite": 2, "lwave": false, "ldownsample": false, "lcharg": true, "lpard": false, "lvtot": false, "lvhar": false, "lelf": false, "loptics": false, "stm": [0.0, 0.0, 0.0, 0.0, 0.0, 0.0, 0.0], "npar": 20, "nsim": 4, "nblk": -1, "lplane": true, "lscalapack": true, "lscaaware": false, "lscalu": false, "lasync": false, "lorbitalreal": false, "idiot": 3, "ispecial": 0, "lmusic": false, "pomass": [195.08, 32.066, 127.6], "darwinr": [0.0, 0.0, 0.0], "darwinv": [1.0, 1.0, 1.0], "lcorr": true, "gga_compat": true, "lberry": false, "icorelevel": 0, "ldau": false, "i_constrained_m": 0, "gga": "--", "voskown": 0, "lhfcalc": false, "precfock": "", "lsymgrad": false, "lhfone": false, "lrhfcalc": false, "lthomas": false, "lmodelhf": false, "encut4o": -1.0, "exxoep": 0, "fourorbit": 0, "aexx": 0.0, "hfalpha": 0.0, "mcalpha": 0.0, "aldax": 1.0, "aggax": 1.0, "aldac": 1.0, "aggac": 1.0, "nkredx": 1, "nkredy": 1, "nkredz": 1, "shiftred": false, "oddonly": false, "evenonly": false, "lmaxfock": 0, "nmaxfockae": 0, "lfockaedft": false, "hfscreen": 0.0, "hfscreenc": 0.0, "nbandsgwlow": 0, "luse_vdw": false, "zab_vdw": -0.8491, "param1": 0.1234, "param2": 1.0, "param3": 0.0, "model_gw": 0, "model_eps0": 32.60522346, "model_alpha": 1.0, "lepsilon": false, "lrpa": false, "lnabla": false, "lvel": false, "kinter": 0, "cshift": -0.1, "omegamax": -30.0, "deg_threshold": 0.002, "rtime": -0.1, "wplasmai": 0.0, "dfield": [0.0, 0.0, 0.0], "wplasma": [0.0, 0.0, 0.0, 0.0, 0.0, 0.0, 0.0, 0.0, 0.0], "nucind": false, "magpos": [0.0, 0.0, 0.0], "lnicsall": true, "orbitalmag": false, "lmagbloch": false, "lchimag": false, "lgauge": true, "magatom": 0, "magdipol": [0.0, 0.0, 0.0], "avecconst": [0.0, 0.0, 0.0], "ladder": false, "lrpaforce": false, "lfxc": false, "lhartree": true, "ibse": 0, "kpoint": [-1, 0, 0, 0], "ltcte": false, "ltete": false, "ltriplet": false, "lfxceps": false, "lfxheg": false, "naturalo": 2, "l2order": false, "lmp2lt": false, "lusew": false, "encutgw": -2.0, "encutgwsoft": -2.0, "encutlf": -1.0, "lmaxmp2": -1, "scissor": 0.0, "nomega": 0, "nomegar": 0, "nbandsgw": -1, "nbandso": -1, "nbandsv": -1, "nelmhf": 1, "dim": 3, "antires": 0, "omegamin": -30.0, "omegatl": -200.0, "omegagrid": 140, "selfenergy": false, "lspectral": false, "lspectralgw": false, "lsingles": false, "lfermigw": false, "oddonlygw": false, "evenonlygw": false, "nkredlfx": 1, "nkredlfy": 1, "nkredlfz": 1, "maxmem": 2800, "telescope": 0, "taupar": 1, "omegapar": -1, "lambda": 1.0, "ofield_kappa": 0.0, "ofield_k": [0.0, 0.0, 0.0], "ofield_q6_near": 0.0, "ofield_q6_far": 0.0, "ofield_a": 0.0},
 "cell": {"array": {"__ndarray__": [[3, 3], "float64", [5.690817, 9.856782, 0.0, -11.38179, 9.3e-05, -0.000168, 0.000371, -0.000214, 26.156638]]}, "__ase_objtype__": "cell"},
 "ctime": 22.881385909239217,
 "energy": -266.24123132,
 "forces": {"__ndarray__": [[54, 3], "float64", [1.07099903, -0.81130601, 0.008319, 0.74628376, -0.24163733, -0.13672102, -0.78212952, 0.32471592, -0.72413855, -0.36634463, 1.30926751, 0.29540183, 0.44599538, 0.95361606, 1.23490599, 0.11653143, 1.23341132, -0.10767317, 0.08292201, -0.28756868, -0.00972365, -0.01078688, 0.77184512, -0.58700124, 0.5948284, -0.97993055, 1.46038421, -1.67556772, -0.38459838, 0.32605268, -0.61634445, 1.69061066, 0.85374399, 1.70965207, -0.6873527, -0.23193415, -0.37471419, -0.00267504, -0.03933558, -1.98441613, 0.53534512, 0.27583394, -0.05429149, -0.98256597, -0.64948802, -0.9720753, -1.34567141, 0.04990994, 0.49003875, -0.36251218, 0.32887202, 0.43817685, 1.30405374, -0.05683416, -0.57178534, -0.61564602, -0.79330127, -0.47125776, -0.40835806, 0.05819375, 0.05804241, -0.21195549, -0.32247717, 0.47779723, -0.53065413, -0.41564964, -0.22345883, -0.1456441, -0.38291688, -0.56160775, -0.75464366, -0.69045092, -0.94424221, -0.53323506, -0.4191382, 0.54804347, 0.42246054, 0.50182709, -0.20871144, 0.34502228, -0.59314841, 1.01545718, 0.01655129, 0.20296964, 0.44909205, -0.14700487, -0.11019638, -0.31371699, -0.31831252, -0.57137751, 0.32051624, 0.24839709, -0.29210713, 1.03045612, -0.48691276, -0.1916548, -0.69487189, 0.53408587, 0.03009274, 0.09713464, 0.10778951, 0.16553611, -0.14709387, 0.35274691, 0.23729046, -0.01200601, 0.05157897, 0.55077253, -0.88386149, 0.49168824, 0.31347887, 0.75117927, 0.13541085, 1.14399497, 0.60171427, -0.37608976, -0.03265591, -0.12592576, -0.45367996, -0.29483261, -0.91127105, -0.0749206, -0.29006138, 0.51532805, -0.0672963, 0.26087131, 0.01381219, 0.96949864, 0.89012055, 0.23446748, -0.19155002, 0.20021944, -0.28044818, -0.27748373, -0.17860878, 0.29952854, -0.17784991, -0.03271761, -0.59231215, 0.25791871, 0.30223046, 0.81251336, 0.92660008, -0.47727739, 0.46668696, 0.19425475, -0.00303691, 0.14641003, -1.07996888, -0.35479129, 0.48672293, 0.46953911, 0.53397629, 0.55703925, -1.78854962, -0.5775838, -0.96580129, 1.0232962, -0.06700302, 0.16767297, 0.05586922, -0.59116128]]},
 "free_energy": -266.24123132,
 "mtime": 22.881385909239217,
 "numbers": {"__ndarray__": [[54], "int64", [78, 78, 78, 78, 78, 78, 78, 78, 78, 78, 78, 78, 78, 78, 78, 78, 78, 78, 16, 16, 16, 16, 16, 16, 16, 16, 16, 16, 16, 16, 16, 16, 16, 16, 16, 16, 52, 52, 52, 52, 52, 52, 52, 52, 52, 52, 52, 52, 52, 52, 52, 52, 52, 52]]},
 "pbc": {"__ndarray__": [[3], "bool", [true, true, true]]},
 "positions": {"__ndarray__": [[54, 3], "float64", [-0.06518407330082002, 0.0477508646431, 9.10691683059302, 1.8474515892114796, 9.856427485876372, 9.02666182081336, -1.8512003327531201, 9.82861679882894, 9.08693670367972, -9.44210765370634, 3.24550874891066, 9.00646950012832, -1.9295389993102303, 3.26026824735479, 8.99957132977792, -5.74716117203879, 3.2292809925463004, 9.05911811383502, -7.5712144126518295, 6.58519195924971, 9.105334207194181, 0.03129203500307934, 6.522459895750649, 9.121294741275541, -3.8327136690048804, 6.63906442302124, 8.97793077153746, -5.622190904942022, 9.8566676241344, 15.230533625570562, 1.94285313921663, 9.81102860275143, 15.233258463770701, -7.67165896015222, 0.029673387209389997, 15.19215490953934, -9.475463411788581, 3.280059033016091, 15.2648471653304, -1.8153804490044203, 3.24605598622588, 15.21019872174074, -5.68624700819571, 3.35256244268727, 15.24794539078122, 3.8227765676944196, 6.65264459223639, 15.2087583220311, -0.033206198888680406, 6.5576687796447795, 15.24619775631106, -3.815857635229071, 6.50208595894273, 15.22493459463722, -1.8263328287987002, 1.1604390477749802, 7.91412296675966, -5.67234351185046, 1.1291700169267502, 7.805504385042901, -9.47453454020476, 1.09690293123263, 7.900309509524321, -0.03660667290126012, 4.4653083740805, 7.896400620890939, -3.8144582390946904, 4.39169289108795, 7.881025804515841, -7.501831071207331, 4.493557515970471, 7.91077416754962, 2.03822839470442, 7.71818414309167, 7.89144082659416, -1.9400442295318705, 7.6055362023620505, 7.77604484750888, -5.711780910222301, 7.682033886468299, 7.925991872575981, -0.11267122097583002, 2.1586593153308407, 16.45241839843752, -3.8319648148740506, 2.22530398621684, 16.44508929452936, -7.556001459981581, 2.2452985298700203, 16.5057947182777, 1.84766080361925, 5.45774794882902, 16.47611164026834, -2.0473852882322303, 5.49279275891806, 16.49397454676336, -5.6204124065519405, 5.435398535292811, 16.44573183003396, 3.8193536377371804, 8.73584182496018, 16.4292422048245, -0.006296178839549858, 8.717788679451662, 16.39094880949044, -3.7726619000526096, 8.746099851425091, 16.35799864897498, 0.08619198082803009, 2.2099940089984504, 10.45447414925148, -3.8698271398717203, 2.1638504926764903, 10.36403607273192, -7.66311366443333, 2.1877281218728, 10.51947010609004, 1.9371082983732497, 5.4875697595645105, 10.57056140587768, -1.8575229366618302, 5.469055578877591, 10.50511631268294, -5.69296080652448, 5.457215604622959, 10.48644883011086, 3.73253954843365, 8.72306313569317, 10.4559827512112, -0.0023829845933002547, 8.75723504406745, 10.49232246203906, -3.768919972434361, 8.78852045249361, 10.51525776168558, -1.88876961838042, 1.0902157632221001, 13.78180593304732, -5.63231417290131, 1.10635309876965, 13.793859755056381, -9.559938533970021, 1.06289701063375, 13.799955501360921, -0.0012460088178502986, 4.3512915262038705, 13.795273271217981, -3.7791411496374305, 4.4267113880393705, 13.79206812936066, -7.656897569580601, 4.35589404165903, 13.746370255049221, 1.81498224646899, 7.779963906809251, 13.8345665009895, -1.8361150445649708, 7.547351390075601, 13.762824739969721, -5.677660016592221, 7.6693846421410115, 13.816588726764222]]},
 "stress": {"__ndarray__": [[6], "float64", [-0.0025180828303346067, -0.0038274806162993543, -0.0016102833149018074, -0.0012057891713807237, -0.0008860522189439754, 0.0002084355280588551]]},
 "unique_id": "ec197b31baea0c8a4289142e49419b54",
 "user": "lpan"},
"33": {
 "calculator": "vasp",
 "calculator_parameters": {"kpoints_generation": {"divisions": [2, 2, 1], "usershift": [0.0, 0.0, 0.0], "genvec1": [0.5, -0.0, 0.0], "genvec2": [0.0, 0.5, 0.0], "genvec3": [0.0, 0.0, 1.0], "shift": [0.0, 0.0, 0.0]}, "system": "PtSTe", "lcompat": false, "prec": "normal", "enmax": 520.0, "enaug": 368.792, "ediff": 0.0001, "ialgo": 68, "iwavpr": 10, "nbands": 240, "nelect": 396.0, "turbo": 0, "irestart": 0, "nreboot": 0, "nmin": 0, "eref": 0.0, "ismear": 0, "sigma": 0.05, "kspacing": 0.5, "kgamma": true, "lreal": true, "ropt": [-0.0005, -0.0005, -0.0005], "lmaxpaw": -100, "lmaxmix": 2, "nlspline": false, "istart": 0, "icharg": 2, "iniwav": 1, "ispin": 1, "lnoncollinear": false, "magmom": [1.0, 1.0, 1.0, 1.0, 1.0, 1.0, 1.0, 1.0, 1.0, 1.0, 1.0, 1.0, 1.0, 1.0, 1.0, 1.0, 1.0, 1.0, 1.0, 1.0, 1.0, 1.0, 1.0, 1.0, 1.0, 1.0, 1.0, 1.0, 1.0, 1.0, 1.0, 1.0, 1.0, 1.0, 1.0, 1.0, 1.0, 1.0, 1.0, 1.0, 1.0, 1.0, 1.0, 1.0, 1.0, 1.0, 1.0, 1.0, 1.0, 1.0, 1.0, 1.0, 1.0, 1.0], "nupdown": -1.0, "lsorbit": false, "saxis": [0.0, 0.0, 1.0], "lspiral": false, "qspiral": [0.0, 0.0, 0.0], "lzeroz": false, "lasph": false, "lmetagga": false, "nelm": 1, "nelmdl": -5, "nelmin": 2, "enini": 520.0, "ldiag": true, "lsubrot": false, "weimin": 0.0, "ebreak": 1e-07, "deper": 0.3, "nrmm": 4, "time": 0.4, "amix": 0.4, "bmix": 1.0, "amin": 0.1, "amix_mag": 1.6, "bmix_mag": 1.0, "imix": 4, "mixfirst": false, "maxmix": -45, "wc": 100.0, "inimix": 1, "mixpre": 1, "mremove": 5, "ldipol": false, "lmono": false, "idipol": 0, "epsilon": 1.0, "dipol": [-100.0, -100.0, -100.0], "efield": 0.0, "ngx": 64, "ngy": 64, "ngz": 150, "ngxf": 128, "ngyf": 128, "ngzf": 300, "addgrid": false, "nsw": 0, "ibrion": -1, "mdalgo": 0, "isif": 4, "pstress": 0.0, "ediffg": 0.001, "nfree": 1, "potim": 0.25, "smass": -3.0, "scalee": 1.0, "tebeg": 0.0001, "teend": 0.0001, "nblock": 1, "kblock": 1, "npaco": 256, "apaco": 16.0, "isym": 0, "symprec": 1e-05, "lorbit": 0, "rwigs": [-1.0, -1.0, -1.0], "nedos": 301, "emin": 10.0, "emax": -10.0, "efermi": 0.0, "nwrite": 2, "lwave": false, "ldownsample": false, "lcharg": true, "lpard": false, "lvtot": false, "lvhar": false, "lelf": false, "loptics": false, "stm": [0.0, 0.0, 0.0, 0.0, 0.0, 0.0, 0.0], "npar": 20, "nsim": 4, "nblk": -1, "lplane": true, "lscalapack": true, "lscaaware": false, "lscalu": false, "lasync": false, "lorbitalreal": false, "idiot": 3, "ispecial": 0, "lmusic": false, "pomass": [195.08, 32.066, 127.6], "darwinr": [0.0, 0.0, 0.0], "darwinv": [1.0, 1.0, 1.0], "lcorr": true, "gga_compat": true, "lberry": false, "icorelevel": 0, "ldau": false, "i_constrained_m": 0, "gga": "--", "voskown": 0, "lhfcalc": false, "precfock": "", "lsymgrad": false, "lhfone": false, "lrhfcalc": false, "lthomas": false, "lmodelhf": false, "encut4o": -1.0, "exxoep": 0, "fourorbit": 0, "aexx": 0.0, "hfalpha": 0.0, "mcalpha": 0.0, "aldax": 1.0, "aggax": 1.0, "aldac": 1.0, "aggac": 1.0, "nkredx": 1, "nkredy": 1, "nkredz": 1, "shiftred": false, "oddonly": false, "evenonly": false, "lmaxfock": 0, "nmaxfockae": 0, "lfockaedft": false, "hfscreen": 0.0, "hfscreenc": 0.0, "nbandsgwlow": 0, "luse_vdw": false, "zab_vdw": -0.8491, "param1": 0.1234, "param2": 1.0, "param3": 0.0, "model_gw": 0, "model_eps0": 32.60522346, "model_alpha": 1.0, "lepsilon": false, "lrpa": false, "lnabla": false, "lvel": false, "kinter": 0, "cshift": -0.1, "omegamax": -30.0, "deg_threshold": 0.002, "rtime": -0.1, "wplasmai": 0.0, "dfield": [0.0, 0.0, 0.0], "wplasma": [0.0, 0.0, 0.0, 0.0, 0.0, 0.0, 0.0, 0.0, 0.0], "nucind": false, "magpos": [0.0, 0.0, 0.0], "lnicsall": true, "orbitalmag": false, "lmagbloch": false, "lchimag": false, "lgauge": true, "magatom": 0, "magdipol": [0.0, 0.0, 0.0], "avecconst": [0.0, 0.0, 0.0], "ladder": false, "lrpaforce": false, "lfxc": false, "lhartree": true, "ibse": 0, "kpoint": [-1, 0, 0, 0], "ltcte": false, "ltete": false, "ltriplet": false, "lfxceps": false, "lfxheg": false, "naturalo": 2, "l2order": false, "lmp2lt": false, "lusew": false, "encutgw": -2.0, "encutgwsoft": -2.0, "encutlf": -1.0, "lmaxmp2": -1, "scissor": 0.0, "nomega": 0, "nomegar": 0, "nbandsgw": -1, "nbandso": -1, "nbandsv": -1, "nelmhf": 1, "dim": 3, "antires": 0, "omegamin": -30.0, "omegatl": -200.0, "omegagrid": 140, "selfenergy": false, "lspectral": false, "lspectralgw": false, "lsingles": false, "lfermigw": false, "oddonlygw": false, "evenonlygw": false, "nkredlfx": 1, "nkredlfy": 1, "nkredlfz": 1, "maxmem": 2800, "telescope": 0, "taupar": 1, "omegapar": -1, "lambda": 1.0, "ofield_kappa": 0.0, "ofield_k": [0.0, 0.0, 0.0], "ofield_q6_near": 0.0, "ofield_q6_far": 0.0, "ofield_a": 0.0},
 "cell": {"array": {"__ndarray__": [[3, 3], "float64", [5.690817, 9.856782, 0.0, -11.38179, 9.3e-05, -0.000168, 0.000371, -0.000214, 26.156638]]}, "__ase_objtype__": "cell"},
 "ctime": 22.881385910290152,
 "energy": -266.46144016,
 "forces": {"__ndarray__": [[54, 3], "float64", [-0.25345982, -0.46695819, -0.79922622, 1.26844638, 0.30677943, -0.46232685, 0.6882278, 0.54226156, -0.51203445, -0.94911445, 1.56940863, -1.17616929, -1.26548207, -0.438551, -0.67015665, 1.0260538, 1.19098874, 0.73481699, -2.27189915, -0.42703197, -0.45238292, -0.4982459, 1.28734525, -0.80321887, -0.38280296, -0.9401853, 1.15175456, -0.64516125, 0.16268666, -0.25194792, -0.62767945, 0.2753814, 0.01890628, -1.31829636, 0.08239577, 0.08704586, -0.09301832, 0.63585297, 1.50834582, -1.5088051, -0.02095249, -0.17567693, -0.25365595, -0.42294523, -0.35152301, 0.22984157, -1.07446938, -1.02060471, -0.03293679, -0.20281962, 0.44793894, 1.30650445, -0.05764964, -0.26384912, 0.16456305, 0.3556527, 0.06978578, -0.46107293, -0.32206597, -0.0582407, -0.05159849, -0.02139149, 0.54546561, 0.06278776, -0.43913004, 0.15951598, 0.33425731, -0.3711463, -0.35925368, -0.17587525, -0.43542498, -0.4443295, 0.20039896, -0.04940289, 0.44917749, 0.46597559, -0.17206397, -0.18511469, 0.30421966, 0.26979968, 0.61360591, -0.013556, 0.18400039, -0.34090797, 0.25883579, -0.14083618, 0.20535506, -0.01150293, -0.56328035, 0.3234086, -0.12125611, -0.10188438, 0.62624892, -0.1490067, 0.24563929, 0.13100445, -0.11125282, 0.32729803, 1.25258257, -0.05671906, 0.39819945, 0.14856323, 0.37400702, 0.06559055, 0.12470637, 0.84451614, -0.30224192, 0.17179027, 0.2348296, -0.10890006, 0.38234787, 0.11934018, 0.11565948, -0.24405658, 0.82133403, -0.52863751, 1.16717048, 1.1849477, -0.23537771, 0.50067002, -0.63078553, 0.89233719, 0.42228788, 0.95370576, -0.44403518, -0.24718638, 0.35643109, 0.41387233, 0.11171963, -1.16623468, -0.92432017, 0.20790331, -0.05988798, -0.65043127, 0.38620232, 0.96403981, -0.00216359, -0.14282201, 0.34854594, -0.30506984, -0.00917606, 0.55525806, -0.81671857, -0.80930306, -0.67543108, -0.29413806, -1.13239735, 1.15453133, 0.19932408, -0.1357346, 0.436355, 0.63720717, -0.48821066, -0.13234685, 0.71997712, -0.16164647, -0.39520955, -0.0940975, -0.01917522, -0.34566026, 0.49666286, -0.23164828]]},
 "free_energy": -266.46144016,
 "mtime": 22.881385910290152,
 "numbers": {"__ndarray__": [[54], "int64", [78, 78, 78, 78, 78, 78, 78, 78, 78, 78, 78, 78, 78, 78, 78, 78, 78, 78, 16, 16, 16, 16, 16, 16, 16, 16, 16, 16, 16, 16, 16, 16, 16, 16, 16, 16, 52, 52, 52, 52, 52, 52, 52, 52, 52, 52, 52, 52, 52, 52, 52, 52, 52, 52]]},
 "pbc": {"__ndarray__": [[3], "bool", [true, true, true]]},
 "positions": {"__ndarray__": [[54, 3], "float64", [-0.0318346782765, 0.03254357340597, 9.10719863629512, 1.82796264667728, 9.853829801529182, 9.06010046286318, -1.92385687209168, 9.794777790292772, 9.07803167691072, -9.461989624914041, 3.19141201182458, 9.07428258263086, -1.83877632353106, 3.29726260221642, 9.089418574745102, -5.757101535740861, 3.2257035002747902, 9.05166466360276, -7.440726256407451, 6.61186845638967, 9.0863187222582, 0.04347018204860032, 6.518852031893691, 9.12942940462444, -3.77416690123158, 6.645939392787781, 9.04843862579448, -5.695643270707951, 9.841883302696981, 15.22742421251928, 1.9280478668301695, 9.82046650134544, 15.213696923088081, -7.50412331463592, 0.030575938683230004, 15.222284328806321, -9.428842831367472, 3.25543648849193, 15.20499173604748, -1.7537169559279402, 3.29295798499633, 15.250373474081, -5.64343252974157, 3.30509803494728, 15.245354042833121, 3.79866754515631, 6.61151394455947, 15.302086247307981, 0.01735010616814987, 6.61477726275584, 15.20895776409166, -3.8479740799093904, 6.579358931038731, 15.22443413185588, -1.9366177688464001, 1.04864986571135, 7.85945517973252, -5.657076595447459, 1.1210029833741402, 7.83370179730904, -9.49531892782009, 1.0434887888711, 7.787162319565841, -0.0020847731752403884, 4.43394136372837, 7.85223356040452, -3.8393133198226397, 4.449301515778091, 7.942450149108081, -7.544381621986901, 4.44692263615355, 7.92393281834746, 1.8627492733058901, 7.6687338496371815, 7.80938946955, -1.9173033417895493, 7.663806848862961, 7.905865573847819, -5.6944581050053396, 7.685151802801541, 7.78768155445106, 0.0564443880282, 2.14679334362529, 16.4914950894291, -3.76520240569568, 2.18594667473119, 16.400183068294222, -7.533947719054871, 2.2576668787774103, 16.41141995755456, 1.9153479177863904, 5.4994150044263606, 16.3875372763378, -1.8403960499953, 5.467758316700751, 16.41618875864674, -5.65647630258699, 5.452245195790141, 16.32993781029012, 3.78803360446214, 8.72996492078825, 16.444479080508458, -0.022416333973149974, 8.773140045882773, 16.41294897120124, -3.9172657023702, 8.790653092599062, 16.42027038175998, -0.013099121361389904, 2.1933291731808002, 10.50476654766198, -3.81788321063898, 2.18936747436651, 10.51473102949218, -7.6547998482265305, 2.15113784005523, 10.40991921685132, 1.88755077427818, 5.44577336926791, 10.44986540962044, -1.8490773882395206, 5.41541513817911, 10.49353813552012, -5.7215277366573405, 5.49960178364957, 10.58210182611622, 3.72703514187074, 8.75140987879964, 10.511765643977801, 0.07920980715748914, 8.835459102546203, 10.54680753826528, -3.8213976688422706, 8.845161189665031, 10.50140290266358, -1.97692051824199, 1.1193700664408301, 13.7888054691844, -5.68051104826649, 1.1364981663442901, 13.778388181653382, -9.52886483691773, 1.1239248749206001, 13.86522985319012, 0.11613165482740995, 4.42857360148322, 13.89421130523838, -3.8127100332154495, 4.3607724102444605, 13.80735178094268, -7.579167614340391, 4.35377856154824, 13.83833737488168, 1.9500949523063695, 7.58826969389619, 13.78301304131712, -1.87551480974573, 7.702277410199441, 13.79767472731286, -5.6911041669930205, 7.62841817400604, 13.79513938801622]]},
 "stress": {"__ndarray__": [[6], "float64", [-0.004171957157047039, -0.003374588700027547, -0.0021434181509185084, 0.0004271713686960823, 9.489730284797326e-05, -2.0325811509931627e-05]]},
 "unique_id": "c086856864f5d96febf67d8f80ea47cf",
 "user": "lpan"},
"34": {
 "calculator": "vasp",
 "calculator_parameters": {"kpoints_generation": {"divisions": [2, 2, 1], "usershift": [0.0, 0.0, 0.0], "genvec1": [0.5, -0.0, 0.0], "genvec2": [0.0, 0.5, 0.0], "genvec3": [0.0, 0.0, 1.0], "shift": [0.0, 0.0, 0.0]}, "system": "PtSTe", "lcompat": false, "prec": "normal", "enmax": 520.0, "enaug": 368.792, "ediff": 0.0001, "ialgo": 68, "iwavpr": 10, "nbands": 240, "nelect": 396.0, "turbo": 0, "irestart": 0, "nreboot": 0, "nmin": 0, "eref": 0.0, "ismear": 0, "sigma": 0.05, "kspacing": 0.5, "kgamma": true, "lreal": true, "ropt": [-0.0005, -0.0005, -0.0005], "lmaxpaw": -100, "lmaxmix": 2, "nlspline": false, "istart": 0, "icharg": 2, "iniwav": 1, "ispin": 1, "lnoncollinear": false, "magmom": [1.0, 1.0, 1.0, 1.0, 1.0, 1.0, 1.0, 1.0, 1.0, 1.0, 1.0, 1.0, 1.0, 1.0, 1.0, 1.0, 1.0, 1.0, 1.0, 1.0, 1.0, 1.0, 1.0, 1.0, 1.0, 1.0, 1.0, 1.0, 1.0, 1.0, 1.0, 1.0, 1.0, 1.0, 1.0, 1.0, 1.0, 1.0, 1.0, 1.0, 1.0, 1.0, 1.0, 1.0, 1.0, 1.0, 1.0, 1.0, 1.0, 1.0, 1.0, 1.0, 1.0, 1.0], "nupdown": -1.0, "lsorbit": false, "saxis": [0.0, 0.0, 1.0], "lspiral": false, "qspiral": [0.0, 0.0, 0.0], "lzeroz": false, "lasph": false, "lmetagga": false, "nelm": 1, "nelmdl": -5, "nelmin": 2, "enini": 520.0, "ldiag": true, "lsubrot": false, "weimin": 0.0, "ebreak": 1e-07, "deper": 0.3, "nrmm": 4, "time": 0.4, "amix": 0.4, "bmix": 1.0, "amin": 0.1, "amix_mag": 1.6, "bmix_mag": 1.0, "imix": 4, "mixfirst": false, "maxmix": -45, "wc": 100.0, "inimix": 1, "mixpre": 1, "mremove": 5, "ldipol": false, "lmono": false, "idipol": 0, "epsilon": 1.0, "dipol": [-100.0, -100.0, -100.0], "efield": 0.0, "ngx": 64, "ngy": 64, "ngz": 150, "ngxf": 128, "ngyf": 128, "ngzf": 300, "addgrid": false, "nsw": 0, "ibrion": -1, "mdalgo": 0, "isif": 4, "pstress": 0.0, "ediffg": 0.001, "nfree": 1, "potim": 0.25, "smass": -3.0, "scalee": 1.0, "tebeg": 0.0001, "teend": 0.0001, "nblock": 1, "kblock": 1, "npaco": 256, "apaco": 16.0, "isym": 0, "symprec": 1e-05, "lorbit": 0, "rwigs": [-1.0, -1.0, -1.0], "nedos": 301, "emin": 10.0, "emax": -10.0, "efermi": 0.0, "nwrite": 2, "lwave": false, "ldownsample": false, "lcharg": true, "lpard": false, "lvtot": false, "lvhar": false, "lelf": false, "loptics": false, "stm": [0.0, 0.0, 0.0, 0.0, 0.0, 0.0, 0.0], "npar": 20, "nsim": 4, "nblk": -1, "lplane": true, "lscalapack": true, "lscaaware": false, "lscalu": false, "lasync": false, "lorbitalreal": false, "idiot": 3, "ispecial": 0, "lmusic": false, "pomass": [195.08, 32.066, 127.6], "darwinr": [0.0, 0.0, 0.0], "darwinv": [1.0, 1.0, 1.0], "lcorr": true, "gga_compat": true, "lberry": false, "icorelevel": 0, "ldau": false, "i_constrained_m": 0, "gga": "--", "voskown": 0, "lhfcalc": false, "precfock": "", "lsymgrad": false, "lhfone": false, "lrhfcalc": false, "lthomas": false, "lmodelhf": false, "encut4o": -1.0, "exxoep": 0, "fourorbit": 0, "aexx": 0.0, "hfalpha": 0.0, "mcalpha": 0.0, "aldax": 1.0, "aggax": 1.0, "aldac": 1.0, "aggac": 1.0, "nkredx": 1, "nkredy": 1, "nkredz": 1, "shiftred": false, "oddonly": false, "evenonly": false, "lmaxfock": 0, "nmaxfockae": 0, "lfockaedft": false, "hfscreen": 0.0, "hfscreenc": 0.0, "nbandsgwlow": 0, "luse_vdw": false, "zab_vdw": -0.8491, "param1": 0.1234, "param2": 1.0, "param3": 0.0, "model_gw": 0, "model_eps0": 32.60522346, "model_alpha": 1.0, "lepsilon": false, "lrpa": false, "lnabla": false, "lvel": false, "kinter": 0, "cshift": -0.1, "omegamax": -30.0, "deg_threshold": 0.002, "rtime": -0.1, "wplasmai": 0.0, "dfield": [0.0, 0.0, 0.0], "wplasma": [0.0, 0.0, 0.0, 0.0, 0.0, 0.0, 0.0, 0.0, 0.0], "nucind": false, "magpos": [0.0, 0.0, 0.0], "lnicsall": true, "orbitalmag": false, "lmagbloch": false, "lchimag": false, "lgauge": true, "magatom": 0, "magdipol": [0.0, 0.0, 0.0], "avecconst": [0.0, 0.0, 0.0], "ladder": false, "lrpaforce": false, "lfxc": false, "lhartree": true, "ibse": 0, "kpoint": [-1, 0, 0, 0], "ltcte": false, "ltete": false, "ltriplet": false, "lfxceps": false, "lfxheg": false, "naturalo": 2, "l2order": false, "lmp2lt": false, "lusew": false, "encutgw": -2.0, "encutgwsoft": -2.0, "encutlf": -1.0, "lmaxmp2": -1, "scissor": 0.0, "nomega": 0, "nomegar": 0, "nbandsgw": -1, "nbandso": -1, "nbandsv": -1, "nelmhf": 1, "dim": 3, "antires": 0, "omegamin": -30.0, "omegatl": -200.0, "omegagrid": 140, "selfenergy": false, "lspectral": false, "lspectralgw": false, "lsingles": false, "lfermigw": false, "oddonlygw": false, "evenonlygw": false, "nkredlfx": 1, "nkredlfy": 1, "nkredlfz": 1, "maxmem": 2800, "telescope": 0, "taupar": 1, "omegapar": -1, "lambda": 1.0, "ofield_kappa": 0.0, "ofield_k": [0.0, 0.0, 0.0], "ofield_q6_near": 0.0, "ofield_q6_far": 0.0, "ofield_a": 0.0},
 "cell": {"array": {"__ndarray__": [[3, 3], "float64", [5.690817, 9.856782, 0.0, -11.38179, 9.3e-05, -0.000168, 0.000371, -0.000214, 26.156638]]}, "__ase_objtype__": "cell"},
 "ctime": 22.881385911369993,
 "energy": -266.12393916,
 "forces": {"__ndarray__": [[54, 3], "float64", [0.57537428, 1.29078464, 0.07252179, 0.23816031, 1.04048644, 1.19858721, 0.85195677, -0.30600623, 0.99740016, -0.04314662, -0.81823562, 0.39973511, 0.71553544, 0.24029133, 0.58657569, 0.31288831, 2.22706574, -0.61505861, 0.28289459, 0.47392384, -0.41286969, -0.44587481, -1.36258454, -0.46449368, 0.28552819, 1.52760931, 0.86744792, -0.12318935, 0.81383034, -0.19804032, 0.4548621, -0.580581, -0.45923614, -0.2657357, 0.06651714, -0.66874696, -1.36899432, -0.46023409, -0.58050398, 2.04279377, -1.49199211, -0.15138155, 0.42648662, -0.20603759, 0.6607737, 0.20958539, 1.47006541, -1.0654746, -0.37367439, 0.44449296, 0.13567361, -1.19369518, -0.70978745, 1.06877887, -0.28419116, -0.26450313, -0.80772981, -0.34218951, -0.11636648, 0.04778149, 0.15559222, 1.07682075, -0.57389874, -0.21635244, 0.20810216, -0.10093951, -0.10130949, -0.24402763, -1.07586055, -0.15807241, 0.29454899, 0.03508236, 0.32953711, -0.30051083, -0.32091755, -0.12217826, -0.5713871, -0.24574978, -0.18947556, -0.81424895, -0.97679212, 0.10383304, 0.25094621, 0.22437581, -0.43637051, 0.58427575, -0.02211603, 0.30036736, 0.05836366, 0.64955075, -0.90019977, -0.10035399, 1.03640346, -0.41473785, 0.4193238, 0.14415832, 0.39537462, 0.02115167, 0.33703899, -0.03817512, 0.13717017, -0.10707343, 0.2422596, -0.09107782, -0.28561869, -0.2808657, -0.64977039, 0.31320486, 0.53026519, 0.32678061, -0.36465371, 0.10346917, -1.19786934, 0.69703684, -0.99209359, -1.42162539, 0.2062818, -0.19900497, -0.18639628, 0.20291846, -0.2912123, -0.22103431, -0.36500662, 0.44732256, -0.77165329, 0.01300479, -1.51988874, -0.9762566, 0.68594273, 0.00506449, 1.5930686, 0.00613902, 0.05266464, -0.73823035, 0.62588433, -0.87747887, -0.13593676, 0.76537638, 0.09702387, -0.34434989, -0.62738436, 0.61493318, -0.30028305, -0.1105517, 0.11885131, -0.14497712, 0.44388375, -0.97176474, 0.443234, -0.60218778, 0.15554184, -0.36721525, -1.10664082, 0.78693169, 0.25624225, 0.10789101, 1.24460126, 0.70015879, -0.47233611, 0.07017245, -0.07172198, 0.25181362]]},
 "free_energy": -266.12393916,
 "mtime": 22.881385911369993,
 "numbers": {"__ndarray__": [[54], "int64", [78, 78, 78, 78, 78, 78, 78, 78, 78, 78, 78, 78, 78, 78, 78, 78, 78, 78, 16, 16, 16, 16, 16, 16, 16, 16, 16, 16, 16, 16, 16, 16, 16, 16, 16, 16, 52, 52, 52, 52, 52, 52, 52, 52, 52, 52, 52, 52, 52, 52, 52, 52, 52, 52]]},
 "pbc": {"__ndarray__": [[3], "bool", [true, true, true]]},
 "positions": {"__ndarray__": [[54, 3], "float64", [-5.683362527153671, 9.79558202115276, 9.04815918052332, 1.8938656279489599, 9.786903330003522, 8.99256818232122, -7.6097742780566815, 0.06108964988069001, 9.02359402837996, 1.8673087033223, 3.3345454664936, 9.03839087710264, -1.9036889748863999, 3.2888799533275503, 9.04675281111864, -5.697955233416189, 3.1457401702333807, 9.06561319900602, 3.7719831952902405, 6.541870075453842, 9.094409237342601, 0.02268106295421036, 6.65316943682157, 9.06829256628348, -3.803221705145381, 6.467482859312961, 9.069498165404621, -5.71977062171452, 9.80252319764309, 15.20511702623446, -3.80762530016491, 0.04542912362609001, 15.237800475684882, -7.590614973426791, 0.023671089618320002, 15.24152707270552, -9.44389892116861, 3.3165124139907505, 15.26099967913276, -2.0044606882144205, 3.3501700183027805, 15.21835696092066, -5.7054901241553395, 3.3478729604164696, 15.158432423303502, 3.7707683374140997, 6.54733997002816, 15.306873047142382, -0.0008169814029805129, 6.53068895364529, 15.203114819603181, -3.766324101215051, 6.62804099610884, 15.145619740575162, -1.8608253790758902, 1.12977154557495, 7.918570655273401, -5.6384064553715, 1.06708437313351, 7.8131151657442395, -9.511198581074071, 0.9646640948281201, 7.879075090287601, 0.02656190631862006, 4.38939019643812, 7.84504730347862, -3.79305423350334, 4.356189185616091, 7.98020533198134, -7.58527609875669, 4.30736861935245, 7.850802321397801, 1.8787819653195506, 7.667247010005921, 7.87001871320488, -1.8693966215304494, 7.76455640432626, 7.8876985910393005, -5.66947892916929, 7.676790672533861, 7.97677643901212, -0.06143007419046008, 2.13750388088487, 16.3915353135027, -3.7537968657027103, 2.1454082159836703, 16.42303846768732, -7.59318148819483, 2.2298158232096603, 16.34951597484808, 1.9666786642883198, 5.4805680137807204, 16.36581719928776, -1.8619570395279001, 5.447500836867571, 16.40421933548562, -5.689391910246351, 5.4948169360067505, 16.374936841655, 3.7823671682753, 8.763415940221911, 16.46229295167514, -0.03784120975034972, 8.77268967834915, 16.46560258277472, -3.7870357450750602, 8.842889842879579, 16.3751778149443, -0.0475064545111599, 2.15311040032967, 10.53369379319308, -3.7769969471232003, 2.2279122063982504, 10.42589394550074, -7.57157309888776, 2.3584411377634704, 10.5315470453566, 1.8829233595416002, 5.492544915968192, 10.47756089887458, -1.8304414345200002, 5.50638890380008, 10.550898096177, -5.74957205545223, 5.48365113330865, 10.51797541126634, 3.8832889953754797, 8.838390722418842, 10.4581453165137, -0.0003285175424505895, 8.692285036073901, 10.54013607227956, -3.7493982188511614, 8.802104883032161, 10.41794817844332, -1.82665434684569, 1.12549074081769, 13.677546974941102, -5.70352817227295, 1.1388410907889899, 13.84285948796996, -9.56075050284966, 1.14286154852991, 13.809023052752341, -0.025043095953680376, 4.37290083566155, 13.72422058280264, -3.74265682701669, 4.398592120872239, 13.76798806030986, -7.629144160350251, 4.463801645407431, 13.878482738561141, 1.8147195462700405, 7.675428453595221, 13.791696396715599, -1.9582744966144097, 7.665133892041, 13.7998215438296, -5.7503213796137205, 7.647331348301961, 13.722933999860022]]},
 "stress": {"__ndarray__": [[6], "float64", [-0.004933162229051546, -0.0030267411888575727, -0.0027999643745644153, 0.0011086169508035303, 0.001463110008951143, -0.0008769470929481185]]},
 "unique_id": "fe985021556b03dcf86b1a7ad067cc16",
 "user": "lpan"},
"35": {
 "calculator": "vasp",
 "calculator_parameters": {"kpoints_generation": {"divisions": [2, 2, 1], "usershift": [0.0, 0.0, 0.0], "genvec1": [0.5, -0.0, 0.0], "genvec2": [0.0, 0.5, 0.0], "genvec3": [0.0, 0.0, 1.0], "shift": [0.0, 0.0, 0.0]}, "system": "PtSTe", "lcompat": false, "prec": "normal", "enmax": 520.0, "enaug": 368.792, "ediff": 0.0001, "ialgo": 68, "iwavpr": 10, "nbands": 240, "nelect": 396.0, "turbo": 0, "irestart": 0, "nreboot": 0, "nmin": 0, "eref": 0.0, "ismear": 0, "sigma": 0.05, "kspacing": 0.5, "kgamma": true, "lreal": true, "ropt": [-0.0005, -0.0005, -0.0005], "lmaxpaw": -100, "lmaxmix": 2, "nlspline": false, "istart": 0, "icharg": 2, "iniwav": 1, "ispin": 1, "lnoncollinear": false, "magmom": [1.0, 1.0, 1.0, 1.0, 1.0, 1.0, 1.0, 1.0, 1.0, 1.0, 1.0, 1.0, 1.0, 1.0, 1.0, 1.0, 1.0, 1.0, 1.0, 1.0, 1.0, 1.0, 1.0, 1.0, 1.0, 1.0, 1.0, 1.0, 1.0, 1.0, 1.0, 1.0, 1.0, 1.0, 1.0, 1.0, 1.0, 1.0, 1.0, 1.0, 1.0, 1.0, 1.0, 1.0, 1.0, 1.0, 1.0, 1.0, 1.0, 1.0, 1.0, 1.0, 1.0, 1.0], "nupdown": -1.0, "lsorbit": false, "saxis": [0.0, 0.0, 1.0], "lspiral": false, "qspiral": [0.0, 0.0, 0.0], "lzeroz": false, "lasph": false, "lmetagga": false, "nelm": 1, "nelmdl": -5, "nelmin": 2, "enini": 520.0, "ldiag": true, "lsubrot": false, "weimin": 0.0, "ebreak": 1e-07, "deper": 0.3, "nrmm": 4, "time": 0.4, "amix": 0.4, "bmix": 1.0, "amin": 0.1, "amix_mag": 1.6, "bmix_mag": 1.0, "imix": 4, "mixfirst": false, "maxmix": -45, "wc": 100.0, "inimix": 1, "mixpre": 1, "mremove": 5, "ldipol": false, "lmono": false, "idipol": 0, "epsilon": 1.0, "dipol": [-100.0, -100.0, -100.0], "efield": 0.0, "ngx": 64, "ngy": 64, "ngz": 150, "ngxf": 128, "ngyf": 128, "ngzf": 300, "addgrid": false, "nsw": 0, "ibrion": -1, "mdalgo": 0, "isif": 4, "pstress": 0.0, "ediffg": 0.001, "nfree": 1, "potim": 0.25, "smass": -3.0, "scalee": 1.0, "tebeg": 0.0001, "teend": 0.0001, "nblock": 1, "kblock": 1, "npaco": 256, "apaco": 16.0, "isym": 0, "symprec": 1e-05, "lorbit": 0, "rwigs": [-1.0, -1.0, -1.0], "nedos": 301, "emin": 10.0, "emax": -10.0, "efermi": 0.0, "nwrite": 2, "lwave": false, "ldownsample": false, "lcharg": true, "lpard": false, "lvtot": false, "lvhar": false, "lelf": false, "loptics": false, "stm": [0.0, 0.0, 0.0, 0.0, 0.0, 0.0, 0.0], "npar": 20, "nsim": 4, "nblk": -1, "lplane": true, "lscalapack": true, "lscaaware": false, "lscalu": false, "lasync": false, "lorbitalreal": false, "idiot": 3, "ispecial": 0, "lmusic": false, "pomass": [195.08, 32.066, 127.6], "darwinr": [0.0, 0.0, 0.0], "darwinv": [1.0, 1.0, 1.0], "lcorr": true, "gga_compat": true, "lberry": false, "icorelevel": 0, "ldau": false, "i_constrained_m": 0, "gga": "--", "voskown": 0, "lhfcalc": false, "precfock": "", "lsymgrad": false, "lhfone": false, "lrhfcalc": false, "lthomas": false, "lmodelhf": false, "encut4o": -1.0, "exxoep": 0, "fourorbit": 0, "aexx": 0.0, "hfalpha": 0.0, "mcalpha": 0.0, "aldax": 1.0, "aggax": 1.0, "aldac": 1.0, "aggac": 1.0, "nkredx": 1, "nkredy": 1, "nkredz": 1, "shiftred": false, "oddonly": false, "evenonly": false, "lmaxfock": 0, "nmaxfockae": 0, "lfockaedft": false, "hfscreen": 0.0, "hfscreenc": 0.0, "nbandsgwlow": 0, "luse_vdw": false, "zab_vdw": -0.8491, "param1": 0.1234, "param2": 1.0, "param3": 0.0, "model_gw": 0, "model_eps0": 32.60522346, "model_alpha": 1.0, "lepsilon": false, "lrpa": false, "lnabla": false, "lvel": false, "kinter": 0, "cshift": -0.1, "omegamax": -30.0, "deg_threshold": 0.002, "rtime": -0.1, "wplasmai": 0.0, "dfield": [0.0, 0.0, 0.0], "wplasma": [0.0, 0.0, 0.0, 0.0, 0.0, 0.0, 0.0, 0.0, 0.0], "nucind": false, "magpos": [0.0, 0.0, 0.0], "lnicsall": true, "orbitalmag": false, "lmagbloch": false, "lchimag": false, "lgauge": true, "magatom": 0, "magdipol": [0.0, 0.0, 0.0], "avecconst": [0.0, 0.0, 0.0], "ladder": false, "lrpaforce": false, "lfxc": false, "lhartree": true, "ibse": 0, "kpoint": [-1, 0, 0, 0], "ltcte": false, "ltete": false, "ltriplet": false, "lfxceps": false, "lfxheg": false, "naturalo": 2, "l2order": false, "lmp2lt": false, "lusew": false, "encutgw": -2.0, "encutgwsoft": -2.0, "encutlf": -1.0, "lmaxmp2": -1, "scissor": 0.0, "nomega": 0, "nomegar": 0, "nbandsgw": -1, "nbandso": -1, "nbandsv": -1, "nelmhf": 1, "dim": 3, "antires": 0, "omegamin": -30.0, "omegatl": -200.0, "omegagrid": 140, "selfenergy": false, "lspectral": false, "lspectralgw": false, "lsingles": false, "lfermigw": false, "oddonlygw": false, "evenonlygw": false, "nkredlfx": 1, "nkredlfy": 1, "nkredlfz": 1, "maxmem": 2800, "telescope": 0, "taupar": 1, "omegapar": -1, "lambda": 1.0, "ofield_kappa": 0.0, "ofield_k": [0.0, 0.0, 0.0], "ofield_q6_near": 0.0, "ofield_q6_far": 0.0, "ofield_a": 0.0},
 "cell": {"array": {"__ndarray__": [[3, 3], "float64", [5.690817, 9.856782, 0.0, -11.38179, 9.3e-05, -0.000168, 0.000371, -0.000214, 26.156638]]}, "__ase_objtype__": "cell"},
 "ctime": 22.88138591249184,
 "energy": -266.66551635,
 "forces": {"__ndarray__": [[54, 3], "float64", [-1.68856655, 0.59962204, -0.8548349, -0.54488166, 0.06733124, 1.15434076, 0.11650844, -0.37536083, -0.1061342, 0.51188401, -0.34801188, 0.02649988, -0.76379109, 1.73920051, -0.2123065, 0.70368103, 0.40056294, 0.0966625, -0.29811694, 0.91493683, 0.60972973, -0.92780863, -0.72484503, -1.50240776, -0.53377911, 0.53130575, 0.83428538, 1.11693254, 0.96853068, -0.85693406, -0.10601371, 0.00746962, 0.69954205, -0.00365921, -0.61183517, -0.77386249, 1.29902522, -0.24954445, 0.30198586, -0.18079265, -0.23851551, 0.2837377, -0.37191254, 0.55951177, 0.01194224, 0.40956582, 0.94622601, 0.28148652, 0.04225278, -0.2499481, -0.27154629, -0.47084291, -0.77544391, 1.0992002, 0.54896434, -0.35577921, -0.14311258, -0.25420999, 0.03442632, -0.47304022, 0.59619692, 0.42711424, -0.21877701, 0.49629143, 0.12113352, -0.3214474, 0.15597808, -1.04153276, -0.38781969, -0.28175171, -0.07510035, 0.06883144, -0.20948251, -0.0191135, -0.39543791, 0.32527879, -0.01304954, 0.05544448, -0.06368378, 0.15052638, -0.17854915, 0.43627078, -0.59016643, 0.01991819, -0.05060449, -0.56821854, -0.48967972, 0.01431434, 0.38996241, 0.48806751, 0.13747124, 0.30593647, -0.13526953, -0.14125122, 0.23361143, -0.5017994, 0.01382076, 0.22210356, -0.43200932, -0.48614667, -0.1576913, -0.4090066, -0.00373713, 0.09449839, -0.1563566, 0.10874765, -0.10834125, 0.41224595, 0.51418707, -0.51193421, 0.22113702, -0.93933716, -0.4817177, -0.12842763, -0.18181493, 0.03776086, 0.35469629, 1.10094803, -0.47932857, -0.10068562, -0.06670836, -0.45450362, 0.30514785, 0.54992966, -0.12702695, 0.4513758, -0.05352513, -0.54785251, -0.01397187, 0.25241312, 1.38319136, 0.46905843, 0.99706675, -0.85145319, 0.70474447, 0.18606564, 0.24146503, -0.03037886, 0.00798755, -0.15737036, -0.28657499, -0.62033366, -0.44943035, 0.48878183, -0.77006811, 0.66956705, -0.72458093, -0.33421455, 0.17150077, -0.42541274, 0.40093411, -1.60544561, -0.13794253, -0.62372474, 0.48060699, 0.88342579, 0.82057742, 0.54115545, -0.08823288, -0.89253437, -0.07069682, 0.43425153]]},
 "free_energy": -266.66551635,
 "mtime": 22.88138591249184,
 "numbers": {"__ndarray__": [[54], "int64", [78, 78, 78, 78, 78, 78, 78, 78, 78, 78, 78, 78, 78, 78, 78, 78, 78, 78, 16, 16, 16, 16, 16, 16, 16, 16, 16, 16, 16, 16, 16, 16, 16, 16, 16, 16, 52, 52, 52, 52, 52, 52, 52, 52, 52, 52, 52, 52, 52, 52, 52, 52, 52, 52]]},
 "pbc": {"__ndarray__": [[3], "bool", [true, true, true]]},
 "positions": {"__ndarray__": [[54, 3], "float64", [-5.632471703980642, 9.83310631794736, 9.1248888016313, 1.9454505419119803, 9.84706988372139, 8.9796721622037, -7.599445034838341, 0.036214109139080006, 9.08082642458986, 1.81618955186282, 3.32964956268791, 9.09153312883096, -1.85662693853221, 3.2077097871248905, 9.06862402408642, -5.71075604274989, 3.25052192117926, 9.05222645762984, -7.601110770642621, 6.495554372981769, 9.01253417856032, 0.02743135690493011, 6.619462030319121, 9.12502065542986, -3.7621883921891603, 6.56930387082739, 9.00770703116714, 5.61648014733419, 9.771709542643402, 15.283998571268201, 1.9069986555474898, 9.78759657485625, 15.1583028877002, -7.59851125614054, 0.01279415801874, 15.251847935064841, 1.8145916931069501, 3.27141283635698, 15.25214848021756, -1.8937981838701303, 3.2766048633965, 15.227924180633622, -5.690894970329049, 3.2545884728375905, 15.21070538219098, -7.56747770930344, 6.520474205019081, 15.280564975596219, 0.033611066026519726, 6.5748066761264, 15.20039570772094, -3.74114399942411, 6.58298257654684, 15.168420975997222, -1.92186761552841, 1.1285816010370202, 7.83840646968744, -5.660802180412451, 1.08606747583496, 7.9036341658057, -9.582828699507411, 1.07382485500546, 7.910609114907801, -0.07815786168937987, 4.393111274559101, 7.910213420228061, -3.80694354837925, 4.484054583409911, 7.8667854546155205, -7.60058806772672, 4.33257414384259, 7.8374852746205, 1.9172018319060196, 7.63290674189456, 7.875529730299241, -1.9071585663533506, 7.71763639256312, 7.844692735585061, -5.68616992522757, 7.6446736287627415, 7.866618831704479, -0.1010846147684401, 2.22752104234875, 16.4708387949339, -3.8124370582011, 2.2306559832525306, 16.46951669824536, -7.609317373963581, 2.1460450132366904, 16.3764813286694, 1.8596445506988801, 5.429386417026381, 16.47451938115924, -1.8387193345075201, 5.47326945698265, 16.475935467366842, -5.660572438432121, 5.42222918937317, 16.48970693554444, 3.83279232020758, 8.726359701389171, 16.506474404291723, 0.03528988657923984, 8.729565508309301, 16.41103265117162, -3.8128808868767106, 8.74322762308524, 16.37982500951124, -0.044493319971979875, 2.2179281046719503, 10.54411592083934, -3.71172045385182, 2.19615732708186, 10.50797235554004, -7.60687744578038, 2.2276654162119405, 10.46476843408166, 1.7975880475103299, 5.523992695917021, 10.56732136746676, -1.9049404183274705, 5.50893732008781, 10.46478566062728, -5.72663675186111, 5.476240171256831, 10.411587088282522, 3.7928269032881103, 8.764196739066481, 10.47126321375366, 0.007892004303199751, 8.732432356354161, 10.46392116283576, -3.8245871820401094, 8.800601125502972, 10.48096469996028, -1.9031566858270703, 1.0472219227683401, 13.79986619934656, -5.6987578633982015, 1.07899238646463, 13.81559412739574, -9.456581494481881, 1.12606347733299, 13.748963076616802, 0.030029558698179935, 4.32396734610505, 13.844370236788759, -3.7637212422762296, 4.33986815333274, 13.817883344634122, -7.666736298493581, 4.496436919773671, 13.80696154874384, 2.0260938318610298, 7.559478561403241, 13.65010259127884, -1.9106480050450707, 7.6383684813499, 13.76203685722742, -5.597091694154651, 7.6513717365548, 13.741544582552862]]},
 "stress": {"__ndarray__": [[6], "float64", [-0.0022887253579876978, -0.0015313011987248691, -8.203797152798899e-05, 0.0005969555338552097, -0.001369255025644174, 0.0008104120688964182]]},
 "unique_id": "e9d0aa02e426f2d3aee630f2f41fe650",
 "user": "lpan"},
"36": {
 "calculator": "vasp",
 "calculator_parameters": {"kpoints_generation": {"divisions": [2, 2, 1], "usershift": [0.0, 0.0, 0.0], "genvec1": [0.5, -0.0, 0.0], "genvec2": [0.0, 0.5, 0.0], "genvec3": [0.0, 0.0, 1.0], "shift": [0.0, 0.0, 0.0]}, "system": "PtSTe", "lcompat": false, "prec": "normal", "enmax": 520.0, "enaug": 368.792, "ediff": 0.0001, "ialgo": 68, "iwavpr": 10, "nbands": 240, "nelect": 396.0, "turbo": 0, "irestart": 0, "nreboot": 0, "nmin": 0, "eref": 0.0, "ismear": 0, "sigma": 0.05, "kspacing": 0.5, "kgamma": true, "lreal": true, "ropt": [-0.0005, -0.0005, -0.0005], "lmaxpaw": -100, "lmaxmix": 2, "nlspline": false, "istart": 0, "icharg": 2, "iniwav": 1, "ispin": 1, "lnoncollinear": false, "magmom": [1.0, 1.0, 1.0, 1.0, 1.0, 1.0, 1.0, 1.0, 1.0, 1.0, 1.0, 1.0, 1.0, 1.0, 1.0, 1.0, 1.0, 1.0, 1.0, 1.0, 1.0, 1.0, 1.0, 1.0, 1.0, 1.0, 1.0, 1.0, 1.0, 1.0, 1.0, 1.0, 1.0, 1.0, 1.0, 1.0, 1.0, 1.0, 1.0, 1.0, 1.0, 1.0, 1.0, 1.0, 1.0, 1.0, 1.0, 1.0, 1.0, 1.0, 1.0, 1.0, 1.0, 1.0], "nupdown": -1.0, "lsorbit": false, "saxis": [0.0, 0.0, 1.0], "lspiral": false, "qspiral": [0.0, 0.0, 0.0], "lzeroz": false, "lasph": false, "lmetagga": false, "nelm": 1, "nelmdl": -5, "nelmin": 2, "enini": 520.0, "ldiag": true, "lsubrot": false, "weimin": 0.0, "ebreak": 1e-07, "deper": 0.3, "nrmm": 4, "time": 0.4, "amix": 0.4, "bmix": 1.0, "amin": 0.1, "amix_mag": 1.6, "bmix_mag": 1.0, "imix": 4, "mixfirst": false, "maxmix": -45, "wc": 100.0, "inimix": 1, "mixpre": 1, "mremove": 5, "ldipol": false, "lmono": false, "idipol": 0, "epsilon": 1.0, "dipol": [-100.0, -100.0, -100.0], "efield": 0.0, "ngx": 64, "ngy": 64, "ngz": 150, "ngxf": 128, "ngyf": 128, "ngzf": 300, "addgrid": false, "nsw": 0, "ibrion": -1, "mdalgo": 0, "isif": 4, "pstress": 0.0, "ediffg": 0.001, "nfree": 1, "potim": 0.25, "smass": -3.0, "scalee": 1.0, "tebeg": 0.0001, "teend": 0.0001, "nblock": 1, "kblock": 1, "npaco": 256, "apaco": 16.0, "isym": 0, "symprec": 1e-05, "lorbit": 0, "rwigs": [-1.0, -1.0, -1.0], "nedos": 301, "emin": 10.0, "emax": -10.0, "efermi": 0.0, "nwrite": 2, "lwave": false, "ldownsample": false, "lcharg": true, "lpard": false, "lvtot": false, "lvhar": false, "lelf": false, "loptics": false, "stm": [0.0, 0.0, 0.0, 0.0, 0.0, 0.0, 0.0], "npar": 20, "nsim": 4, "nblk": -1, "lplane": true, "lscalapack": true, "lscaaware": false, "lscalu": false, "lasync": false, "lorbitalreal": false, "idiot": 3, "ispecial": 0, "lmusic": false, "pomass": [195.08, 32.066, 127.6], "darwinr": [0.0, 0.0, 0.0], "darwinv": [1.0, 1.0, 1.0], "lcorr": true, "gga_compat": true, "lberry": false, "icorelevel": 0, "ldau": false, "i_constrained_m": 0, "gga": "--", "voskown": 0, "lhfcalc": false, "precfock": "", "lsymgrad": false, "lhfone": false, "lrhfcalc": false, "lthomas": false, "lmodelhf": false, "encut4o": -1.0, "exxoep": 0, "fourorbit": 0, "aexx": 0.0, "hfalpha": 0.0, "mcalpha": 0.0, "aldax": 1.0, "aggax": 1.0, "aldac": 1.0, "aggac": 1.0, "nkredx": 1, "nkredy": 1, "nkredz": 1, "shiftred": false, "oddonly": false, "evenonly": false, "lmaxfock": 0, "nmaxfockae": 0, "lfockaedft": false, "hfscreen": 0.0, "hfscreenc": 0.0, "nbandsgwlow": 0, "luse_vdw": false, "zab_vdw": -0.8491, "param1": 0.1234, "param2": 1.0, "param3": 0.0, "model_gw": 0, "model_eps0": 32.60522346, "model_alpha": 1.0, "lepsilon": false, "lrpa": false, "lnabla": false, "lvel": false, "kinter": 0, "cshift": -0.1, "omegamax": -30.0, "deg_threshold": 0.002, "rtime": -0.1, "wplasmai": 0.0, "dfield": [0.0, 0.0, 0.0], "wplasma": [0.0, 0.0, 0.0, 0.0, 0.0, 0.0, 0.0, 0.0, 0.0], "nucind": false, "magpos": [0.0, 0.0, 0.0], "lnicsall": true, "orbitalmag": false, "lmagbloch": false, "lchimag": false, "lgauge": true, "magatom": 0, "magdipol": [0.0, 0.0, 0.0], "avecconst": [0.0, 0.0, 0.0], "ladder": false, "lrpaforce": false, "lfxc": false, "lhartree": true, "ibse": 0, "kpoint": [-1, 0, 0, 0], "ltcte": false, "ltete": false, "ltriplet": false, "lfxceps": false, "lfxheg": false, "naturalo": 2, "l2order": false, "lmp2lt": false, "lusew": false, "encutgw": -2.0, "encutgwsoft": -2.0, "encutlf": -1.0, "lmaxmp2": -1, "scissor": 0.0, "nomega": 0, "nomegar": 0, "nbandsgw": -1, "nbandso": -1, "nbandsv": -1, "nelmhf": 1, "dim": 3, "antires": 0, "omegamin": -30.0, "omegatl": -200.0, "omegagrid": 140, "selfenergy": false, "lspectral": false, "lspectralgw": false, "lsingles": false, "lfermigw": false, "oddonlygw": false, "evenonlygw": false, "nkredlfx": 1, "nkredlfy": 1, "nkredlfz": 1, "maxmem": 2800, "telescope": 0, "taupar": 1, "omegapar": -1, "lambda": 1.0, "ofield_kappa": 0.0, "ofield_k": [0.0, 0.0, 0.0], "ofield_q6_near": 0.0, "ofield_q6_far": 0.0, "ofield_a": 0.0},
 "cell": {"array": {"__ndarray__": [[3, 3], "float64", [5.690817, 9.856782, 0.0, -11.38179, 9.3e-05, -0.000168, 0.000371, -0.000214, 26.156638]]}, "__ase_objtype__": "cell"},
 "ctime": 22.881385913641715,
 "energy": -265.86985184,
 "forces": {"__ndarray__": [[54, 3], "float64", [-0.81749982, -2.40594571, 1.24762755, 0.08551339, -0.00526464, 0.97832055, -0.28723597, 0.19781755, -0.56454449, -0.13736546, 1.11804648, 1.46251873, -0.81879309, -0.52050593, 0.63921212, 0.5085917, -0.42532443, 0.31775537, -3.12622553, 2.107336, -1.52789236, -0.17991803, 1.812981, -0.0352786, 1.36840978, 1.64210888, 0.21388536, -0.51652734, -0.53702299, 0.48872373, -0.68420705, -1.2528155, 0.11168138, 0.84985694, -1.81740695, 0.29974452, 0.19924204, 0.32799935, -0.7207875, 1.37233837, 1.26596014, 0.36727488, -0.70890478, -2.22668158, -0.70384725, -0.82717435, 1.06485415, 1.25824001, 1.14044792, -0.90846419, -0.65540678, -0.02869341, 1.55005291, -0.0425914, -0.24735464, 0.4556255, -0.70320632, -0.4943971, 0.06431661, -0.63593332, 1.34415279, 0.08333458, -1.54732309, -0.00965716, 0.13606701, -0.92931409, 0.00806527, -0.74565869, -0.35208021, -0.37122288, -0.30393682, -0.25535574, 0.14034096, -0.56647667, 0.21296631, 0.36888302, -0.20935854, -0.2898048, -0.13311208, -0.00468088, -0.19089007, 0.04528581, 0.14041377, -0.41368648, 0.16555849, 0.60748297, 0.54087307, 0.24638282, 1.03319173, 0.99364277, -0.12334756, -0.1927774, -0.07592879, -0.02295737, -0.44635023, -0.19707261, -0.33194394, 0.84253032, 0.43418451, 0.36996347, -0.03634973, -0.15919372, -0.22219535, 0.9372665, 0.97603277, 0.1109516, 0.02229885, 0.3557755, 0.34308384, 0.7439369, 0.38416137, 0.32819789, 0.04113471, -0.09189744, 0.01566698, 0.09072049, -0.08997533, 0.47593438, -0.54178218, -0.21047638, -0.21162819, -0.36034814, 0.15808395, 1.51759137, -1.62360526, 2.04760176, 0.38439313, -0.01044842, -0.47828425, 0.71761427, -0.53785618, 0.0865126, -0.72041809, -0.28739932, 0.54861291, 0.45754123, 0.04293352, -0.95230954, 0.01907203, 1.15913945, -0.35950904, -1.12350231, 0.8930448, -0.59424239, -0.83629839, -0.1674399, 0.69476166, 0.17787505, -0.40212398, -0.87325798, -0.06994007, -1.16315237, -0.24045842, 0.02246528, -0.40907837, -0.021967, -0.46279004, -0.31186906, -0.25615613, 0.72989016, 0.0395299, -0.64952187]]},
 "free_energy": -265.86985184,
 "mtime": 22.881385913641715,
 "numbers": {"__ndarray__": [[54], "int64", [78, 78, 78, 78, 78, 78, 78, 78, 78, 78, 78, 78, 78, 78, 78, 78, 78, 78, 16, 16, 16, 16, 16, 16, 16, 16, 16, 16, 16, 16, 16, 16, 16, 16, 16, 16, 52, 52, 52, 52, 52, 52, 52, 52, 52, 52, 52, 52, 52, 52, 52, 52, 52, 52]]},
 "pbc": {"__ndarray__": [[3], "bool", [true, true, true]]},
 "positions": {"__ndarray__": [[54, 3], "float64", [0.00010776243105000379, 0.12562734839736003, 9.011816564688, 1.9027499769371097, 9.85225251175569, 9.04565840782506, -1.8662622583860198, 9.85331082836923, 9.07631798372738, -9.45811521270885, 3.2240764107883804, 9.015848693746682, -1.8754416867402404, 3.3375630552219504, 9.03911716742344, -5.70522606708478, 3.3360648145304004, 9.057168368581841, -7.47363787357715, 6.520138626568331, 9.1331072275253, 0.031133047777329594, 6.45217313558044, 9.05916259845092, -3.872008947968511, 6.52006510640905, 9.0285694105133, -11.33950726015287, 0.01416111666708, 15.179216666265061, -3.76063207263944, 0.023290021549060007, 15.211943428801641, -7.61500294487676, 0.05790112740858001, 15.18964499113362, 1.8631302040646902, 3.2535845660793203, 15.25521752223016, -1.9741543002457806, 3.19559051158296, 15.223124203439639, -5.6837066565579, 3.3656421471668705, 15.186541824426842, -7.576496559599611, 6.51949111601535, 15.16529542444896, -0.08030342562023024, 6.5910563602067205, 15.216274105883182, -3.7904070181090908, 6.48637041033134, 15.262004030020362, -1.9000085955818802, 1.09346652889274, 7.91565392116672, -5.621400997165761, 1.1060836930969602, 7.929946585227261, -9.59303859769494, 1.1118935319874201, 7.96554725752962, 0.033637419610679765, 4.3214595397348505, 7.941213127960079, -3.81110667203089, 4.4611766980224505, 7.8575881295119006, -7.50853422019999, 4.44451820827247, 7.870355680091981, 1.8994501452483505, 7.703302830672381, 7.84511628380962, -1.9329959269165295, 7.674212224138641, 7.8836498977663, -5.70252570523922, 7.673188207947041, 7.8520464842634805, -0.023834346708639917, 2.1326420958554597, 16.47482649222058, -3.85225164277471, 2.11972113512498, 16.36335694028686, -7.6297804272274, 2.1064377099555505, 16.31302248315634, 1.89711540367412, 5.4956007898470505, 16.41977718858088, -1.9013334097401307, 5.4973469381754, 16.47711923367648, -5.66738851639917, 5.362475439637651, 16.39765167240036, 3.7709338084287998, 8.74580518720879, 16.4316773729204, 0.010783759747810064, 8.663795922855611, 16.31452270273238, -3.8126891213699197, 8.7651531265886, 16.38278811101314, -0.04337783441259008, 2.1795311517174305, 10.47949184372964, -3.8282253898008807, 2.21646904880632, 10.49762158897022, -7.5652427999286, 2.1934351938639, 10.521984370275181, 1.90177646848258, 5.483908988553131, 10.538874241167079, -1.9160283371860907, 5.526561606418549, 10.490196520583321, -5.72391609640649, 5.55308720907871, 10.43906585273402, 3.7641354592160696, 8.777556530274211, 10.591045430696461, -0.03598177827411047, 8.748594125975462, 10.457007701225761, -3.76945667724617, 8.790267897452681, 10.40413544742218, -1.90311559314574, 1.0769605587092002, 13.83683050733488, -5.67315423566589, 0.9933707306796902, 13.76828990889762, -9.41358692357787, 1.0562601612414602, 13.78033736239578, 0.0557056130477099, 4.36785854466573, 13.707528389718421, -3.7784733918771503, 4.40128226837575, 13.83722909924756, -7.62670765584152, 4.43841100765495, 13.760331102990682, 1.87229681658537, 7.69140721957893, 13.77524170787934, -1.9240618861459795, 7.6869828308195105, 13.8021605276283, -5.7150299830763, 7.63807515026095, 13.837723005484701]]},
 "stress": {"__ndarray__": [[6], "float64", [-0.00546121931652643, -0.005577573723137928, -0.004148776497987456, -0.0008293626075610253, -0.0017256895114469018, 0.0010667381097763176]]},
 "unique_id": "2fcded7749e032d49f3437b2404790ed",
 "user": "lpan"},
"37": {
 "calculator": "vasp",
 "calculator_parameters": {"kpoints_generation": {"divisions": [2, 2, 1], "usershift": [0.0, 0.0, 0.0], "genvec1": [0.5, 0.0, -0.0], "genvec2": [0.0, 0.5, 0.0], "genvec3": [0.0, -0.0, 1.0], "shift": [0.0, 0.0, 0.0]}, "system": "PtSTe", "lcompat": false, "prec": "normal", "enmax": 520.0, "enaug": 368.792, "ediff": 0.0001, "ialgo": 68, "iwavpr": 10, "nbands": 240, "nelect": 396.0, "turbo": 0, "irestart": 0, "nreboot": 0, "nmin": 0, "eref": 0.0, "ismear": 0, "sigma": 0.05, "kspacing": 0.5, "kgamma": true, "lreal": true, "ropt": [-0.0005, -0.0005, -0.0005], "lmaxpaw": -100, "lmaxmix": 2, "nlspline": false, "istart": 0, "icharg": 2, "iniwav": 1, "ispin": 1, "lnoncollinear": false, "magmom": [1.0, 1.0, 1.0, 1.0, 1.0, 1.0, 1.0, 1.0, 1.0, 1.0, 1.0, 1.0, 1.0, 1.0, 1.0, 1.0, 1.0, 1.0, 1.0, 1.0, 1.0, 1.0, 1.0, 1.0, 1.0, 1.0, 1.0, 1.0, 1.0, 1.0, 1.0, 1.0, 1.0, 1.0, 1.0, 1.0, 1.0, 1.0, 1.0, 1.0, 1.0, 1.0, 1.0, 1.0, 1.0, 1.0, 1.0, 1.0, 1.0, 1.0, 1.0, 1.0, 1.0, 1.0], "nupdown": -1.0, "lsorbit": false, "saxis": [0.0, 0.0, 1.0], "lspiral": false, "qspiral": [0.0, 0.0, 0.0], "lzeroz": false, "lasph": false, "lmetagga": false, "nelm": 1, "nelmdl": -5, "nelmin": 2, "enini": 520.0, "ldiag": true, "lsubrot": false, "weimin": 0.0, "ebreak": 1e-07, "deper": 0.3, "nrmm": 4, "time": 0.4, "amix": 0.4, "bmix": 1.0, "amin": 0.1, "amix_mag": 1.6, "bmix_mag": 1.0, "imix": 4, "mixfirst": false, "maxmix": -45, "wc": 100.0, "inimix": 1, "mixpre": 1, "mremove": 5, "ldipol": false, "lmono": false, "idipol": 0, "epsilon": 1.0, "dipol": [-100.0, -100.0, -100.0], "efield": 0.0, "ngx": 70, "ngy": 70, "ngz": 150, "ngxf": 140, "ngyf": 140, "ngzf": 300, "addgrid": false, "nsw": 0, "ibrion": -1, "mdalgo": 0, "isif": 4, "pstress": 0.0, "ediffg": 0.001, "nfree": 1, "potim": 0.25, "smass": -3.0, "scalee": 1.0, "tebeg": 0.0001, "teend": 0.0001, "nblock": 1, "kblock": 1, "npaco": 256, "apaco": 16.0, "isym": 0, "symprec": 1e-05, "lorbit": 0, "rwigs": [-1.0, -1.0, -1.0], "nedos": 301, "emin": 10.0, "emax": -10.0, "efermi": 0.0, "nwrite": 2, "lwave": false, "ldownsample": false, "lcharg": true, "lpard": false, "lvtot": false, "lvhar": false, "lelf": false, "loptics": false, "stm": [0.0, 0.0, 0.0, 0.0, 0.0, 0.0, 0.0], "npar": 20, "nsim": 4, "nblk": -1, "lplane": true, "lscalapack": true, "lscaaware": false, "lscalu": false, "lasync": false, "lorbitalreal": false, "idiot": 3, "ispecial": 0, "lmusic": false, "pomass": [195.08, 32.066, 127.6], "darwinr": [0.0, 0.0, 0.0], "darwinv": [1.0, 1.0, 1.0], "lcorr": true, "gga_compat": true, "lberry": false, "icorelevel": 0, "ldau": false, "i_constrained_m": 0, "gga": "--", "voskown": 0, "lhfcalc": false, "precfock": "", "lsymgrad": false, "lhfone": false, "lrhfcalc": false, "lthomas": false, "lmodelhf": false, "encut4o": -1.0, "exxoep": 0, "fourorbit": 0, "aexx": 0.0, "hfalpha": 0.0, "mcalpha": 0.0, "aldax": 1.0, "aggax": 1.0, "aldac": 1.0, "aggac": 1.0, "nkredx": 1, "nkredy": 1, "nkredz": 1, "shiftred": false, "oddonly": false, "evenonly": false, "lmaxfock": 0, "nmaxfockae": 0, "lfockaedft": false, "hfscreen": 0.0, "hfscreenc": 0.0, "nbandsgwlow": 0, "luse_vdw": false, "zab_vdw": -0.8491, "param1": 0.1234, "param2": 1.0, "param3": 0.0, "model_gw": 0, "model_eps0": 34.60092637, "model_alpha": 1.0, "lepsilon": false, "lrpa": false, "lnabla": false, "lvel": false, "kinter": 0, "cshift": -0.1, "omegamax": -30.0, "deg_threshold": 0.002, "rtime": -0.1, "wplasmai": 0.0, "dfield": [0.0, 0.0, 0.0], "wplasma": [0.0, 0.0, 0.0, 0.0, 0.0, 0.0, 0.0, 0.0, 0.0], "nucind": false, "magpos": [0.0, 0.0, 0.0], "lnicsall": true, "orbitalmag": false, "lmagbloch": false, "lchimag": false, "lgauge": true, "magatom": 0, "magdipol": [0.0, 0.0, 0.0], "avecconst": [0.0, 0.0, 0.0], "ladder": false, "lrpaforce": false, "lfxc": false, "lhartree": true, "ibse": 0, "kpoint": [-1, 0, 0, 0], "ltcte": false, "ltete": false, "ltriplet": false, "lfxceps": false, "lfxheg": false, "naturalo": 2, "l2order": false, "lmp2lt": false, "lusew": false, "encutgw": -2.0, "encutgwsoft": -2.0, "encutlf": -1.0, "lmaxmp2": -1, "scissor": 0.0, "nomega": 0, "nomegar": 0, "nbandsgw": -1, "nbandso": -1, "nbandsv": -1, "nelmhf": 1, "dim": 3, "antires": 0, "omegamin": -30.0, "omegatl": -200.0, "omegagrid": 140, "selfenergy": false, "lspectral": false, "lspectralgw": false, "lsingles": false, "lfermigw": false, "oddonlygw": false, "evenonlygw": false, "nkredlfx": 1, "nkredlfy": 1, "nkredlfz": 1, "maxmem": 2800, "telescope": 0, "taupar": 1, "omegapar": -1, "lambda": 1.0, "ofield_kappa": 0.0, "ofield_k": [0.0, 0.0, 0.0], "ofield_q6_near": 0.0, "ofield_q6_far": 0.0, "ofield_a": 0.0},
 "cell": {"array": {"__ndarray__": [[3, 3], "float64", [5.804633, 10.053918, 0.0, -11.609426, 9.5e-05, -0.000171, 0.000378, -0.000218, 26.679771]]}, "__ase_objtype__": "cell"},
 "ctime": 22.88138591481205,
 "energy": -264.84613751,
 "forces": {"__ndarray__": [[54, 3], "float64", [0.05934582, 0.20900384, 0.48035332, 0.76854163, 0.52067309, 0.72834801, 0.97518684, 0.94229898, 0.96549388, 0.72356969, -0.7131028, -0.04873958, 0.03690779, -0.16042626, 0.9989857, -1.88647108, 2.51534007, -1.08940619, 1.20650763, -0.96633209, 0.47217943, 0.4198795, 0.0420054, 1.256549, -0.49560932, 0.16991309, 0.4687951, 0.54105557, 1.68877572, -0.04312693, 1.24918451, -1.18311203, 0.35247718, -0.40622467, 1.32357077, -0.85706904, 0.74506144, 0.50529278, -0.62927643, -0.53784291, -1.10639744, -0.64264064, 0.61385066, -0.19574132, -0.33381207, -1.28188795, 0.32961734, 0.2692348, 0.35117352, -0.76228251, 0.2930833, 0.56744549, 0.84389449, -0.56301298, -0.43802442, -0.18588646, 0.37934982, 0.03002993, -0.88951325, 0.32611306, -0.07687098, 0.20521058, 0.31520624, -0.10991374, 0.2848241, -0.04417313, 0.69944061, -0.52404916, -0.07403975, -0.52693019, 0.07663738, 0.58732672, -0.61806343, 0.10254573, 0.47128225, -0.49962157, -0.48081599, -0.1832401, 0.34366842, 0.13243451, 0.49787305, -0.49569588, -0.09705647, -0.89055223, 0.03046367, -0.11703933, -0.35541072, 0.12014542, -0.13610237, -0.26083502, 0.21154837, 0.1920841, -0.81595193, -0.18883272, 1.1665702, -0.13777823, -0.29820638, 0.34972497, -0.59049816, -0.08701642, 0.10643992, -0.42455376, 0.02280142, -0.08104119, -0.67185003, -0.46979928, -0.52820218, 0.01756402, -0.47944719, -0.34950778, -1.04709784, 1.70040252, -1.61727553, 0.15685623, -0.34944864, -0.87179418, -0.42991898, -0.2997695, 0.5960922, -0.81051473, 0.12698681, 0.16851563, -1.148933, -0.38254835, 0.13414725, -0.44210375, -0.73147968, 0.2733588, -0.53858318, -0.07269445, 0.12879136, -0.90368561, -0.14078838, 0.20741319, -0.58059497, -0.01579969, 0.11793758, 1.26777941, -1.43736125, 0.21736448, -0.02052156, 0.35114605, -0.20568467, 0.99631928, 0.2415257, 0.53204974, 0.34051136, 0.25327826, -0.59083662, 0.71918415, -0.63279975, -0.53009261, 0.42416391, 0.61350812, 0.41016106, 0.98699877, -0.20947444, -0.70272466, 0.51323649, 0.16596689, -1.49767145, 0.29265607]]},
 "free_energy": -264.84613751,
 "mtime": 22.88138591481205,
 "numbers": {"__ndarray__": [[54], "int64", [78, 78, 78, 78, 78, 78, 78, 78, 78, 78, 78, 78, 78, 78, 78, 78, 78, 78, 16, 16, 16, 16, 16, 16, 16, 16, 16, 16, 16, 16, 16, 16, 16, 16, 16, 16, 52, 52, 52, 52, 52, 52, 52, 52, 52, 52, 52, 52, 52, 52, 52, 52, 52, 52]]},
 "pbc": {"__ndarray__": [[3], "bool", [true, true, true]]},
 "positions": {"__ndarray__": [[54, 3], "float64", [-0.00760988349147, 0.00881563459936, 9.25875357627267, 1.87007128752984, 10.042118358543968, 9.21976718951997, -2.0384937493165096, 9.999405347035438, 9.202235799355199, 1.89112176466144, 3.402503754205519, 9.26254521289512, -1.9314727668302196, 3.37322734978551, 9.234593055811619, -5.75048272723513, 3.23059221372123, 9.322306993509839, 3.7807132159163, 6.76745602533386, 9.21475642440249, -0.0327519974028495, 6.693094144499519, 9.17475246544608, -3.8537761900806995, 6.671341383244169, 9.224053412004631, -5.839468516993779, 9.97709116525456, 15.55691433021711, -3.90434094796017, 0.04107927142682, 15.467221352370961, -1.882631970631829, 9.988827131335908, 15.57206739284076, 1.88244420871225, 3.2856131132979796, 15.561449783697869, -1.9292150165844295, 3.3659931527306095, 15.51593356192251, -5.85121527607331, 3.36635558833624, 15.544334301686549, -7.630927251762069, 6.69553965152719, 15.43298244368184, -0.0319933984835695, 6.70335915653587, 15.459978175712008, -3.90854122238189, 6.65489736427899, 15.56095297922667, -1.8562337028539297, 1.1915808595055601, 8.05437488497581, -5.80715853313893, 1.2158498274979899, 8.03642849801703, -9.717090927242678, 1.07965930555491, 8.04021208489206, 0.00385295512680019, 4.4225582053670305, 8.07350073405867, -3.970567646911549, 4.51697753567436, 8.08838793182754, -7.682062989982771, 4.42866803110809, 8.002705289930189, 1.9935387944415102, 7.842880675409899, 7.987639315030109, -1.8790327400276097, 7.866071824635309, 8.06760965126538, -5.909234606407919, 7.83649411265676, 8.000279365603319, 0.06862701873664989, 2.2111808599681995, 16.8548106741354, -3.87721892024484, 2.2386760211828496, 16.71164016141906, -7.753619388213829, 2.2481090995092403, 16.736789498415032, 1.87667724697173, 5.5242506035598895, 16.74640948846644, -1.8956535121233893, 5.38908788228716, 16.71281166506535, -5.775372895756849, 5.55711480292696, 16.75646469365589, 3.8763913221136903, 8.861869443764139, 16.70110243916445, 0.0327842205075602, 8.9324824374015, 16.75160979404931, -3.802299270898539, 8.98445588086671, 16.71985542829275, 0.0510280199046801, 2.2927510329644503, 10.78922888472033, -3.9327744630937294, 2.3670834202107995, 10.73042071808832, -7.758807692918259, 2.29198301446703, 10.69818172764111, 1.94257437321461, 5.557602182953459, 10.72964104716645, -1.93711302684705, 5.581136822638189, 10.76176724274081, -5.798723096581049, 5.58834230557391, 10.666110546680938, 3.9042854373939604, 8.93678833633868, 10.685828485781279, -0.03149111886917964, 8.918240451039889, 10.68104408388903, -3.8787280510387694, 8.870782272210729, 10.68788720898765, -1.9264250734668098, 1.0858635682750897, 13.9379814062298, -5.69938113590584, 1.14286933423012, 14.11334724375324, -9.708444297049649, 1.0982557285047299, 14.04789778757502, -0.019930133600209593, 4.3725378700745, 14.095461287261339, -3.92750127409076, 4.539822261582359, 14.04931860709173, -7.687100638866779, 4.4959471278046905, 14.05295795167443, 1.8577540585946701, 7.757943893934639, 13.965404275195379, -1.9484421992728393, 7.883606587833649, 14.074864668948958, -5.77253828540841, 7.97878370341357, 14.04775824732837]]},
 "stress": {"__ndarray__": [[6], "float64", [0.01413914999501658, 0.013236340360160123, 0.009762808785831462, -0.001461867992325656, 6.926285064913113e-05, -3.284387583543998e-05]]},
 "unique_id": "1573fbc5c8d7005b4bdb2bf1879598c6",
 "user": "lpan"},
"38": {
 "calculator": "vasp",
[truncated: 4,004,858 more chars]
