# Supplementary material for: Phonon Transport in Defect-Laden Bilayer Janus PtSTe Studied Using Neural-Network Force Fields
Source: J Phys Chem C Nanomater Interfaces. 2024 Jun 22;128(26):11024–32. doi: 10.1021/acs.jpcc.4c02454 (PMC11229070; doi:10.1021/acs.jpcc.4c02454)
Supplement: Supplementary file 2 — jp4c02454_si_002.zip [file jp4c02454_si_002.zip › supporting_information/dataset/vacancy_defects_2.json]

{"1": {
 "calculator": "vasp",
 "calculator_parameters": {"kpoints_generation": {"divisions": [2, 2, 1], "usershift": [0.0, 0.0, 0.0], "genvec1": [0.5, -0.0, 0.0], "genvec2": [0.0, 0.5, 0.0], "genvec3": [0.0, 0.0, 1.0], "shift": [0.0, 0.0, 0.0]}, "system": "PtSTe", "lcompat": false, "prec": "normal", "enmax": 520.0, "enaug": 368.792, "ediff": 1e-06, "ialgo": 68, "iwavpr": 10, "nbands": 420, "nelect": 694.0, "turbo": 0, "irestart": 0, "nreboot": 0, "nmin": 0, "eref": 0.0, "ismear": 0, "sigma": 0.05, "kspacing": 0.5, "kgamma": true, "lreal": true, "ropt": [-0.0005, -0.0005, -0.0005], "lmaxpaw": -100, "lmaxmix": 2, "nlspline": false, "istart": 0, "icharg": 2, "iniwav": 1, "ispin": 1, "lnoncollinear": false, "magmom": [1.0, 1.0, 1.0, 1.0, 1.0, 1.0, 1.0, 1.0, 1.0, 1.0, 1.0, 1.0, 1.0, 1.0, 1.0, 1.0, 1.0, 1.0, 1.0, 1.0, 1.0, 1.0, 1.0, 1.0, 1.0, 1.0, 1.0, 1.0, 1.0, 1.0, 1.0, 1.0, 1.0, 1.0, 1.0, 1.0, 1.0, 1.0, 1.0, 1.0, 1.0, 1.0, 1.0, 1.0, 1.0, 1.0, 1.0, 1.0, 1.0, 1.0, 1.0, 1.0, 1.0, 1.0, 1.0, 1.0, 1.0, 1.0, 1.0, 1.0, 1.0, 1.0, 1.0, 1.0, 1.0, 1.0, 1.0, 1.0, 1.0, 1.0, 1.0, 1.0, 1.0, 1.0, 1.0, 1.0, 1.0, 1.0, 1.0, 1.0, 1.0, 1.0, 1.0, 1.0, 1.0, 1.0, 1.0, 1.0, 1.0, 1.0, 1.0, 1.0, 1.0, 1.0, 1.0], "nupdown": -1.0, "lsorbit": false, "saxis": [0.0, 0.0, 1.0], "lspiral": false, "qspiral": [0.0, 0.0, 0.0], "lzeroz": false, "lasph": false, "lmetagga": false, "nelm": 1, "nelmdl": -5, "nelmin": 2, "enini": 520.0, "ldiag": true, "lsubrot": false, "weimin": 0.0, "ebreak": 0.0, "deper": 0.3, "nrmm": 4, "time": 0.4, "amix": 0.4, "bmix": 1.0, "amin": 0.1, "amix_mag": 1.6, "bmix_mag": 1.0, "imix": 4, "mixfirst": false, "maxmix": -45, "wc": 100.0, "inimix": 1, "mixpre": 1, "mremove": 5, "ldipol": false, "lmono": false, "idipol": 0, "epsilon": 1.0, "dipol": [-100.0, -100.0, -100.0], "efield": 0.0, "ngx": 84, "ngy": 84, "ngz": 112, "ngxf": 168, "ngyf": 168, "ngzf": 224, "addgrid": false, "nsw": 0, "ibrion": -1, "mdalgo": 0, "isif": 4, "pstress": 0.0, "ediffg": 1e-05, "nfree": 1, "potim": 0.25, "smass": -3.0, "scalee": 1.0, "tebeg": 0.0001, "teend": 0.0001, "nblock": 1, "kblock": 1, "npaco": 256, "apaco": 16.0, "isym": 0, "symprec": 1e-05, "lorbit": 0, "rwigs": [-1.0, -1.0, -1.0], "nedos": 301, "emin": 10.0, "emax": -10.0, "efermi": 0.0, "nwrite": 2, "lwave": false, "ldownsample": false, "lcharg": true, "lpard": false, "lvtot": false, "lvhar": false, "lelf": false, "loptics": false, "stm": [0.0, 0.0, 0.0, 0.0, 0.0, 0.0, 0.0], "npar": 28, "nsim": 4, "nblk": -1, "lplane": true, "lscalapack": true, "lscaaware": false, "lscalu": false, "lasync": false, "lorbitalreal": false, "idiot": 3, "ispecial": 0, "lmusic": false, "pomass": [195.08, 32.066, 127.6], "darwinr": [0.0, 0.0, 0.0], "darwinv": [1.0, 1.0, 1.0], "lcorr": true, "gga_compat": true, "lberry": false, "icorelevel": 0, "ldau": false, "i_constrained_m": 0, "gga": "--", "voskown": 0, "lhfcalc": false, "precfock": "", "lsymgrad": false, "lhfone": false, "lrhfcalc": false, "lthomas": false, "lmodelhf": false, "encut4o": -1.0, "exxoep": 0, "fourorbit": 0, "aexx": 0.0, "hfalpha": 0.0, "mcalpha": 0.0, "aldax": 1.0, "aggax": 1.0, "aldac": 1.0, "aggac": 1.0, "nkredx": 1, "nkredy": 1, "nkredz": 1, "shiftred": false, "oddonly": false, "evenonly": false, "lmaxfock": 0, "nmaxfockae": 0, "lfockaedft": false, "hfscreen": 0.0, "hfscreenc": 0.0, "nbandsgwlow": 0, "luse_vdw": false, "zab_vdw": -0.8491, "param1": 0.1234, "param2": 1.0, "param3": 0.0, "model_gw": 0, "model_eps0": 24.260063, "model_alpha": 1.0, "lepsilon": false, "lrpa": false, "lnabla": false, "lvel": false, "kinter": 0, "cshift": -0.1, "omegamax": -30.0, "deg_threshold": 0.002, "rtime": -0.1, "wplasmai": 0.0, "dfield": [0.0, 0.0, 0.0], "wplasma": [0.0, 0.0, 0.0, 0.0, 0.0, 0.0, 0.0, 0.0, 0.0], "nucind": false, "magpos": [0.0, 0.0, 0.0], "lnicsall": true, "orbitalmag": false, "lmagbloch": false, "lchimag": false, "lgauge": true, "magatom": 0, "magdipol": [0.0, 0.0, 0.0], "avecconst": [0.0, 0.0, 0.0], "ladder": false, "lrpaforce": false, "lfxc": false, "lhartree": true, "ibse": 0, "kpoint": [-1, 0, 0, 0], "ltcte": false, "ltete": false, "ltriplet": false, "lfxceps": false, "lfxheg": false, "naturalo": 2, "l2order": false, "lmp2lt": false, "lusew": false, "encutgw": -2.0, "encutgwsoft": -2.0, "encutlf": -1.0, "lmaxmp2": -1, "scissor": 0.0, "nomega": 0, "nomegar": 0, "nbandsgw": -1, "nbandso": -1, "nbandsv": -1, "nelmhf": 1, "dim": 3, "antires": 0, "omegamin": -30.0, "omegatl": -200.0, "omegagrid": 140, "selfenergy": false, "lspectral": false, "lspectralgw": false, "lsingles": false, "lfermigw": false, "oddonlygw": false, "evenonlygw": false, "nkredlfx": 1, "nkredlfy": 1, "nkredlfz": 1, "maxmem": 2800, "telescope": 0, "taupar": 1, "omegapar": -1, "lambda": 1.0, "ofield_kappa": 0.0, "ofield_k": [0.0, 0.0, 0.0], "ofield_q6_near": 0.0, "ofield_q6_far": 0.0, "ofield_a": 0.0},
 "cell": {"array": {"__ndarray__": [[3, 3], "float64", [14.95313196, 0.0, 0.0, -7.4765746, 12.94978717, 0.0, 8.981e-05, -5.185e-05, 19.83670261]]}, "__ase_objtype__": "cell"},
 "ctime": 23.601359565928625,
 "energy": -464.95798568000004,
 "forces": {"__ndarray__": [[95, 3], "float64", [1.30228763, 0.74439953, -0.23617886, -0.61058744, 1.33695406, -0.92484808, 0.42105911, 1.38861964, -0.81045917, 1.17356544, 1.7522226, -0.2928146, 0.61235403, -0.31199057, 0.66555774, 0.75030221, -0.50558176, 1.76035605, 1.17555168, 0.58858527, -3.40053951, -1.08882511, 0.99965521, -0.35614095, -1.62391837, -0.76630442, -0.39832981, 0.49720236, -0.69873121, -0.36883867, -1.16083991, 1.10654543, 0.0361923, -1.10305064, -0.47353608, -0.40717609, -0.06278711, -1.24128306, 0.72380084, -2.50752713, -1.2893996, -1.04143489, -0.21613563, -1.04098029, -0.5773806, -2.01857839, 1.95932949, 0.8110293, -0.365238, -0.8180107, -3.2179955, 0.13661989, -0.44377582, -0.68325831, -0.55056384, 1.09589115, -0.22530082, 0.88027181, 0.74296895, -1.20782484, 1.59984444, -0.04994337, -0.02219463, -0.91530332, 0.07343436, -0.80194807, -0.13880812, 2.38278059, -2.4708064, -2.03856099, -1.3820746, -1.0003823, 0.59724471, 0.64529455, 0.44747955, -1.77061659, -0.44780571, -0.41115411, 0.72275486, 0.52285389, -2.43950916, -2.01573975, -0.9623296, 1.16206777, -0.13386389, -0.04337639, -2.36251564, 0.54084261, 1.36409186, 0.24574304, 1.36811502, 1.2717574, -0.56634694, 0.57369052, -0.94343739, -0.37115847, -0.08793376, -0.72840558, -1.27829372, -1.48887457, 1.06434993, -1.19338649, -0.16335168, -0.53228044, -0.18336712, 0.16502385, 0.07098753, -0.23170602, 0.61473171, 0.00236262, -0.69361371, -0.16475447, -0.20823614, -1.01215953, -0.1459979, -0.22625847, -0.79961043, 0.63709888, 0.30644107, -0.75988773, 0.44213192, 1.09856646, -0.92102595, 0.40603098, 0.35344564, -0.99640015, 0.65139129, -0.61986803, -1.08409093, 1.14961015, -0.6229016, -1.15886967, -0.71741845, 0.26318124, -1.02354337, 0.68511937, -0.49718784, -1.10353429, 0.69475001, 0.18271031, -0.68210512, 2.50291157, 0.70441497, -1.15623107, -0.59581471, 0.19058952, 0.032446, 0.11869433, -0.01718354, -0.0651071, -0.22508748, 0.30677056, 0.07870404, -1.02311424, 0.61457268, -0.77636525, 0.45122994, -0.23820919, 0.06819833, 0.38913145, -0.27032182, -0.68305895, -0.37150827, -0.27498967, -0.8581948, -0.49755839, -0.0695174, -0.34537167, -0.44593441, -0.35692925, -0.23104849, 0.49903553, -0.17412272, -0.1412594, -0.09860652, -0.80522002, 0.11451972, 1.28332196, -0.22652707, -0.89895749, 0.56920962, -0.44108815, -0.81550101, 0.54227915, -1.00797652, -0.74034143, -0.52830655, 0.20471072, -0.73725266, 0.05350218, -0.79899401, 0.24912574, 1.17577697, -0.16507225, 1.15635042, -1.37784317, -1.5427684, 2.13141283, 0.0053789, 0.21599558, -0.35981535, -0.54232879, 0.1789923, 0.02298025, -0.55297272, 0.41158732, 1.11030725, 1.036403, -0.39697773, 1.92577211, 0.3310753, 0.90447861, 1.47199251, 1.10030367, 0.21436409, 1.01031278, 0.953564, 0.55877356, 0.94882186, 0.02417452, -0.02913117, 1.99895196, 0.93744336, -0.52388568, 0.94811363, -1.68135539, -1.15907534, 0.91915983, 1.00107669, -0.83897963, 1.49944213, -1.12102862, 0.79967968, 1.50718625, -0.24048165, -0.11624201, 2.12067219, 0.59549484, 0.09278147, 0.9372022, 0.01708058, 1.26220332, 1.76220844, -0.53529219, -1.30465734, 1.15338521, -0.47729838, -0.00793435, 0.87770856, 0.36094479, 1.65520049, 1.51236257, 0.27989249, 0.18904463, 0.71164893, -0.60118418, -1.41152147, 1.29580688, 0.52714485, -1.17876925, 1.61984721, -0.29332487, 0.2086756, 0.4380734, 0.21735193, 0.47426199, 0.64027803, 0.20082665, -1.76556166, 2.85010691, 0.78171449, -0.47845386, 0.73195158, -0.7726454, 0.91951082, 1.96495463, -0.22309409, -0.63096609, 0.6184512, -0.61627681, -0.2426637, 1.77069475, 0.15777465, -0.09659872, 1.47325834]]},
 "free_energy": -464.97100385,
 "mtime": 23.601359565928625,
 "numbers": {"__ndarray__": [[95], "int64", [78, 78, 78, 78, 78, 78, 78, 78, 78, 78, 78, 78, 78, 78, 78, 78, 78, 78, 78, 78, 78, 78, 78, 78, 78, 78, 78, 78, 78, 78, 78, 16, 16, 16, 16, 16, 16, 16, 16, 16, 16, 16, 16, 16, 16, 16, 16, 16, 16, 16, 16, 16, 16, 16, 16, 16, 16, 16, 16, 16, 16, 16, 16, 52, 52, 52, 52, 52, 52, 52, 52, 52, 52, 52, 52, 52, 52, 52, 52, 52, 52, 52, 52, 52, 52, 52, 52, 52, 52, 52, 52, 52, 52, 52, 52]]},
 "pbc": {"__ndarray__": [[3], "bool", [true, true, true]]},
 "positions": {"__ndarray__": [[95, 3], "float64", [13.073233453611445, 3.2144982916687432, 6.956500706108619, -3.680699723634203, 6.429327920965977, 6.99510848366441, 9.342472251204292, 9.674989021374188, 7.045068409389852, 7.440181364709139, 12.84716608041811, 6.979137954393099, 1.8313344145329975, 3.219437081272535, 6.956587590866051, 0.015200563359857545, 6.462221745782044, 6.8195358125335614, -1.8958785757812981, 9.705821946038618, 7.094839489706446, -3.6903649700609713, 12.884454536542254, 7.004976648111807, 5.642020090571225, 3.2826039202840716, 6.964751782559248, 3.70680367739929, 6.49614962034999, 6.937684403480878, 1.931363022199575, 9.66472544759388, 6.931047439521625, 7.506615672957743, 0.046755690774989006, 6.99850869285879, 9.373064761138048, 3.3008031739307206, 6.910904061489274, 7.5649349467885605, 6.5235854759004335, 7.018422758608969, 5.653452664355926, 9.699572277298879, 6.98502330569046, 3.818912023432535, 12.839652784823526, 6.913747057707338, 3.6849065973096455, 0.0230734003255979, 11.94465976479209, 1.8823866292731595, 3.2853645211646025, 11.833271522094263, 0.05267582745997496, 6.414587253642084, 11.771940206597638, -1.9290057590083445, 9.70564652855985, 11.831032355103646, -0.0532781103133749, 12.946149925123851, 11.756316224520923, 5.682891847947983, 3.218113537521387, 11.791155822048918, 1.8472577968574848, 9.600135812957744, 11.878154838887752, 11.315942663859069, 0.033761260358148096, 11.840910834636398, 9.318080730668587, 3.1817237218680496, 11.744375124650782, 7.560552965612204, 6.498352547012445, 11.728688656960847, 5.597083448908469, 9.70275538895526, 11.869144413461212, 0.0754597511578695, 0.026881436998840803, 11.737971837048274, -1.8365076962447344, 3.1957643825190374, 11.899351545828694, 11.18144546624028, 6.40749939593616, 11.741791592502857, 9.270408083315425, 9.666045522775905, 11.796266946843412, 1.767798341481346, 1.1365467550059338, 5.793609324928015, 0.008030874421311665, 4.333866400497534, 5.805086047590057, -1.757581783256579, 7.490685090731795, 5.808104598626221, -3.7198688729822145, 10.819814402683642, 5.770514642281349, 5.572278894607675, 1.0642493019880865, 5.77705460476484, 3.6388374261600793, 4.299835181426706, 5.78801358948876, 1.927413148306876, 7.586370962724732, 5.749344516521904, -0.015846774060971524, 10.818050628541958, 5.874623806956438, 9.290584499751184, 1.0625085062588542, 5.8097030401225345, 7.443362200544736, 4.2172563151055975, 5.794137179584467, 5.612303805163093, 7.500051042612192, 5.850642820437157, 3.69223149757685, 10.80088214681529, 5.791755188335059, 12.97876186768807, 1.1201993943198256, 5.819377598352458, 11.313343317295958, 4.307706277750441, 5.804584575748076, 9.32358716759944, 7.622300758235404, 5.862387933685511, 7.433888203624059, 10.729670436751917, 5.8121957201725065, 1.6981353712499123, 1.0956265182146403, 10.67745767803788, 0.08877963701146359, 4.272731914718974, 10.597388216521798, -1.897560045540657, 7.541176234527525, 10.59346550858067, -3.7551102641820364, 10.778204162589258, 10.619603736508788, 5.650687037412805, 1.0193730122533284, 10.66949601907833, 3.7032570616293716, 4.297424509212883, 10.570678096457433, 1.7726334177429497, 7.584389393948518, 10.65118416379796, 0.008388370291968143, 10.76481191304707, 10.706502776366468, 9.425652470028659, 1.0528397286362252, 10.595694360485929, 7.541760370294639, 4.360800862895587, 10.58377190711624, 5.529693868869548, 7.579943868471789, 10.648521086472568, 3.7556755919174236, 10.87878593674313, 10.619520620724852, 12.998472335703466, 1.141461902797783, 10.676926451141984, 11.154059545659841, 4.310696221418124, 10.672317591657576, 9.31397358628786, 7.663895668243755, 10.593996338742512, 7.514392693935527, 10.759797519614372, 10.648100945111288, -0.012680298641540466, 2.1704162408036076, 8.401428142960917, -1.870988623358552, 5.400816460102571, 8.331421840678887, -3.6800044296110475, 8.674837089808324, 8.326717169920874, -5.597324463219999, 11.850425324905624, 8.48072139430387, 3.787498919013475, 2.13058341247532, 8.424375438907191, 1.8939618967297518, 5.368077099952098, 8.318882069123974, 0.00048075855092756964, 8.591016809666383, 8.251820922078453, -1.8576883142288696, 11.835490743838221, 8.373990412644817, 7.431574271575629, 2.1960024690209545, 8.337068953177901, 5.510772032595272, 5.391529696557635, 8.363050272788376, 3.777201215750622, 8.624917444247902, 8.288265110480571, 1.840425805419254, 11.884322802868564, 8.337613073930495, 11.302102359334318, 2.200982064625455, 8.331734268744995, 9.334047968063059, 5.439854259857148, 8.324213579684466, 7.546167163551636, 8.582747066583877, 8.403891861425079, 5.629350224829123, 11.821908158441179, 8.302306718790085, 0.009818430317177815, 2.1237041625280657, 13.304088831358001, -1.8343707287059015, 5.328360663855673, 13.15759478258315, -3.754381328500422, 8.71652426394748, 13.232913552191164, -5.617132426972917, 11.798445848367088, 13.311968366368745, 3.7339430481865543, 2.1370714451906716, 13.207162536697993, 1.9388852818845574, 5.4465512323651835, 13.28232340615323, -0.027758250906057658, 8.695537966875259, 13.233480683518785, -1.8883281816768007, 11.98487615270381, 13.217349675323359, 7.525960028578945, 2.130407107183902, 13.302053982404265, 5.557143211902217, 5.398359831199882, 13.1578695209143, 3.7373040705178817, 8.679745582779079, 13.130241358253143, 1.798969910712313, 11.921499631497905, 13.26834666386125, 11.224485630620476, 2.1085895735371376, 13.199608125243026, 9.33989545576107, 5.421243917863367, 13.257046091118385, 7.484905093770494, 8.581156393631211, 13.179387780804548, 5.689066025427595, 11.891568651969838, 13.221460236838201]]},
 "stress": {"__ndarray__": [[6], "float64", [-0.029331801232085487, -0.02797796291498601, -0.01869912016007368, 0.0009130370653327661, 0.0013154246745578277, -0.000765594494436902]]},
 "unique_id": "d4afcb09a7b0acc55d7cc28e410fb2c3",
 "user": "lpan"},
"2": {
 "calculator": "vasp",
 "calculator_parameters": {"kpoints_generation": {"divisions": [2, 2, 1], "usershift": [0.0, 0.0, 0.0], "genvec1": [0.5, -0.0, 0.0], "genvec2": [0.0, 0.5, 0.0], "genvec3": [0.0, 0.0, 1.0], "shift": [0.0, 0.0, 0.0]}, "system": "PtSTe", "lcompat": false, "prec": "normal", "enmax": 520.0, "enaug": 368.792, "ediff": 1e-06, "ialgo": 68, "iwavpr": 10, "nbands": 420, "nelect": 688.0, "turbo": 0, "irestart": 0, "nreboot": 0, "nmin": 0, "eref": 0.0, "ismear": 0, "sigma": 0.05, "kspacing": 0.5, "kgamma": true, "lreal": true, "ropt": [-0.0005, -0.0005, -0.0005], "lmaxpaw": -100, "lmaxmix": 2, "nlspline": false, "istart": 0, "icharg": 2, "iniwav": 1, "ispin": 1, "lnoncollinear": false, "magmom": [1.0, 1.0, 1.0, 1.0, 1.0, 1.0, 1.0, 1.0, 1.0, 1.0, 1.0, 1.0, 1.0, 1.0, 1.0, 1.0, 1.0, 1.0, 1.0, 1.0, 1.0, 1.0, 1.0, 1.0, 1.0, 1.0, 1.0, 1.0, 1.0, 1.0, 1.0, 1.0, 1.0, 1.0, 1.0, 1.0, 1.0, 1.0, 1.0, 1.0, 1.0, 1.0, 1.0, 1.0, 1.0, 1.0, 1.0, 1.0, 1.0, 1.0, 1.0, 1.0, 1.0, 1.0, 1.0, 1.0, 1.0, 1.0, 1.0, 1.0, 1.0, 1.0, 1.0, 1.0, 1.0, 1.0, 1.0, 1.0, 1.0, 1.0, 1.0, 1.0, 1.0, 1.0, 1.0, 1.0, 1.0, 1.0, 1.0, 1.0, 1.0, 1.0, 1.0, 1.0, 1.0, 1.0, 1.0, 1.0, 1.0, 1.0, 1.0, 1.0, 1.0, 1.0], "nupdown": -1.0, "lsorbit": false, "saxis": [0.0, 0.0, 1.0], "lspiral": false, "qspiral": [0.0, 0.0, 0.0], "lzeroz": false, "lasph": false, "lmetagga": false, "nelm": 1, "nelmdl": -5, "nelmin": 2, "enini": 520.0, "ldiag": true, "lsubrot": false, "weimin": 0.0, "ebreak": 0.0, "deper": 0.3, "nrmm": 4, "time": 0.4, "amix": 0.4, "bmix": 1.0, "amin": 0.1, "amix_mag": 1.6, "bmix_mag": 1.0, "imix": 4, "mixfirst": false, "maxmix": -45, "wc": 100.0, "inimix": 1, "mixpre": 1, "mremove": 5, "ldipol": false, "lmono": false, "idipol": 0, "epsilon": 1.0, "dipol": [-100.0, -100.0, -100.0], "efield": 0.0, "ngx": 84, "ngy": 84, "ngz": 112, "ngxf": 168, "ngyf": 168, "ngzf": 224, "addgrid": false, "nsw": 0, "ibrion": -1, "mdalgo": 0, "isif": 4, "pstress": 0.0, "ediffg": 1e-05, "nfree": 1, "potim": 0.25, "smass": -3.0, "scalee": 1.0, "tebeg": 0.0001, "teend": 0.0001, "nblock": 1, "kblock": 1, "npaco": 256, "apaco": 16.0, "isym": 0, "symprec": 1e-05, "lorbit": 0, "rwigs": [-1.0, -1.0, -1.0], "nedos": 301, "emin": 10.0, "emax": -10.0, "efermi": 0.0, "nwrite": 2, "lwave": false, "ldownsample": false, "lcharg": true, "lpard": false, "lvtot": false, "lvhar": false, "lelf": false, "loptics": false, "stm": [0.0, 0.0, 0.0, 0.0, 0.0, 0.0, 0.0], "npar": 28, "nsim": 4, "nblk": -1, "lplane": true, "lscalapack": true, "lscaaware": false, "lscalu": false, "lasync": false, "lorbitalreal": false, "idiot": 3, "ispecial": 0, "lmusic": false, "pomass": [195.08, 32.066, 127.6], "darwinr": [0.0, 0.0, 0.0], "darwinv": [1.0, 1.0, 1.0], "lcorr": true, "gga_compat": true, "lberry": false, "icorelevel": 0, "ldau": false, "i_constrained_m": 0, "gga": "--", "voskown": 0, "lhfcalc": false, "precfock": "", "lsymgrad": false, "lhfone": false, "lrhfcalc": false, "lthomas": false, "lmodelhf": false, "encut4o": -1.0, "exxoep": 0, "fourorbit": 0, "aexx": 0.0, "hfalpha": 0.0, "mcalpha": 0.0, "aldax": 1.0, "aggax": 1.0, "aldac": 1.0, "aggac": 1.0, "nkredx": 1, "nkredy": 1, "nkredz": 1, "shiftred": false, "oddonly": false, "evenonly": false, "lmaxfock": 0, "nmaxfockae": 0, "lfockaedft": false, "hfscreen": 0.0, "hfscreenc": 0.0, "nbandsgwlow": 0, "luse_vdw": false, "zab_vdw": -0.8491, "param1": 0.1234, "param2": 1.0, "param3": 0.0, "model_gw": 0, "model_eps0": 24.51814878, "model_alpha": 1.0, "lepsilon": false, "lrpa": false, "lnabla": false, "lvel": false, "kinter": 0, "cshift": -0.1, "omegamax": -30.0, "deg_threshold": 0.002, "rtime": -0.1, "wplasmai": 0.0, "dfield": [0.0, 0.0, 0.0], "wplasma": [0.0, 0.0, 0.0, 0.0, 0.0, 0.0, 0.0, 0.0, 0.0], "nucind": false, "magpos": [0.0, 0.0, 0.0], "lnicsall": true, "orbitalmag": false, "lmagbloch": false, "lchimag": false, "lgauge": true, "magatom": 0, "magdipol": [0.0, 0.0, 0.0], "avecconst": [0.0, 0.0, 0.0], "ladder": false, "lrpaforce": false, "lfxc": false, "lhartree": true, "ibse": 0, "kpoint": [-1, 0, 0, 0], "ltcte": false, "ltete": false, "ltriplet": false, "lfxceps": false, "lfxheg": false, "naturalo": 2, "l2order": false, "lmp2lt": false, "lusew": false, "encutgw": -2.0, "encutgwsoft": -2.0, "encutlf": -1.0, "lmaxmp2": -1, "scissor": 0.0, "nomega": 0, "nomegar": 0, "nbandsgw": -1, "nbandso": -1, "nbandsv": -1, "nelmhf": 1, "dim": 3, "antires": 0, "omegamin": -30.0, "omegatl": -200.0, "omegagrid": 140, "selfenergy": false, "lspectral": false, "lspectralgw": false, "lsingles": false, "lfermigw": false, "oddonlygw": false, "evenonlygw": false, "nkredlfx": 1, "nkredlfy": 1, "nkredlfz": 1, "maxmem": 2800, "telescope": 0, "taupar": 1, "omegapar": -1, "lambda": 1.0, "ofield_kappa": 0.0, "ofield_k": [0.0, 0.0, 0.0], "ofield_q6_near": 0.0, "ofield_q6_far": 0.0, "ofield_a": 0.0},
 "cell": {"array": {"__ndarray__": [[3, 3], "float64", [14.95313196, 0.0, 0.0, -7.4765746, 12.94978717, 0.0, 8.981e-05, -5.185e-05, 19.83670261]]}, "__ase_objtype__": "cell"},
 "ctime": 23.60135956637487,
 "energy": -460.21179995999995,
 "forces": {"__ndarray__": [[94, 3], "float64", [1.12589643, -0.14965412, -0.97705896, -0.6431981, -0.69108711, 0.38439584, 1.42770783, -0.11416336, -0.36509183, 2.4316299, 0.09604467, -0.89428197, 0.50165891, 0.17557976, -1.06487396, -0.18932693, 0.74861697, -0.8337987, -0.47365105, -1.55354764, -1.6024591, -0.22643242, -1.34648167, -0.08186488, 0.13254318, -0.18497619, 0.57593093, -0.45858897, -0.80275373, -0.61184173, 0.62312508, 0.10906337, 0.20296203, 1.90095456, -0.25095552, 0.38757183, 0.40084251, -0.97435712, -1.08850645, 0.13361219, 0.11047159, 0.41638472, -0.36649218, 1.2872453, 0.21635576, -1.69063736, 0.24352725, -0.73276723, -0.55917632, 1.62205395, -1.31473546, 0.02326274, -0.19718692, -0.42407819, -1.90049375, 0.99830255, -1.33774066, -0.54992089, -0.81337399, -0.91151012, 0.52813674, 0.99121668, -0.83882836, 0.36961016, -0.21021278, -0.99170152, 0.97015763, -0.11663815, -0.09503822, -0.59497101, -0.40127197, -1.49588057, -1.42677717, 0.58348817, 1.09073732, -0.81315382, 1.00500283, -0.04789456, 0.0304046, -2.40920465, -2.28284374, 1.25576294, -1.50669805, -3.05109142, -2.49302258, 0.16041743, 0.26048974, -0.42290529, 1.14673758, 0.02543293, -0.17591454, 1.02704138, 1.13809088, -0.12788024, -0.12990861, -0.77167657, -0.54841425, 0.69765796, -1.10919722, 0.25039078, -0.22117914, 0.35408777, 0.13784543, 0.45560256, -0.49615995, -0.86163337, 0.30907937, -2.67384894, -0.68080278, 0.62216547, -0.83093299, 0.70385264, 0.0382232, -0.94478112, -1.06928574, -0.2572342, -0.71724605, 0.44354375, -0.01323266, 0.0894266, 0.25547963, -0.18171632, -0.61244025, 0.20616769, 0.38864517, -0.10312338, -0.06044193, 0.50128207, -1.04103932, -0.4145957, -0.1852787, -1.21151811, -0.39902755, 0.36284657, -0.51142268, 0.07414677, -0.10081292, -0.88511906, -0.30590281, -0.23806033, -0.31178485, 0.34180817, 0.43188809, -0.37155482, 1.51642855, -0.17320438, -1.02568967, -0.31400349, 0.01665055, -0.2619929, -0.05985442, 0.1793743, -0.16616304, -0.36891917, -0.30570674, 0.07617319, 0.28012802, -0.02497246, -0.67355665, -0.83972606, 0.71455587, -0.51354852, 0.17128743, -0.1168681, -1.11613931, -0.10818559, -1.16778876, -0.87993434, -0.28432073, 0.43784849, -0.15580563, -0.09377859, 0.56055664, -0.04556739, -0.18528355, -0.67532538, -0.2936381, 0.33615899, -0.16001999, -0.85593445, 0.83146082, 0.35235746, -2.07640194, -0.03921958, 0.6464264, -0.30967295, -0.11558748, -0.03605557, 1.99326407, -0.16032313, 0.47901315, 0.89141041, 0.00781304, 0.42315151, 0.29550055, -0.72979607, 0.98851674, 0.55907341, 0.72838883, 0.26407288, 1.58259179, 0.46181921, 0.34578781, 1.93505084, -0.23500523, -0.69639517, 0.7015547, -0.36537966, 1.30837334, 2.13747783, 0.38855898, -0.22439952, 1.49249305, -0.83260381, 0.71576439, 0.95809202, 0.47123339, -0.60394998, 0.66810022, 0.4667662, 0.24548996, 0.63462617, -1.52769955, -0.26951332, 1.27633303, 0.21929633, 1.68782798, -0.14157878, -0.14246798, -0.79816439, 1.09624641, -0.99183557, -2.31605705, 1.53928303, 0.81204731, 1.58260976, 3.11914522, 0.98491976, -0.62958213, 1.1218555, 0.29543234, -0.3571291, 0.43621597, 0.06957188, -0.98474186, 0.44879426, -0.27883651, 0.20057891, 0.44437695, 1.56168192, -1.01379748, 1.24592455, 0.29331065, 0.01533199, 1.32304283, 0.30347421, -0.76638523, 1.63078402, 0.81692164, -0.03083003, 0.8294915, -0.91006226, -0.24463121, 0.86685495, 0.31486675, -0.69636888, 1.29335739, -0.09593408, -0.34079326, 0.66535046, 0.62962375, 1.0731258, 0.96502226, 0.03545854, -0.79836645, 1.04083328, 0.61604589, -0.01858459, 1.10455009, -0.74976542, 0.15000299, 2.63662029]]},
 "free_energy": -460.2270835,
 "mtime": 23.60135956637487,
 "numbers": {"__ndarray__": [[94], "int64", [78, 78, 78, 78, 78, 78, 78, 78, 78, 78, 78, 78, 78, 78, 78, 78, 78, 78, 78, 78, 78, 78, 78, 78, 78, 78, 78, 78, 78, 78, 78, 16, 16, 16, 16, 16, 16, 16, 16, 16, 16, 16, 16, 16, 16, 16, 16, 16, 16, 16, 16, 16, 16, 16, 16, 16, 16, 16, 16, 16, 16, 16, 52, 52, 52, 52, 52, 52, 52, 52, 52, 52, 52, 52, 52, 52, 52, 52, 52, 52, 52, 52, 52, 52, 52, 52, 52, 52, 52, 52, 52, 52, 52, 52]]},
 "pbc": {"__ndarray__": [[3], "bool", [true, true, true]]},
 "positions": {"__ndarray__": [[94, 3], "float64", [13.039765313436178, 3.272059924082262, 7.022134800768379, -3.72723291733759, 6.496827074469706, 6.918267445498105, 9.252479414678524, 9.684529099267378, 6.9575800210976295, 7.420697815774483, 12.946800707073036, 6.979079832854452, 1.8438068172229063, 3.2275785257093386, 6.989778956774181, -0.030412755984498822, 6.449658463675961, 7.035338705126673, -1.8621188576129695, 9.735903926179304, 6.990765039260925, 3.7103924173551928, 0.04455363468646201, 6.977382802946166, 5.581669365886418, 3.2595179313185323, 6.92090294980687, 3.7826389669207736, 6.534036261545282, 7.049447956592087, 1.8382821970686023, 9.719782379604839, 6.978535117000781, 7.3932041989046136, 0.0159145142244473, 6.9349733213351685, 9.333795617596467, 3.2477480751299272, 7.0405051743214475, 7.501471548329731, 6.428629076300732, 6.973933398729313, 5.62297217596095, 9.634296237838994, 6.953565469223418, 3.8362092740009954, 12.927910692491672, 6.99076325395769, -3.747584550710043, 12.83523306272637, 11.803111799446018, 1.8447854138532327, 3.257826417966151, 11.830321010948051, 0.10621430497621999, 6.473021514271745, 11.810198263086413, -1.8376660436798231, 9.77699896277897, 11.825906749516246, -0.0008871632453439358, 12.911993776712906, 11.82451659339734, 5.560749615150169, 3.267120587806196, 11.838703208002931, 1.802880716045858, 9.71917560556837, 11.714401668640045, 11.258044598026549, 0.007758608475361401, 11.839853736754312, 9.432860934347639, 3.184207770587102, 11.68697226973904, 7.513830846641835, 6.427484093582382, 11.765283405935774, 5.560060046925127, 9.840769359185554, 11.895927334224156, 14.913465684445457, 0.0225737751831989, 11.854125450814102, -1.7410692847901028, 3.2655920847427966, 11.75479911350531, -3.6845678093873726, 6.443145344520057, 11.701458616921071, 9.325986317832296, 9.6320497631816, 11.688884726237672, 1.860047080374217, 1.0877365068600644, 5.808852243947591, 0.022962573656029335, 4.256420688476846, 5.865280918394154, -1.8890395887129927, 7.604499798355702, 5.684468382268873, -3.772395084941826, 10.729931976823293, 5.7801094569667795, 5.603834756887038, 1.0670991353975134, 5.985270950444757, 3.7830871263032164, 4.308138336470637, 5.833537235042502, 1.7759480518100286, 7.542963401023678, 5.899735683891516, 0.11225782625742985, 10.828694444551472, 5.776516633390057, 9.28408642722267, 1.1230703437827803, 5.727312684401082, 7.487729483992854, 4.31804930730611, 5.7913691661022675, 5.593003728871719, 7.462995971275888, 5.763927865179698, 3.77168715949846, 10.71945912385372, 5.868327240813971, 13.124202818510485, 1.1302417428373635, 5.850724150917858, 11.227607674299028, 4.272220891334979, 5.80118674695801, 9.302611613902998, 7.540627977201227, 5.823299711192506, 7.479173432073008, 10.81014601370599, 5.750765419529859, 1.824655842471261, 1.0231528445858145, 10.650958818856312, -0.04373396269375291, 4.375129290604625, 10.680487337627504, -1.7777849880165355, 7.596029599934789, 10.58986038624833, -3.717271713197749, 10.7237318825265, 10.583954008046202, 5.6348345910944815, 1.1308184251962048, 10.596022856281152, 1.869847454630034, 7.556225696725593, 10.644333756918623, 0.04117932054054307, 10.75168614164402, 10.6061254905534, 9.346020566270008, 1.016362204529572, 10.712231814447263, 7.471607394020458, 4.370148308531142, 10.671281123946203, 5.650195895132977, 7.507648619099092, 10.63113183623059, 3.7444794084850743, 10.782039941885365, 10.599580965628308, 13.124045367785694, 1.1563968466975807, 10.595302387242354, 11.254997961673814, 4.2977416102470185, 10.635238827138963, 9.307647441756096, 7.47807220622325, 10.73230873952587, 7.459769778872062, 10.714614878461504, 10.62026132320031, -0.004033929239681025, 2.1584860266239545, 8.288474784427159, -1.9103060315461342, 5.409151597138212, 8.378469143360102, -3.7704065772967303, 8.581417359796536, 8.363010599383156, -5.5682842116677795, 11.770110906229913, 8.369448204481179, 3.6812677432479113, 2.1685899522611467, 8.344255592166478, 1.8591155894611404, 5.39079014140301, 8.310756162266815, -0.0033420126787754058, 8.680227515638675, 8.396375139705071, -1.8831987116341196, 11.797214672821788, 8.273597455836684, 7.403901978945233, 2.175584735470405, 8.31167241956037, 5.687750026258614, 5.351977579127083, 8.401487454701721, 3.708377592178191, 8.70567533035213, 8.423557373291553, 1.8326824698136501, 11.909825243920453, 8.323578408466894, 11.299025399323275, 2.147052468893111, 8.361408984014425, 9.362972484127305, 5.287315451626516, 8.48344358500304, 7.4448684786879005, 8.628125542723259, 8.369102450754687, 5.690247438513009, 11.974057747676342, 8.371048629647754, -0.08295862729418253, 2.0621244381980324, 13.151593188208496, -1.9150426808895735, 5.476238948876622, 13.205835858027436, -3.772742414052981, 8.665993946339192, 13.228733958951237, -5.641983168504867, 11.90494182511285, 13.298574823133498, 3.7239730939778086, 2.12472785860557, 13.199110224007516, 1.8333625128020632, 5.4510878934089355, 13.247278300386194, -0.003281973928012936, 8.639980239391853, 13.196400133696937, -1.8778506786437683, 11.96596325884729, 13.213022893750065, 7.446540510515779, 2.1939279442474278, 13.229927731714307, 5.629181426102834, 5.451042563507991, 13.199895162329794, 3.633518192312679, 8.649153838820315, 13.158258915386533, 1.919332656393922, 11.846250057456874, 13.285282843815615, 11.193146761197657, 2.0921003256626998, 13.258667939923779, 9.407844302484051, 5.406209295098453, 13.176843326960762, 7.395243017762387, 8.617584796549263, 13.177811754782184, 5.649824499850161, 11.93203828763844, 13.222689120564892]]},
 "stress": {"__ndarray__": [[6], "float64", [-0.02854930750216575, -0.02643476468209366, -0.018822750818159987, 0.0017483146637112634, -0.0013626040235875598, 0.0006862359653276]]},
 "unique_id": "ec026212a29a67e711a1e29fec273269",
 "user": "lpan"},
"3": {
 "calculator": "vasp",
 "calculator_parameters": {"kpoints_generation": {"divisions": [2, 2, 1], "usershift": [0.0, 0.0, 0.0], "genvec1": [0.5, -0.0, 0.0], "genvec2": [0.0, 0.5, 0.0], "genvec3": [0.0, 0.0, 1.0], "shift": [0.0, 0.0, 0.0]}, "system": "PtSTe", "lcompat": false, "prec": "normal", "enmax": 520.0, "enaug": 368.792, "ediff": 1e-06, "ialgo": 68, "iwavpr": 10, "nbands": 420, "nelect": 688.0, "turbo": 0, "irestart": 0, "nreboot": 0, "nmin": 0, "eref": 0.0, "ismear": 0, "sigma": 0.05, "kspacing": 0.5, "kgamma": true, "lreal": true, "ropt": [-0.0005, -0.0005, -0.0005], "lmaxpaw": -100, "lmaxmix": 2, "nlspline": false, "istart": 0, "icharg": 2, "iniwav": 1, "ispin": 1, "lnoncollinear": false, "magmom": [1.0, 1.0, 1.0, 1.0, 1.0, 1.0, 1.0, 1.0, 1.0, 1.0, 1.0, 1.0, 1.0, 1.0, 1.0, 1.0, 1.0, 1.0, 1.0, 1.0, 1.0, 1.0, 1.0, 1.0, 1.0, 1.0, 1.0, 1.0, 1.0, 1.0, 1.0, 1.0, 1.0, 1.0, 1.0, 1.0, 1.0, 1.0, 1.0, 1.0, 1.0, 1.0, 1.0, 1.0, 1.0, 1.0, 1.0, 1.0, 1.0, 1.0, 1.0, 1.0, 1.0, 1.0, 1.0, 1.0, 1.0, 1.0, 1.0, 1.0, 1.0, 1.0, 1.0, 1.0, 1.0, 1.0, 1.0, 1.0, 1.0, 1.0, 1.0, 1.0, 1.0, 1.0, 1.0, 1.0, 1.0, 1.0, 1.0, 1.0, 1.0, 1.0, 1.0, 1.0, 1.0, 1.0, 1.0, 1.0, 1.0, 1.0, 1.0, 1.0, 1.0, 1.0], "nupdown": -1.0, "lsorbit": false, "saxis": [0.0, 0.0, 1.0], "lspiral": false, "qspiral": [0.0, 0.0, 0.0], "lzeroz": false, "lasph": false, "lmetagga": false, "nelm": 1, "nelmdl": -5, "nelmin": 2, "enini": 520.0, "ldiag": true, "lsubrot": false, "weimin": 0.0, "ebreak": 0.0, "deper": 0.3, "nrmm": 4, "time": 0.4, "amix": 0.4, "bmix": 1.0, "amin": 0.1, "amix_mag": 1.6, "bmix_mag": 1.0, "imix": 4, "mixfirst": false, "maxmix": -45, "wc": 100.0, "inimix": 1, "mixpre": 1, "mremove": 5, "ldipol": false, "lmono": false, "idipol": 0, "epsilon": 1.0, "dipol": [-100.0, -100.0, -100.0], "efield": 0.0, "ngx": 84, "ngy": 84, "ngz": 112, "ngxf": 168, "ngyf": 168, "ngzf": 224, "addgrid": false, "nsw": 0, "ibrion": -1, "mdalgo": 0, "isif": 4, "pstress": 0.0, "ediffg": 1e-05, "nfree": 1, "potim": 0.25, "smass": -3.0, "scalee": 1.0, "tebeg": 0.0001, "teend": 0.0001, "nblock": 1, "kblock": 1, "npaco": 256, "apaco": 16.0, "isym": 0, "symprec": 1e-05, "lorbit": 0, "rwigs": [-1.0, -1.0, -1.0], "nedos": 301, "emin": 10.0, "emax": -10.0, "efermi": 0.0, "nwrite": 2, "lwave": false, "ldownsample": false, "lcharg": true, "lpard": false, "lvtot": false, "lvhar": false, "lelf": false, "loptics": false, "stm": [0.0, 0.0, 0.0, 0.0, 0.0, 0.0, 0.0], "npar": 28, "nsim": 4, "nblk": -1, "lplane": true, "lscalapack": true, "lscaaware": false, "lscalu": false, "lasync": false, "lorbitalreal": false, "idiot": 3, "ispecial": 0, "lmusic": false, "pomass": [195.08, 32.066, 127.6], "darwinr": [0.0, 0.0, 0.0], "darwinv": [1.0, 1.0, 1.0], "lcorr": true, "gga_compat": true, "lberry": false, "icorelevel": 0, "ldau": false, "i_constrained_m": 0, "gga": "--", "voskown": 0, "lhfcalc": false, "precfock": "", "lsymgrad": false, "lhfone": false, "lrhfcalc": false, "lthomas": false, "lmodelhf": false, "encut4o": -1.0, "exxoep": 0, "fourorbit": 0, "aexx": 0.0, "hfalpha": 0.0, "mcalpha": 0.0, "aldax": 1.0, "aggax": 1.0, "aldac": 1.0, "aggac": 1.0, "nkredx": 1, "nkredy": 1, "nkredz": 1, "shiftred": false, "oddonly": false, "evenonly": false, "lmaxfock": 0, "nmaxfockae": 0, "lfockaedft": false, "hfscreen": 0.0, "hfscreenc": 0.0, "nbandsgwlow": 0, "luse_vdw": false, "zab_vdw": -0.8491, "param1": 0.1234, "param2": 1.0, "param3": 0.0, "model_gw": 0, "model_eps0": 24.51814878, "model_alpha": 1.0, "lepsilon": false, "lrpa": false, "lnabla": false, "lvel": false, "kinter": 0, "cshift": -0.1, "omegamax": -30.0, "deg_threshold": 0.002, "rtime": -0.1, "wplasmai": 0.0, "dfield": [0.0, 0.0, 0.0], "wplasma": [0.0, 0.0, 0.0, 0.0, 0.0, 0.0, 0.0, 0.0, 0.0], "nucind": false, "magpos": [0.0, 0.0, 0.0], "lnicsall": true, "orbitalmag": false, "lmagbloch": false, "lchimag": false, "lgauge": true, "magatom": 0, "magdipol": [0.0, 0.0, 0.0], "avecconst": [0.0, 0.0, 0.0], "ladder": false, "lrpaforce": false, "lfxc": false, "lhartree": true, "ibse": 0, "kpoint": [-1, 0, 0, 0], "ltcte": false, "ltete": false, "ltriplet": false, "lfxceps": false, "lfxheg": false, "naturalo": 2, "l2order": false, "lmp2lt": false, "lusew": false, "encutgw": -2.0, "encutgwsoft": -2.0, "encutlf": -1.0, "lmaxmp2": -1, "scissor": 0.0, "nomega": 0, "nomegar": 0, "nbandsgw": -1, "nbandso": -1, "nbandsv": -1, "nelmhf": 1, "dim": 3, "antires": 0, "omegamin": -30.0, "omegatl": -200.0, "omegagrid": 140, "selfenergy": false, "lspectral": false, "lspectralgw": false, "lsingles": false, "lfermigw": false, "oddonlygw": false, "evenonlygw": false, "nkredlfx": 1, "nkredlfy": 1, "nkredlfz": 1, "maxmem": 2800, "telescope": 0, "taupar": 1, "omegapar": -1, "lambda": 1.0, "ofield_kappa": 0.0, "ofield_k": [0.0, 0.0, 0.0], "ofield_q6_near": 0.0, "ofield_q6_far": 0.0, "ofield_a": 0.0},
 "cell": {"array": {"__ndarray__": [[3, 3], "float64", [14.95313196, 0.0, 0.0, -7.4765746, 12.94978717, 0.0, 8.981e-05, -5.185e-05, 19.83670261]]}, "__ase_objtype__": "cell"},
 "ctime": 23.601359567956667,
 "energy": -462.05598906000006,
 "forces": {"__ndarray__": [[94, 3], "float64", [0.44187515, -0.6741908, -0.81615228, 1.62868333, 0.63622131, 0.52177454, 1.6254542, -0.24973185, -0.93648752, 0.97965922, -0.07056798, -0.81475583, -1.25818279, 0.23313045, -1.13422129, -0.45870317, 0.413239, -1.09718086, 0.33460466, 1.0514132, 0.36770895, 1.19645718, 0.36602867, -0.44834356, 0.60008323, 0.66872107, 1.21763095, -1.157024, -0.2393955, -0.80330236, 2.00884111, 1.00654261, -0.89425231, 0.27180994, 1.893077, 0.24605446, -0.77270711, -0.31449622, -0.88064976, 0.53675488, -0.68156178, 0.38334147, 0.03171254, 1.11267795, -0.99698685, -1.47204747, -0.08585351, -0.65373856, 0.0869471, 0.16771265, -0.40000544, -0.29371082, 0.060877, -0.22222689, -1.23564647, -0.50154016, 0.59039856, 1.68019936, -0.86088744, -1.18921587, -0.3917416, 0.88046992, -0.03500108, -0.09626365, -1.14635954, -0.35857158, -0.95463048, -0.82404223, -0.99718893, 0.61400754, -0.25652916, 1.01768004, -0.68597882, 0.5943408, -0.2204526, 0.54810947, 0.26240102, -1.75878921, -0.98754318, -0.47278153, -1.2474251, 0.86349031, 0.52528843, -0.99327372, -0.73776891, -0.42849546, 0.11290487, 2.1647383, 1.2018981, -1.53603378, -2.53180392, -1.49653568, 1.11446139, -0.56662086, -0.01146972, -0.58621817, 0.51931396, -0.20895676, -1.26475747, -0.00116951, -0.63676102, -0.37461351, -0.59067832, -0.70933873, -1.07124738, -0.49434224, 0.01752428, -0.63689698, -0.94560436, 0.55726279, -1.00021699, 0.13342635, -0.44367736, -0.80750875, 0.1952545, -1.05644884, -0.90055196, -0.33664225, -0.27394371, -0.40225251, -0.64245469, 0.18755083, -0.7287436, 0.35886663, 0.15804773, -0.02653821, 0.00075832, -0.27874455, -0.23460019, 0.38004852, 0.41972861, -0.70395348, -0.16947298, -0.26617225, -1.3919436, -1.04900296, 0.88420551, -1.01598687, -0.27505116, -0.81599177, -0.68389461, -0.14039289, 0.03617177, -0.92624496, 1.87790114, 0.2926212, -0.3749392, -0.93296114, 0.28529203, -0.37190345, 0.45106469, 0.1591552, -2.17989038, -0.46208358, 0.93690992, -0.8952075, -0.23505814, 0.23417154, -0.22914886, 0.59849725, 0.38609379, -0.21777598, 0.46714388, -0.84301266, -0.90389284, -0.80167513, -0.21376336, -0.75194734, 0.51824301, 0.53127311, -0.72635698, -0.43157848, 0.55721943, -0.23182601, 0.11579335, -0.25539492, -0.19784419, 0.4756413, 0.32817628, -1.18308739, -0.46548986, 0.0883417, -1.11164692, 0.17438931, 0.07772956, -0.41640235, -0.2910999, 0.21746923, -0.87702661, 0.60781606, 0.55327205, 1.486971, -1.01850175, 0.73070882, 0.95379468, -0.53890597, -0.4316729, 0.72510048, -0.84884247, 0.8998423, 1.40836002, 1.25551695, -0.40725003, 1.643278, 1.20187508, -0.31902655, 1.35437043, -0.86463539, 0.63212663, 1.81553617, -0.04595565, -1.06247127, 0.43770491, -0.11471096, 0.00923849, 0.23853919, 1.4933191, -0.89598067, 0.54175816, -0.93915863, 0.08120555, 0.95708155, 0.21513817, -0.2621206, 1.13865708, 0.55640054, -0.93698166, 1.94125598, -1.57674817, 0.38991303, 1.6687314, -0.36198496, -0.88418861, 1.06849021, 0.10491791, -0.82409453, 1.67191474, 0.37792697, 0.49200601, 0.85503772, 0.98372317, 0.14861798, 0.6430263, -0.2823629, -0.41564673, 0.96132663, -0.1254714, -0.07338884, 1.38846053, -0.55912267, 1.05246737, 0.94027354, 0.91607465, -0.55647709, 0.53111516, 0.07342189, 0.75548036, 2.28971237, 0.1149652, 0.40175984, 0.6858016, -1.02349752, -0.13772849, 1.59059176, 0.47313271, -0.06094618, 0.44152153, 0.79073996, 0.31125394, 1.05493591, 0.14171792, -0.54768015, 1.39546697, -1.33356595, -1.4045897, 2.07479826, 1.42842191, 0.17813267, 1.01914402, -1.11628266, -0.52812026, 1.36460908]]},
 "free_energy": -462.06771895,
 "mtime": 23.601359567956667,
 "numbers": {"__ndarray__": [[94], "int64", [78, 78, 78, 78, 78, 78, 78, 78, 78, 78, 78, 78, 78, 78, 78, 78, 78, 78, 78, 78, 78, 78, 78, 78, 78, 78, 78, 78, 78, 78, 78, 16, 16, 16, 16, 16, 16, 16, 16, 16, 16, 16, 16, 16, 16, 16, 16, 16, 16, 16, 16, 16, 16, 16, 16, 16, 16, 16, 16, 16, 16, 16, 16, 52, 52, 52, 52, 52, 52, 52, 52, 52, 52, 52, 52, 52, 52, 52, 52, 52, 52, 52, 52, 52, 52, 52, 52, 52, 52, 52, 52, 52, 52, 52]]},
 "pbc": {"__ndarray__": [[3], "bool", [true, true, true]]},
 "positions": {"__ndarray__": [[94, 3], "float64", [13.066933368114595, 3.2582237676801737, 7.005416229441645, 11.224722099338296, 6.457003203396101, 6.88329256165831, 9.270591093674522, 9.679494830023339, 6.9726848766670395, 7.454894405537251, 12.940653547259622, 6.98877502125509, 1.9022584364572657, 3.2527292612548417, 7.021188788420908, 0.009232824736314621, 6.437257986471063, 6.943906581988556, -1.876207376473633, 9.679798463546557, 6.938056936755894, -3.797392680332428, 12.943083507273448, 7.014617682314318, 5.62630342996426, 3.162123044231574, 6.892697340732737, 3.7631262143090307, 6.491516234161507, 6.968993464678345, 1.781158196417377, 9.6486032376508, 7.023978820643004, -0.007807050689367363, 12.849803153282876, 6.937932957364581, 9.37833928856445, 3.2456824493235388, 6.992972467527365, 7.4389631250264, 6.485637899734199, 6.933811287296275, 5.5856864605031395, 9.651868275674591, 6.9713044405324105, 11.27992159890011, 0.006894011170726601, 7.011222233928565, -3.719358685774075, 12.944914417664751, 11.744175170688472, 1.8915291016155602, 3.2700202506470344, 11.760085793117902, 0.10738131450189718, 6.447269106991892, 11.738665328171518, -1.9713325023485084, 9.670498810622759, 11.801800196669443, 0.07909153705678779, 12.877248860776845, 11.721401644257062, 5.62456465697229, 3.2913990068329633, 11.728697186742966, 1.9085442400957626, 9.694439675042377, 11.773150047089823, 3.710661549674063, 12.931913920809727, 11.723714603781389, 9.383191817753366, 3.217575414497779, 11.81386825143629, 7.469988970907446, 6.481328448004013, 11.846826932822806, 5.625943331820215, 9.70911422738717, 11.829188731963072, 7.456406386753953, 12.915393489445353, 11.822562876557278, -1.8178368983899436, 3.245253691275452, 11.795056907984202, 11.138216230070832, 6.429385840574836, 11.837303530266771, -5.479821948309693, 9.76635028244956, 11.753730907069762, 1.9358304714612382, 1.0965444185201683, 5.814813371448923, -0.036867721147660674, 4.295392696918975, 5.860518721198572, -1.8366579722649083, 7.6336777021588915, 5.69925763589976, -3.681883948142501, 10.871081075498623, 5.862185202584837, 5.644014100401577, 1.0036559199825577, 5.78962551994285, 3.8440872831709503, 4.250233355782986, 5.836351864775835, 1.8537173238161162, 7.5969215309914055, 5.803415202129217, -0.04385543310891977, 10.825334937082905, 5.804705381266971, 9.423453786082382, 1.0944801703148574, 5.785214234016437, 7.574144976214996, 4.291943411546869, 5.803347558973317, 5.55692113144531, 7.518946335271035, 5.7023182407454565, 3.7124783154430685, 10.802457629943298, 5.787156247201956, 13.053228003312132, 1.0444294491914705, 5.805378837320581, 11.257386997462069, 4.324453226948832, 5.844397036253373, 9.42158832791416, 7.477226778144137, 5.803236473438701, 7.504886599555048, 10.859112644672583, 5.804427270696379, 1.8685316280292104, 1.0317378556593708, 10.670214306079838, -0.09046725305818366, 4.312494456263128, 10.6618354812644, -1.8074810600233904, 7.488558263564336, 10.645778662336737, -3.7297179363810287, 10.795643481345591, 10.73021616576754, 5.700016439858042, 0.9713734836509663, 10.611144374680755, 3.702575963559523, 4.297369851273851, 10.673527828883813, 1.827792177964311, 7.467214184204028, 10.638567425836923, -0.04505100400641277, 10.790514739095393, 10.62311165899834, 9.440338287753379, 1.1058093174822197, 10.630545860035491, 7.479388494615406, 4.279268930430425, 10.661030111138434, 5.659141177584781, 7.469013968447212, 10.629836102816105, 3.744582745955723, 10.772104085459187, 10.60062239251533, 13.0604428483222, 1.0346930501568332, 10.699455787764265, 11.274487357625686, 4.302213209104184, 10.720036763456193, 9.331483221251126, 7.548631316862561, 10.63560223553078, 7.524830836602374, 10.748515174837069, 10.687009645445672, -0.04454042835945649, 2.1089444534288457, 8.32306384440119, -1.7993791299352169, 5.373622354247289, 8.358504494018268, -3.6766597314559837, 8.622509534216142, 8.34798687592742, -5.580316817546663, 11.781683677664317, 8.344721357943762, 3.692432479178468, 2.198442233405279, 8.327702855673564, 1.8146181883471826, 5.4404058624391185, 8.346537606434733, 0.004665421732793372, 8.532436467427464, 8.31571355261608, -1.8808831888293585, 11.935933240172801, 8.39977237339406, 7.489938786227472, 2.1133537370101085, 8.368571620592842, 5.510342705656791, 5.4319983832381356, 8.38053989674556, 3.7888529784623546, 8.611310599799134, 8.381642420676624, 1.8657595029640963, 11.859289088719413, 8.323296727289831, 11.193939791652326, 2.2163733036663382, 8.320832413724592, 9.455717867611273, 5.408008671699967, 8.270668765063345, 7.46056991591846, 8.650389210745642, 8.36702653982655, 5.621026140142551, 11.86852036712985, 8.31464038700488, 0.03790872074371094, 2.1479026811335364, 13.243715628597439, -1.8985916355613073, 5.408167953557612, 13.274724560484419, -3.755610648968853, 8.61185861258881, 13.294905826618752, -5.569411302985264, 11.89603860256464, 13.193701350306846, 3.8219817282987045, 2.118892787087845, 13.15986489482984, -0.055535763585802984, 8.632565148205698, 13.212871142975098, -1.8313040031374088, 11.81550252050163, 13.068284591523227, 7.4497460569432565, 2.0946011903903337, 13.208424944452092, 5.682617687054355, 5.387841210341296, 13.217639687915515, 3.6918946740286596, 8.57814816702333, 13.275049287306144, 1.8469556192456809, 11.784703881217942, 13.228758358095448, 11.248430098499412, 2.164305310564063, 13.178675246446797, 9.373778801290932, 5.474849111263466, 13.231259766294569, 7.379602769888727, 8.634646491180556, 13.242068388812704, 5.632117459717549, 11.901581171052067, 13.220450945409405]]},
 "stress": {"__ndarray__": [[6], "float64", [-0.027669525397183977, -0.026166868437430144, -0.01871778786475225, 0.001030747695703737, -0.000554678990108005, -0.00020637675379066425]]},
 "unique_id": "6f808e1e93c747f7032ce1272a757469",
 "user": "lpan"},
"4": {
 "calculator": "vasp",
 "calculator_parameters": {"kpoints_generation": {"divisions": [2, 2, 1], "usershift": [0.0, 0.0, 0.0], "genvec1": [0.5, -0.0, 0.0], "genvec2": [0.0, 0.5, 0.0], "genvec3": [0.0, 0.0, 1.0], "shift": [0.0, 0.0, 0.0]}, "system": "PtSTe", "lcompat": false, "prec": "normal", "enmax": 520.0, "enaug": 368.792, "ediff": 1e-06, "ialgo": 68, "iwavpr": 10, "nbands": 420, "nelect": 694.0, "turbo": 0, "irestart": 0, "nreboot": 0, "nmin": 0, "eref": 0.0, "ismear": 0, "sigma": 0.05, "kspacing": 0.5, "kgamma": true, "lreal": true, "ropt": [-0.0005, -0.0005, -0.0005], "lmaxpaw": -100, "lmaxmix": 2, "nlspline": false, "istart": 0, "icharg": 2, "iniwav": 1, "ispin": 1, "lnoncollinear": false, "magmom": [1.0, 1.0, 1.0, 1.0, 1.0, 1.0, 1.0, 1.0, 1.0, 1.0, 1.0, 1.0, 1.0, 1.0, 1.0, 1.0, 1.0, 1.0, 1.0, 1.0, 1.0, 1.0, 1.0, 1.0, 1.0, 1.0, 1.0, 1.0, 1.0, 1.0, 1.0, 1.0, 1.0, 1.0, 1.0, 1.0, 1.0, 1.0, 1.0, 1.0, 1.0, 1.0, 1.0, 1.0, 1.0, 1.0, 1.0, 1.0, 1.0, 1.0, 1.0, 1.0, 1.0, 1.0, 1.0, 1.0, 1.0, 1.0, 1.0, 1.0, 1.0, 1.0, 1.0, 1.0, 1.0, 1.0, 1.0, 1.0, 1.0, 1.0, 1.0, 1.0, 1.0, 1.0, 1.0, 1.0, 1.0, 1.0, 1.0, 1.0, 1.0, 1.0, 1.0, 1.0, 1.0, 1.0, 1.0, 1.0, 1.0, 1.0, 1.0, 1.0, 1.0, 1.0, 1.0], "nupdown": -1.0, "lsorbit": false, "saxis": [0.0, 0.0, 1.0], "lspiral": false, "qspiral": [0.0, 0.0, 0.0], "lzeroz": false, "lasph": false, "lmetagga": false, "nelm": 1, "nelmdl": -5, "nelmin": 2, "enini": 520.0, "ldiag": true, "lsubrot": false, "weimin": 0.0, "ebreak": 0.0, "deper": 0.3, "nrmm": 4, "time": 0.4, "amix": 0.4, "bmix": 1.0, "amin": 0.1, "amix_mag": 1.6, "bmix_mag": 1.0, "imix": 4, "mixfirst": false, "maxmix": -45, "wc": 100.0, "inimix": 1, "mixpre": 1, "mremove": 5, "ldipol": false, "lmono": false, "idipol": 0, "epsilon": 1.0, "dipol": [-100.0, -100.0, -100.0], "efield": 0.0, "ngx": 84, "ngy": 84, "ngz": 112, "ngxf": 168, "ngyf": 168, "ngzf": 224, "addgrid": false, "nsw": 0, "ibrion": -1, "mdalgo": 0, "isif": 4, "pstress": 0.0, "ediffg": 1e-05, "nfree": 1, "potim": 0.25, "smass": -3.0, "scalee": 1.0, "tebeg": 0.0001, "teend": 0.0001, "nblock": 1, "kblock": 1, "npaco": 256, "apaco": 16.0, "isym": 0, "symprec": 1e-05, "lorbit": 0, "rwigs": [-1.0, -1.0, -1.0], "nedos": 301, "emin": 10.0, "emax": -10.0, "efermi": 0.0, "nwrite": 2, "lwave": false, "ldownsample": false, "lcharg": true, "lpard": false, "lvtot": false, "lvhar": false, "lelf": false, "loptics": false, "stm": [0.0, 0.0, 0.0, 0.0, 0.0, 0.0, 0.0], "npar": 28, "nsim": 4, "nblk": -1, "lplane": true, "lscalapack": true, "lscaaware": false, "lscalu": false, "lasync": false, "lorbitalreal": false, "idiot": 3, "ispecial": 0, "lmusic": false, "pomass": [195.08, 32.066, 127.6], "darwinr": [0.0, 0.0, 0.0], "darwinv": [1.0, 1.0, 1.0], "lcorr": true, "gga_compat": true, "lberry": false, "icorelevel": 0, "ldau": false, "i_constrained_m": 0, "gga": "--", "voskown": 0, "lhfcalc": false, "precfock": "", "lsymgrad": false, "lhfone": false, "lrhfcalc": false, "lthomas": false, "lmodelhf": false, "encut4o": -1.0, "exxoep": 0, "fourorbit": 0, "aexx": 0.0, "hfalpha": 0.0, "mcalpha": 0.0, "aldax": 1.0, "aggax": 1.0, "aldac": 1.0, "aggac": 1.0, "nkredx": 1, "nkredy": 1, "nkredz": 1, "shiftred": false, "oddonly": false, "evenonly": false, "lmaxfock": 0, "nmaxfockae": 0, "lfockaedft": false, "hfscreen": 0.0, "hfscreenc": 0.0, "nbandsgwlow": 0, "luse_vdw": false, "zab_vdw": -0.8491, "param1": 0.1234, "param2": 1.0, "param3": 0.0, "model_gw": 0, "model_eps0": 24.260063, "model_alpha": 1.0, "lepsilon": false, "lrpa": false, "lnabla": false, "lvel": false, "kinter": 0, "cshift": -0.1, "omegamax": -30.0, "deg_threshold": 0.002, "rtime": -0.1, "wplasmai": 0.0, "dfield": [0.0, 0.0, 0.0], "wplasma": [0.0, 0.0, 0.0, 0.0, 0.0, 0.0, 0.0, 0.0, 0.0], "nucind": false, "magpos": [0.0, 0.0, 0.0], "lnicsall": true, "orbitalmag": false, "lmagbloch": false, "lchimag": false, "lgauge": true, "magatom": 0, "magdipol": [0.0, 0.0, 0.0], "avecconst": [0.0, 0.0, 0.0], "ladder": false, "lrpaforce": false, "lfxc": false, "lhartree": true, "ibse": 0, "kpoint": [-1, 0, 0, 0], "ltcte": false, "ltete": false, "ltriplet": false, "lfxceps": false, "lfxheg": false, "naturalo": 2, "l2order": false, "lmp2lt": false, "lusew": false, "encutgw": -2.0, "encutgwsoft": -2.0, "encutlf": -1.0, "lmaxmp2": -1, "scissor": 0.0, "nomega": 0, "nomegar": 0, "nbandsgw": -1, "nbandso": -1, "nbandsv": -1, "nelmhf": 1, "dim": 3, "antires": 0, "omegamin": -30.0, "omegatl": -200.0, "omegagrid": 140, "selfenergy": false, "lspectral": false, "lspectralgw": false, "lsingles": false, "lfermigw": false, "oddonlygw": false, "evenonlygw": false, "nkredlfx": 1, "nkredlfy": 1, "nkredlfz": 1, "maxmem": 2800, "telescope": 0, "taupar": 1, "omegapar": -1, "lambda": 1.0, "ofield_kappa": 0.0, "ofield_k": [0.0, 0.0, 0.0], "ofield_q6_near": 0.0, "ofield_q6_far": 0.0, "ofield_a": 0.0},
 "cell": {"array": {"__ndarray__": [[3, 3], "float64", [14.95313196, 0.0, 0.0, -7.4765746, 12.94978717, 0.0, 8.981e-05, -5.185e-05, 19.83670261]]}, "__ase_objtype__": "cell"},
 "ctime": 23.601359568330498,
 "energy": -466.05705949,
 "forces": {"__ndarray__": [[95, 3], "float64", [-0.11407566, -2.49970703, -1.21785116, -0.23536739, -1.19197112, 0.15292224, -1.39289859, -0.87077193, 0.55115601, -0.26091783, -0.79836014, -1.73811579, 0.34453388, -0.28069235, -1.1259972, -1.20560128, -0.64904695, -0.90331946, -0.24387279, 0.70610137, -0.33038568, 0.78487804, 0.40024306, -0.19889706, -0.66240758, -0.56450023, -1.22301768, 0.85808112, -1.0419334, 1.53421851, 3.43957474, 0.49679635, -1.68240708, -1.15145523, -0.52332604, -0.48882226, 1.9117519, 1.32127808, -1.4049148, 0.98526161, 0.84397104, -1.07156814, 0.00865757, 0.2166271, 0.85133491, 0.13843722, 0.10097028, -0.35449712, 2.22857054, -2.3595768, 1.08893543, -0.68506182, 1.67912487, 0.16953095, 1.96652102, 0.46631003, -0.28714972, -1.22145009, -0.12068775, 0.22012766, -1.45332002, -0.34499697, 0.08215131, 2.29428594, 1.28238314, -0.79041698, 1.36290435, -0.03071543, -1.22205146, 0.81401629, 0.01512449, 0.27085355, 0.72135464, 0.66632138, -1.23899892, 0.90076661, -0.19860337, -1.87563643, 0.25609909, -1.56062588, -0.44126718, 0.88120343, 1.72231104, -0.89468278, 0.88410913, -2.39977854, -1.21436484, 1.10731854, 0.6032564, 0.09580877, -1.46175715, -1.09310714, -1.79433011, -0.06729487, -0.28830788, -0.35497127, 0.07918671, 0.20583297, -0.66648379, 1.57852729, 0.31241127, -0.45638841, 0.56897799, 0.32690885, -0.74171169, -0.15027592, 0.80687928, -0.55459812, 0.48631575, 0.18586494, 0.21992948, -0.97740626, 0.33554286, -0.30922538, -0.71107553, -0.25171204, -0.89698849, 0.73897508, 0.35942405, -0.41250999, -0.2197335, 0.17217122, -0.38046788, -0.25346649, -0.19183614, -1.31329022, -0.59878281, 0.23102307, -0.15889458, -0.44225558, 0.40562801, -0.70595285, -0.30026437, -0.04131238, -0.6432973, -0.79309009, 0.27375219, -1.09687962, 0.31157104, 0.12523526, -0.4217503, -1.42615153, -0.21388871, -1.83237356, -0.74275742, 0.53794758, 0.11186211, -1.17766358, 0.25515503, -0.26993756, 0.94788197, 0.23944254, -0.99342686, 0.16708625, 0.8289739, -0.79048435, -0.01208516, -0.21429073, -0.43592031, -0.39262808, -0.14629247, 0.09471487, 0.92045065, 0.45963394, -1.02781365, 0.13013021, 0.33678622, -0.09557118, -0.15959192, -0.10558735, 0.32522201, 0.11138677, 0.43496071, -0.04240064, -1.01426033, 0.0395808, -0.71758132, -0.31512045, -0.33547494, -0.26657104, -0.29097101, 0.19796583, -0.51261781, -0.55434247, 0.21288393, -0.44642801, 0.25527393, -0.33952909, -0.85804655, -0.09597529, 0.80203223, 2.05798808, 0.63273206, 2.34688999, 1.78815312, 0.63410392, 1.11544638, 1.19390341, 0.35536658, -0.30376815, 1.08258327, 0.32579625, 0.2263839, 0.34518171, 0.88590944, 1.39561506, 0.99610023, -1.81106697, -0.56817088, 1.92009161, -0.258318, -0.85127002, 0.97003127, -1.61123792, -0.73747137, 2.51344117, -2.03986121, -0.6896653, 0.87533346, -0.44063324, -0.16274955, 0.17007122, 0.65855974, -0.12160429, 1.29266601, -0.28099823, -0.43138395, -0.00631641, 0.44109748, -0.64438977, 1.00314041, 0.52991292, 0.44447929, 0.50346088, -0.20316409, -0.5654605, 0.94412262, 0.07829762, 0.26486336, 0.17476369, -0.16539862, 1.62043197, 1.56730451, 0.84249645, -1.07731481, 1.00245191, -0.14721493, 1.63552184, 1.98446697, -0.83151353, -0.75144034, 2.0990926, 0.17305619, -0.25346416, 0.54374098, -1.00284376, -1.07311009, 0.57010398, -0.04649529, 0.17231226, 0.24100423, -1.14583254, 0.10212133, 0.54486727, -0.85398007, -0.75097463, 0.83233139, -0.19403292, -0.13898259, 0.58140781, 0.73882623, -0.37503342, 0.7834395, -0.18894309, 0.03316179, 0.57751929, -0.54108013, -0.01685744, 0.96689138, -0.42244269, 0.39329064, 1.3198262, -1.51180887, -0.1876291, 1.69334301]]},
 "free_energy": -466.06933079,
 "mtime": 23.601359568330498,
 "numbers": {"__ndarray__": [[95], "int64", [78, 78, 78, 78, 78, 78, 78, 78, 78, 78, 78, 78, 78, 78, 78, 78, 78, 78, 78, 78, 78, 78, 78, 78, 78, 78, 78, 78, 78, 78, 78, 16, 16, 16, 16, 16, 16, 16, 16, 16, 16, 16, 16, 16, 16, 16, 16, 16, 16, 16, 16, 16, 16, 16, 16, 16, 16, 16, 16, 16, 16, 16, 16, 52, 52, 52, 52, 52, 52, 52, 52, 52, 52, 52, 52, 52, 52, 52, 52, 52, 52, 52, 52, 52, 52, 52, 52, 52, 52, 52, 52, 52, 52, 52, 52]]},
 "pbc": {"__ndarray__": [[3], "bool", [true, true, true]]},
 "positions": {"__ndarray__": [[95, 3], "float64", [-1.8528213864556502, 3.315193646299486, 6.9522691407078545, 11.20780580394197, 6.480260216031766, 6.943599311465128, -5.551033072016968, 9.756683167628758, 6.8867219308055265, 0.026609015663968297, 0.018919766473415603, 7.035918730310989, 1.8754719939365572, 3.224248546311726, 7.016989755212423, 0.08113751074130009, 6.489409344161854, 7.003090772794675, -1.8641458662294905, 9.647291393675495, 7.035660853177059, -3.778253934528271, 12.926264196090763, 6.964350882799501, 5.626483644814533, 3.3131734305844476, 7.070069795891392, 3.709075155514954, 6.53698117703095, 6.849597740237939, 1.745577803152133, 9.707376781809385, 7.062579258618829, 7.528490298541895, 0.0523712413095858, 6.996662292579852, 9.332038725377137, 3.193511911818515, 6.988736934786078, 7.469585102300657, 6.458838465556395, 6.975368980897199, 5.608573684894355, 9.732143739226158, 6.8753245549539255, 11.20065899441511, 0.0083562658043578, 6.97519699668557, 3.619493855820902, 0.1214536533739618, 11.768320801839417, 1.8856967261066155, 3.195858865945452, 11.76985874139277, -0.11142483089685581, 6.4593591709433325, 11.783176905158099, -1.7856259050786862, 9.707848967880349, 11.804628116993525, 7.521874706852342, 0.0225663839863876, 11.758795415613122, 5.505886082622847, 3.190956382191411, 11.75200273353838, 1.84980658797311, 9.731397205366575, 11.821460550993242, 11.17902135908215, 0.0059552067191433, 11.746274687292715, 9.295353363374307, 3.1775944405684893, 11.836829234707366, 7.405697441266282, 6.457728126347776, 11.839951333331152, 5.632750430091084, 9.78067758196785, 11.786636822827335, 7.472075054657477, 12.890757030314017, 11.825253130165246, -1.8988946765189596, 3.3054348629255585, 11.839156476657571, 11.16191179889657, 6.421423572861621, 11.773059393358896, -5.521792702009093, 9.707174182979607, 11.79372130279747, 1.8847826300899704, 1.1109075066247924, 5.780128500201285, 0.0291413144536935, 4.32282400202321, 5.799522050874978, -2.0279408905775202, 7.555857057726032, 5.773253495810712, -3.73758663088065, 10.753405382124082, 5.790214471643339, 5.613345719762995, 1.0127892893911647, 5.833806617463945, 3.6839289148962346, 4.278286127837886, 5.723262426462172, 1.938800995388843, 7.575679628102539, 5.745646756788375, 0.035347644022691874, 10.805529841986118, 5.884507642398897, 9.290254963368023, 1.0349921870327474, 5.746370994800666, 7.493147533878853, 4.275564305439245, 5.78662859091253, 5.66874670088938, 7.581404649863867, 5.825469648091015, 3.7641946985825436, 10.789766711407653, 5.736699213709108, 13.144234725856094, 1.0281353324625715, 5.823368544550563, 11.234529687581569, 4.302885423529859, 5.769178045259487, 9.418328278081347, 7.536574748143373, 5.802515607665853, 7.477467234516115, 10.829625620168073, 5.743645828596104, 1.9075781036536608, 1.1271283052029348, 10.725003477055683, 0.06539591136452208, 4.239732858398543, 10.555557966627013, -1.7662942064775116, 7.553314457075485, 10.594024110126167, -3.791942625387201, 10.802431021430037, 10.66589129348004, 5.562551026248123, 0.979041093136855, 10.645192091040558, 3.7055555296540508, 4.321718287846792, 10.628675060612341, 1.8681184328886364, 7.614909874215662, 10.588873907027534, -0.06676567839795824, 10.75828516884925, 10.676648737305444, 9.321380104874844, 1.044962715171046, 10.563911797197163, 7.4487436412231185, 4.298952199037798, 10.569364906744651, 5.588398353510649, 7.520299943614568, 10.619677529042498, 3.83240328626428, 10.805831506103152, 10.665868282905013, 13.145022803927866, 1.1448236342201048, 10.640133533507983, 11.20396265333617, 4.266536157390781, 10.670327772018767, 9.378519483764803, 7.504956887393392, 10.626902254500086, 7.492907602848705, 10.81302802087086, 10.643280229643006, -0.01301963182895334, 2.1395268932500695, 8.287505959871687, -1.8991299160739599, 5.312313819365807, 8.297097203950647, -3.8190179665279356, 8.555671698293564, 8.336472860264472, -5.61563656266468, 11.859567293041678, 8.356429574925262, 3.742575969092815, 2.144723540512632, 8.425740997514863, 1.87897401953916, 5.31274383411533, 8.364882589008461, 0.08284941788249621, 8.592767487951287, 8.401767350575549, -1.8513566832430768, 11.926498603612684, 8.327128979867057, 7.554412584893329, 2.227236060748742, 8.287505761504661, 5.689916475196866, 5.5206413040274835, 8.401911365036497, 3.7731341769638074, 8.64777575875625, 8.388236934092292, 1.839077740981905, 11.894212229062283, 8.363350005364813, 11.264562195131246, 2.1969171437966475, 8.424177468615143, 9.329110463214864, 5.418534849612953, 8.341861302161453, 7.442096324242786, 8.64542860616599, 8.340096232363214, 5.606525230517057, 11.900455025133962, 8.328087489337173, 0.006754179219722134, 2.14560460710655, 13.34463663842905, -1.8846040228811776, 5.314797086088056, 13.245466019235746, -3.7275570722030427, 8.68159404960799, 13.223891819844138, -5.587357918723525, 11.740560764337163, 13.183757806389531, 3.7677844959309095, 2.2724351052207186, 13.186987816675519, 1.7737836003617526, 5.428512597033779, 13.270959752696065, 0.13441184347818214, 8.700321306281241, 13.30329238774821, -1.8944271344941455, 11.899543401185255, 13.266687720421976, 7.5028033992307925, 2.1542181651441474, 13.292376647035978, 5.560116703955782, 5.458305200640161, 13.246380094492014, 3.791227424754334, 8.616061594119072, 13.245895880581305, 1.8097232143806088, 11.918357894587457, 13.26415556533381, 11.217475250121678, 2.1173510815476644, 13.271720688608184, 9.340521719312942, 5.364108341276997, 13.237959810968121, 7.523487454130549, 8.611624042500845, 13.165192041315755, 5.66565490588698, 11.903604897646044, 13.196213470325377]]},
 "stress": {"__ndarray__": [[6], "float64", [-0.025866845534986353, -0.0244687343586533, -0.01609305860868545, 0.0012744776471525455, 0.0016331704045796547, -0.0009472771979672118]]},
 "unique_id": "252a4077587699c7a1ecdd84b4bdf690",
 "user": "lpan"},
"5": {
 "calculator": "vasp",
 "calculator_parameters": {"kpoints_generation": {"divisions": [2, 2, 1], "usershift": [0.0, 0.0, 0.0], "genvec1": [0.5, -0.0, 0.0], "genvec2": [0.0, 0.5, 0.0], "genvec3": [0.0, 0.0, 1.0], "shift": [0.0, 0.0, 0.0]}, "system": "PtSTe", "lcompat": false, "prec": "normal", "enmax": 520.0, "enaug": 368.792, "ediff": 1e-06, "ialgo": 68, "iwavpr": 10, "nbands": 420, "nelect": 692.0, "turbo": 0, "irestart": 0, "nreboot": 0, "nmin": 0, "eref": 0.0, "ismear": 0, "sigma": 0.05, "kspacing": 0.5, "kgamma": true, "lreal": true, "ropt": [-0.0005, -0.0005, -0.0005], "lmaxpaw": -100, "lmaxmix": 2, "nlspline": false, "istart": 0, "icharg": 2, "iniwav": 1, "ispin": 1, "lnoncollinear": false, "magmom": [1.0, 1.0, 1.0, 1.0, 1.0, 1.0, 1.0, 1.0, 1.0, 1.0, 1.0, 1.0, 1.0, 1.0, 1.0, 1.0, 1.0, 1.0, 1.0, 1.0, 1.0, 1.0, 1.0, 1.0, 1.0, 1.0, 1.0, 1.0, 1.0, 1.0, 1.0, 1.0, 1.0, 1.0, 1.0, 1.0, 1.0, 1.0, 1.0, 1.0, 1.0, 1.0, 1.0, 1.0, 1.0, 1.0, 1.0, 1.0, 1.0, 1.0, 1.0, 1.0, 1.0, 1.0, 1.0, 1.0, 1.0, 1.0, 1.0, 1.0, 1.0, 1.0, 1.0, 1.0, 1.0, 1.0, 1.0, 1.0, 1.0, 1.0, 1.0, 1.0, 1.0, 1.0, 1.0, 1.0, 1.0, 1.0, 1.0, 1.0, 1.0, 1.0, 1.0, 1.0, 1.0, 1.0, 1.0, 1.0, 1.0, 1.0, 1.0, 1.0, 1.0, 1.0], "nupdown": -1.0, "lsorbit": false, "saxis": [0.0, 0.0, 1.0], "lspiral": false, "qspiral": [0.0, 0.0, 0.0], "lzeroz": false, "lasph": false, "lmetagga": false, "nelm": 1, "nelmdl": -5, "nelmin": 2, "enini": 520.0, "ldiag": true, "lsubrot": false, "weimin": 0.0, "ebreak": 0.0, "deper": 0.3, "nrmm": 4, "time": 0.4, "amix": 0.4, "bmix": 1.0, "amin": 0.1, "amix_mag": 1.6, "bmix_mag": 1.0, "imix": 4, "mixfirst": false, "maxmix": -45, "wc": 100.0, "inimix": 1, "mixpre": 1, "mremove": 5, "ldipol": false, "lmono": false, "idipol": 0, "epsilon": 1.0, "dipol": [-100.0, -100.0, -100.0], "efield": 0.0, "ngx": 84, "ngy": 84, "ngz": 112, "ngxf": 168, "ngyf": 168, "ngzf": 224, "addgrid": false, "nsw": 0, "ibrion": -1, "mdalgo": 0, "isif": 4, "pstress": 0.0, "ediffg": 1e-05, "nfree": 1, "potim": 0.25, "smass": -3.0, "scalee": 1.0, "tebeg": 0.0001, "teend": 0.0001, "nblock": 1, "kblock": 1, "npaco": 256, "apaco": 16.0, "isym": 0, "symprec": 1e-05, "lorbit": 0, "rwigs": [-1.0, -1.0, -1.0], "nedos": 301, "emin": 10.0, "emax": -10.0, "efermi": 0.0, "nwrite": 2, "lwave": false, "ldownsample": false, "lcharg": true, "lpard": false, "lvtot": false, "lvhar": false, "lelf": false, "loptics": false, "stm": [0.0, 0.0, 0.0, 0.0, 0.0, 0.0, 0.0], "npar": 28, "nsim": 4, "nblk": -1, "lplane": true, "lscalapack": true, "lscaaware": false, "lscalu": false, "lasync": false, "lorbitalreal": false, "idiot": 3, "ispecial": 0, "lmusic": false, "pomass": [195.08, 32.066, 127.6], "darwinr": [0.0, 0.0, 0.0], "darwinv": [1.0, 1.0, 1.0], "lcorr": true, "gga_compat": true, "lberry": false, "icorelevel": 0, "ldau": false, "i_constrained_m": 0, "gga": "--", "voskown": 0, "lhfcalc": false, "precfock": "", "lsymgrad": false, "lhfone": false, "lrhfcalc": false, "lthomas": false, "lmodelhf": false, "encut4o": -1.0, "exxoep": 0, "fourorbit": 0, "aexx": 0.0, "hfalpha": 0.0, "mcalpha": 0.0, "aldax": 1.0, "aggax": 1.0, "aldac": 1.0, "aggac": 1.0, "nkredx": 1, "nkredy": 1, "nkredz": 1, "shiftred": false, "oddonly": false, "evenonly": false, "lmaxfock": 0, "nmaxfockae": 0, "lfockaedft": false, "hfscreen": 0.0, "hfscreenc": 0.0, "nbandsgwlow": 0, "luse_vdw": false, "zab_vdw": -0.8491, "param1": 0.1234, "param2": 1.0, "param3": 0.0, "model_gw": 0, "model_eps0": 24.51814878, "model_alpha": 1.0, "lepsilon": false, "lrpa": false, "lnabla": false, "lvel": false, "kinter": 0, "cshift": -0.1, "omegamax": -30.0, "deg_threshold": 0.002, "rtime": -0.1, "wplasmai": 0.0, "dfield": [0.0, 0.0, 0.0], "wplasma": [0.0, 0.0, 0.0, 0.0, 0.0, 0.0, 0.0, 0.0, 0.0], "nucind": false, "magpos": [0.0, 0.0, 0.0], "lnicsall": true, "orbitalmag": false, "lmagbloch": false, "lchimag": false, "lgauge": true, "magatom": 0, "magdipol": [0.0, 0.0, 0.0], "avecconst": [0.0, 0.0, 0.0], "ladder": false, "lrpaforce": false, "lfxc": false, "lhartree": true, "ibse": 0, "kpoint": [-1, 0, 0, 0], "ltcte": false, "ltete": false, "ltriplet": false, "lfxceps": false, "lfxheg": false, "naturalo": 2, "l2order": false, "lmp2lt": false, "lusew": false, "encutgw": -2.0, "encutgwsoft": -2.0, "encutlf": -1.0, "lmaxmp2": -1, "scissor": 0.0, "nomega": 0, "nomegar": 0, "nbandsgw": -1, "nbandso": -1, "nbandsv": -1, "nelmhf": 1, "dim": 3, "antires": 0, "omegamin": -30.0, "omegatl": -200.0, "omegagrid": 140, "selfenergy": false, "lspectral": false, "lspectralgw": false, "lsingles": false, "lfermigw": false, "oddonlygw": false, "evenonlygw": false, "nkredlfx": 1, "nkredlfy": 1, "nkredlfz": 1, "maxmem": 2800, "telescope": 0, "taupar": 1, "omegapar": -1, "lambda": 1.0, "ofield_kappa": 0.0, "ofield_k": [0.0, 0.0, 0.0], "ofield_q6_near": 0.0, "ofield_q6_far": 0.0, "ofield_a": 0.0},
 "cell": {"array": {"__ndarray__": [[3, 3], "float64", [14.95313196, 0.0, 0.0, -7.4765746, 12.94978717, 0.0, 8.981e-05, -5.185e-05, 19.83670261]]}, "__ase_objtype__": "cell"},
 "ctime": 23.60135956890422,
 "energy": -464.17621359,
 "forces": {"__ndarray__": [[94, 3], "float64", [2.1479334, -1.03353371, -1.01193051, -1.01561553, 1.09479282, -0.5863399, 0.68168316, -1.12657518, -1.90601854, -1.50229132, 0.91255386, 0.35971002, -1.1749972, 1.56875725, -0.23078122, -0.9853498, -1.26851739, 0.69196837, -0.13999826, -0.96567066, -0.33481843, -0.45952264, -0.17241016, 1.30987028, 1.25848211, 1.81292574, -0.8966177, -0.53504675, 1.11144585, 0.30698714, 0.94263759, 1.10988585, 0.04173909, 0.08755275, -0.13939464, 0.10493238, -1.06882883, 2.07073911, -1.13734793, 1.37941139, -0.51884517, -0.09187443, -1.2406707, 0.21448118, -1.16227774, -0.05100685, -0.22493394, 1.25187435, -0.45084615, -2.02253636, -1.88866832, 0.34480823, 0.44187278, -1.4852125, -1.1647143, -0.76280715, 0.30397987, 0.88176557, -0.53859033, 0.45257929, -0.42480978, 0.03925565, 0.52220226, 0.01098304, 1.0219621, 0.23925244, 0.40871623, 1.6355117, -1.06481568, 1.85969925, -0.22107228, -0.8637679, -2.55508884, -1.16338817, -0.32258602, -0.11938756, -0.19241377, 1.2543585, 0.48095196, 0.49981214, 0.1567625, -0.92598802, -0.41293292, -0.10473622, 1.20870074, 2.05181281, -1.48028882, 2.81134907, -1.2143736, -3.55567082, 0.94541379, -1.06007768, 0.55102744, 0.27161789, 0.15826517, 0.10001743, -0.00649467, -0.40153711, -0.93417795, 0.21025463, -0.23316172, -0.166978, -0.51801923, 0.50577227, -0.41577749, -0.20796547, -0.31058336, -0.5804664, 0.04735207, -1.17813176, -1.43454783, -0.58283048, -0.22232995, -1.19789531, 0.65312343, 0.18639985, -0.65230254, 0.03629138, 0.7469746, -0.85107212, 0.05218016, -0.74843483, -1.32559046, -0.39213438, -0.93997434, -0.91476448, -0.74231504, 0.82512653, -1.34156697, -0.30505586, -0.20783377, -0.29618677, 0.49519135, -0.07767748, -0.91041764, -0.24123945, -0.1250219, -1.07682873, 0.4487815, 0.29971902, -0.22732037, 0.21849371, -0.49650144, -0.70380724, -0.2300429, -0.1902884, -0.37888021, 0.22798703, 0.39783689, -0.75923857, 0.38062972, 0.32579453, -1.11436188, 0.06894361, 0.48875706, -1.00870721, -0.3950428, 0.34454869, -0.33632348, 1.30673446, 0.23630107, -0.08823569, -1.14371741, 0.80973316, -1.10656235, 0.3723341, 0.66330897, -1.04749529, -0.8202159, -0.67250342, -1.81876568, -1.0255946, -0.37923025, 0.37934872, 0.43754828, -0.6703406, 0.13217843, 0.8571187, 0.76306424, -0.52147026, 0.28991175, 0.35433175, -1.30909246, -0.93133288, 0.31480839, -0.93031743, 0.4440283, 0.51882439, -1.02242914, -0.19847936, 0.15014663, 0.32849181, 1.24182245, 1.39819164, 1.59481458, 0.24443413, 0.08547938, 0.24981834, 1.27773626, 1.65171729, 1.59251114, -0.39876503, -1.3751862, 1.96592244, -0.07132456, -1.04717971, -0.11251526, 0.02679056, -0.08171215, 1.22501813, -0.60609414, 0.45486364, 0.61606488, 0.36276809, -0.95148051, 1.86013814, -0.57484676, -0.5880057, 1.61193988, 0.10141831, -0.60211919, 0.51780608, -0.09982286, -0.35877979, -0.33779564, 0.53969256, -1.76430024, 2.14847758, 0.11222513, -0.05728626, 0.97499787, 0.57311513, -0.06095816, 2.22447535, 0.14020266, 0.60010296, -0.25564651, -1.48098729, -1.47292087, 1.75395823, 0.31945799, 2.25916059, 2.09810243, -0.3743174, 0.21357544, 0.76210777, 0.21091297, -0.12099279, 0.99409471, 0.57769112, 1.47400578, 1.38544999, 0.13187021, 0.39921848, 0.85085554, -0.38610183, -0.11586799, 1.09422575, 0.88665469, -0.16413518, 1.01762184, 0.59667254, -0.60311936, 0.7200771, -0.64646126, -0.89182433, 0.26025669, 0.27816818, 0.25556594, 1.14312411, -2.19110647, -0.85830269, 2.48669429, -0.47170579, -0.3102201, 0.4734517, -0.51388356, -0.1437127, 1.06965072, -0.5201834, -1.00767584, 2.12235442]]},
 "free_energy": -464.19991746,
 "mtime": 23.60135956890422,
 "numbers": {"__ndarray__": [[94], "int64", [78, 78, 78, 78, 78, 78, 78, 78, 78, 78, 78, 78, 78, 78, 78, 78, 78, 78, 78, 78, 78, 78, 78, 78, 78, 78, 78, 78, 78, 78, 78, 78, 16, 16, 16, 16, 16, 16, 16, 16, 16, 16, 16, 16, 16, 16, 16, 16, 16, 16, 16, 16, 16, 16, 16, 16, 16, 16, 16, 16, 16, 16, 16, 52, 52, 52, 52, 52, 52, 52, 52, 52, 52, 52, 52, 52, 52, 52, 52, 52, 52, 52, 52, 52, 52, 52, 52, 52, 52, 52, 52, 52, 52, 52]]},
 "pbc": {"__ndarray__": [[3], "bool", [true, true, true]]},
 "positions": {"__ndarray__": [[94, 3], "float64", [13.004268028160856, 3.251504070310605, 6.9760759609782195, -3.6673904016193033, 6.424767446349204, 6.975240835798338, 9.314328342046984, 9.716155182655347, 7.013373127592568, -7.409460118251176, 12.911990358953839, 6.939188223905742, 1.9050319630981079, 3.2095822159013716, 6.986174231175892, 0.07226069304433656, 6.493834221746864, 6.928753919965856, -1.8964445252181235, 9.750384721147693, 6.9586440618256304, 3.7838211325560236, 0.043409383308212604, 6.930970671482523, 5.571439775477692, 3.2347564820359413, 6.982587953711031, 3.773916756701604, 6.444672777817153, 6.943061736824397, 1.8092472354056466, 9.651029750973912, 6.9317012572396495, 7.490813448956013, 0.0292803357486934, 6.951159277196824, 9.366774151779495, 3.2023835205939126, 7.000757183099633, 7.454242102480174, 6.508526716425098, 6.957389588752573, 5.629409787990834, 9.730053753572165, 7.031415203717441, 11.22689973575464, 0.012563340120734, 6.896211214233072, 3.7521967959386417, 0.1059060442552405, 11.854072090084083, 1.9071764443576134, 3.223659462528515, 11.821893784578243, 0.006631485053289455, 6.481700570684, 11.768477710157063, -1.8995939960308719, 9.759822806174387, 11.706695308043088, 0.05563253502251411, 12.90907127008428, 11.77446085639829, 5.59587954340669, 3.1935575733286727, 11.764479226011964, 3.7038991468037126, 6.373712212541887, 11.800205524146628, 1.8621538446930355, 9.65946996705875, 11.861987727893577, 11.348328691822093, 0.06956364609751911, 11.799152195238037, 9.332741603903, 3.2235389569263218, 11.750575681152615, 7.490842200550224, 6.494220623494989, 11.742050263104888, 5.544718261078834, 9.706789889310052, 11.722748556364282, 7.445220887891169, 12.853479693233082, 11.855757416337829, 12.993923828239383, 3.2822459454976207, 11.88584493338857, 11.151791075795447, 6.559856568833976, 11.711992699475086, 9.33511848418051, 9.706764314543527, 11.747113383079064, 1.9041332889711082, 1.1182682720565247, 5.838506725780359, -0.007315137530240157, 4.315917865051949, 5.755898761431275, -1.7917722743948532, 7.47364602941915, 5.754869633299868, -3.7337394779899, 10.855935276232048, 5.807740595133327, 5.62515854517998, 1.208844070478175, 5.862786056306895, 3.7826739673934715, 4.333363823766246, 5.852904204534696, 1.837821971119808, 7.521976579638705, 5.75409183619053, -0.02168060221273635, 10.714965967000936, 5.8070000910248964, 9.34148020964525, 1.156523732862191, 5.847483825546514, 7.562497221814183, 4.427244210622569, 5.8040182378885605, 5.66002259314221, 7.504625824037524, 5.846774266694155, 3.7916759145401158, 10.785333539873315, 5.763821143719657, 13.049719907481709, 1.0968762059871144, 5.809488010266242, 11.227541488732914, 4.3276868476373025, 5.8218891232699095, 9.330823710126793, 7.540930298651396, 5.745668577161245, 7.440795324843618, 10.82334986882123, 5.802940311468733, 1.9104445443663067, 1.121764980189232, 10.641663935114343, -0.024059660991587677, 4.266725445179826, 10.684903781096596, -1.9117971095274888, 7.5393442073399735, 10.65096496823412, -3.7675281491956687, 10.792642943407595, 10.65877150417926, 5.684611442852138, 1.0497092953559297, 10.62677034042773, 1.8181717878112027, 7.528192632922633, 10.698478036692618, 0.11855651791297633, 10.701909525406503, 10.69194303338478, 9.356070497459122, 0.9993291367359195, 10.694531127974306, 7.521299702989386, 4.377532757213608, 10.784887506729882, 5.6197059337135595, 7.593530582934065, 10.57726308825585, 3.6648125071807387, 10.816118619563577, 10.642328861385831, 13.084912700295805, 1.039848129059761, 10.639343437643024, 11.138844611825796, 4.2945357407037665, 10.692522066733966, 9.392032842997548, 7.564446077669627, 10.600320279534582, 7.457483658034437, 10.733192254006712, 10.670047479410888, 0.009222855555448408, 2.133114591241038, 8.369718975471805, -1.8812334932340462, 5.3083188598370965, 8.327582843622773, -3.7492463547663126, 8.606785697852851, 8.376788776282009, -5.673025254943961, 11.762618355748907, 8.343862230353723, 3.759592290166765, 2.2572285110034707, 8.349987010651587, 1.911027847054284, 5.487296972935585, 8.471962895000475, -0.054184150027241806, 8.623739871221538, 8.306965170031019, -1.7931150738978177, 11.853688679005563, 8.378676635269402, 7.441306513681553, 2.2412658449284493, 8.293336363502819, 5.654918943490804, 5.446153135537515, 8.335804561753541, 3.6979307992298103, 8.670799631131363, 8.366325907490365, 1.8893635065165404, 11.89275449931673, 8.402258904066224, 11.177687749691154, 2.222427114586243, 8.303840691002918, 9.344916035153686, 5.425977370416538, 8.334545922972936, 7.439190279044891, 8.629058903730277, 8.292837867166227, 5.5925255994071685, 11.864764855953926, 8.441615318778515, 0.09248215180459399, 2.277797956530708, 13.203840682478923, -1.9749580945046923, 5.348651051899078, 13.152232525133616, -3.686954762807442, 8.666171336487242, 13.23712627272445, -5.600636950515431, 11.85272895905074, 13.238197851399441, 3.7251409692627973, 2.1540612529736745, 13.227817304923628, 1.8894357670094866, 5.371919194928013, 13.214996844026786, -0.008744478095776534, 8.629161545563132, 13.216727794696535, -1.9268817359936414, 11.884059101952086, 13.209385239225442, 7.4404331993299255, 2.1798853751239524, 13.260117804517543, 5.619169013120745, 5.519707457061008, 13.222060693826206, 1.9398516075495942, 11.836393998767829, 13.226433099815502, 11.298643567692471, 2.2067043911573943, 13.207971477430428, 9.409217228126385, 5.449542501560103, 13.283143455439127, 7.449354971988741, 8.671934163966037, 13.171250765393927, 5.615049347049391, 11.834679839231503, 13.175439483517053]]},
 "stress": {"__ndarray__": [[6], "float64", [-0.02743324583531459, -0.02656487896368635, -0.018901495432431664, 0.001006646220561303, 0.0001799869042253347, -0.0002227836465506363]]},
 "unique_id": "10b38dfbb9924770041dc50643af1f3a",
 "user": "lpan"},
"6": {
 "calculator": "vasp",
 "calculator_parameters": {"kpoints_generation": {"divisions": [2, 2, 1], "usershift": [0.0, 0.0, 0.0], "genvec1": [0.5, -0.0, 0.0], "genvec2": [0.0, 0.5, 0.0], "genvec3": [0.0, 0.0, 1.0], "shift": [0.0, 0.0, 0.0]}, "system": "PtSTe", "lcompat": false, "prec": "normal", "enmax": 520.0, "enaug": 368.792, "ediff": 1e-06, "ialgo": 68, "iwavpr": 10, "nbands": 420, "nelect": 692.0, "turbo": 0, "irestart": 0, "nreboot": 0, "nmin": 0, "eref": 0.0, "ismear": 0, "sigma": 0.05, "kspacing": 0.5, "kgamma": true, "lreal": true, "ropt": [-0.0005, -0.0005, -0.0005], "lmaxpaw": -100, "lmaxmix": 2, "nlspline": false, "istart": 0, "icharg": 2, "iniwav": 1, "ispin": 1, "lnoncollinear": false, "magmom": [1.0, 1.0, 1.0, 1.0, 1.0, 1.0, 1.0, 1.0, 1.0, 1.0, 1.0, 1.0, 1.0, 1.0, 1.0, 1.0, 1.0, 1.0, 1.0, 1.0, 1.0, 1.0, 1.0, 1.0, 1.0, 1.0, 1.0, 1.0, 1.0, 1.0, 1.0, 1.0, 1.0, 1.0, 1.0, 1.0, 1.0, 1.0, 1.0, 1.0, 1.0, 1.0, 1.0, 1.0, 1.0, 1.0, 1.0, 1.0, 1.0, 1.0, 1.0, 1.0, 1.0, 1.0, 1.0, 1.0, 1.0, 1.0, 1.0, 1.0, 1.0, 1.0, 1.0, 1.0, 1.0, 1.0, 1.0, 1.0, 1.0, 1.0, 1.0, 1.0, 1.0, 1.0, 1.0, 1.0, 1.0, 1.0, 1.0, 1.0, 1.0, 1.0, 1.0, 1.0, 1.0, 1.0, 1.0, 1.0, 1.0, 1.0, 1.0, 1.0, 1.0, 1.0], "nupdown": -1.0, "lsorbit": false, "saxis": [0.0, 0.0, 1.0], "lspiral": false, "qspiral": [0.0, 0.0, 0.0], "lzeroz": false, "lasph": false, "lmetagga": false, "nelm": 1, "nelmdl": -5, "nelmin": 2, "enini": 520.0, "ldiag": true, "lsubrot": false, "weimin": 0.0, "ebreak": 0.0, "deper": 0.3, "nrmm": 4, "time": 0.4, "amix": 0.4, "bmix": 1.0, "amin": 0.1, "amix_mag": 1.6, "bmix_mag": 1.0, "imix": 4, "mixfirst": false, "maxmix": -45, "wc": 100.0, "inimix": 1, "mixpre": 1, "mremove": 5, "ldipol": false, "lmono": false, "idipol": 0, "epsilon": 1.0, "dipol": [-100.0, -100.0, -100.0], "efield": 0.0, "ngx": 84, "ngy": 84, "ngz": 112, "ngxf": 168, "ngyf": 168, "ngzf": 224, "addgrid": false, "nsw": 0, "ibrion": -1, "mdalgo": 0, "isif": 4, "pstress": 0.0, "ediffg": 1e-05, "nfree": 1, "potim": 0.25, "smass": -3.0, "scalee": 1.0, "tebeg": 0.0001, "teend": 0.0001, "nblock": 1, "kblock": 1, "npaco": 256, "apaco": 16.0, "isym": 0, "symprec": 1e-05, "lorbit": 0, "rwigs": [-1.0, -1.0, -1.0], "nedos": 301, "emin": 10.0, "emax": -10.0, "efermi": 0.0, "nwrite": 2, "lwave": false, "ldownsample": false, "lcharg": true, "lpard": false, "lvtot": false, "lvhar": false, "lelf": false, "loptics": false, "stm": [0.0, 0.0, 0.0, 0.0, 0.0, 0.0, 0.0], "npar": 28, "nsim": 4, "nblk": -1, "lplane": true, "lscalapack": true, "lscaaware": false, "lscalu": false, "lasync": false, "lorbitalreal": false, "idiot": 3, "ispecial": 0, "lmusic": false, "pomass": [195.08, 32.066, 127.6], "darwinr": [0.0, 0.0, 0.0], "darwinv": [1.0, 1.0, 1.0], "lcorr": true, "gga_compat": true, "lberry": false, "icorelevel": 0, "ldau": false, "i_constrained_m": 0, "gga": "--", "voskown": 0, "lhfcalc": false, "precfock": "", "lsymgrad": false, "lhfone": false, "lrhfcalc": false, "lthomas": false, "lmodelhf": false, "encut4o": -1.0, "exxoep": 0, "fourorbit": 0, "aexx": 0.0, "hfalpha": 0.0, "mcalpha": 0.0, "aldax": 1.0, "aggax": 1.0, "aldac": 1.0, "aggac": 1.0, "nkredx": 1, "nkredy": 1, "nkredz": 1, "shiftred": false, "oddonly": false, "evenonly": false, "lmaxfock": 0, "nmaxfockae": 0, "lfockaedft": false, "hfscreen": 0.0, "hfscreenc": 0.0, "nbandsgwlow": 0, "luse_vdw": false, "zab_vdw": -0.8491, "param1": 0.1234, "param2": 1.0, "param3": 0.0, "model_gw": 0, "model_eps0": 24.51814878, "model_alpha": 1.0, "lepsilon": false, "lrpa": false, "lnabla": false, "lvel": false, "kinter": 0, "cshift": -0.1, "omegamax": -30.0, "deg_threshold": 0.002, "rtime": -0.1, "wplasmai": 0.0, "dfield": [0.0, 0.0, 0.0], "wplasma": [0.0, 0.0, 0.0, 0.0, 0.0, 0.0, 0.0, 0.0, 0.0], "nucind": false, "magpos": [0.0, 0.0, 0.0], "lnicsall": true, "orbitalmag": false, "lmagbloch": false, "lchimag": false, "lgauge": true, "magatom": 0, "magdipol": [0.0, 0.0, 0.0], "avecconst": [0.0, 0.0, 0.0], "ladder": false, "lrpaforce": false, "lfxc": false, "lhartree": true, "ibse": 0, "kpoint": [-1, 0, 0, 0], "ltcte": false, "ltete": false, "ltriplet": false, "lfxceps": false, "lfxheg": false, "naturalo": 2, "l2order": false, "lmp2lt": false, "lusew": false, "encutgw": -2.0, "encutgwsoft": -2.0, "encutlf": -1.0, "lmaxmp2": -1, "scissor": 0.0, "nomega": 0, "nomegar": 0, "nbandsgw": -1, "nbandso": -1, "nbandsv": -1, "nelmhf": 1, "dim": 3, "antires": 0, "omegamin": -30.0, "omegatl": -200.0, "omegagrid": 140, "selfenergy": false, "lspectral": false, "lspectralgw": false, "lsingles": false, "lfermigw": false, "oddonlygw": false, "evenonlygw": false, "nkredlfx": 1, "nkredlfy": 1, "nkredlfz": 1, "maxmem": 2800, "telescope": 0, "taupar": 1, "omegapar": -1, "lambda": 1.0, "ofield_kappa": 0.0, "ofield_k": [0.0, 0.0, 0.0], "ofield_q6_near": 0.0, "ofield_q6_far": 0.0, "ofield_a": 0.0},
 "cell": {"array": {"__ndarray__": [[3, 3], "float64", [14.95313196, 0.0, 0.0, -7.4765746, 12.94978717, 0.0, 8.981e-05, -5.185e-05, 19.83670261]]}, "__ase_objtype__": "cell"},
 "ctime": 23.601359569346233,
 "energy": -463.95915953,
 "forces": {"__ndarray__": [[94, 3], "float64", [-1.00256847, -0.36095376, -0.03235575, -0.07662639, -0.13898851, -0.20090468, 0.06312532, -1.12601318, -0.10524207, 0.99756432, -1.51624047, -1.11797511, 0.05672902, -1.01492691, 0.43059599, -0.79777991, 1.68773043, 0.21341618, 0.3025622, 1.0506478, -0.47403012, -0.75640992, 1.19161643, -0.10138479, -0.13878912, -1.49427805, -0.48377147, 0.17264281, 0.02682658, 0.269762, -1.42155814, 1.30549077, -0.12995532, -2.26617097, -0.65687248, -0.04044245, 1.94886583, 0.5220074, 1.25131968, -0.96710586, 0.48301032, -0.39219332, 1.18354975, -2.45441823, 0.34407813, 2.33804455, 0.85255556, -1.61255583, 0.58864147, -1.60185793, -0.6433571, -0.53414325, 1.69711281, -1.51957321, -0.77004532, -0.77201274, 1.24115779, 0.6145976, 0.27118603, 0.9798158, 0.02881287, 0.02962465, 0.16312228, -0.74483412, 1.03628643, -2.94218692, 1.17422358, -1.01574269, 1.06681351, 1.29230413, 0.28200831, -1.95930938, -1.23482425, 0.06005566, 0.26948431, -0.59263746, 1.90169128, 0.41816449, -0.93565609, -0.31709872, 0.45146838, -0.91246869, -0.97474166, -1.16002273, -0.23249345, -0.76447173, -0.44833273, -0.2399122, 0.08619059, 0.12296331, 0.21973818, 1.28023427, 0.86024199, -0.60315809, 0.80771196, 0.00060701, 0.34593935, -0.4429882, -0.84738576, 0.5731146, -0.93184825, -1.4739565, 0.11449405, -0.38985325, -0.84915245, 0.20342819, -0.01562168, -1.19835037, 0.38452031, 0.51247577, -0.43162114, 0.42525333, 0.75549862, -0.2765081, -0.41563062, -0.60758237, -0.68903614, 0.10336122, -0.12169684, -0.49252549, 0.52231605, 0.54690892, -0.06705032, -0.45154801, 0.42493438, -1.11461615, 0.00985928, 0.33885663, -0.64524551, -0.85411734, 0.2648673, -0.52555259, -0.69803508, -0.3289135, -0.84084993, -0.17098302, -0.56230473, -0.76969852, 0.57356043, 0.399094, -1.30692966, -0.5130809, 0.37149847, -0.60358836, -1.00719547, 0.47113406, -1.19765922, 1.17838349, -0.61419391, 0.23395101, 0.23345916, -0.22084362, -1.16386086, -0.58658158, -0.51389657, -0.510212, -0.46627552, 0.75000028, -0.82441312, -0.3332921, 1.18941904, -1.36405345, 0.14685548, -0.08126074, -0.06147168, 0.22864443, -0.72455881, -0.88852675, 0.43422587, -0.18177312, -0.10453795, -0.41808131, -0.15484548, -1.17075509, -0.05076283, -0.23819526, -0.311161, 0.72287911, 0.82235003, -0.75958935, -0.21833736, -1.38860757, -1.35549291, 0.93215625, -0.04632149, -0.8728692, 0.51933417, 0.14714101, -0.2220807, 0.44746425, 0.82512845, 2.25514039, -0.45034165, 1.05221902, 1.07569985, -0.50765412, 0.04352581, 1.20879047, -0.30702356, 1.08562597, 1.52259258, -0.32143345, 0.49997309, -0.02083157, 1.05634763, -0.07590464, 1.1379459, 1.9947374, -0.72706307, 0.15927085, 0.78523988, 0.18356109, 0.63181362, -0.25886403, -0.12448604, -0.29599433, -1.04890289, 0.50590482, 1.16850259, 1.44203847, -0.52966406, 0.45709927, -0.85012852, -1.68518556, 2.24300927, -0.55042952, 0.54332937, -0.88849365, 0.60074033, -1.63617824, 1.12894249, -1.23646638, 0.62577065, 0.34944907, -0.66037773, 1.09561382, 1.52615052, -0.53817458, 0.01322579, 1.02696532, 0.24298756, -0.06463371, 0.21620527, -0.21007417, 0.0759981, 0.0859468, 0.05550186, -0.53182393, 0.94904403, -0.56070282, 0.72302178, 2.66184675, -1.00776514, -0.80131985, 0.38290329, 0.31942521, -0.16468223, 0.72020685, 2.11573242, -1.34116699, 1.91683545, -0.61549222, 0.64908742, 0.19502518, -0.10146717, -0.17125979, 0.91450223, 0.25050082, 0.43464358, 1.35374309, 0.24110791, -0.27817333, 0.55879728, -0.08006177, -0.57810292, 0.70440465, 0.98853413, -0.1214073, 1.13243821, 0.54291829, 0.68217958, 1.50742969]]},
 "free_energy": -463.97419233,
 "mtime": 23.601359569346233,
 "numbers": {"__ndarray__": [[94], "int64", [78, 78, 78, 78, 78, 78, 78, 78, 78, 78, 78, 78, 78, 78, 78, 78, 78, 78, 78, 78, 78, 78, 78, 78, 78, 78, 78, 78, 78, 78, 78, 78, 16, 16, 16, 16, 16, 16, 16, 16, 16, 16, 16, 16, 16, 16, 16, 16, 16, 16, 16, 16, 16, 16, 16, 16, 16, 16, 16, 16, 16, 16, 16, 52, 52, 52, 52, 52, 52, 52, 52, 52, 52, 52, 52, 52, 52, 52, 52, 52, 52, 52, 52, 52, 52, 52, 52, 52, 52, 52, 52, 52, 52, 52]]},
 "pbc": {"__ndarray__": [[3], "bool", [true, true, true]]},
 "positions": {"__ndarray__": [[94, 3], "float64", [-1.8600282938333124, 3.2463532638488557, 6.937480283811022, -3.6959610428317764, 6.4616095715161, 6.982636751999451, 9.338992064473555, 9.703559000499588, 6.934821173826151, 14.915634563320658, 0.039104300145245005, 7.001906124914805, 1.8684242742069213, 3.2928966422113493, 6.876343764734027, 0.04217974067278254, 6.456000245132923, 6.931782389353325, -1.9080616104143935, 9.680258799872732, 6.949001639053935, -3.7057349761295812, 12.886261279058655, 6.959943960947663, 5.6075838315820326, 3.2588419871333456, 7.006711764489103, 3.7527411720179815, 6.455847838943846, 6.926883120542707, 1.8769355809238835, 9.657118391461474, 6.966303211070377, 7.568205409848177, 0.062978038660916, 6.94131392495743, 9.25061133564456, 3.1772024150959948, 6.896066207936994, 7.512604919048825, 6.425200309879435, 6.944005963868633, 5.543418488071585, 9.765434385857342, 6.932035704045655, 3.6823908217754737, 12.94590592273, 7.011043306871024, 3.753406961055256, 0.0433693830366889, 11.78062193786193, 1.9150944609991147, 3.183991842632211, 11.856644513678548, 0.08286199521229226, 6.498639379786017, 11.681063114398547, -1.901572260861077, 9.678247877944747, 11.735355772708067, -0.007053796715648572, 12.940426814453993, 11.738040472039303, 5.606438771006716, 3.237749612311914, 11.919313814766216, 3.646519510063228, 6.49109325905024, 11.689003944820358, 1.8157660320031337, 9.664444097751419, 11.866600554718506, 3.801279857653975, 12.942541930453125, 11.72761112727507, 9.367508852454487, 3.126373880345279, 11.740816618569573, 7.519912433489001, 6.491129165953744, 11.774320015809758, 5.656068119483608, 9.763647798398928, 11.800583016597294, 0.056832809488234694, 0.09009423021076911, 11.802391132040198, -1.8204752778363875, 3.260528160233629, 11.770000573816432, 11.208527820565248, 6.4231423073016645, 11.758258634440494, -5.517969740688658, 9.65671248253725, 11.795933095138484, 1.82128633063116, 1.1096578916522701, 5.8145638257300885, -0.08172933915303575, 4.437431162219573, 5.803436824135062, -1.87432196723962, 7.5763807268685905, 5.796227174571457, -3.7664896495552664, 10.765331676991227, 5.817233250800316, 5.5701675820613445, 1.025633270250908, 5.786769034767008, 3.7402567435827567, 4.217224118481099, 5.726098083100271, 1.935244974889869, 7.612476357221793, 5.780508968157346, -0.004070411689222414, 10.802474617060932, 5.778396557696406, 9.313950274758264, 1.0181649060552418, 5.673504041635248, 7.476180293885277, 4.226940504075255, 5.813407544334952, 5.610010185955018, 7.500417929025173, 5.793852721269039, 3.811753100236806, 10.80057867717126, 5.763686452508935, 13.135719069544804, 1.1113148034837441, 5.819704507211471, 11.209152782424768, 4.369058606069384, 5.80758943945944, 9.322316563121555, 7.494919297318297, 5.852033174923092, 7.521345393465233, 10.746870389560154, 5.794792584238702, 1.9834834378447053, 1.0240377962337341, 10.665040497305096, -0.04255403070004328, 4.3938568452899975, 10.596331713740788, -1.9586426121031786, 7.582273098946579, 10.666786722235855, -3.660696131139147, 10.824967173999744, 10.606228443039944, 5.649783466100029, 1.0495999353689374, 10.65117246014342, 1.9004962060212758, 7.4340618172276525, 10.739695134109729, -0.013451000590890876, 10.759430169264238, 10.585124770234245, 9.341275755647217, 1.096242781978083, 10.634268415647282, 7.398197864173849, 4.324992832116121, 10.605305044533448, 5.712845372854601, 7.602190292909423, 10.703780585667298, 3.71898406259227, 10.78013370902799, 10.608833993927767, 13.081586714583873, 1.0239885080434055, 10.645720739165114, 11.272230631383003, 4.396395766097761, 10.700951871875112, 9.289581240391065, 7.552285149979263, 10.665761363077946, 7.461165655265356, 10.801259366609788, 10.600309369348146, 0.003677864116841499, 2.1655914773404, 8.226691390478052, -1.804165636405189, 5.320782499798504, 8.332249626278802, -3.7138864377794047, 8.605099062613, 8.348271730976899, -5.593150927450136, 11.786429246917743, 8.298909485101097, 3.737940594274897, 2.1137176488647484, 8.409378494999979, 1.837587886915494, 5.393938479474658, 8.31618308736686, -0.17667245092723569, 8.664011201493953, 8.424172906173544, -1.8558463398190894, 11.859028758450265, 8.338426577104531, 7.491769143219659, 2.174477604559832, 8.480810064364535, 5.674323950680445, 5.375038958347449, 8.348220155550113, 3.624428913746777, 8.636720762497896, 8.396633413573054, 1.8906089491357183, 11.93085612761997, 8.258410079584417, 11.234896237484238, 2.1321665870798876, 8.499312153622935, 9.344409539831178, 5.447617166018825, 8.3139816101112, 7.531706133186062, 8.57060474992617, 8.384272370708658, 5.64321093277258, 11.792819119125214, 8.32598598906267, 0.05732279888642258, 2.2308028826567874, 13.267630360530005, -1.7910099266192214, 5.4604255590385, 13.261588696016075, -3.650765365012485, 8.555376639065447, 13.364459653714249, -5.591046402462469, 11.887566170733201, 13.206546607081952, 3.7602230588396766, 2.134131913195799, 13.130956471382234, 0.035999919530773875, 8.627304810805857, 13.313622945733446, -1.8817203500095263, 11.853804993941003, 13.224014013932214, 7.383605600684773, 2.2065628847511247, 13.194670174862319, 5.571363071357117, 5.413063428776791, 13.24902472368398, 3.7754097835298177, 8.612401766341545, 13.230182434975818, 1.8608941050690033, 11.873260838030385, 13.142393520639054, 11.250291396104632, 2.1743509276875552, 13.247644089182325, 9.34921444169662, 5.362299677865845, 13.225195884673717, 7.438838669696934, 8.673562074670889, 13.223487349477917, 5.599651018791523, 11.86877724406492, 13.187787037423673]]},
 "stress": {"__ndarray__": [[6], "float64", [-0.02524432996644561, -0.024571629574985748, -0.016743211092797892, 0.00012732593108126823, -0.00023712003100526084, 0.00044887074287783794]]},
 "unique_id": "9db5c84b80f1c6ad1609d40d2a72885b",
 "user": "lpan"},
"7": {
 "calculator": "vasp",
 "calculator_parameters": {"kpoints_generation": {"divisions": [2, 2, 1], "usershift": [0.0, 0.0, 0.0], "genvec1": [0.5, -0.0, 0.0], "genvec2": [0.0, 0.5, 0.0], "genvec3": [0.0, 0.0, 1.0], "shift": [0.0, 0.0, 0.0]}, "system": "PtSTe", "lcompat": false, "prec": "normal", "enmax": 520.0, "enaug": 368.792, "ediff": 1e-06, "ialgo": 68, "iwavpr": 10, "nbands": 420, "nelect": 698.0, "turbo": 0, "irestart": 0, "nreboot": 0, "nmin": 0, "eref": 0.0, "ismear": 0, "sigma": 0.05, "kspacing": 0.5, "kgamma": true, "lreal": true, "ropt": [-0.0005, -0.0005, -0.0005], "lmaxpaw": -100, "lmaxmix": 2, "nlspline": false, "istart": 0, "icharg": 2, "iniwav": 1, "ispin": 1, "lnoncollinear": false, "magmom": [1.0, 1.0, 1.0, 1.0, 1.0, 1.0, 1.0, 1.0, 1.0, 1.0, 1.0, 1.0, 1.0, 1.0, 1.0, 1.0, 1.0, 1.0, 1.0, 1.0, 1.0, 1.0, 1.0, 1.0, 1.0, 1.0, 1.0, 1.0, 1.0, 1.0, 1.0, 1.0, 1.0, 1.0, 1.0, 1.0, 1.0, 1.0, 1.0, 1.0, 1.0, 1.0, 1.0, 1.0, 1.0, 1.0, 1.0, 1.0, 1.0, 1.0, 1.0, 1.0, 1.0, 1.0, 1.0, 1.0, 1.0, 1.0, 1.0, 1.0, 1.0, 1.0, 1.0, 1.0, 1.0, 1.0, 1.0, 1.0, 1.0, 1.0, 1.0, 1.0, 1.0, 1.0, 1.0, 1.0, 1.0, 1.0, 1.0, 1.0, 1.0, 1.0, 1.0, 1.0, 1.0, 1.0, 1.0, 1.0, 1.0, 1.0, 1.0, 1.0, 1.0, 1.0, 1.0], "nupdown": -1.0, "lsorbit": false, "saxis": [0.0, 0.0, 1.0], "lspiral": false, "qspiral": [0.0, 0.0, 0.0], "lzeroz": false, "lasph": false, "lmetagga": false, "nelm": 1, "nelmdl": -5, "nelmin": 2, "enini": 520.0, "ldiag": true, "lsubrot": false, "weimin": 0.0, "ebreak": 0.0, "deper": 0.3, "nrmm": 4, "time": 0.4, "amix": 0.4, "bmix": 1.0, "amin": 0.1, "amix_mag": 1.6, "bmix_mag": 1.0, "imix": 4, "mixfirst": false, "maxmix": -45, "wc": 100.0, "inimix": 1, "mixpre": 1, "mremove": 5, "ldipol": false, "lmono": false, "idipol": 0, "epsilon": 1.0, "dipol": [-100.0, -100.0, -100.0], "efield": 0.0, "ngx": 84, "ngy": 84, "ngz": 112, "ngxf": 168, "ngyf": 168, "ngzf": 224, "addgrid": false, "nsw": 0, "ibrion": -1, "mdalgo": 0, "isif": 4, "pstress": 0.0, "ediffg": 1e-05, "nfree": 1, "potim": 0.25, "smass": -3.0, "scalee": 1.0, "tebeg": 0.0001, "teend": 0.0001, "nblock": 1, "kblock": 1, "npaco": 256, "apaco": 16.0, "isym": 0, "symprec": 1e-05, "lorbit": 0, "rwigs": [-1.0, -1.0, -1.0], "nedos": 301, "emin": 10.0, "emax": -10.0, "efermi": 0.0, "nwrite": 2, "lwave": false, "ldownsample": false, "lcharg": true, "lpard": false, "lvtot": false, "lvhar": false, "lelf": false, "loptics": false, "stm": [0.0, 0.0, 0.0, 0.0, 0.0, 0.0, 0.0], "npar": 28, "nsim": 4, "nblk": -1, "lplane": true, "lscalapack": true, "lscaaware": false, "lscalu": false, "lasync": false, "lorbitalreal": false, "idiot": 3, "ispecial": 0, "lmusic": false, "pomass": [195.08, 32.066, 127.6], "darwinr": [0.0, 0.0, 0.0], "darwinv": [1.0, 1.0, 1.0], "lcorr": true, "gga_compat": true, "lberry": false, "icorelevel": 0, "ldau": false, "i_constrained_m": 0, "gga": "--", "voskown": 0, "lhfcalc": false, "precfock": "", "lsymgrad": false, "lhfone": false, "lrhfcalc": false, "lthomas": false, "lmodelhf": false, "encut4o": -1.0, "exxoep": 0, "fourorbit": 0, "aexx": 0.0, "hfalpha": 0.0, "mcalpha": 0.0, "aldax": 1.0, "aggax": 1.0, "aldac": 1.0, "aggac": 1.0, "nkredx": 1, "nkredy": 1, "nkredz": 1, "shiftred": false, "oddonly": false, "evenonly": false, "lmaxfock": 0, "nmaxfockae": 0, "lfockaedft": false, "hfscreen": 0.0, "hfscreenc": 0.0, "nbandsgwlow": 0, "luse_vdw": false, "zab_vdw": -0.8491, "param1": 0.1234, "param2": 1.0, "param3": 0.0, "model_gw": 0, "model_eps0": 24.260063, "model_alpha": 1.0, "lepsilon": false, "lrpa": false, "lnabla": false, "lvel": false, "kinter": 0, "cshift": -0.1, "omegamax": -30.0, "deg_threshold": 0.002, "rtime": -0.1, "wplasmai": 0.0, "dfield": [0.0, 0.0, 0.0], "wplasma": [0.0, 0.0, 0.0, 0.0, 0.0, 0.0, 0.0, 0.0, 0.0], "nucind": false, "magpos": [0.0, 0.0, 0.0], "lnicsall": true, "orbitalmag": false, "lmagbloch": false, "lchimag": false, "lgauge": true, "magatom": 0, "magdipol": [0.0, 0.0, 0.0], "avecconst": [0.0, 0.0, 0.0], "ladder": false, "lrpaforce": false, "lfxc": false, "lhartree": true, "ibse": 0, "kpoint": [-1, 0, 0, 0], "ltcte": false, "ltete": false, "ltriplet": false, "lfxceps": false, "lfxheg": false, "naturalo": 2, "l2order": false, "lmp2lt": false, "lusew": false, "encutgw": -2.0, "encutgwsoft": -2.0, "encutlf": -1.0, "lmaxmp2": -1, "scissor": 0.0, "nomega": 0, "nomegar": 0, "nbandsgw": -1, "nbandso": -1, "nbandsv": -1, "nelmhf": 1, "dim": 3, "antires": 0, "omegamin": -30.0, "omegatl": -200.0, "omegagrid": 140, "selfenergy": false, "lspectral": false, "lspectralgw": false, "lsingles": false, "lfermigw": false, "oddonlygw": false, "evenonlygw": false, "nkredlfx": 1, "nkredlfy": 1, "nkredlfz": 1, "maxmem": 2800, "telescope": 0, "taupar": 1, "omegapar": -1, "lambda": 1.0, "ofield_kappa": 0.0, "ofield_k": [0.0, 0.0, 0.0], "ofield_q6_near": 0.0, "ofield_q6_far": 0.0, "ofield_a": 0.0},
 "cell": {"array": {"__ndarray__": [[3, 3], "float64", [14.95313196, 0.0, 0.0, -7.4765746, 12.94978717, 0.0, 8.981e-05, -5.185e-05, 19.83670261]]}, "__ase_objtype__": "cell"},
 "ctime": 23.601359569833033,
 "energy": -468.50805421000007,
 "forces": {"__ndarray__": [[95, 3], "float64", [2.24713494, -0.88230255, -1.73495062, 1.34088973, -1.49750092, -0.8520154, 1.10668007, 1.07028039, 1.24534953, -0.49590732, -1.34952472, -1.40208473, -0.90248053, 0.29586392, -0.15772873, -1.98192521, -0.24254266, 0.57110102, -0.04890148, -0.86469887, 0.29052848, 1.06410063, -0.37116242, -1.75027877, 0.51192365, -0.58582306, -0.91744108, 0.67918095, 0.14437066, 1.00254769, 2.19217648, 1.15652425, -2.66604712, 0.46532644, 0.25576951, 0.53132031, -0.91401959, 0.01940088, 1.47600603, -1.42128191, -0.90880348, -0.80106908, 0.29637908, 0.67358127, 0.13815008, -1.22201947, -1.34224345, -0.9695887, 0.41128968, 0.97492932, -0.30299243, 0.78486929, 1.87545569, -1.03701452, -0.07288995, -0.66032063, -0.86042037, 0.61329244, -0.32382212, -0.35123345, -0.02044671, 1.93563898, -1.59390768, -0.46347608, 0.20471084, 0.39422664, 0.00247915, 0.33860277, -0.8438633, 0.85952334, 3.2628036, 0.89241245, -2.0010729, 0.82955542, -0.68914915, 1.16250784, -0.36389522, -0.4669158, 1.54644127, -3.19023549, -1.63881443, -0.38910315, 0.50877057, -0.82015249, -0.53031142, 0.40909844, -0.48443313, 1.02485796, 1.63933509, -1.54335874, -0.6828944, 0.11742273, -0.64671901, -0.37906106, -0.645102, 1.05091916, 0.14076421, 0.44103761, -0.64061931, -0.13840889, -0.49433349, -0.63694018, 0.17212097, 0.56437997, -0.1434927, 0.0565356, 0.10357151, -0.86845618, -0.59303162, -0.32849744, -1.29725374, 0.76167322, -0.45677, -1.44710263, -0.43559905, 0.98270397, -1.39102943, -0.16080572, -0.42597842, -0.99493618, -0.29267816, -0.30622029, -0.89015938, 0.38930772, -0.24758019, -0.48415826, 0.34434143, 0.19064709, -1.20329976, -0.2025507, -0.16638494, -0.21313547, 0.53663692, 0.04136796, -0.57865373, -0.14200665, 0.61026737, -1.17150681, -0.05842443, -0.66985819, -1.78731658, -1.36116074, 0.91936471, -0.89964403, 0.53460438, -0.31092027, -0.3377101, 0.12855715, -0.25256455, 0.20839945, -0.57378895, -0.29329849, -0.25929587, 0.69644161, -0.0475769, -0.63868956, 0.00373252, -0.47392353, -0.41897782, 0.00178027, -2.70117398, -1.07317163, 0.09565905, -0.31779728, -0.34116053, 0.37945898, -0.15440698, 0.01884549, -0.54607537, 0.30995446, -0.84634388, -0.62005074, 0.19601447, -0.16432796, 0.0524986, -0.91223146, -0.14224313, -0.45970055, -0.38836291, 0.02801883, -0.14553249, 0.3920771, -0.17813395, -0.72346139, -0.90476573, -1.29516104, -0.22666502, 0.16635707, -0.2365635, -0.40356334, 1.0215664, 0.72457407, 0.31469094, 2.23203628, 1.23816717, 0.60385294, 1.44962293, 1.40224927, -0.15562199, -0.22006362, 1.25709332, -0.27802445, 0.25838563, 2.36593504, 0.3223875, -0.4282946, 1.5301094, -2.53831616, -1.19160221, 1.46628468, 0.89446132, -0.23531958, 1.04850131, -0.01290997, 1.19238041, 0.06775011, -0.34795855, 1.0888087, 1.57138016, 0.75750879, -0.1520151, 0.92780058, 0.17145816, 0.47909702, 1.01359406, -1.20687915, 0.74807412, 2.04492853, 0.35726184, -1.17370137, 1.13903445, -0.32074206, 0.23239727, 1.40332551, 0.20175696, -1.077916, 1.19475136, -0.88140636, -0.75430897, 1.63069265, 0.65246618, -0.71713509, 1.11132792, -0.30855585, -0.14431106, 0.84921973, 0.0998605, 0.05797587, 0.83500315, 0.24606505, 0.20894466, 0.35453233, 0.36468798, -0.78019345, 0.14040602, -0.66507408, 0.53390895, 0.73578246, -0.85032826, -0.28579515, 1.33283541, -0.19765516, -0.68857555, 0.97557618, -0.28169731, -0.76245731, 0.4882651, -0.26938863, 0.46860898, 0.74265525, 1.30962208, -0.84387142, 0.65291287, -1.00130203, -0.5867516, 1.19301607, -0.02851118, 0.76252397, 0.45281688, 0.35253575, 2.4082406, 1.81616559, 0.70188463, -0.64949472, 1.55515031]]},
 "free_energy": -468.52860242,
 "mtime": 23.601359569833033,
 "numbers": {"__ndarray__": [[95], "int64", [78, 78, 78, 78, 78, 78, 78, 78, 78, 78, 78, 78, 78, 78, 78, 78, 78, 78, 78, 78, 78, 78, 78, 78, 78, 78, 78, 78, 78, 78, 78, 78, 16, 16, 16, 16, 16, 16, 16, 16, 16, 16, 16, 16, 16, 16, 16, 16, 16, 16, 16, 16, 16, 16, 16, 16, 16, 16, 16, 16, 16, 16, 16, 52, 52, 52, 52, 52, 52, 52, 52, 52, 52, 52, 52, 52, 52, 52, 52, 52, 52, 52, 52, 52, 52, 52, 52, 52, 52, 52, 52, 52, 52, 52, 52]]},
 "pbc": {"__ndarray__": [[3], "bool", [true, true, true]]},
 "positions": {"__ndarray__": [[95, 3], "float64", [13.010404527601093, 3.248364764983747, 7.082018433708525, 11.174975510863302, 6.494913553028879, 6.991105238710686, 9.296407650894372, 9.661665584386743, 6.865434768500684, 0.0220951471808509, 0.0879426042327357, 7.003916177990276, 1.8882386026693667, 3.2297589816603103, 6.951411996788076, 0.09498671132744274, 6.483115198327849, 6.965513908673525, -1.8851953815983815, 9.738149305260773, 6.935298048156896, 3.631955952439036, 0.0209560872607151, 7.048637627290469, 5.648804827948123, 3.2473558776414686, 6.971234416972197, 3.7510802218166868, 6.4504270348901995, 6.935737629486733, 1.8123232589042613, 9.666984823798701, 7.069409432061504, -0.03515457908700618, 12.911960234152602, 6.920746834957329, 9.382079888900686, 3.248740108941908, 6.861225618573868, 7.541131047201271, 6.532705321933374, 6.98478784403048, 5.5670817206898615, 9.698505910872163, 6.916907242800138, 11.255950585175286, 0.0561537433489539, 6.947614656807444, -3.7508139015745785, 12.902337321927389, 11.796967380812571, 1.8124494665392419, 3.1373300465181413, 11.889928913721919, 0.0199115832337216, 6.551949471486776, 11.794743289715937, -1.8632043296429708, 9.756790557939235, 11.777498053934906, -0.0038883093883770657, 12.905619578936445, 11.84499818720919, 5.6391307405951885, 3.2776123587652237, 11.746162213188917, 3.709834448505528, 6.449076258596018, 11.78484001430492, 1.8643368459408767, 9.60450746923155, 11.802932674021449, 3.8304580687184657, 12.929204164049098, 11.77853551348141, 9.287293288793684, 3.2328247652149136, 11.787149204855751, 7.425691785812578, 6.614081170097949, 11.8273587961473, 5.646491901893472, 9.669955826449076, 11.80164626385719, -7.409964604660276, 12.92027129481519, 11.769562579422804, 13.082596086474716, 3.1567103906971368, 11.858865827636814, -3.6888197035635035, 6.494729662897589, 11.797994326906691, -5.573812367552026, 9.781580242816862, 11.71387758295709, 1.8410377459090672, 1.0425916760276202, 5.782182590756551, -0.02072549765354701, 4.356085552766904, 5.840496347052142, -1.861393653780599, 7.462929420311738, 5.75974172582791, -3.7562330270432116, 10.812754832548556, 5.817631968522778, 5.627775878164528, 1.1093548153320063, 5.883733415896028, 3.665240662474692, 4.352763765602591, 5.854750208079583, 1.9343317509384506, 7.483604893986114, 5.8691665317014, 0.025219679745895847, 10.792019454308516, 5.836579391754771, 9.393999046073082, 1.1057133644099129, 5.773464359959457, 7.452211998061152, 4.392501610602789, 5.756202461348233, 5.595721483886007, 7.531695156700519, 5.845225615321392, 3.7154122323922993, 10.799481877727299, 5.745502742327426, 13.055759821777185, 1.1514233387560757, 5.79447122965642, 11.255416392108724, 4.281585264753198, 5.853093446677597, 9.366379941369441, 7.576242929546086, 5.850203239107319, 7.573709848758763, 10.731382057103557, 5.74467852733398, 1.8511884213607055, 1.1130455472055552, 10.623601823919834, 0.01656688085771822, 4.333529959205698, 10.612995734135346, -1.767260518735242, 7.637641131353964, 10.597394961000685, -3.783535199980131, 10.843306561690413, 10.595287311348372, 5.612686835241877, 1.145405447904006, 10.647882146281502, 1.9031507180144156, 7.741602463774368, 10.626842744392256, 0.00816357506566418, 10.819140076611404, 10.637468075778276, 9.307589104008168, 1.0657935773463958, 10.627215674401324, 7.510293744895147, 4.347106469481702, 10.680364350071324, 5.629947759032769, 7.524923513676699, 10.578531645387757, 3.7504790418017815, 10.876445155877397, 10.610850196381048, 13.200703691715233, 1.1052646913531148, 10.564965324472778, 11.242416534880395, 4.235921514758834, 10.640213277052474, 9.46757447084451, 7.659800992989284, 10.724472845260866, 7.485930094878653, 10.769016245213491, 10.586656362042762, 0.05353701448739759, 2.1364964101176245, 8.426164907849639, -1.8764285864382853, 5.309089103127787, 8.380970948293276, -3.7909992327747903, 8.57726468098485, 8.290919062922763, -5.664473374661357, 11.812871346891573, 8.325861612937304, 3.773106219723361, 2.1969999162331555, 8.266635368321653, 1.8940857490120915, 5.4001281329147215, 8.3490203681334, 0.06405105577041982, 8.680737794310469, 8.374546237051948, -1.9750139360740073, 11.879902401140905, 8.334505456099611, 7.5371886478540215, 2.0465528563636592, 8.388090539227031, 5.670447688322113, 5.330435051923563, 8.317036660680166, 3.716352835904232, 8.624636893673706, 8.360068221285015, 1.8662715966983539, 11.867061836451793, 8.313167115102035, 11.216867265158243, 2.1047410957759545, 8.317797794959313, 9.323473563679114, 5.442882867465188, 8.358115893014137, 7.4559758674427865, 8.667264502272648, 8.303950784702403, 5.6105174176878, 11.940328440485562, 8.284408458759135, 0.013015464233207496, 2.123713455016044, 13.266542912492923, -1.8905018644862412, 5.459810057823291, 13.211215770142294, -3.694191338834271, 8.698250455115112, 13.223602799087109, -5.614352146398685, 11.844934245623884, 13.279145764762134, 3.775024259905128, 2.157565066158941, 13.231922113794717, 1.8403701696893182, 5.462932701660311, 13.28671346680785, 0.058542376060365, 8.603408916140056, 13.32926835144898, -1.8073121406784427, 11.874359878660258, 13.244466646158253, 7.491800568387799, 2.226690077194415, 13.29921416005862, 5.577930270769733, 5.457415607926559, 13.224318705684304, 3.817178029499381, 8.584092356037198, 13.283578077593313, 1.7441651822609388, 11.900781450238606, 13.34687461521751, 11.260985234322304, 2.157806915473603, 13.252087708933988, 9.349349900004043, 5.3210202713509585, 13.281412108035326, 7.501451497812677, 8.552067893055973, 13.244671956030267, 5.6164393135770725, 11.909464875633107, 13.169511483309083]]},
 "stress": {"__ndarray__": [[6], "float64", [-0.02643369399489368, -0.0282960042865706, -0.01828049597638967, -0.0016594448860903015, 0.00033286707787166835, -0.00048011499482242357]]},
 "unique_id": "d52b01252a12fbd47a750f056c680731",
 "user": "lpan"},
"8": {
 "calculator": "vasp",
 "calculator_parameters": {"kpoints_generation": {"divisions": [2, 2, 1], "usershift": [0.0, 0.0, 0.0], "genvec1": [0.5, -0.0, 0.0], "genvec2": [0.0, 0.5, 0.0], "genvec3": [0.0, 0.0, 1.0], "shift": [0.0, 0.0, 0.0]}, "system": "PtSTe", "lcompat": false, "prec": "normal", "enmax": 520.0, "enaug": 368.792, "ediff": 1e-06, "ialgo": 68, "iwavpr": 10, "nbands": 420, "nelect": 698.0, "turbo": 0, "irestart": 0, "nreboot": 0, "nmin": 0, "eref": 0.0, "ismear": 0, "sigma": 0.05, "kspacing": 0.5, "kgamma": true, "lreal": true, "ropt": [-0.0005, -0.0005, -0.0005], "lmaxpaw": -100, "lmaxmix": 2, "nlspline": false, "istart": 0, "icharg": 2, "iniwav": 1, "ispin": 1, "lnoncollinear": false, "magmom": [1.0, 1.0, 1.0, 1.0, 1.0, 1.0, 1.0, 1.0, 1.0, 1.0, 1.0, 1.0, 1.0, 1.0, 1.0, 1.0, 1.0, 1.0, 1.0, 1.0, 1.0, 1.0, 1.0, 1.0, 1.0, 1.0, 1.0, 1.0, 1.0, 1.0, 1.0, 1.0, 1.0, 1.0, 1.0, 1.0, 1.0, 1.0, 1.0, 1.0, 1.0, 1.0, 1.0, 1.0, 1.0, 1.0, 1.0, 1.0, 1.0, 1.0, 1.0, 1.0, 1.0, 1.0, 1.0, 1.0, 1.0, 1.0, 1.0, 1.0, 1.0, 1.0, 1.0, 1.0, 1.0, 1.0, 1.0, 1.0, 1.0, 1.0, 1.0, 1.0, 1.0, 1.0, 1.0, 1.0, 1.0, 1.0, 1.0, 1.0, 1.0, 1.0, 1.0, 1.0, 1.0, 1.0, 1.0, 1.0, 1.0, 1.0, 1.0, 1.0, 1.0, 1.0, 1.0], "nupdown": -1.0, "lsorbit": false, "saxis": [0.0, 0.0, 1.0], "lspiral": false, "qspiral": [0.0, 0.0, 0.0], "lzeroz": false, "lasph": false, "lmetagga": false, "nelm": 1, "nelmdl": -5, "nelmin": 2, "enini": 520.0, "ldiag": true, "lsubrot": false, "weimin": 0.0, "ebreak": 0.0, "deper": 0.3, "nrmm": 4, "time": 0.4, "amix": 0.4, "bmix": 1.0, "amin": 0.1, "amix_mag": 1.6, "bmix_mag": 1.0, "imix": 4, "mixfirst": false, "maxmix": -45, "wc": 100.0, "inimix": 1, "mixpre": 1, "mremove": 5, "ldipol": false, "lmono": false, "idipol": 0, "epsilon": 1.0, "dipol": [-100.0, -100.0, -100.0], "efield": 0.0, "ngx": 84, "ngy": 84, "ngz": 112, "ngxf": 168, "ngyf": 168, "ngzf": 224, "addgrid": false, "nsw": 0, "ibrion": -1, "mdalgo": 0, "isif": 4, "pstress": 0.0, "ediffg": 1e-05, "nfree": 1, "potim": 0.25, "smass": -3.0, "scalee": 1.0, "tebeg": 0.0001, "teend": 0.0001, "nblock": 1, "kblock": 1, "npaco": 256, "apaco": 16.0, "isym": 0, "symprec": 1e-05, "lorbit": 0, "rwigs": [-1.0, -1.0, -1.0], "nedos": 301, "emin": 10.0, "emax": -10.0, "efermi": 0.0, "nwrite": 2, "lwave": false, "ldownsample": false, "lcharg": true, "lpard": false, "lvtot": false, "lvhar": false, "lelf": false, "loptics": false, "stm": [0.0, 0.0, 0.0, 0.0, 0.0, 0.0, 0.0], "npar": 28, "nsim": 4, "nblk": -1, "lplane": true, "lscalapack": true, "lscaaware": false, "lscalu": false, "lasync": false, "lorbitalreal": false, "idiot": 3, "ispecial": 0, "lmusic": false, "pomass": [195.08, 32.066, 127.6], "darwinr": [0.0, 0.0, 0.0], "darwinv": [1.0, 1.0, 1.0], "lcorr": true, "gga_compat": true, "lberry": false, "icorelevel": 0, "ldau": false, "i_constrained_m": 0, "gga": "--", "voskown": 0, "lhfcalc": false, "precfock": "", "lsymgrad": false, "lhfone": false, "lrhfcalc": false, "lthomas": false, "lmodelhf": false, "encut4o": -1.0, "exxoep": 0, "fourorbit": 0, "aexx": 0.0, "hfalpha": 0.0, "mcalpha": 0.0, "aldax": 1.0, "aggax": 1.0, "aldac": 1.0, "aggac": 1.0, "nkredx": 1, "nkredy": 1, "nkredz": 1, "shiftred": false, "oddonly": false, "evenonly": false, "lmaxfock": 0, "nmaxfockae": 0, "lfockaedft": false, "hfscreen": 0.0, "hfscreenc": 0.0, "nbandsgwlow": 0, "luse_vdw": false, "zab_vdw": -0.8491, "param1": 0.1234, "param2": 1.0, "param3": 0.0, "model_gw": 0, "model_eps0": 24.260063, "model_alpha": 1.0, "lepsilon": false, "lrpa": false, "lnabla": false, "lvel": false, "kinter": 0, "cshift": -0.1, "omegamax": -30.0, "deg_threshold": 0.002, "rtime": -0.1, "wplasmai": 0.0, "dfield": [0.0, 0.0, 0.0], "wplasma": [0.0, 0.0, 0.0, 0.0, 0.0, 0.0, 0.0, 0.0, 0.0], "nucind": false, "magpos": [0.0, 0.0, 0.0], "lnicsall": true, "orbitalmag": false, "lmagbloch": false, "lchimag": false, "lgauge": true, "magatom": 0, "magdipol": [0.0, 0.0, 0.0], "avecconst": [0.0, 0.0, 0.0], "ladder": false, "lrpaforce": false, "lfxc": false, "lhartree": true, "ibse": 0, "kpoint": [-1, 0, 0, 0], "ltcte": false, "ltete": false, "ltriplet": false, "lfxceps": false, "lfxheg": false, "naturalo": 2, "l2order": false, "lmp2lt": false, "lusew": false, "encutgw": -2.0, "encutgwsoft": -2.0, "encutlf": -1.0, "lmaxmp2": -1, "scissor": 0.0, "nomega": 0, "nomegar": 0, "nbandsgw": -1, "nbandso": -1, "nbandsv": -1, "nelmhf": 1, "dim": 3, "antires": 0, "omegamin": -30.0, "omegatl": -200.0, "omegagrid": 140, "selfenergy": false, "lspectral": false, "lspectralgw": false, "lsingles": false, "lfermigw": false, "oddonlygw": false, "evenonlygw": false, "nkredlfx": 1, "nkredlfy": 1, "nkredlfz": 1, "maxmem": 2800, "telescope": 0, "taupar": 1, "omegapar": -1, "lambda": 1.0, "ofield_kappa": 0.0, "ofield_k": [0.0, 0.0, 0.0], "ofield_q6_near": 0.0, "ofield_q6_far": 0.0, "ofield_a": 0.0},
 "cell": {"array": {"__ndarray__": [[3, 3], "float64", [14.95313196, 0.0, 0.0, -7.4765746, 12.94978717, 0.0, 8.981e-05, -5.185e-05, 19.83670261]]}, "__ase_objtype__": "cell"},
 "ctime": 23.601359584854798,
 "energy": -468.85497556999997,
 "forces": {"__ndarray__": [[95, 3], "float64", [0.38301227, -1.70344373, -0.67176975, -1.00712187, -1.52345182, 0.64911955, -3.61472293, 0.87631756, -2.29719398, -0.08201376, -1.04539011, -2.02595189, 0.73422141, 1.60534322, -1.37393686, 0.20528232, -1.76799717, -1.04390126, 0.41754501, 1.86800738, -1.22635609, -0.12180281, -0.22701392, 1.11944567, -0.80520741, -0.89734268, -0.77968902, 1.55978205, 0.60469339, -1.08625503, 3.09835631, 0.66752042, 0.28221057, 0.33717775, -0.4476509, 0.21128742, -0.97403166, -0.92476554, 1.05191021, 1.6309479, -0.94168112, -1.52295058, -0.45632275, -0.35787817, -0.63895713, 1.03851127, 2.47196693, -0.27048435, -1.95067122, -2.09025222, -0.16775697, 0.51318244, 1.23568312, -0.10602131, -0.49822018, -1.76954009, 0.83628433, 0.47191969, 1.32895399, -2.39750122, 1.67193316, -1.39457908, -1.26724914, 1.03719835, 0.16321992, -0.33523221, 0.20232348, -0.0012558, 0.82563232, -0.40349876, 1.68054634, 0.63437942, 1.17443944, 1.24979527, 0.06412429, 0.66465462, -1.68166125, -0.95747225, 0.37402058, -0.45910436, -1.38719206, -1.40146251, 1.46177613, 0.05370977, -1.02811802, 0.31999876, -0.15665876, 2.37559804, -0.62316987, 0.44702379, 2.59166844, 1.05833033, -0.26047915, 3.0081304, -0.60584477, -3.71651238, -0.92293149, -0.14720419, -0.81415315, -0.10663507, 0.05168259, 0.15774056, 0.13491206, -0.20328179, -0.72363186, 0.02435327, -0.23358606, -0.8376314, 0.06535614, 0.69987646, -0.45597494, 0.12491398, -0.1148085, -0.25383015, -0.52114887, -0.18794844, -0.85957122, -0.91765031, -0.16908577, -0.53455362, 0.1524317, 0.25392166, -0.5095304, 0.19636775, 0.65335428, -0.39503739, 0.21425015, -0.55916775, -0.66353041, -0.40788264, -0.8817902, -1.24472714, 0.23646982, 0.08350293, -0.24831652, 0.85161942, 0.68598781, -0.81423897, -0.53007843, 0.77557702, 0.1626812, 0.23525853, -0.00164408, -0.35190833, -0.11379448, -0.54649781, -1.20914848, -0.09122793, 0.07899193, 0.14760763, -0.81100003, -0.09554941, -0.61664096, 0.36935923, -0.06903965, -0.27508992, 0.54111011, 0.43374489, -1.60913627, -1.67060207, 0.43734399, -1.11710609, 1.07190232, -0.32799084, -1.10312955, -0.05562909, -0.55653822, -0.14736252, -0.83470213, 0.24902053, -0.95898897, -0.12436551, 0.54050172, -0.0088425, 0.1534202, -0.21529726, -0.92128825, -0.02750856, -1.08051976, -0.79387783, 0.19151606, 0.00292951, -1.12430778, -0.84855434, 0.43350218, -1.19631154, -0.27589584, 0.21480258, -0.59536064, -0.37689015, -0.12005963, -0.33086702, -1.20804693, 0.48196057, 2.17123095, -0.01118835, 1.16554969, 0.74667315, 2.01671428, -1.86533387, 2.62251497, 1.12637149, 0.30540136, 1.10664558, 0.82530915, -0.33440636, 0.24441431, -0.84746223, -0.77247698, 1.62878984, -1.09457235, 0.43042054, 1.95732337, 0.44306009, 0.282734, 1.24619743, 0.52348473, -0.22307148, 0.2618654, -1.12679342, -0.11793971, 1.32185607, -0.59829662, 1.01205889, 0.7835564, -1.85291466, -0.72245359, 1.00394104, -0.06289035, -0.03516946, 0.0709417, 0.1092395, 0.48566389, -0.51970313, 1.11969692, 0.14212458, 1.45799583, -0.47386735, 1.01461904, 1.17121993, -0.48525058, 0.653247, 0.59783096, 0.09462323, 0.76787055, -0.15935774, -1.33657784, -1.17441718, 1.87472569, 0.59411214, 1.76749893, 2.14934843, -0.85356839, 1.07304269, 2.0292105, 0.84341513, -0.49969064, 1.50889053, -0.37003725, -0.34027245, 1.30470577, -0.22799648, 1.11669879, 1.73609614, -0.68460346, 0.18610658, 1.21728854, 0.09033302, -0.36774439, -0.12878317, -0.7754953, -1.07639811, 0.98301941, -0.30139162, -0.55686504, 0.98453374, -1.28799024, 0.72857152, 2.57403687, -1.63444157, -1.36275562, 3.60654824, 0.37357043, -0.37943465, 0.20690175]]},
 "free_energy": -468.87202541,
 "mtime": 23.601359584854798,
 "numbers": {"__ndarray__": [[95], "int64", [78, 78, 78, 78, 78, 78, 78, 78, 78, 78, 78, 78, 78, 78, 78, 78, 78, 78, 78, 78, 78, 78, 78, 78, 78, 78, 78, 78, 78, 78, 78, 78, 16, 16, 16, 16, 16, 16, 16, 16, 16, 16, 16, 16, 16, 16, 16, 16, 16, 16, 16, 16, 16, 16, 16, 16, 16, 16, 16, 16, 16, 16, 16, 16, 52, 52, 52, 52, 52, 52, 52, 52, 52, 52, 52, 52, 52, 52, 52, 52, 52, 52, 52, 52, 52, 52, 52, 52, 52, 52, 52, 52, 52, 52, 52]]},
 "pbc": {"__ndarray__": [[3], "bool", [true, true, true]]},
 "positions": {"__ndarray__": [[95, 3], "float64", [13.026488251286255, 3.333781277741298, 6.942731654092967, -3.6928377648611437, 6.569767869040446, 6.936304165713274, -5.462784320281399, 9.694061818182869, 7.010150853620599, -0.0256830175897021, 0.0445792612976098, 7.032269570498854, 1.8429176598670542, 3.1511697426659624, 6.9853117313464095, -0.014148998480353388, 6.518179569368013, 6.975719495432318, -1.8598434062173208, 9.577455465620961, 7.057394539657654, 3.7519016017559963, 0.0038793830042107, 6.880654875312258, 5.638940332110467, 3.2615088180161718, 7.074728445499351, 3.6829535418034127, 6.39139850975907, 6.996094566151153, 1.7443152565295437, 9.662353614388119, 6.911990319324197, 7.4851144304786645, 0.013105500135938301, 7.01349809881901, 9.385953975941101, 3.2790005385597354, 6.954784236231776, 7.422902890647279, 6.523812374144417, 7.011546762383266, 5.608462318191948, 9.710939659833548, 6.962314645276584, 3.745017176562051, 12.822412600318605, 7.014114028435052, 3.8459798379620005, 0.0535657935962745, 11.777891217380636, 1.8528786635013266, 3.211365784203361, 11.794108316865392, 0.06574015376786177, 6.5380487940487715, 11.690835070838288, -1.872682245734941, 9.679955024173744, 11.843705627667122, 7.405109050571534, 0.0522752207985615, 11.826289796243646, 5.601384853056359, 3.202869235024883, 11.818715151352016, 3.597218668627997, 6.41066660305459, 11.712076608727129, 1.9205744366572206, 9.654016007225522, 11.67432418978788, 3.717109661982482, 12.90379138368935, 11.82368642739311, 9.300961857775459, 3.27052879807398, 11.756533634781528, 7.426700517278296, 6.476558458411619, 11.87168926403905, 5.670742587643075, 9.642949576327528, 11.747118143887693, -7.40106154332345, 12.911236941738256, 11.793877616014036, 12.976176653529924, 3.262700695448598, 11.73980772387483, 11.116171261653141, 6.448980855068459, 11.77091266540244, 9.266901824030107, 9.739067991495281, 11.878770570136766, 1.9515130768168865, 1.0862824586947282, 5.776931418841632, 0.0021455654334471934, 4.306284345998556, 5.673217401282534, -1.8554950310138887, 7.5726914800844165, 5.789309124536219, -3.6713721018918024, 10.7658707750528, 5.817837080027765, 5.640624021093134, 1.0272141090355362, 5.814021291913705, 3.7467190165798168, 4.264904020602431, 5.7942948813702175, 1.91387890545695, 7.527749637541468, 5.787267332736572, 0.07532151896484561, 10.837693494441782, 5.782718181727021, 9.353083469036756, 1.0280688415940327, 5.845734228376313, 7.439565622918003, 4.245582482978299, 5.819802500522363, 5.553642815036434, 7.590415574122398, 5.7972154390954875, 3.789996648074009, 10.834762185030321, 5.830573234938516, 13.03957375832395, 1.06837235437319, 5.788666613738681, 11.116163227867391, 4.293466361570317, 5.7822857416101225, 9.411898656635604, 7.466885106189734, 5.693407593933044, 7.494201414560152, 10.807663405134152, 5.802173027811778, 1.9116399210548485, 1.0783484046374332, 10.723000366826126, 0.0707955220385387, 4.3323113492482515, 10.62638015248739, -1.8493906507613314, 7.57340765332772, 10.674944169450166, -3.7720095939289533, 10.81209696438741, 10.630573234685091, 5.6015813171215045, 1.0745176359868758, 10.708695723840004, 3.817841005522591, 4.262477082985297, 10.755494671004541, 1.804156422785885, 7.528484747656961, 10.661355036327185, -0.002425974646594398, 10.874665917209576, 10.587096141739625, 9.426545339535428, 1.0478933331147293, 10.681511308216233, 7.446722517237468, 4.24948915851483, 10.58216156359836, 5.587077030124436, 7.550342094322836, 10.692384796751904, 3.788374525474354, 10.8635486055818, 10.655324480366719, 13.064501000446937, 1.0631166872652626, 10.741442549242644, 11.243110386238868, 4.2892388609657655, 10.653802806909507, 9.299522197399023, 7.519982887956154, 10.686386376249667, 7.509315252448989, 10.802707288157798, 10.598073376229946, -0.008516997404004493, 2.180790800293188, 8.265425329462444, -1.8869361109547969, 5.373808551069845, 8.366583387890243, -3.811843201284298, 8.699629446556763, 8.380387749236542, -5.660222883249114, 11.885344161863811, 8.334062304163306, 3.6760874595756388, 2.1518156219133795, 8.425374018516578, 1.858418265925018, 5.372534349511989, 8.295042121560252, 0.07969460245672709, 8.571439975765477, 8.348285219934674, -1.9089793397993373, 11.81345521518888, 8.290705818369705, 7.484056685451995, 2.172198921255768, 8.446093256025698, 5.6748752376495775, 5.423251190330421, 8.380604167662018, 3.7439775283046317, 8.538434782274075, 8.325878870868575, 1.9679367667698455, 11.844609059657389, 8.380808287331874, 11.235603773372345, 2.1310980841174767, 8.406355976623292, 9.359492262425222, 5.400813316851905, 8.444013774491092, 7.432710042751154, 8.651425334431325, 8.313193101182454, 5.665706481828359, 11.770573691180886, 8.384920634149953, 0.01523410098847935, 2.118774470996202, 13.241749216267708, -1.8161052832942248, 5.336914227913221, 13.31745817381606, -3.67483252881032, 8.711650954815154, 13.200672364338054, -5.581699245240801, 11.791123039483667, 13.198816442441862, 3.7836320219321764, 2.096727684909163, 13.204611536742346, 0.025453532848953807, 8.664718856768314, 13.150125668949407, -1.83207643602577, 11.863382414372309, 13.267115994831325, 7.522323914350852, 2.103897412943384, 13.224172905920119, 5.53906464958943, 5.386119050438256, 13.205285191162982, 3.718776927825281, 8.59979487235677, 13.28629788788817, 1.879589810830291, 11.908496617387444, 13.220071866022527, 11.19828175682443, 2.232040799928981, 13.249604550501271, 9.411140814822984, 5.3127537704528365, 13.134411826609869, 7.523788065010569, 8.69685239912099, 13.123357824080447, 5.595452529472487, 11.86570051900564, 13.330725753989734]]},
 "stress": {"__ndarray__": [[6], "float64", [-0.027439165157739396, -0.028246653666312193, -0.01947305102631042, -0.0003530347857139322, 0.00128924038285405, -0.0012223697154075963]]},
 "unique_id": "3c9bce1c41adcbf88ad20d36f46eb367",
 "user": "lpan"},
"9": {
 "calculator": "vasp",
 "calculator_parameters": {"kpoints_generation": {"divisions": [2, 2, 1], "usershift": [0.0, 0.0, 0.0], "genvec1": [0.5, -0.0, 0.0], "genvec2": [0.0, 0.5, 0.0], "genvec3": [0.0, 0.0, 1.0], "shift": [0.0, 0.0, 0.0]}, "system": "PtSTe", "lcompat": false, "prec": "normal", "enmax": 520.0, "enaug": 368.792, "ediff": 1e-06, "ialgo": 68, "iwavpr": 10, "nbands": 420, "nelect": 688.0, "turbo": 0, "irestart": 0, "nreboot": 0, "nmin": 0, "eref": 0.0, "ismear": 0, "sigma": 0.05, "kspacing": 0.5, "kgamma": true, "lreal": true, "ropt": [-0.0005, -0.0005, -0.0005], "lmaxpaw": -100, "lmaxmix": 2, "nlspline": false, "istart": 0, "icharg": 2, "iniwav": 1, "ispin": 1, "lnoncollinear": false, "magmom": [1.0, 1.0, 1.0, 1.0, 1.0, 1.0, 1.0, 1.0, 1.0, 1.0, 1.0, 1.0, 1.0, 1.0, 1.0, 1.0, 1.0, 1.0, 1.0, 1.0, 1.0, 1.0, 1.0, 1.0, 1.0, 1.0, 1.0, 1.0, 1.0, 1.0, 1.0, 1.0, 1.0, 1.0, 1.0, 1.0, 1.0, 1.0, 1.0, 1.0, 1.0, 1.0, 1.0, 1.0, 1.0, 1.0, 1.0, 1.0, 1.0, 1.0, 1.0, 1.0, 1.0, 1.0, 1.0, 1.0, 1.0, 1.0, 1.0, 1.0, 1.0, 1.0, 1.0, 1.0, 1.0, 1.0, 1.0, 1.0, 1.0, 1.0, 1.0, 1.0, 1.0, 1.0, 1.0, 1.0, 1.0, 1.0, 1.0, 1.0, 1.0, 1.0, 1.0, 1.0, 1.0, 1.0, 1.0, 1.0, 1.0, 1.0, 1.0, 1.0, 1.0, 1.0], "nupdown": -1.0, "lsorbit": false, "saxis": [0.0, 0.0, 1.0], "lspiral": false, "qspiral": [0.0, 0.0, 0.0], "lzeroz": false, "lasph": false, "lmetagga": false, "nelm": 1, "nelmdl": -5, "nelmin": 2, "enini": 520.0, "ldiag": true, "lsubrot": false, "weimin": 0.0, "ebreak": 0.0, "deper": 0.3, "nrmm": 4, "time": 0.4, "amix": 0.4, "bmix": 1.0, "amin": 0.1, "amix_mag": 1.6, "bmix_mag": 1.0, "imix": 4, "mixfirst": false, "maxmix": -45, "wc": 100.0, "inimix": 1, "mixpre": 1, "mremove": 5, "ldipol": false, "lmono": false, "idipol": 0, "epsilon": 1.0, "dipol": [-100.0, -100.0, -100.0], "efield": 0.0, "ngx": 84, "ngy": 84, "ngz": 112, "ngxf": 168, "ngyf": 168, "ngzf": 224, "addgrid": false, "nsw": 0, "ibrion": -1, "mdalgo": 0, "isif": 4, "pstress": 0.0, "ediffg": 1e-05, "nfree": 1, "potim": 0.25, "smass": -3.0, "scalee": 1.0, "tebeg": 0.0001, "teend": 0.0001, "nblock": 1, "kblock": 1, "npaco": 256, "apaco": 16.0, "isym": 0, "symprec": 1e-05, "lorbit": 0, "rwigs": [-1.0, -1.0, -1.0], "nedos": 301, "emin": 10.0, "emax": -10.0, "efermi": 0.0, "nwrite": 2, "lwave": false, "ldownsample": false, "lcharg": true, "lpard": false, "lvtot": false, "lvhar": false, "lelf": false, "loptics": false, "stm": [0.0, 0.0, 0.0, 0.0, 0.0, 0.0, 0.0], "npar": 28, "nsim": 4, "nblk": -1, "lplane": true, "lscalapack": true, "lscaaware": false, "lscalu": false, "lasync": false, "lorbitalreal": false, "idiot": 3, "ispecial": 0, "lmusic": false, "pomass": [195.08, 32.066, 127.6], "darwinr": [0.0, 0.0, 0.0], "darwinv": [1.0, 1.0, 1.0], "lcorr": true, "gga_compat": true, "lberry": false, "icorelevel": 0, "ldau": false, "i_constrained_m": 0, "gga": "--", "voskown": 0, "lhfcalc": false, "precfock": "", "lsymgrad": false, "lhfone": false, "lrhfcalc": false, "lthomas": false, "lmodelhf": false, "encut4o": -1.0, "exxoep": 0, "fourorbit": 0, "aexx": 0.0, "hfalpha": 0.0, "mcalpha": 0.0, "aldax": 1.0, "aggax": 1.0, "aldac": 1.0, "aggac": 1.0, "nkredx": 1, "nkredy": 1, "nkredz": 1, "shiftred": false, "oddonly": false, "evenonly": false, "lmaxfock": 0, "nmaxfockae": 0, "lfockaedft": false, "hfscreen": 0.0, "hfscreenc": 0.0, "nbandsgwlow": 0, "luse_vdw": false, "zab_vdw": -0.8491, "param1": 0.1234, "param2": 1.0, "param3": 0.0, "model_gw": 0, "model_eps0": 24.51814878, "model_alpha": 1.0, "lepsilon": false, "lrpa": false, "lnabla": false, "lvel": false, "kinter": 0, "cshift": -0.1, "omegamax": -30.0, "deg_threshold": 0.002, "rtime": -0.1, "wplasmai": 0.0, "dfield": [0.0, 0.0, 0.0], "wplasma": [0.0, 0.0, 0.0, 0.0, 0.0, 0.0, 0.0, 0.0, 0.0], "nucind": false, "magpos": [0.0, 0.0, 0.0], "lnicsall": true, "orbitalmag": false, "lmagbloch": false, "lchimag": false, "lgauge": true, "magatom": 0, "magdipol": [0.0, 0.0, 0.0], "avecconst": [0.0, 0.0, 0.0], "ladder": false, "lrpaforce": false, "lfxc": false, "lhartree": true, "ibse": 0, "kpoint": [-1, 0, 0, 0], "ltcte": false, "ltete": false, "ltriplet": false, "lfxceps": false, "lfxheg": false, "naturalo": 2, "l2order": false, "lmp2lt": false, "lusew": false, "encutgw": -2.0, "encutgwsoft": -2.0, "encutlf": -1.0, "lmaxmp2": -1, "scissor": 0.0, "nomega": 0, "nomegar": 0, "nbandsgw": -1, "nbandso": -1, "nbandsv": -1, "nelmhf": 1, "dim": 3, "antires": 0, "omegamin": -30.0, "omegatl": -200.0, "omegagrid": 140, "selfenergy": false, "lspectral": false, "lspectralgw": false, "lsingles": false, "lfermigw": false, "oddonlygw": false, "evenonlygw": false, "nkredlfx": 1, "nkredlfy": 1, "nkredlfz": 1, "maxmem": 2800, "telescope": 0, "taupar": 1, "omegapar": -1, "lambda": 1.0, "ofield_kappa": 0.0, "ofield_k": [0.0, 0.0, 0.0], "ofield_q6_near": 0.0, "ofield_q6_far": 0.0, "ofield_a": 0.0},
 "cell": {"array": {"__ndarray__": [[3, 3], "float64", [14.95313196, 0.0, 0.0, -7.4765746, 12.94978717, 0.0, 8.981e-05, -5.185e-05, 19.83670261]]}, "__ase_objtype__": "cell"},
 "ctime": 23.60135958616934,
 "energy": -460.39674353,
 "forces": {"__ndarray__": [[94, 3], "float64", [0.28708854, -1.66856963, 0.02893117, 0.87259865, 0.44660213, 0.35395535, -0.9421232, -1.5881783, 1.06764077, -0.09608898, -0.69449553, -0.6924383, 1.9926419, -1.09485649, -1.2256579, 1.61764795, -0.7757661, 0.26491082, -0.55289194, 0.84866138, 0.0941044, 1.49855809, -0.17499903, 0.50407005, 1.36263546, 1.14798108, 0.34657852, -0.6130581, -0.13802602, 0.33156179, -2.02565574, -0.3592282, -1.62943405, -1.43946438, 1.17363771, 0.36954362, -1.01566056, -0.09653571, 0.64360331, -0.11116556, -2.33732453, 1.39420279, -0.3864898, 1.27103872, 1.35469303, 2.00170046, -0.62405985, 0.86881821, 0.43129794, 0.14458087, 0.31911788, -0.01967032, -0.85301908, -0.75600317, 0.53784777, -0.05274147, -1.04719825, 0.32658891, -0.28948415, -0.20082256, 0.9068865, 2.06420101, 2.22982719, -1.37478967, 0.69049581, -0.42371144, -1.88409253, 0.00248557, -1.14867649, 1.99455713, -0.54230851, -1.15320996, 0.30933849, -0.81329301, -0.99773667, 0.759522, 2.10421207, -1.34926537, 0.20116369, -1.7148492, -1.12914592, 1.40780915, 0.66808957, -2.34854624, -0.57248, 0.5873272, 0.47368626, 0.47403679, 0.92018251, 0.51297935, -0.44508005, 0.22709552, -0.94277495, -0.62820899, -0.14377898, -1.14043164, -0.83733032, 0.32500296, -1.27345299, -0.74296557, -0.00928232, -0.75563199, 1.54465805, 1.04841139, -1.08894729, 0.11490529, -1.34811857, -0.80441676, -1.06745404, -0.19759016, -0.68551114, 0.23124278, -0.02933466, -0.42476887, 0.46151339, -0.59765166, -0.58922696, -0.3203386, 0.36740911, -1.19005564, 0.56397866, -0.01487228, -1.26023532, -0.33382856, 0.2380266, -1.37834356, -0.30933481, 0.09961169, -0.82928174, -0.19284538, 0.33407609, -1.42518073, -0.2422691, 0.01314594, -0.59342135, -0.29488179, 0.14657455, -1.43309464, 0.29296976, -0.13512747, -0.95936175, -0.75083473, 1.02736994, -0.62378683, 1.53603268, 0.71640862, -0.86429665, 0.16012136, -0.32500148, -0.67012243, 0.26221388, 0.14299543, 0.16326356, -0.36296756, -0.11290235, -1.43281734, -0.27658966, 0.30368939, 0.1342468, 0.61174471, -1.71532138, -1.73670861, -0.99297412, 0.48198583, -0.8227109, -0.25021934, -0.81476056, -0.67100601, -0.17135369, 0.24763711, 0.2162635, 0.16121703, -0.04738748, 0.14918294, 0.74421404, -0.84912152, -0.96633904, 0.04232443, -0.3797364, -0.73896164, -0.3558154, -0.07111778, 0.05474826, -0.49591426, -0.15635917, -0.60211808, -0.64181656, 1.00452802, 1.68223015, 0.26277848, 1.18401673, 1.53883089, -0.18052608, 0.23668778, -0.34609754, 0.47662816, 0.39926467, 1.36235623, -1.06090139, -0.28391951, 0.93246635, -0.23885681, 2.25203481, 1.52800029, 0.80240274, 0.34475879, 0.94413045, -0.42453092, -0.32886842, -0.53647994, 0.63873555, -0.12552672, 0.69507917, 0.25969757, 0.61960591, 0.69285914, 1.1189699, -1.93785923, 1.30175526, -0.19386629, 0.98602144, 1.46398166, -0.03230661, 0.46368681, 0.09944205, -0.5572382, -0.52371617, -0.55736744, 0.10396178, 0.94174746, 0.65726509, -0.98481469, -0.48292399, -0.15174821, 0.17724786, 0.13873407, 1.67566654, -0.62296725, -0.14538625, 1.06574923, -0.09371446, -0.75839435, 1.15450756, 0.25605352, -0.03806761, 1.2833696, -0.06199445, 0.49928207, 0.03943877, 0.15752823, 0.46435003, 0.23036974, 0.67393993, 0.27622256, 0.32968505, -0.32054809, 0.29160638, 0.52636712, 0.81775263, -1.27598103, 1.43784593, -1.42419243, -0.74710626, 1.11896078, 1.13432584, -0.79341093, 1.05268852, -1.41541728, -0.66109482, 1.45574101, -0.41280681, 0.51478914, 1.74729326, 0.27027854, 0.54235532, 0.9374155, -0.29807107, -0.19556843, 0.53691011, -1.78995008, 0.11439496, 2.23020923]]},
 "free_energy": -460.41555436,
 "mtime": 23.60135958616934,
 "numbers": {"__ndarray__": [[94], "int64", [78, 78, 78, 78, 78, 78, 78, 78, 78, 78, 78, 78, 78, 78, 78, 78, 78, 78, 78, 78, 78, 78, 78, 78, 78, 78, 78, 78, 78, 78, 78, 16, 16, 16, 16, 16, 16, 16, 16, 16, 16, 16, 16, 16, 16, 16, 16, 16, 16, 16, 16, 16, 16, 16, 16, 16, 16, 16, 16, 16, 16, 16, 52, 52, 52, 52, 52, 52, 52, 52, 52, 52, 52, 52, 52, 52, 52, 52, 52, 52, 52, 52, 52, 52, 52, 52, 52, 52, 52, 52, 52, 52, 52, 52]]},
 "pbc": {"__ndarray__": [[3], "bool", [true, true, true]]},
 "positions": {"__ndarray__": [[94, 3], "float64", [13.051574527042215, 3.2573268834517126, 6.9489748595054115, 11.152772159610292, 6.4578364525534, 6.9594811706757715, -5.571067041897791, 9.76291282607886, 6.923320845488003, 14.939965393237461, 0.0189180986521018, 6.980387865024556, 1.7775810397025116, 3.2410521702891155, 7.024585625375844, -0.08730311705551724, 6.473297240233292, 6.994953955751078, -1.868222395018259, 9.679057989815737, 6.98947486012317, 3.6608162727464353, 0.0100053036198854, 6.921094572354082, 5.533912188431743, 3.1930485204481447, 6.908008894743344, 3.771138509895782, 6.526453647938226, 6.9485358732766525, 1.9392914664274734, 9.680639956044665, 6.981735967333931, 0.07264188053961924, 12.865516658032165, 6.898336320183682, 9.397897226071915, 3.2736665035855608, 6.961532484092673, 7.492183369807308, 6.594433708013108, 6.890259211614942, 5.674161748983768, 9.669740097880686, 6.841639255150805, 3.6478186181692487, 12.931118804875467, 6.967193283916488, -3.738499052437489, 12.904087414237024, 11.774750472256395, 1.863017756064018, 3.275138297817091, 11.846820585077971, 0.016926640976888906, 6.503660250555895, 11.788073198463323, -1.9158914059710765, 9.74829067485138, 11.739923173484021, -0.028252224765318298, 12.888921024661688, 11.670819044436692, 5.694617696584308, 3.2400307553592613, 11.805675296524308, 1.9415291710665747, 9.681752965312636, 11.79695984286558, 11.149395499635684, 0.039950610417408605, 11.841185771334574, 9.315917859213984, 3.261466092459424, 11.87706699411662, 7.465611119236246, 6.425951998473669, 11.81704113201876, 5.60634097262882, 9.76345315345159, 11.804273436750858, 7.428015278386497, 12.93353823243063, 11.914305840825294, 13.090731702489823, 3.2251917363828437, 11.70175180338565, 11.171873836172926, 6.396165908124265, 11.777400655725094, -5.560357965183575, 9.679026760528386, 11.802923945872301, 1.8862928591660064, 1.1231309138816428, 5.839752867438319, 0.04834132786336284, 4.291200954737497, 5.870302182925823, -1.832576131766678, 7.563082002339326, 5.823043222627759, -3.8454663408800274, 10.716012995704627, 5.792304863364381, 5.552033451647845, 1.175896769372556, 5.73867772642743, 3.828130698073617, 4.38559075172797, 5.785069426087384, 1.8235374939193774, 7.544672137383042, 5.796080581339169, -0.07135921382586174, 10.783803625354743, 5.774021572935771, 9.382401871328444, 1.0576842476655892, 5.83815879001658, 7.446432942187995, 4.351486870139361, 5.872520323011674, 5.637200323244643, 7.543289846227471, 5.807891949174241, 3.7893241414671635, 10.77625830045782, 5.7747501750226355, 13.05405858325212, 1.0312409977724648, 5.904339385833244, 11.22959216373251, 4.327972777390389, 5.772938092239213, 9.395170496988184, 7.595766916326908, 5.857411698468767, 7.498657195881009, 10.825255570741728, 5.798639912709912, 1.9143029050630687, 0.980380982504284, 10.704342162718188, -0.08578621150187461, 4.267371738214085, 10.647160685407576, -1.9145614032413298, 7.588797818564261, 10.628968842177995, -3.781204924661268, 10.773077228549951, 10.51432004067216, 5.6232378681596895, 1.121242217182573, 10.733136326758757, 1.8959865844314878, 7.529493629142647, 10.576207180575919, -0.06510723390418925, 10.864530970457597, 10.707155007148284, 9.408515997681487, 1.0786571244718464, 10.674640072799155, 7.500403362813617, 4.384056389085617, 10.667786690414427, 5.7001725439669215, 7.57099170624326, 10.539624730356607, 3.7283894658470937, 10.828527889473841, 10.590162499229079, 12.98768759705771, 1.111452561905116, 10.685380060326262, 11.149307044939937, 4.317453559708653, 10.668550205097885, 9.3883781669385, 7.54086235507191, 10.584518758969507, 7.555273765531291, 10.821748784769873, 10.697136877229156, -0.006442041399217984, 2.0841293614453, 8.346905775635175, -1.9522443527776405, 5.311335169701925, 8.310199544391578, -3.718488203836117, 8.596773612834491, 8.459450101361114, -5.6443077574978995, 11.84332605595568, 8.307847109829058, 3.7817091335294517, 2.1682171673582022, 8.378698455642274, 1.9118758271934095, 5.296807755739793, 8.34222867789379, -0.037400716409834306, 8.59885951891625, 8.377823061956095, -1.85409386791039, 11.919860725934509, 8.40566030346276, 7.439759318342899, 2.1332019814728524, 8.278602454272214, 5.592660574030034, 5.3577976106038685, 8.34864307404976, 3.7615271578020892, 8.782274325774829, 8.336587714772584, 1.8565182553171238, 11.752883009188288, 8.326861184381823, 11.192497427664303, 2.1048871524019432, 8.423377652765907, 9.344053279144202, 5.461234338173699, 8.480609713668176, 7.483081368022394, 8.609410338438595, 8.385311813925423, 5.673106445578177, 11.868782532739598, 8.439581461659913, -0.08230378360362964, 2.176829611022311, 13.211654756371052, -1.7897405401124487, 5.387406304095873, 13.18814072583121, -3.6962069543244165, 8.634227643093283, 13.212407955969155, -5.597029172180685, 11.836993312486811, 13.227363242800886, 3.7655477391764345, 2.152578607641149, 13.237075490765768, 1.9135181842876132, 5.38092769681217, 13.271258295070346, -0.09044131981236668, 8.637259364675732, 13.24400504608852, -1.8069248888257525, 11.842238395374125, 13.26520333996567, 7.424146684248262, 2.203266472996827, 13.260828751939087, 5.686949011452285, 5.432482303730867, 13.240759761541524, 3.6852254208846196, 8.63395370330945, 13.232219862700891, 1.947622449430074, 11.877279483769328, 13.21554691579016, 11.31021865701157, 2.1649245839998406, 13.222627626786801, 9.273659673708549, 5.35651088437523, 13.316488952526537, 7.50302692159853, 8.643144251266087, 13.249625577406038, 5.661290476266769, 11.832801738571968, 13.222314603619614]]},
 "stress": {"__ndarray__": [[6], "float64", [-0.025111637323674524, -0.0264544906908181, -0.01723661261903242, -0.0011122108055167047, 0.0008425002914634965, -0.0007917775191143272]]},
 "unique_id": "7f94ce7cc1f365e9c9987235976c2440",
 "user": "lpan"},
"10": {
 "calculator": "vasp",
 "calculator_parameters": {"kpoints_generation": {"divisions": [2, 2, 1], "usershift": [0.0, 0.0, 0.0], "genvec1": [0.5, -0.0, 0.0], "genvec2": [0.0, 0.5, 0.0], "genvec3": [0.0, 0.0, 1.0], "shift": [0.0, 0.0, 0.0]}, "system": "PtSTe", "lcompat": false, "prec": "normal", "enmax": 520.0, "enaug": 368.792, "ediff": 1e-06, "ialgo": 68, "iwavpr": 10, "nbands": 420, "nelect": 688.0, "turbo": 0, "irestart": 0, "nreboot": 0, "nmin": 0, "eref": 0.0, "ismear": 0, "sigma": 0.05, "kspacing": 0.5, "kgamma": true, "lreal": true, "ropt": [-0.0005, -0.0005, -0.0005], "lmaxpaw": -100, "lmaxmix": 2, "nlspline": false, "istart": 0, "icharg": 2, "iniwav": 1, "ispin": 1, "lnoncollinear": false, "magmom": [1.0, 1.0, 1.0, 1.0, 1.0, 1.0, 1.0, 1.0, 1.0, 1.0, 1.0, 1.0, 1.0, 1.0, 1.0, 1.0, 1.0, 1.0, 1.0, 1.0, 1.0, 1.0, 1.0, 1.0, 1.0, 1.0, 1.0, 1.0, 1.0, 1.0, 1.0, 1.0, 1.0, 1.0, 1.0, 1.0, 1.0, 1.0, 1.0, 1.0, 1.0, 1.0, 1.0, 1.0, 1.0, 1.0, 1.0, 1.0, 1.0, 1.0, 1.0, 1.0, 1.0, 1.0, 1.0, 1.0, 1.0, 1.0, 1.0, 1.0, 1.0, 1.0, 1.0, 1.0, 1.0, 1.0, 1.0, 1.0, 1.0, 1.0, 1.0, 1.0, 1.0, 1.0, 1.0, 1.0, 1.0, 1.0, 1.0, 1.0, 1.0, 1.0, 1.0, 1.0, 1.0, 1.0, 1.0, 1.0, 1.0, 1.0, 1.0, 1.0, 1.0, 1.0], "nupdown": -1.0, "lsorbit": false, "saxis": [0.0, 0.0, 1.0], "lspiral": false, "qspiral": [0.0, 0.0, 0.0], "lzeroz": false, "lasph": false, "lmetagga": false, "nelm": 1, "nelmdl": -5, "nelmin": 2, "enini": 520.0, "ldiag": true, "lsubrot": false, "weimin": 0.0, "ebreak": 0.0, "deper": 0.3, "nrmm": 4, "time": 0.4, "amix": 0.4, "bmix": 1.0, "amin": 0.1, "amix_mag": 1.6, "bmix_mag": 1.0, "imix": 4, "mixfirst": false, "maxmix": -45, "wc": 100.0, "inimix": 1, "mixpre": 1, "mremove": 5, "ldipol": false, "lmono": false, "idipol": 0, "epsilon": 1.0, "dipol": [-100.0, -100.0, -100.0], "efield": 0.0, "ngx": 84, "ngy": 84, "ngz": 112, "ngxf": 168, "ngyf": 168, "ngzf": 224, "addgrid": false, "nsw": 0, "ibrion": -1, "mdalgo": 0, "isif": 4, "pstress": 0.0, "ediffg": 1e-05, "nfree": 1, "potim": 0.25, "smass": -3.0, "scalee": 1.0, "tebeg": 0.0001, "teend": 0.0001, "nblock": 1, "kblock": 1, "npaco": 256, "apaco": 16.0, "isym": 0, "symprec": 1e-05, "lorbit": 0, "rwigs": [-1.0, -1.0, -1.0], "nedos": 301, "emin": 10.0, "emax": -10.0, "efermi": 0.0, "nwrite": 2, "lwave": false, "ldownsample": false, "lcharg": true, "lpard": false, "lvtot": false, "lvhar": false, "lelf": false, "loptics": false, "stm": [0.0, 0.0, 0.0, 0.0, 0.0, 0.0, 0.0], "npar": 28, "nsim": 4, "nblk": -1, "lplane": true, "lscalapack": true, "lscaaware": false, "lscalu": false, "lasync": false, "lorbitalreal": false, "idiot": 3, "ispecial": 0, "lmusic": false, "pomass": [195.08, 32.066, 127.6], "darwinr": [0.0, 0.0, 0.0], "darwinv": [1.0, 1.0, 1.0], "lcorr": true, "gga_compat": true, "lberry": false, "icorelevel": 0, "ldau": false, "i_constrained_m": 0, "gga": "--", "voskown": 0, "lhfcalc": false, "precfock": "", "lsymgrad": false, "lhfone": false, "lrhfcalc": false, "lthomas": false, "lmodelhf": false, "encut4o": -1.0, "exxoep": 0, "fourorbit": 0, "aexx": 0.0, "hfalpha": 0.0, "mcalpha": 0.0, "aldax": 1.0, "aggax": 1.0, "aldac": 1.0, "aggac": 1.0, "nkredx": 1, "nkredy": 1, "nkredz": 1, "shiftred": false, "oddonly": false, "evenonly": false, "lmaxfock": 0, "nmaxfockae": 0, "lfockaedft": false, "hfscreen": 0.0, "hfscreenc": 0.0, "nbandsgwlow": 0, "luse_vdw": false, "zab_vdw": -0.8491, "param1": 0.1234, "param2": 1.0, "param3": 0.0, "model_gw": 0, "model_eps0": 24.51814878, "model_alpha": 1.0, "lepsilon": false, "lrpa": false, "lnabla": false, "lvel": false, "kinter": 0, "cshift": -0.1, "omegamax": -30.0, "deg_threshold": 0.002, "rtime": -0.1, "wplasmai": 0.0, "dfield": [0.0, 0.0, 0.0], "wplasma": [0.0, 0.0, 0.0, 0.0, 0.0, 0.0, 0.0, 0.0, 0.0], "nucind": false, "magpos": [0.0, 0.0, 0.0], "lnicsall": true, "orbitalmag": false, "lmagbloch": false, "lchimag": false, "lgauge": true, "magatom": 0, "magdipol": [0.0, 0.0, 0.0], "avecconst": [0.0, 0.0, 0.0], "ladder": false, "lrpaforce": false, "lfxc": false, "lhartree": true, "ibse": 0, "kpoint": [-1, 0, 0, 0], "ltcte": false, "ltete": false, "ltriplet": false, "lfxceps": false, "lfxheg": false, "naturalo": 2, "l2order": false, "lmp2lt": false, "lusew": false, "encutgw": -2.0, "encutgwsoft": -2.0, "encutlf": -1.0, "lmaxmp2": -1, "scissor": 0.0, "nomega": 0, "nomegar": 0, "nbandsgw": -1, "nbandso": -1, "nbandsv": -1, "nelmhf": 1, "dim": 3, "antires": 0, "omegamin": -30.0, "omegatl": -200.0, "omegagrid": 140, "selfenergy": false, "lspectral": false, "lspectralgw": false, "lsingles": false, "lfermigw": false, "oddonlygw": false, "evenonlygw": false, "nkredlfx": 1, "nkredlfy": 1, "nkredlfz": 1, "maxmem": 2800, "telescope": 0, "taupar": 1, "omegapar": -1, "lambda": 1.0, "ofield_kappa": 0.0, "ofield_k": [0.0, 0.0, 0.0], "ofield_q6_near": 0.0, "ofield_q6_far": 0.0, "ofield_a": 0.0},
 "cell": {"array": {"__ndarray__": [[3, 3], "float64", [14.95313196, 0.0, 0.0, -7.4765746, 12.94978717, 0.0, 8.981e-05, -5.185e-05, 19.83670261]]}, "__ase_objtype__": "cell"},
 "ctime": 23.601359586730908,
 "energy": -461.17529004000005,
 "forces": {"__ndarray__": [[94, 3], "float64", [2.16724065, -2.63763915, -0.42763369, -0.63784235, 0.3241843, 0.8290173, -0.85391219, 0.26640102, 0.62129997, -0.86902292, 0.93295674, -2.82941081, 0.39380873, -1.907632, 0.68341714, 0.42882544, -0.09216108, -0.54437282, -1.35010128, -0.11140559, -1.65279117, 0.30434628, -0.39014491, -0.02958774, 0.6644723, -0.93236336, 0.76526753, -0.01517351, 0.46263099, 0.82589099, -2.01176408, 2.09470202, -2.95185603, -1.33252155, 2.6551453, -2.7969203, -1.43969792, -1.89232735, 1.04658877, -0.47363056, 0.16401002, -0.6117277, -0.74727387, -0.77549851, -0.43783911, 1.96835651, 1.02165894, -0.80939111, -1.20060612, -0.96214748, 0.98165485, -1.23052169, 1.05105551, -0.70674167, 0.8537551, -0.1598518, 0.37796204, -0.22560512, 0.38025171, 0.0316679, -0.49480627, 0.20901191, -0.13690579, 1.72644737, -0.89278614, -0.64846871, -1.23436714, -1.13383503, 0.10586378, 0.43924196, -1.5606986, -1.09371115, 1.27223404, -0.77906684, -1.3543007, 1.18386948, -1.59707644, 1.03697926, 1.14540712, 0.07286001, -0.63514531, -1.91146454, 0.45980937, -2.35844864, -0.56322913, -0.43448746, -1.19745836, 2.18941837, -0.2395849, -1.12057817, 0.65258554, -0.48922383, -1.08177083, -0.34208847, 0.36414621, -0.02610797, -1.06684688, 0.78915821, -0.894489, 0.52250796, -0.25439165, -0.83686504, 0.61610621, 0.19031199, -1.06824056, -0.18742665, 0.43758211, -0.31576595, 0.41010644, -0.04160953, -1.73271917, -0.27400484, -0.03644173, -0.58292442, 0.25327129, -0.13737663, -0.64158018, -0.28698851, 0.28218553, -0.10002636, 0.08822455, 0.43752487, -0.46345274, 0.20940869, 0.4816003, -0.13819236, 0.56035986, 0.13847637, -0.78245223, 0.28004892, -0.03917346, -0.05431027, 0.09593211, 0.9697097, -2.13039277, -0.40067396, -0.38041857, -1.00976112, 0.58534338, -0.13036685, 0.08107046, -0.04578153, -0.29058318, -0.85111293, 0.66304777, -0.00545001, -0.05001118, -1.15385994, 0.60456809, -0.59751204, -0.17130288, -0.39102509, -1.44526308, 0.74864451, 1.13786601, -0.51852481, -0.60866613, 0.1999062, 0.19352564, -0.5827291, -0.27073009, 0.19393394, 0.68977155, -0.10396854, -0.63077767, -0.28835835, 0.56736025, -0.29163084, -1.23148844, 0.44176926, -0.57278514, -0.6548059, 0.33001111, -1.12718646, 0.44744149, 0.58640057, -0.94207339, 1.02970531, -0.39834126, 0.04170413, 0.14591584, -0.38829492, -0.55459998, -0.97716658, 0.4075964, -0.9336699, -0.36687862, -0.19576443, 0.31105411, 0.49496378, 0.5726097, 0.79486808, -0.26878109, 1.57570029, 1.16757639, 0.38915504, -0.15077594, 1.28333909, 0.66276726, -0.39411974, 1.21289431, -0.34223569, 0.14187537, 0.10776482, 0.20995371, 1.18400609, 0.96448623, 0.16709006, -1.748697, 2.6943031, -1.24677032, -0.11865763, 1.77018569, 0.31928247, 0.4268983, -0.05986448, -0.4209213, 0.10378471, -0.053519, 3.06899212, -1.56670604, 2.89543473, 1.50210976, -1.98460307, 3.52299227, -1.87670646, 0.02058944, -0.03616441, 0.78115438, 0.16997131, 0.7408738, 0.12098684, 0.46344863, 0.65920291, -0.97383678, -0.73514157, 1.20883292, 0.93155985, 0.35768998, 1.08085944, 0.59390761, 1.4134408, 1.27902511, 0.11673104, 0.10372949, 1.43994069, 1.48340331, 0.39444857, 2.16798898, 0.07938372, 0.34057308, 1.22493513, 0.8693227, -0.49209664, -0.06855642, -0.04178233, 0.03443099, 0.55284617, -0.97330012, 0.18888344, 0.92886827, 0.06200123, 0.48818383, 0.49162679, -0.52675985, -0.65439413, 1.20109209, 0.04599565, -0.38620923, 0.8877087, -0.31953091, 0.77771864, 1.80574748, -1.83523623, 0.46280896, 1.63503023, -0.63161273, 0.41058017, 0.0929392, 0.05347554, 0.19104464, 0.99733125]]},
 "free_energy": -461.18835919,
 "mtime": 23.601359586730908,
 "numbers": {"__ndarray__": [[94], "int64", [78, 78, 78, 78, 78, 78, 78, 78, 78, 78, 78, 78, 78, 78, 78, 78, 78, 78, 78, 78, 78, 78, 78, 78, 78, 78, 78, 78, 78, 78, 78, 16, 16, 16, 16, 16, 16, 16, 16, 16, 16, 16, 16, 16, 16, 16, 16, 16, 16, 16, 16, 16, 16, 16, 16, 16, 16, 16, 16, 16, 16, 16, 16, 52, 52, 52, 52, 52, 52, 52, 52, 52, 52, 52, 52, 52, 52, 52, 52, 52, 52, 52, 52, 52, 52, 52, 52, 52, 52, 52, 52, 52, 52, 52]]},
 "pbc": {"__ndarray__": [[3], "bool", [true, true, true]]},
 "positions": {"__ndarray__": [[94, 3], "float64", [13.007711957010203, 3.332325086454704, 6.9380333310797875, -3.705655012007159, 6.439915321274677, 6.9291863600827535, 9.3552406161448, 9.694817534929422, 6.874082579003513, -7.409065377592505, 12.91091873404201, 7.099303937995853, 1.822761126517422, 3.2811003523959568, 6.952547449645473, -0.03305864506448769, 6.49054295898202, 7.006743899947332, -1.8666688137415597, 9.772216765654354, 7.058374274399561, 3.7461473973717716, 0.048005299617804295, 6.966418462312541, 5.588408955212736, 3.2781697251081936, 6.93760902401096, 3.742072424476038, 6.413148773579631, 6.923487473789927, 1.8939657369724359, 9.65680067047636, 6.990293124105833, 0.02684938682149794, 12.87879045672385, 7.043963703421501, 9.432234541274712, 3.2684987694562544, 6.958495286556055, 7.492401382067744, 6.421940453449512, 6.94649487494511, 5.639118091903112, 9.758118963012695, 6.9161871704953946, 3.6836834959428626, 12.910193545296481, 7.000471732949077, 3.805181790095753, 0.0171331770278779, 11.756596913862856, 1.9275708806667702, 3.2129044041282984, 11.772794375012024, 0.03813481233900688, 6.4668604258483375, 11.69893895895555, -1.84838822780474, 9.642653974622101, 11.780617573787357, 0.030971028599367144, 12.914533778118264, 11.76343879096007, 5.505351836022042, 3.291359221188579, 11.789640297969514, 1.9093359834138632, 9.780841326934734, 11.763813307905346, 11.177509888088228, 0.06652807678741991, 11.802863047195288, 9.272042536211329, 3.2754460687975975, 11.86421281082534, 7.401817138232067, 6.584751311185971, 11.734182828482739, 5.574082280745643, 9.710750303260854, 11.779736427457419, 0.07999792455284051, 0.0009165783713181, 11.893242833259945, -1.8580337338891941, 3.258092091301474, 11.703229836097119, 11.13635936509829, 6.497562118592594, 11.817602510702622, 9.290921202606956, 9.721174838168094, 11.84602295126602, 1.8992481169632829, 1.0086151186542387, 5.759908750863886, 0.06607705193976562, 4.268034246952065, 5.792843033106191, -1.9157844680391822, 7.629221022699969, 5.851790968784224, -3.7800592567199067, 10.799848077550552, 5.852300970408327, 5.656571083493636, 1.0097249989693313, 5.777485656312555, 3.685967433297542, 4.276439513208314, 5.9118624552980865, 1.8714278047165238, 7.493345293034812, 5.786288986563847, -0.050177522655652694, 10.793751313320428, 5.804452860042746, 9.390142776806568, 1.0346197543233289, 5.7451583771701165, 7.485180729894677, 4.234678001037828, 5.76419784270222, 5.599174328480151, 7.448182864889101, 5.704568119555482, 3.667573820663245, 10.785187248033852, 5.797772056970724, 13.065900398279648, 1.044909331035862, 5.770093707451964, 11.1903727066204, 4.259425225560991, 5.893031275143388, 9.392455310775285, 7.5573386946451695, 5.802990895060388, 7.437866361833193, 10.852298728970286, 5.704074384027519, 1.9011165505618879, 1.0438097551911458, 10.678464985796415, 0.04453918725338537, 4.331501372477907, 10.613978047648592, -1.7532488158831758, 7.500869146177643, 10.631262758467816, -3.7097594888802132, 10.792500883545282, 10.758124422669548, 5.567562580768361, 0.988635061641733, 10.599787664069503, 3.7354922427735033, 4.236947577826424, 10.57099409513001, 1.9405116073009938, 7.584916637082087, 10.629263218844727, -0.07018898751183683, 10.7736973601175, 10.626314493001752, 9.335766730953926, 1.0308853991856575, 10.609952982321998, 7.546192586909181, 4.30959874289312, 10.666220186009316, 5.577235689001939, 7.550323324122279, 10.739253370742604, 3.699627466569606, 10.759699595022896, 10.657359527687479, 12.984507028417893, 1.11122820696889, 10.561473866446393, 11.135281002442683, 4.378189163231544, 10.643409961678074, 9.399635414856396, 7.565854955950607, 10.672268396635102, 7.5189963387798295, 10.825663723862029, 10.564026850072299, -0.06361436321994127, 2.143710917201135, 8.357051653919113, -1.8563574197161898, 5.328567804998332, 8.373126920980203, -3.784754661155485, 8.621972080730684, 8.312720789293309, -5.5593662903540215, 11.859248301417793, 8.371107544654505, 3.7581354650725625, 2.1916661472526315, 8.419335726242094, 1.8444370240479635, 5.3434673050668255, 8.375827092939476, -0.005504920427165763, 8.740763567198869, 8.270519791426743, -1.8356530029071594, 11.931047919169876, 8.355506176418766, 7.471605646846948, 2.149876699238222, 8.406643807178163, 5.636509316707323, 5.403001571242878, 8.44426054307156, 3.6514933457867063, 8.658159293300102, 8.187502199168764, 1.822247722385989, 11.921064189150131, 8.241921415640933, 11.375829735933252, 2.133368971217735, 8.451146656015593, 9.306666756817686, 5.375422752648058, 8.362525195270289, 7.44973099957407, 8.587937843844806, 8.310708157446498, 5.653799367737266, 11.892527364200454, 8.351127819418688, -0.0731845327640886, 2.208893309962602, 13.201743149544939, -1.8706728189253938, 5.293181672848529, 13.152879400005727, -3.751502598197344, 8.632381009119896, 13.210236035400385, -5.653792198974593, 11.827408338854308, 13.20045376387529, 3.7138162290744616, 2.141620820621653, 13.212633300910804, -0.012270842133441014, 8.619764819189784, 13.30522011850785, -1.8212361286580554, 11.83919729498132, 13.254634146448035, 7.466013657876433, 2.1259797564291087, 13.232624134700083, 5.6658124890991655, 5.351944224746009, 13.334348332620372, 3.764959527905744, 8.67658500789287, 13.198848181166039, 1.8855151025453925, 11.896663213745976, 13.276357319476245, 11.261628884157725, 2.1681566880163916, 13.13630543824102, 9.394197531069121, 5.407913627385044, 13.222255688612861, 7.490006643536998, 8.599001803757671, 13.344882415174387, 5.574827626210599, 11.853474916537142, 13.219166320548382]]},
 "stress": {"__ndarray__": [[6], "float64", [-0.027252269346058858, -0.025158814993738298, -0.017034352152993294, 0.0010300748422954395, -0.001097156123225837, 0.00029203730345682497]]},
 "unique_id": "da9a190401df0e8396dd9381b941b2d9",
 "user": "lpan"},
"11": {
 "calculator": "vasp",
 "calculator_parameters": {"kpoints_generation": {"divisions": [2, 2, 1], "usershift": [0.0, 0.0, 0.0], "genvec1": [0.5, -0.0, 0.0], "genvec2": [0.0, 0.5, 0.0], "genvec3": [0.0, 0.0, 1.0], "shift": [0.0, 0.0, 0.0]}, "system": "PtSTe", "lcompat": false, "prec": "normal", "enmax": 520.0, "enaug": 368.792, "ediff": 1e-06, "ialgo": 68, "iwavpr": 10, "nbands": 420, "nelect": 694.0, "turbo": 0, "irestart": 0, "nreboot": 0, "nmin": 0, "eref": 0.0, "ismear": 0, "sigma": 0.05, "kspacing": 0.5, "kgamma": true, "lreal": true, "ropt": [-0.0005, -0.0005, -0.0005], "lmaxpaw": -100, "lmaxmix": 2, "nlspline": false, "istart": 0, "icharg": 2, "iniwav": 1, "ispin": 1, "lnoncollinear": false, "magmom": [1.0, 1.0, 1.0, 1.0, 1.0, 1.0, 1.0, 1.0, 1.0, 1.0, 1.0, 1.0, 1.0, 1.0, 1.0, 1.0, 1.0, 1.0, 1.0, 1.0, 1.0, 1.0, 1.0, 1.0, 1.0, 1.0, 1.0, 1.0, 1.0, 1.0, 1.0, 1.0, 1.0, 1.0, 1.0, 1.0, 1.0, 1.0, 1.0, 1.0, 1.0, 1.0, 1.0, 1.0, 1.0, 1.0, 1.0, 1.0, 1.0, 1.0, 1.0, 1.0, 1.0, 1.0, 1.0, 1.0, 1.0, 1.0, 1.0, 1.0, 1.0, 1.0, 1.0, 1.0, 1.0, 1.0, 1.0, 1.0, 1.0, 1.0, 1.0, 1.0, 1.0, 1.0, 1.0, 1.0, 1.0, 1.0, 1.0, 1.0, 1.0, 1.0, 1.0, 1.0, 1.0, 1.0, 1.0, 1.0, 1.0, 1.0, 1.0, 1.0, 1.0, 1.0, 1.0], "nupdown": -1.0, "lsorbit": false, "saxis": [0.0, 0.0, 1.0], "lspiral": false, "qspiral": [0.0, 0.0, 0.0], "lzeroz": false, "lasph": false, "lmetagga": false, "nelm": 1, "nelmdl": -5, "nelmin": 2, "enini": 520.0, "ldiag": true, "lsubrot": false, "weimin": 0.0, "ebreak": 0.0, "deper": 0.3, "nrmm": 4, "time": 0.4, "amix": 0.4, "bmix": 1.0, "amin": 0.1, "amix_mag": 1.6, "bmix_mag": 1.0, "imix": 4, "mixfirst": false, "maxmix": -45, "wc": 100.0, "inimix": 1, "mixpre": 1, "mremove": 5, "ldipol": false, "lmono": false, "idipol": 0, "epsilon": 1.0, "dipol": [-100.0, -100.0, -100.0], "efield": 0.0, "ngx": 84, "ngy": 84, "ngz": 112, "ngxf": 168, "ngyf": 168, "ngzf": 224, "addgrid": false, "nsw": 0, "ibrion": -1, "mdalgo": 0, "isif": 4, "pstress": 0.0, "ediffg": 1e-05, "nfree": 1, "potim": 0.25, "smass": -3.0, "scalee": 1.0, "tebeg": 0.0001, "teend": 0.0001, "nblock": 1, "kblock": 1, "npaco": 256, "apaco": 16.0, "isym": 0, "symprec": 1e-05, "lorbit": 0, "rwigs": [-1.0, -1.0, -1.0], "nedos": 301, "emin": 10.0, "emax": -10.0, "efermi": 0.0, "nwrite": 2, "lwave": false, "ldownsample": false, "lcharg": true, "lpard": false, "lvtot": false, "lvhar": false, "lelf": false, "loptics": false, "stm": [0.0, 0.0, 0.0, 0.0, 0.0, 0.0, 0.0], "npar": 28, "nsim": 4, "nblk": -1, "lplane": true, "lscalapack": true, "lscaaware": false, "lscalu": false, "lasync": false, "lorbitalreal": false, "idiot": 3, "ispecial": 0, "lmusic": false, "pomass": [195.08, 32.066, 127.6], "darwinr": [0.0, 0.0, 0.0], "darwinv": [1.0, 1.0, 1.0], "lcorr": true, "gga_compat": true, "lberry": false, "icorelevel": 0, "ldau": false, "i_constrained_m": 0, "gga": "--", "voskown": 0, "lhfcalc": false, "precfock": "", "lsymgrad": false, "lhfone": false, "lrhfcalc": false, "lthomas": false, "lmodelhf": false, "encut4o": -1.0, "exxoep": 0, "fourorbit": 0, "aexx": 0.0, "hfalpha": 0.0, "mcalpha": 0.0, "aldax": 1.0, "aggax": 1.0, "aldac": 1.0, "aggac": 1.0, "nkredx": 1, "nkredy": 1, "nkredz": 1, "shiftred": false, "oddonly": false, "evenonly": false, "lmaxfock": 0, "nmaxfockae": 0, "lfockaedft": false, "hfscreen": 0.0, "hfscreenc": 0.0, "nbandsgwlow": 0, "luse_vdw": false, "zab_vdw": -0.8491, "param1": 0.1234, "param2": 1.0, "param3": 0.0, "model_gw": 0, "model_eps0": 24.260063, "model_alpha": 1.0, "lepsilon": false, "lrpa": false, "lnabla": false, "lvel": false, "kinter": 0, "cshift": -0.1, "omegamax": -30.0, "deg_threshold": 0.002, "rtime": -0.1, "wplasmai": 0.0, "dfield": [0.0, 0.0, 0.0], "wplasma": [0.0, 0.0, 0.0, 0.0, 0.0, 0.0, 0.0, 0.0, 0.0], "nucind": false, "magpos": [0.0, 0.0, 0.0], "lnicsall": true, "orbitalmag": false, "lmagbloch": false, "lchimag": false, "lgauge": true, "magatom": 0, "magdipol": [0.0, 0.0, 0.0], "avecconst": [0.0, 0.0, 0.0], "ladder": false, "lrpaforce": false, "lfxc": false, "lhartree": true, "ibse": 0, "kpoint": [-1, 0, 0, 0], "ltcte": false, "ltete": false, "ltriplet": false, "lfxceps": false, "lfxheg": false, "naturalo": 2, "l2order": false, "lmp2lt": false, "lusew": false, "encutgw": -2.0, "encutgwsoft": -2.0, "encutlf": -1.0, "lmaxmp2": -1, "scissor": 0.0, "nomega": 0, "nomegar": 0, "nbandsgw": -1, "nbandso": -1, "nbandsv": -1, "nelmhf": 1, "dim": 3, "antires": 0, "omegamin": -30.0, "omegatl": -200.0, "omegagrid": 140, "selfenergy": false, "lspectral": false, "lspectralgw": false, "lsingles": false, "lfermigw": false, "oddonlygw": false, "evenonlygw": false, "nkredlfx": 1, "nkredlfy": 1, "nkredlfz": 1, "maxmem": 2800, "telescope": 0, "taupar": 1, "omegapar": -1, "lambda": 1.0, "ofield_kappa": 0.0, "ofield_k": [0.0, 0.0, 0.0], "ofield_q6_near": 0.0, "ofield_q6_far": 0.0, "ofield_a": 0.0},
 "cell": {"array": {"__ndarray__": [[3, 3], "float64", [14.95313196, 0.0, 0.0, -7.4765746, 12.94978717, 0.0, 8.981e-05, -5.185e-05, 19.83670261]]}, "__ase_objtype__": "cell"},
 "ctime": 23.60135958733321,
 "energy": -465.96054358000004,
 "forces": {"__ndarray__": [[95, 3], "float64", [0.35190953, -1.10910542, -1.31048517, 2.12806321, 1.27051706, -0.75189403, -1.87381337, 0.26582203, -1.17107567, -0.38628493, -1.65404508, -1.37562498, -0.11074573, 1.92090708, 0.15270432, 2.25212187, -0.89140526, -0.30924119, -0.66841302, -1.08180357, -1.56774227, -1.32776404, 0.53270341, 1.40185173, -1.39894653, 2.16475401, 0.02735972, -1.78575608, 0.53447097, 0.97600885, -0.56581268, 1.5668674, -1.95413761, 2.52751233, 0.10685343, -0.54672682, -0.05343478, -1.29423575, -1.11283644, -0.58998697, 0.84976755, -0.73843687, 0.7836307, 0.45826286, -0.19723596, 0.27449092, -0.27271053, 1.16705632, -0.94556526, -1.20805465, -0.30136213, -0.29840142, -0.79328215, 1.20988374, 0.76718802, 0.4508099, -2.22150048, -0.22316416, 0.53129848, 1.31752896, -0.49302949, 1.06186143, -1.13691498, -1.20379466, -0.26511559, -2.15342299, -0.55722752, -1.7737909, -0.00535533, 0.77243148, -0.80529761, 0.49591469, -0.26184061, -0.33944151, 0.14935451, -0.28033584, 0.80157113, 0.79854058, 1.48508415, 0.40074589, -2.07489887, 1.19403056, 0.33106756, -1.09694584, 1.13270054, -0.05061315, -0.49598608, 0.45841306, -0.88525742, -1.1262269, 0.07251451, 0.65078464, 1.09018719, 0.16072275, -0.59090363, -1.58369874, -0.68191146, 0.45710429, -0.58423795, -1.26339499, 0.33998062, -0.56308519, -0.30797666, -0.92556981, -1.3712101, 0.30992385, -0.14023741, -1.0112309, 0.08491009, -0.87686229, -1.76682089, -0.15112642, 0.09616786, -0.23979082, 0.42559621, 0.5395464, -0.48815011, -0.56573001, -0.04144485, -0.42116983, 0.02561437, -0.29601099, -0.76249625, 0.31235845, 0.39615287, -0.86935373, 0.0747386, -0.35726326, -0.62462386, 0.24521053, -0.59450589, -0.4545886, 0.33525314, 0.6038569, 0.13322985, -0.15601649, -0.14838908, -0.37759319, 0.43643391, 0.24343234, 0.17169077, -0.68298337, 0.40664095, -1.13592585, -0.9040146, 0.87437802, -1.42257252, -0.01350333, -0.60923729, -0.57543084, -0.21029041, -0.42104146, -0.61209376, 0.57758828, 0.03832155, -0.63256814, 0.48607905, 0.18197578, -0.56892768, 0.04019484, -0.40154398, -0.61891914, -0.00826772, -0.04174065, -1.03071509, -0.13571783, -0.21899965, -0.72645839, -0.37069369, -0.01967782, -0.17378735, 0.42425843, -0.41025444, -0.13002128, 0.27154651, 1.18782987, -1.72854662, -0.34421777, -0.10488942, -0.43786237, 0.26922476, 0.49476493, 0.05969434, -0.09628483, 0.19623463, -0.36545853, -0.31847206, 0.21992022, -0.61867975, -0.12865483, 1.28314174, 2.05733746, -1.28124213, 1.05016152, 1.02630497, 0.80985309, -1.04486215, 0.99226396, 0.64553359, 0.20747145, 0.83042454, 1.5440617, -1.11804709, 1.46742159, -0.16124673, 0.41345039, 0.1979719, 0.53507345, -1.00734378, 2.53012696, -1.36631364, 1.13486513, 2.09423188, 0.55843206, -1.16116048, 1.45800446, 0.52196411, -1.17621564, 0.87631893, 0.68505304, -0.99285517, 1.81581972, -0.22248469, 0.10256999, -0.03045428, -0.06423886, -0.30643675, 0.71803861, -0.11858801, -0.01660129, 2.46989589, 0.0203741, 0.86050127, 0.50146742, -0.70578484, -0.32191289, -0.06329641, 0.4249752, 0.67919432, 0.84019474, -1.22273744, -0.66367309, 1.70252932, -0.07803687, 0.61043195, 0.35958349, 0.37251064, -0.4358779, 0.33877658, 0.52977447, 0.74555175, 1.46108769, 0.58241934, -0.41931687, 0.5558846, -0.20298798, 0.80497921, 0.71072688, 0.13926496, -0.55216383, 0.94365818, 0.92860903, -0.39427067, 1.63204377, 0.16599963, 1.29097931, 0.96406054, -1.6272488, -1.18420169, 1.98278952, 0.86469608, 0.74334024, 1.92622648, -0.76125878, 0.06345067, 0.48184447, -0.7419051, 0.32655657, 0.40122578, 0.97659067, -0.87326602, 0.12380742, -1.06728233, -0.20108176, 1.02674548]]},
 "free_energy": -465.97139252,
 "mtime": 23.60135958733321,
 "numbers": {"__ndarray__": [[95], "int64", [78, 78, 78, 78, 78, 78, 78, 78, 78, 78, 78, 78, 78, 78, 78, 78, 78, 78, 78, 78, 78, 78, 78, 78, 78, 78, 78, 78, 78, 78, 78, 16, 16, 16, 16, 16, 16, 16, 16, 16, 16, 16, 16, 16, 16, 16, 16, 16, 16, 16, 16, 16, 16, 16, 16, 16, 16, 16, 16, 16, 16, 16, 16, 52, 52, 52, 52, 52, 52, 52, 52, 52, 52, 52, 52, 52, 52, 52, 52, 52, 52, 52, 52, 52, 52, 52, 52, 52, 52, 52, 52, 52, 52, 52, 52]]},
 "pbc": {"__ndarray__": [[3], "bool", [true, true, true]]},
 "positions": {"__ndarray__": [[95, 3], "float64", [13.039848205756375, 3.3004636010129476, 7.02127567317834, 11.149839370267866, 6.384594574664002, 6.9912809918958105, -5.52238930848085, 9.70166161937003, 7.025610587799703, -0.0068155218824734005, 0.048761820706323206, 6.9685142099432875, 1.8135167364029572, 3.1686937767878263, 6.938205712025468, -0.08187785520556237, 6.4948645174852615, 6.974214484805298, -1.8781195270446527, 9.719661227787567, 7.00581574063221, -3.639938276224255, 12.946068076334617, 6.903437328259844, 5.640062974096421, 3.1718771821603218, 6.953817792080617, 3.8163373057302534, 6.4667161508785505, 6.89874277422016, 1.8819127599411234, 9.667285421364554, 7.056782180648082, 7.391563569468185, 0.0192101311773146, 6.925173196777725, 9.332494995283724, 3.2917342543347945, 6.981161099692293, 7.48246299974882, 6.432621481277683, 6.979445423283554, 5.5823469638099255, 9.706897174388896, 6.992875664418629, 11.199314807545436, 0.06028051823792661, 6.872740427704921, 3.7897564185029107, 0.030856245273127803, 11.787285284635654, 1.9266749645360874, 3.3068429438613087, 11.720720650256462, 0.038839497281808896, 6.468999503315491, 11.88501337881516, -1.8414525192595812, 9.69306203931461, 11.688360243820663, 0.005165978457895333, 12.922725627124809, 11.834735074012828, 5.637457166276944, 3.2301379506867467, 11.83389419618919, 1.8963344366817545, 9.752196119720073, 11.771081872475701, 11.162121932068382, 0.056229798147136904, 11.787710385172588, 9.381781846023214, 3.2704226359317867, 11.796086631216687, 7.450543406247843, 6.427352497359402, 11.725834750556345, 5.5745519201929365, 9.738410801224662, 11.874398362514498, 7.4141945146433015, 12.930005895912247, 11.824046463545482, 13.032690937526993, 3.2689649549635997, 11.816334350304764, -3.7471709448644925, 6.512482912585794, 11.848316669188815, 9.34910058386389, 9.650164514922945, 11.711090129506331, 1.8591378750740541, 1.0921234930958716, 5.863431542609824, 0.018566202379989443, 4.25867895836776, 5.782834424804316, -1.7927905010092315, 7.506402456325651, 5.777724886946031, -3.6790881439413363, 10.86509878423347, 5.865086717075602, 5.590064494554152, 1.1047612878669484, 5.776597765503731, 3.7378211055041626, 4.345860821453228, 5.927285689944388, 1.8854728969514534, 7.55928010811379, 5.760572883667269, -0.04031304778594193, 10.68573862271784, 5.781610698620305, 9.369526644569609, 1.134923385828859, 5.737890407700839, 7.469253036530396, 4.34842849415198, 5.782903456529398, 5.615896060905871, 7.540812948243558, 5.804904740128201, 3.7181117065796685, 10.826655622858922, 5.8288145128851125, 13.044492919904979, 1.2228761022035806, 5.751900475653203, 11.161806039522695, 4.240437336573631, 5.696600906319202, 9.383472715048157, 7.5794770092628365, 5.800710269361317, 7.445500327428502, 10.73336338655162, 5.740083355174374, 1.935796991439005, 1.027236830677918, 10.696021062707343, 0.07939588572751237, 4.275706861318573, 10.749080869949651, -1.8510606652982269, 7.586695280320023, 10.633100430597606, -3.7098420568605563, 10.828878391097103, 10.60895301414343, 5.5736344686787955, 1.086025268884913, 10.634849234299704, 3.7520660369675958, 4.328078624274771, 10.659678636589614, 1.864380820465739, 7.596095611844233, 10.701191102508588, 0.014251124415349562, 10.803541902960697, 10.647226344893214, 9.329542051603902, 1.1255126459414142, 10.692222730891581, 7.535616406040344, 4.312294444427515, 10.588428573053939, 5.563007797482671, 7.630001772153675, 10.605334601220337, 3.7401150894290955, 10.717539982306372, 10.76662623504117, 13.0932689790705, 1.107394440405713, 10.653701044625116, 11.196064565020722, 4.307201146032607, 10.595163133590033, 9.34177460601009, 7.494016795309824, 10.620162933155363, 7.501980772558474, 10.750351818654437, 10.646838537357189, -0.044565219064935484, 2.0972462063333235, 8.295272425677554, -1.7859432267745408, 5.349204725123648, 8.418923321194832, -3.761020203737536, 8.631989975249176, 8.385538547436253, -5.613151387310577, 11.889987215038959, 8.320104605105831, 3.6382278977070293, 2.2314051710083116, 8.315709386908532, 1.882871211464903, 5.388284686647109, 8.383036742503082, -0.043503687736519185, 8.661912440092998, 8.271486037210877, -1.7634552808189083, 11.808020433731604, 8.296359476980582, 7.452334194673023, 2.226964683683982, 8.317738483218509, 5.562639775738283, 5.482181991390849, 8.401420208279873, 3.72343648826458, 8.654703925388393, 8.32702662248159, 1.8834528809241546, 11.91341515820047, 8.382961164666137, 11.182842103793162, 2.188794021117815, 8.367052724273995, 9.32452649730972, 5.394691586064899, 8.286928711825736, 7.466868130994174, 8.557664651778566, 8.393193332606426, 5.6323740691179065, 11.921148974282797, 8.404313391355542, -0.011820114780729994, 2.1455039222250716, 13.220888344701955, -1.7768135050758689, 5.457871822962696, 13.22660111668661, -3.708051995363838, 8.63172716522184, 13.263277394509265, -5.639573208626734, 11.864862615563503, 13.251614801943767, 3.6665137847215123, 2.130010653560341, 13.176623536295846, 1.865648936629318, 5.419624889587044, 13.37368669593329, 0.03364868469984029, 8.615113456700175, 13.228298146594895, -1.8829261607123422, 11.86227129685184, 13.227436241866492, 7.4466866990286364, 2.2132018264058955, 13.204515328734688, 5.566906881497955, 5.305111285837243, 13.248119971677937, 3.819513593670376, 8.713727857403857, 13.244200437609228, 1.816116857584712, 11.807062555286683, 13.194505133496605, 11.275667602122988, 2.1707395825628657, 13.311716241878571, 9.377547917261209, 5.382735135184455, 13.306807848184754, 7.40202641000574, 8.659041335087247, 13.278284058400756, 5.620209534946613, 11.928767770054156, 13.2909152771547]]},
 "stress": {"__ndarray__": [[6], "float64", [-0.02649781492804567, -0.026274324449311055, -0.016901103454174185, 0.0006325863808285574, -0.0006095146111371844, 0.00033390246309603376]]},
 "unique_id": "45afd33508390c4e2d0833afb6f36a0f",
 "user": "lpan"},
"12": {
 "calculator": "vasp",
 "calculator_parameters": {"kpoints_generation": {"divisions": [2, 2, 1], "usershift": [0.0, 0.0, 0.0], "genvec1": [0.5, -0.0, 0.0], "genvec2": [0.0, 0.5, 0.0], "genvec3": [0.0, 0.0, 1.0], "shift": [0.0, 0.0, 0.0]}, "system": "PtSTe", "lcompat": false, "prec": "normal", "enmax": 520.0, "enaug": 368.792, "ediff": 1e-06, "ialgo": 68, "iwavpr": 10, "nbands": 420, "nelect": 692.0, "turbo": 0, "irestart": 0, "nreboot": 0, "nmin": 0, "eref": 0.0, "ismear": 0, "sigma": 0.05, "kspacing": 0.5, "kgamma": true, "lreal": true, "ropt": [-0.0005, -0.0005, -0.0005], "lmaxpaw": -100, "lmaxmix": 2, "nlspline": false, "istart": 0, "icharg": 2, "iniwav": 1, "ispin": 1, "lnoncollinear": false, "magmom": [1.0, 1.0, 1.0, 1.0, 1.0, 1.0, 1.0, 1.0, 1.0, 1.0, 1.0, 1.0, 1.0, 1.0, 1.0, 1.0, 1.0, 1.0, 1.0, 1.0, 1.0, 1.0, 1.0, 1.0, 1.0, 1.0, 1.0, 1.0, 1.0, 1.0, 1.0, 1.0, 1.0, 1.0, 1.0, 1.0, 1.0, 1.0, 1.0, 1.0, 1.0, 1.0, 1.0, 1.0, 1.0, 1.0, 1.0, 1.0, 1.0, 1.0, 1.0, 1.0, 1.0, 1.0, 1.0, 1.0, 1.0, 1.0, 1.0, 1.0, 1.0, 1.0, 1.0, 1.0, 1.0, 1.0, 1.0, 1.0, 1.0, 1.0, 1.0, 1.0, 1.0, 1.0, 1.0, 1.0, 1.0, 1.0, 1.0, 1.0, 1.0, 1.0, 1.0, 1.0, 1.0, 1.0, 1.0, 1.0, 1.0, 1.0, 1.0, 1.0, 1.0, 1.0], "nupdown": -1.0, "lsorbit": false, "saxis": [0.0, 0.0, 1.0], "lspiral": false, "qspiral": [0.0, 0.0, 0.0], "lzeroz": false, "lasph": false, "lmetagga": false, "nelm": 1, "nelmdl": -5, "nelmin": 2, "enini": 520.0, "ldiag": true, "lsubrot": false, "weimin": 0.0, "ebreak": 0.0, "deper": 0.3, "nrmm": 4, "time": 0.4, "amix": 0.4, "bmix": 1.0, "amin": 0.1, "amix_mag": 1.6, "bmix_mag": 1.0, "imix": 4, "mixfirst": false, "maxmix": -45, "wc": 100.0, "inimix": 1, "mixpre": 1, "mremove": 5, "ldipol": false, "lmono": false, "idipol": 0, "epsilon": 1.0, "dipol": [-100.0, -100.0, -100.0], "efield": 0.0, "ngx": 84, "ngy": 84, "ngz": 112, "ngxf": 168, "ngyf": 168, "ngzf": 224, "addgrid": false, "nsw": 0, "ibrion": -1, "mdalgo": 0, "isif": 4, "pstress": 0.0, "ediffg": 1e-05, "nfree": 1, "potim": 0.25, "smass": -3.0, "scalee": 1.0, "tebeg": 0.0001, "teend": 0.0001, "nblock": 1, "kblock": 1, "npaco": 256, "apaco": 16.0, "isym": 0, "symprec": 1e-05, "lorbit": 0, "rwigs": [-1.0, -1.0, -1.0], "nedos": 301, "emin": 10.0, "emax": -10.0, "efermi": 0.0, "nwrite": 2, "lwave": false, "ldownsample": false, "lcharg": true, "lpard": false, "lvtot": false, "lvhar": false, "lelf": false, "loptics": false, "stm": [0.0, 0.0, 0.0, 0.0, 0.0, 0.0, 0.0], "npar": 28, "nsim": 4, "nblk": -1, "lplane": true, "lscalapack": true, "lscaaware": false, "lscalu": false, "lasync": false, "lorbitalreal": false, "idiot": 3, "ispecial": 0, "lmusic": false, "pomass": [195.08, 32.066, 127.6], "darwinr": [0.0, 0.0, 0.0], "darwinv": [1.0, 1.0, 1.0], "lcorr": true, "gga_compat": true, "lberry": false, "icorelevel": 0, "ldau": false, "i_constrained_m": 0, "gga": "--", "voskown": 0, "lhfcalc": false, "precfock": "", "lsymgrad": false, "lhfone": false, "lrhfcalc": false, "lthomas": false, "lmodelhf": false, "encut4o": -1.0, "exxoep": 0, "fourorbit": 0, "aexx": 0.0, "hfalpha": 0.0, "mcalpha": 0.0, "aldax": 1.0, "aggax": 1.0, "aldac": 1.0, "aggac": 1.0, "nkredx": 1, "nkredy": 1, "nkredz": 1, "shiftred": false, "oddonly": false, "evenonly": false, "lmaxfock": 0, "nmaxfockae": 0, "lfockaedft": false, "hfscreen": 0.0, "hfscreenc": 0.0, "nbandsgwlow": 0, "luse_vdw": false, "zab_vdw": -0.8491, "param1": 0.1234, "param2": 1.0, "param3": 0.0, "model_gw": 0, "model_eps0": 24.51814878, "model_alpha": 1.0, "lepsilon": false, "lrpa": false, "lnabla": false, "lvel": false, "kinter": 0, "cshift": -0.1, "omegamax": -30.0, "deg_threshold": 0.002, "rtime": -0.1, "wplasmai": 0.0, "dfield": [0.0, 0.0, 0.0], "wplasma": [0.0, 0.0, 0.0, 0.0, 0.0, 0.0, 0.0, 0.0, 0.0], "nucind": false, "magpos": [0.0, 0.0, 0.0], "lnicsall": true, "orbitalmag": false, "lmagbloch": false, "lchimag": false, "lgauge": true, "magatom": 0, "magdipol": [0.0, 0.0, 0.0], "avecconst": [0.0, 0.0, 0.0], "ladder": false, "lrpaforce": false, "lfxc": false, "lhartree": true, "ibse": 0, "kpoint": [-1, 0, 0, 0], "ltcte": false, "ltete": false, "ltriplet": false, "lfxceps": false, "lfxheg": false, "naturalo": 2, "l2order": false, "lmp2lt": false, "lusew": false, "encutgw": -2.0, "encutgwsoft": -2.0, "encutlf": -1.0, "lmaxmp2": -1, "scissor": 0.0, "nomega": 0, "nomegar": 0, "nbandsgw": -1, "nbandso": -1, "nbandsv": -1, "nelmhf": 1, "dim": 3, "antires": 0, "omegamin": -30.0, "omegatl": -200.0, "omegagrid": 140, "selfenergy": false, "lspectral": false, "lspectralgw": false, "lsingles": false, "lfermigw": false, "oddonlygw": false, "evenonlygw": false, "nkredlfx": 1, "nkredlfy": 1, "nkredlfz": 1, "maxmem": 2800, "telescope": 0, "taupar": 1, "omegapar": -1, "lambda": 1.0, "ofield_kappa": 0.0, "ofield_k": [0.0, 0.0, 0.0], "ofield_q6_near": 0.0, "ofield_q6_far": 0.0, "ofield_a": 0.0},
 "cell": {"array": {"__ndarray__": [[3, 3], "float64", [14.95313196, 0.0, 0.0, -7.4765746, 12.94978717, 0.0, 8.981e-05, -5.185e-05, 19.83670261]]}, "__ase_objtype__": "cell"},
 "ctime": 23.601359587966652,
 "energy": -463.96307697000003,
 "forces": {"__ndarray__": [[94, 3], "float64", [-0.49838628, -1.57607228, -0.30598294, 2.41305373, 0.98218437, 0.51844395, 0.1089036, -0.93924617, 0.0029125, 0.06133339, -0.11571811, -0.77115492, -0.0177214, 0.14087231, 0.32661299, 0.79823971, -2.23162835, -0.05357726, 1.94025087, -0.26675122, -1.52719107, -0.77863655, 1.48159215, -0.18125995, 0.51668868, 2.50665917, -1.0600417, 2.12046052, 2.98016089, -0.72026446, 0.32326914, -1.0163682, -1.26939416, 0.87827644, 0.17092371, -0.42729655, 0.06777609, -1.50744355, 0.73000642, -1.89156207, 0.59117955, -1.46764179, -2.51363025, -0.54713016, -0.96979042, -0.11867709, -1.83829109, 0.5018645, -0.46397161, -0.96509633, 0.04651426, -1.87306578, 0.5692609, -1.57298749, -0.34996827, 3.22479142, -0.10098768, 2.2711106, -2.42658462, 0.17008883, -0.42802109, -0.19861275, -0.88184296, -0.45513125, -0.41178426, -0.00128141, -0.83382079, 0.71636272, -0.39468929, 0.56237407, -0.54638318, -0.38731167, -0.05366225, 1.62430377, -0.04033275, -0.53583813, -0.57816786, -0.34526835, 1.14313668, 0.11521199, -0.21239308, -0.60804274, -0.26548333, -0.2175725, 1.17676601, 0.66783833, -0.34294533, 0.0018997, 0.90532149, -1.13981168, 1.12347761, -0.61918547, -0.0410112, -1.41412, -1.73840592, 0.40934228, 0.31682718, -1.51945102, -0.62698481, -0.32835827, 0.55013289, -1.17106517, -0.1973039, 0.41522163, -0.37409998, -0.6362843, 0.3142182, -0.86115892, -0.01548793, -0.44247286, -1.05311693, 0.68949811, -1.06287621, -1.06374207, 0.87517262, 0.51841248, -1.18133211, 0.43795897, -0.62128234, -0.39326758, -1.11551156, 0.8767804, -1.14442567, -1.24137605, 0.1264609, -0.5330509, -0.0933962, -0.26842951, -0.16437036, 0.39107552, -0.19463435, -0.59396394, 0.46205851, 0.96981335, -0.98064062, 0.23634441, -0.4806455, -1.54640035, -0.28874947, 0.15720955, -0.32313019, 0.74620582, 0.51666439, -0.3956553, 0.43994164, 0.63733352, -0.63612112, 0.20710646, -1.26261401, -1.33498947, -0.17637555, 0.71611864, -0.99631979, 0.27006613, 1.63673208, -1.71374398, -0.34280111, 0.54910937, -0.83092198, 0.59780592, -0.47821697, 0.39240302, -1.06386551, -0.68551227, -0.74923467, 0.8091543, 0.24166336, -0.69758094, -0.81016951, 0.17852903, -1.19634434, -0.2110148, 0.55887286, 0.7014636, 0.04712814, -1.49451328, -0.25893352, -0.70252208, -0.31182429, -0.56186343, 0.91508174, 0.05731268, -1.029621, -0.27454088, 0.27828076, -0.97046969, -0.05220991, -0.25909152, -0.74779706, -0.86762542, -0.18711439, 0.92786814, -1.55306244, 1.27989164, 1.09319702, -1.69689947, -0.76708278, 1.16858874, 0.15933687, 0.0533507, 0.71838754, -0.28223763, -1.0285794, 1.0194628, -1.71563886, -0.05125537, 1.71400204, -1.25312917, 1.15664284, 1.96096507, -0.02438202, -0.13112827, 2.00380603, 0.56458375, 0.45747286, 0.24500844, -0.01856679, -0.72123772, 0.35407229, 0.13259839, 0.37664608, 0.02921534, 0.04616394, 0.88851003, 1.36867189, 0.76490638, 0.96771958, 1.57838245, 0.56693724, -1.19183014, 2.18924254, 1.0393579, -0.44576035, 1.52514479, 0.26970862, 0.61927434, 1.32252367, 0.00478458, -0.83071901, 1.38408792, -0.8448087, -0.00376211, 1.2222074, 0.02221407, 0.29195863, 0.7513302, 0.50815481, 0.78668083, 0.89224104, 1.68104341, -0.27744885, 1.52883835, 1.85912645, 0.06912494, 0.67564409, -0.10883118, -0.13558221, -0.16034118, -0.26330087, 0.71978923, 1.41744888, -0.00799723, 0.31250685, 1.88106901, -0.56815932, -0.13890289, 0.25652915, 0.9003926, -0.48770474, 1.62941295, -0.03132049, -1.03849485, 0.68817118, -0.70216171, 0.65729511, 1.71031933, -0.42100306, 0.60033263, -0.01221399, -0.72440442, -0.90620507, 1.6794411]]},
 "free_energy": -463.98069645,
 "mtime": 23.601359587966652,
 "numbers": {"__ndarray__": [[94], "int64", [78, 78, 78, 78, 78, 78, 78, 78, 78, 78, 78, 78, 78, 78, 78, 78, 78, 78, 78, 78, 78, 78, 78, 78, 78, 78, 78, 78, 78, 78, 78, 78, 16, 16, 16, 16, 16, 16, 16, 16, 16, 16, 16, 16, 16, 16, 16, 16, 16, 16, 16, 16, 16, 16, 16, 16, 16, 16, 16, 16, 16, 16, 16, 52, 52, 52, 52, 52, 52, 52, 52, 52, 52, 52, 52, 52, 52, 52, 52, 52, 52, 52, 52, 52, 52, 52, 52, 52, 52, 52, 52, 52, 52, 52]]},
 "pbc": {"__ndarray__": [[3], "bool", [true, true, true]]},
 "positions": {"__ndarray__": [[94, 3], "float64", [-1.8057403557761726, 3.271100300881764, 6.939871003209578, 11.123126144921947, 6.442976712770494, 6.905539622002451, -5.574776203306142, 9.758284249969948, 6.897948512647656, 0.0091134358001051, 0.005740581345367201, 7.008269540745067, 1.8956271630579524, 3.241550150537003, 6.902188409463518, -0.039212243727750555, 6.538764716785749, 6.912313855943766, -1.888667663195025, 9.706571097287245, 7.042977620934758, -3.717878716254748, 12.897125888823084, 6.960967534802339, 5.612016213126044, 3.1032594338447916, 7.027673208137091, 3.658364996048085, 6.314661245466787, 6.9706422913992885, 1.900132155270602, 9.734278327611905, 6.995273326663099, -0.03387557455634062, 12.94514686351901, 6.989116609274034, 9.31951125502187, 3.327256592122792, 6.9179990549117925, 7.528694482356101, 6.485677436887457, 6.967935573328154, 5.701154474752217, 9.703627128304989, 6.979802087196482, 11.23894160110257, 0.0633007832898567, 6.8780237350780675, 3.741371214862544, 0.0358948379286811, 11.802601599454889, 2.024019132311478, 3.235974554937638, 11.8317228707215, 0.021336019807835914, 6.3312732684049235, 11.762568753183595, -1.9715341880778778, 9.819793723087447, 11.731739938556316, 7.4772376417450666, 0.0198969287636825, 11.803018963677802, 5.648027098729029, 3.2780719941689633, 11.827092389231247, 3.7502414475523014, 6.475737415285768, 11.881873228791996, 1.9125743884597441, 9.73890846151676, 11.775323157860749, 3.7291110460249786, 12.919751472055655, 11.776564737077107, 9.378332158578376, 3.2178479014768713, 11.755350970571921, 7.396746012251967, 6.45398324256946, 11.815017391618488, 5.598008237154804, 9.688078660151406, 11.753996322150686, 14.912103211997596, 0.014326975673438902, 11.749892108380676, 13.083582529365351, 3.1830573356795457, 11.82634910798445, 11.154102538408537, 6.498181413857415, 11.754117326036605, -5.593813968373329, 9.78276557519497, 11.798288703573423, 1.8251293870754348, 1.2066485937076732, 5.752166485835203, 0.047559539696514566, 4.26408456466356, 5.79177244626633, -1.8922188843671104, 7.517356892711551, 5.746383690290336, -3.629695066661016, 10.763170506737277, 5.8096861789253165, 5.595147773558899, 1.0905260460254955, 5.848635346133025, 3.7085578829256622, 4.355814681971575, 5.776127437284849, 1.7980033775584001, 7.507511441651729, 5.840446755295616, -0.07629584217314621, 10.856163901090154, 5.784359470500973, 9.40320597661426, 0.9919650744363131, 5.803660383773476, 7.578315898284172, 4.3270118274166585, 5.75238131732447, 5.616771274398066, 7.564612485756328, 5.743823763818515, 3.717832819957999, 10.782117270477926, 5.7868729790886855, 13.115927016912766, 0.9749993168794867, 5.796923046099016, 11.206278625043316, 4.340661901194491, 5.8659605238255725, 9.367873979522638, 7.567655283795795, 5.699427041340049, 7.4003428718799835, 10.772650202031713, 5.736196551664971, 1.8600126082434165, 1.0387862040886695, 10.655573629351501, 0.05287136925946356, 4.320195177910685, 10.71091604596314, -1.847438722710515, 7.46422746639244, 10.680037639579336, -3.80911591588631, 10.671549769806633, 10.697897019673173, 5.626670584602036, 1.0849250274370967, 10.694924688154089, 1.926684282378488, 7.604368426823125, 10.661999332427959, 0.08201611838969007, 10.916383575876836, 10.617970580782906, 9.28928711428881, 1.0355324999476219, 10.632854852219296, 7.5219088626455175, 4.308897893464001, 10.718421262395633, 5.506661939009438, 7.480042295756094, 10.61852739702517, 3.753624682081359, 10.871037960081495, 10.665046646682907, 13.128507461120408, 1.1262502262733325, 10.608265672397991, 11.149496985175999, 4.300634534785903, 10.657395828853256, 9.29587604618708, 7.54956639455466, 10.695260523529276, 7.519267376604042, 10.841313485377333, 10.635101358789877, 0.10585014964580089, 2.181091286267893, 8.345033587642844, -1.7397644441078222, 5.317210174699601, 8.331029272334236, -3.657594433360459, 8.617158479882546, 8.326286713474238, -5.61437760465735, 11.848362074429065, 8.366671264482806, 3.719494645348593, 2.2178877196421976, 8.393955260353678, 1.9290379990297184, 5.3305824201027345, 8.366732361526845, 0.11302063630009875, 8.56368409876582, 8.295095283923246, -1.8711481812226731, 11.87521123932629, 8.323760509396852, 7.47599121318265, 2.1105746500635676, 8.442071761305572, 5.641071507103559, 5.393211714430884, 8.374520846072608, 3.7659310387933154, 8.52717913662648, 8.405696604628536, 1.8933886080982723, 11.84646773736961, 8.283726869657455, 11.151978256416173, 2.1457896850173532, 8.231957836653983, 9.310297967108342, 5.493620426746163, 8.295506498768352, 7.505078673241913, 8.677221238622925, 8.291138655220657, 5.57039254977609, 11.833993164437246, 8.300159197365527, 0.03821364655799632, 2.230274069203754, 13.196718314406802, -1.8443196802205124, 5.377154340880222, 13.190132727507308, -3.7486671213920784, 8.596170445921452, 13.252058747348178, -5.703735042188914, 11.854783908215884, 13.258306515202225, 3.7220536846337375, 2.1948897931507743, 13.203831954329774, 1.786460871595277, 5.392965527806585, 13.283563200066355, 0.03647949122776999, 8.668812129049467, 13.259138069775634, -1.8598393074755704, 11.837215215065324, 13.199540482087126, 7.556791924901949, 2.117358628280668, 13.20845965868166, 5.573541566254818, 5.420286746488601, 13.326714772721992, 1.8151154976195696, 11.885142287761456, 13.184284074109776, 11.198528187821516, 2.241491894354463, 13.317796389595562, 9.391672648093532, 5.325597845805902, 13.150309356815576, 7.454114661370036, 8.58524325267559, 13.314354721692727, 5.648867577729886, 11.89336760282407, 13.135220767342306]]},
 "stress": {"__ndarray__": [[6], "float64", [-0.02638465411440861, -0.027003117464288993, -0.018403223937494124, -0.00046750850079561965, 0.0006938586455249317, -0.0005479795414575556]]},
 "unique_id": "dd5b0756fa9aba92f5ab6eba55459d2a",
 "user": "lpan"},
"13": {
 "calculator": "vasp",
 "calculator_parameters": {"kpoints_generation": {"divisions": [2, 2, 1], "usershift": [0.0, 0.0, 0.0], "genvec1": [0.5, -0.0, 0.0], "genvec2": [0.0, 0.5, 0.0], "genvec3": [0.0, 0.0, 1.0], "shift": [0.0, 0.0, 0.0]}, "system": "PtSTe", "lcompat": false, "prec": "normal", "enmax": 520.0, "enaug": 368.792, "ediff": 1e-06, "ialgo": 68, "iwavpr": 10, "nbands": 420, "nelect": 692.0, "turbo": 0, "irestart": 0, "nreboot": 0, "nmin": 0, "eref": 0.0, "ismear": 0, "sigma": 0.05, "kspacing": 0.5, "kgamma": true, "lreal": true, "ropt": [-0.0005, -0.0005, -0.0005], "lmaxpaw": -100, "lmaxmix": 2, "nlspline": false, "istart": 0, "icharg": 2, "iniwav": 1, "ispin": 1, "lnoncollinear": false, "magmom": [1.0, 1.0, 1.0, 1.0, 1.0, 1.0, 1.0, 1.0, 1.0, 1.0, 1.0, 1.0, 1.0, 1.0, 1.0, 1.0, 1.0, 1.0, 1.0, 1.0, 1.0, 1.0, 1.0, 1.0, 1.0, 1.0, 1.0, 1.0, 1.0, 1.0, 1.0, 1.0, 1.0, 1.0, 1.0, 1.0, 1.0, 1.0, 1.0, 1.0, 1.0, 1.0, 1.0, 1.0, 1.0, 1.0, 1.0, 1.0, 1.0, 1.0, 1.0, 1.0, 1.0, 1.0, 1.0, 1.0, 1.0, 1.0, 1.0, 1.0, 1.0, 1.0, 1.0, 1.0, 1.0, 1.0, 1.0, 1.0, 1.0, 1.0, 1.0, 1.0, 1.0, 1.0, 1.0, 1.0, 1.0, 1.0, 1.0, 1.0, 1.0, 1.0, 1.0, 1.0, 1.0, 1.0, 1.0, 1.0, 1.0, 1.0, 1.0, 1.0, 1.0, 1.0], "nupdown": -1.0, "lsorbit": false, "saxis": [0.0, 0.0, 1.0], "lspiral": false, "qspiral": [0.0, 0.0, 0.0], "lzeroz": false, "lasph": false, "lmetagga": false, "nelm": 1, "nelmdl": -5, "nelmin": 2, "enini": 520.0, "ldiag": true, "lsubrot": false, "weimin": 0.0, "ebreak": 0.0, "deper": 0.3, "nrmm": 4, "time": 0.4, "amix": 0.4, "bmix": 1.0, "amin": 0.1, "amix_mag": 1.6, "bmix_mag": 1.0, "imix": 4, "mixfirst": false, "maxmix": -45, "wc": 100.0, "inimix": 1, "mixpre": 1, "mremove": 5, "ldipol": false, "lmono": false, "idipol": 0, "epsilon": 1.0, "dipol": [-100.0, -100.0, -100.0], "efield": 0.0, "ngx": 84, "ngy": 84, "ngz": 112, "ngxf": 168, "ngyf": 168, "ngzf": 224, "addgrid": false, "nsw": 0, "ibrion": -1, "mdalgo": 0, "isif": 4, "pstress": 0.0, "ediffg": 1e-05, "nfree": 1, "potim": 0.25, "smass": -3.0, "scalee": 1.0, "tebeg": 0.0001, "teend": 0.0001, "nblock": 1, "kblock": 1, "npaco": 256, "apaco": 16.0, "isym": 0, "symprec": 1e-05, "lorbit": 0, "rwigs": [-1.0, -1.0, -1.0], "nedos": 301, "emin": 10.0, "emax": -10.0, "efermi": 0.0, "nwrite": 2, "lwave": false, "ldownsample": false, "lcharg": true, "lpard": false, "lvtot": false, "lvhar": false, "lelf": false, "loptics": false, "stm": [0.0, 0.0, 0.0, 0.0, 0.0, 0.0, 0.0], "npar": 28, "nsim": 4, "nblk": -1, "lplane": true, "lscalapack": true, "lscaaware": false, "lscalu": false, "lasync": false, "lorbitalreal": false, "idiot": 3, "ispecial": 0, "lmusic": false, "pomass": [195.08, 32.066, 127.6], "darwinr": [0.0, 0.0, 0.0], "darwinv": [1.0, 1.0, 1.0], "lcorr": true, "gga_compat": true, "lberry": false, "icorelevel": 0, "ldau": false, "i_constrained_m": 0, "gga": "--", "voskown": 0, "lhfcalc": false, "precfock": "", "lsymgrad": false, "lhfone": false, "lrhfcalc": false, "lthomas": false, "lmodelhf": false, "encut4o": -1.0, "exxoep": 0, "fourorbit": 0, "aexx": 0.0, "hfalpha": 0.0, "mcalpha": 0.0, "aldax": 1.0, "aggax": 1.0, "aldac": 1.0, "aggac": 1.0, "nkredx": 1, "nkredy": 1, "nkredz": 1, "shiftred": false, "oddonly": false, "evenonly": false, "lmaxfock": 0, "nmaxfockae": 0, "lfockaedft": false, "hfscreen": 0.0, "hfscreenc": 0.0, "nbandsgwlow": 0, "luse_vdw": false, "zab_vdw": -0.8491, "param1": 0.1234, "param2": 1.0, "param3": 0.0, "model_gw": 0, "model_eps0": 24.51814878, "model_alpha": 1.0, "lepsilon": false, "lrpa": false, "lnabla": false, "lvel": false, "kinter": 0, "cshift": -0.1, "omegamax": -30.0, "deg_threshold": 0.002, "rtime": -0.1, "wplasmai": 0.0, "dfield": [0.0, 0.0, 0.0], "wplasma": [0.0, 0.0, 0.0, 0.0, 0.0, 0.0, 0.0, 0.0, 0.0], "nucind": false, "magpos": [0.0, 0.0, 0.0], "lnicsall": true, "orbitalmag": false, "lmagbloch": false, "lchimag": false, "lgauge": true, "magatom": 0, "magdipol": [0.0, 0.0, 0.0], "avecconst": [0.0, 0.0, 0.0], "ladder": false, "lrpaforce": false, "lfxc": false, "lhartree": true, "ibse": 0, "kpoint": [-1, 0, 0, 0], "ltcte": false, "ltete": false, "ltriplet": false, "lfxceps": false, "lfxheg": false, "naturalo": 2, "l2order": false, "lmp2lt": false, "lusew": false, "encutgw": -2.0, "encutgwsoft": -2.0, "encutlf": -1.0, "lmaxmp2": -1, "scissor": 0.0, "nomega": 0, "nomegar": 0, "nbandsgw": -1, "nbandso": -1, "nbandsv": -1, "nelmhf": 1, "dim": 3, "antires": 0, "omegamin": -30.0, "omegatl": -200.0, "omegagrid": 140, "selfenergy": false, "lspectral": false, "lspectralgw": false, "lsingles": false, "lfermigw": false, "oddonlygw": false, "evenonlygw": false, "nkredlfx": 1, "nkredlfy": 1, "nkredlfz": 1, "maxmem": 2800, "telescope": 0, "taupar": 1, "omegapar": -1, "lambda": 1.0, "ofield_kappa": 0.0, "ofield_k": [0.0, 0.0, 0.0], "ofield_q6_near": 0.0, "ofield_q6_far": 0.0, "ofield_a": 0.0},
 "cell": {"array": {"__ndarray__": [[3, 3], "float64", [14.95313196, 0.0, 0.0, -7.4765746, 12.94978717, 0.0, 8.981e-05, -5.185e-05, 19.83670261]]}, "__ase_objtype__": "cell"},
 "ctime": 23.601359588625158,
 "energy": -463.48319927,
 "forces": {"__ndarray__": [[94, 3], "float64", [-0.00857312, -0.63302725, 1.11016819, -2.02026474, -1.99222576, 0.52734214, -0.27949612, 0.01834917, -2.24114053, 1.72051149, -0.63011302, -1.53808971, -2.52245296, -0.14133145, -2.37046477, 0.52549617, -0.69615035, -1.55410988, 0.13710864, 0.76319823, -0.33052295, -2.03467581, 0.57577064, -1.29484597, -0.24348528, 0.75871926, -0.52066602, 1.50882227, -1.02113547, -0.17909604, -0.34618247, -0.72347843, -0.15324975, 0.23052545, -0.11046187, -0.61927183, 1.2644024, 0.73713458, 1.17608732, 0.50858718, -1.52951645, -1.77697041, 3.29556018, 0.45876736, -1.70024992, -0.39138952, -1.64237222, -0.5033406, 0.33521998, 0.53601584, -0.48591937, -0.47607987, 1.6883461, -0.92559127, 0.95614688, -0.98804117, 0.39565002, -1.35979141, -0.20487084, -2.23941796, -0.7650635, 0.27759598, -1.41908273, -0.70032066, -0.45964703, 0.28822642, -1.1470031, -1.14943967, 0.02955041, 0.08461686, 2.04637616, -1.36005229, 1.65910876, -0.41876364, -0.90205441, 1.82030219, 0.27888544, 0.30576752, 1.12075005, 0.26102178, -1.78796533, -0.24667678, -0.0478278, -1.47393106, 0.74805748, 0.73336529, -0.05447092, -2.94593605, 0.07927382, -0.53294764, 1.17640195, 0.29133922, -0.11735065, -0.23203998, 0.24464801, -0.35463949, 0.18773559, -0.23875876, 0.49011542, 0.20140701, -0.07486547, -0.45162502, 0.92670468, -0.10291105, -1.0352435, -0.30341961, 0.20498708, -0.59389556, 0.06241504, -0.88236434, -0.6280146, 0.90402256, -0.16785719, -0.9683905, -0.96038082, 0.72157127, -1.38847265, -0.35422701, -0.06924792, -0.34692013, -0.34487693, -0.34362843, -0.51076389, 0.49354298, 0.75272392, -0.65289387, -0.39992567, 0.44038893, -0.41399826, -0.31643063, -0.16747463, -1.33899997, -0.005877, 0.12228729, -0.63933968, -0.3352011, 0.53432275, -0.77117743, -0.11748317, 0.27625649, 0.08161946, -0.07377944, 0.09277688, 0.51388934, 0.4173017, -0.69436619, -0.72666062, 1.38430886, 0.30064083, 0.22733508, -0.82858806, 0.36351979, -0.08324627, -0.03136111, -0.04630939, -0.66134238, -0.67654672, -0.14271437, -1.01447876, 0.25711041, -0.97739806, -0.51830755, 0.5554707, -0.13004516, 0.18474025, -0.51674678, 0.24579444, -0.47673104, -0.3711356, 0.62571051, -0.75730444, 0.65709665, 0.43124571, -0.2238715, 0.1210019, -0.42494079, -0.5715334, -0.7258503, -0.60393384, -0.77723076, 0.36034923, -0.0835729, -0.73308826, -0.57978691, -0.4718443, -0.27347292, 0.14362372, -0.58321882, -0.89743738, -0.81867257, 0.52969017, 0.57154831, -0.54009807, -0.0854571, 0.51911711, 0.3679765, -0.44311253, 2.03091427, 0.19744647, 1.05880717, 0.3876134, 1.05854165, -1.15436484, 2.76697459, -0.07515722, 0.5435448, 2.32495209, 0.9315451, 1.52268602, 1.29879309, 0.96807822, -0.46564491, 1.23541334, 0.12744127, 0.28605609, 0.6165949, -0.42035397, 0.12592695, 1.33674168, -1.73536081, -0.63692635, 2.56139044, -0.08279111, 0.69299957, 0.84533954, 0.02920844, 2.16763245, 0.55546631, 0.42116078, -0.32234568, 0.03992593, -0.75141386, 0.72436265, 1.03843864, -0.53720896, 0.36981858, 1.77416421, 0.34561461, -0.08462504, 2.14868291, 0.15507885, 0.45917259, 0.37379722, 0.2197312, -0.49566409, 0.84243357, -0.05008862, -0.27972627, 0.89209487, 0.70269588, 0.71684701, 0.45291163, 0.50996487, -1.45363879, 1.82524657, 0.27617359, 0.60847182, 1.64046122, -0.20934607, -0.06768627, 2.03631585, -1.49132222, -0.32184652, 0.88195491, -0.06060016, -0.37204311, 2.03809051, -0.09678502, -0.95764654, 1.73234899, 0.24063148, 1.22705609, 0.93916357, -0.41808428, -0.59121258, 0.73018999, 0.2040963, -0.04938107, 1.12124857, -0.57076301, 0.48107102, 1.00106203]]},
 "free_energy": -463.50178826,
 "mtime": 23.601359588625158,
 "numbers": {"__ndarray__": [[94], "int64", [78, 78, 78, 78, 78, 78, 78, 78, 78, 78, 78, 78, 78, 78, 78, 78, 78, 78, 78, 78, 78, 78, 78, 78, 78, 78, 78, 78, 78, 78, 78, 78, 16, 16, 16, 16, 16, 16, 16, 16, 16, 16, 16, 16, 16, 16, 16, 16, 16, 16, 16, 16, 16, 16, 16, 16, 16, 16, 16, 16, 16, 16, 16, 52, 52, 52, 52, 52, 52, 52, 52, 52, 52, 52, 52, 52, 52, 52, 52, 52, 52, 52, 52, 52, 52, 52, 52, 52, 52, 52, 52, 52, 52, 52]]},
 "pbc": {"__ndarray__": [[3], "bool", [true, true, true]]},
 "positions": {"__ndarray__": [[94, 3], "float64", [-1.8342391395859647, 3.2537357125442545, 6.924462844457261, -3.617022477650495, 6.599561739526568, 6.872931455151055, 9.318339815410582, 9.746454998639567, 7.099657626403389, 14.898241435171407, 0.0304276548209833, 7.062515186069399, 1.987211273944646, 3.240926105927014, 7.048662423168731, -0.023836409508387484, 6.45787115285703, 7.010985383699402, -1.8315740436168364, 9.716526446779854, 6.916687055401166, -3.6468149046069294, 12.933682548970133, 7.037689949487036, 5.644724492787772, 3.2229162281171244, 6.984314738673231, 3.695107159081229, 6.524772626989346, 6.952008288068533, 1.8655348903696178, 9.73140756471105, 6.966420445982802, 7.490425212286008, 0.008792861482789701, 7.00241553143783, 9.285507949257966, 3.2204978299111904, 6.894965866043218, 7.471868455427455, 6.573662365602835, 7.093515191440203, 5.497703506018651, 9.705475667165052, 6.996351848184005, 11.240431136206627, 0.0739202643890221, 6.973999454949005, -3.7731583577777252, 12.910931051252726, 11.750651854090638, 1.9582298759186911, 3.198340911798342, 11.78510602448692, -0.008718508037294426, 6.558452551319802, 11.712600694410083, -1.817872454258939, 9.686591624432012, 11.857542917939753, 0.03546517345807507, 12.891016380280776, 11.838364198755329, 5.607328820141803, 3.2746423107635545, 11.75163853167846, 3.776754602135161, 6.555662662013586, 11.707687738274664, 1.8825729947510745, 9.629188081038443, 11.852118769978075, 11.16509265755221, 0.0183881249336638, 11.81224937813629, 9.249826207561597, 3.229778237093046, 11.722759069816664, 7.44057156798253, 6.493525563966898, 11.858142383092627, 5.627935498318627, 9.691016411458307, 11.867395014658035, 7.443870047867993, 12.917854685847102, 11.738836320548018, -1.656824227443712, 3.2591925561455732, 11.805403335331524, 11.186127675805281, 6.472910855086579, 11.7866715370569, -5.587446835587751, 9.72093730660769, 11.808899752533563, 1.8507497026002275, 1.1058199100888606, 5.735807752293815, 0.026789465613244603, 4.325108096294979, 5.795386098380793, -1.8654206653896288, 7.604130037298387, 5.751087369213219, -3.7262050150391817, 10.791672138396637, 5.837581740337654, 5.625243421867634, 1.1588129652650836, 5.8097903216140185, 3.6560832261875182, 4.364652436139927, 5.809442980951318, 1.9058099534349042, 7.507909847637573, 5.863005648604788, 0.07563641251454088, 10.838575990134961, 5.745533290849446, 9.381487817545962, 1.1165346011701913, 5.771127794759024, 7.414704096833427, 4.296302031744639, 5.810680791194181, 5.680900052917092, 7.516394213936567, 5.792711912501939, 3.7529679004720493, 10.857315443911194, 5.8651791561097655, 13.125777162818133, 1.079743503814744, 5.811113429678105, 11.272097197635588, 4.263283344098486, 5.7983653727457884, 9.340180876397541, 7.594094193626008, 5.757825103621732, 7.475807228224619, 10.790919359644093, 5.741412414249244, 1.8256058265780708, 1.1088339494318367, 10.600070337081695, 0.019892611637276174, 4.362481093883848, 10.585262833684409, -1.8455573978144295, 7.546292612232201, 10.575755300490462, -3.7198812235012033, 10.76197528829531, 10.646963706950658, 5.691894320084766, 1.094529726558455, 10.705837651727956, 1.8629330717780466, 7.59803919366267, 10.671441801237345, -0.034392592736528796, 10.763798407054901, 10.57916324599886, 9.384253632299226, 1.0199588764231715, 10.613908817556483, 7.459967669502103, 4.309028132144786, 10.633176008434551, 5.609879606887813, 7.532791630023439, 10.595686425804885, 3.7270963761021565, 10.81941146884469, 10.700518439923083, 13.177011136309526, 1.180792952492319, 10.644177840436107, 11.201671695570758, 4.310148340846124, 10.712325642050608, 9.413292824804573, 7.616480249253917, 10.606339330207534, 7.449988947043211, 10.80557103384028, 10.685778778048721, 0.09264089302228044, 2.1632866070137, 8.401032400743846, -1.8759922833661262, 5.37928410508717, 8.368301841437347, -3.707289068968561, 8.697395154782116, 8.256623784514387, -5.619230272349686, 11.860673822330902, 8.46700252914582, 3.7699462558509893, 2.20252200163432, 8.301963345467906, 1.8924173750145357, 5.384702728326356, 8.302004209075283, -0.0720009329298996, 8.546463672803709, 8.317276883148775, -1.8729887296068133, 11.865215715275983, 8.362525393637315, 7.4896644343845304, 2.134740884614455, 8.396651464972429, 5.601108811040465, 5.390618737704722, 8.340602663380848, 3.77736381024296, 8.655734441445736, 8.288197864058723, 1.8898742345453856, 11.826174702776473, 8.360283251141306, 11.215840765384208, 2.081538520467653, 8.38767198480196, 9.40725676846963, 5.4444188503705195, 8.354806932651764, 7.478177606270673, 8.651730590256552, 8.45059698098627, 5.6117355915084275, 11.836410702044388, 8.322409828316138, 0.10947525974251131, 2.120040302653583, 13.14650348705282, -1.8036263475764396, 5.394535090225349, 13.265117645410395, -3.7570836106233334, 8.655693066110906, 13.267574024294591, -5.639133314835818, 11.919325443991735, 13.237067159350671, 3.695950547031729, 2.1081234342585815, 13.22885178896474, -0.004070543996431133, 8.701460678117378, 13.234788318954834, -1.9236182448178747, 11.82631673105265, 13.177783388297453, 7.496627568133942, 2.129678695179913, 13.148250505451683, 5.609334693053994, 5.403122176084128, 13.184208297905805, 3.752482614930666, 8.607551888673012, 13.200868350959839, 1.889155825044586, 11.891614995129034, 13.22799424831091, 11.212504946433866, 2.1272394674571276, 13.200016959683818, 9.368257539621903, 5.43501305869095, 13.249156042655258, 7.50425786061414, 8.645365226866387, 13.265845850763208, 5.648976938078442, 11.852844941159201, 13.256555727829866]]},
 "stress": {"__ndarray__": [[6], "float64", [-0.025536416921107533, -0.027690176828225006, -0.01846996340217724, -0.0014561500272267612, 0.0003277828880924337, 5.893495684193172e-05]]},
 "unique_id": "d3d5e5b053fa6e80ff1eddd84bf4d8eb",
 "user": "lpan"},
"14": {
 "calculator": "vasp",
 "calculator_parameters": {"kpoints_generation": {"divisions": [2, 2, 1], "usershift": [0.0, 0.0, 0.0], "genvec1": [0.5, -0.0, 0.0], "genvec2": [0.0, 0.5, 0.0], "genvec3": [0.0, 0.0, 1.0], "shift": [0.0, 0.0, 0.0]}, "system": "PtSTe", "lcompat": false, "prec": "normal", "enmax": 520.0, "enaug": 368.792, "ediff": 1e-06, "ialgo": 68, "iwavpr": 10, "nbands": 420, "nelect": 698.0, "turbo": 0, "irestart": 0, "nreboot": 0, "nmin": 0, "eref": 0.0, "ismear": 0, "sigma": 0.05, "kspacing": 0.5, "kgamma": true, "lreal": true, "ropt": [-0.0005, -0.0005, -0.0005], "lmaxpaw": -100, "lmaxmix": 2, "nlspline": false, "istart": 0, "icharg": 2, "iniwav": 1, "ispin": 1, "lnoncollinear": false, "magmom": [1.0, 1.0, 1.0, 1.0, 1.0, 1.0, 1.0, 1.0, 1.0, 1.0, 1.0, 1.0, 1.0, 1.0, 1.0, 1.0, 1.0, 1.0, 1.0, 1.0, 1.0, 1.0, 1.0, 1.0, 1.0, 1.0, 1.0, 1.0, 1.0, 1.0, 1.0, 1.0, 1.0, 1.0, 1.0, 1.0, 1.0, 1.0, 1.0, 1.0, 1.0, 1.0, 1.0, 1.0, 1.0, 1.0, 1.0, 1.0, 1.0, 1.0, 1.0, 1.0, 1.0, 1.0, 1.0, 1.0, 1.0, 1.0, 1.0, 1.0, 1.0, 1.0, 1.0, 1.0, 1.0, 1.0, 1.0, 1.0, 1.0, 1.0, 1.0, 1.0, 1.0, 1.0, 1.0, 1.0, 1.0, 1.0, 1.0, 1.0, 1.0, 1.0, 1.0, 1.0, 1.0, 1.0, 1.0, 1.0, 1.0, 1.0, 1.0, 1.0, 1.0, 1.0, 1.0], "nupdown": -1.0, "lsorbit": false, "saxis": [0.0, 0.0, 1.0], "lspiral": false, "qspiral": [0.0, 0.0, 0.0], "lzeroz": false, "lasph": false, "lmetagga": false, "nelm": 1, "nelmdl": -5, "nelmin": 2, "enini": 520.0, "ldiag": true, "lsubrot": false, "weimin": 0.0, "ebreak": 0.0, "deper": 0.3, "nrmm": 4, "time": 0.4, "amix": 0.4, "bmix": 1.0, "amin": 0.1, "amix_mag": 1.6, "bmix_mag": 1.0, "imix": 4, "mixfirst": false, "maxmix": -45, "wc": 100.0, "inimix": 1, "mixpre": 1, "mremove": 5, "ldipol": false, "lmono": false, "idipol": 0, "epsilon": 1.0, "dipol": [-100.0, -100.0, -100.0], "efield": 0.0, "ngx": 84, "ngy": 84, "ngz": 112, "ngxf": 168, "ngyf": 168, "ngzf": 224, "addgrid": false, "nsw": 0, "ibrion": -1, "mdalgo": 0, "isif": 4, "pstress": 0.0, "ediffg": 1e-05, "nfree": 1, "potim": 0.25, "smass": -3.0, "scalee": 1.0, "tebeg": 0.0001, "teend": 0.0001, "nblock": 1, "kblock": 1, "npaco": 256, "apaco": 16.0, "isym": 0, "symprec": 1e-05, "lorbit": 0, "rwigs": [-1.0, -1.0, -1.0], "nedos": 301, "emin": 10.0, "emax": -10.0, "efermi": 0.0, "nwrite": 2, "lwave": false, "ldownsample": false, "lcharg": true, "lpard": false, "lvtot": false, "lvhar": false, "lelf": false, "loptics": false, "stm": [0.0, 0.0, 0.0, 0.0, 0.0, 0.0, 0.0], "npar": 28, "nsim": 4, "nblk": -1, "lplane": true, "lscalapack": true, "lscaaware": false, "lscalu": false, "lasync": false, "lorbitalreal": false, "idiot": 3, "ispecial": 0, "lmusic": false, "pomass": [195.08, 32.066, 127.6], "darwinr": [0.0, 0.0, 0.0], "darwinv": [1.0, 1.0, 1.0], "lcorr": true, "gga_compat": true, "lberry": false, "icorelevel": 0, "ldau": false, "i_constrained_m": 0, "gga": "--", "voskown": 0, "lhfcalc": false, "precfock": "", "lsymgrad": false, "lhfone": false, "lrhfcalc": false, "lthomas": false, "lmodelhf": false, "encut4o": -1.0, "exxoep": 0, "fourorbit": 0, "aexx": 0.0, "hfalpha": 0.0, "mcalpha": 0.0, "aldax": 1.0, "aggax": 1.0, "aldac": 1.0, "aggac": 1.0, "nkredx": 1, "nkredy": 1, "nkredz": 1, "shiftred": false, "oddonly": false, "evenonly": false, "lmaxfock": 0, "nmaxfockae": 0, "lfockaedft": false, "hfscreen": 0.0, "hfscreenc": 0.0, "nbandsgwlow": 0, "luse_vdw": false, "zab_vdw": -0.8491, "param1": 0.1234, "param2": 1.0, "param3": 0.0, "model_gw": 0, "model_eps0": 24.260063, "model_alpha": 1.0, "lepsilon": false, "lrpa": false, "lnabla": false, "lvel": false, "kinter": 0, "cshift": -0.1, "omegamax": -30.0, "deg_threshold": 0.002, "rtime": -0.1, "wplasmai": 0.0, "dfield": [0.0, 0.0, 0.0], "wplasma": [0.0, 0.0, 0.0, 0.0, 0.0, 0.0, 0.0, 0.0, 0.0], "nucind": false, "magpos": [0.0, 0.0, 0.0], "lnicsall": true, "orbitalmag": false, "lmagbloch": false, "lchimag": false, "lgauge": true, "magatom": 0, "magdipol": [0.0, 0.0, 0.0], "avecconst": [0.0, 0.0, 0.0], "ladder": false, "lrpaforce": false, "lfxc": false, "lhartree": true, "ibse": 0, "kpoint": [-1, 0, 0, 0], "ltcte": false, "ltete": false, "ltriplet": false, "lfxceps": false, "lfxheg": false, "naturalo": 2, "l2order": false, "lmp2lt": false, "lusew": false, "encutgw": -2.0, "encutgwsoft": -2.0, "encutlf": -1.0, "lmaxmp2": -1, "scissor": 0.0, "nomega": 0, "nomegar": 0, "nbandsgw": -1, "nbandso": -1, "nbandsv": -1, "nelmhf": 1, "dim": 3, "antires": 0, "omegamin": -30.0, "omegatl": -200.0, "omegagrid": 140, "selfenergy": false, "lspectral": false, "lspectralgw": false, "lsingles": false, "lfermigw": false, "oddonlygw": false, "evenonlygw": false, "nkredlfx": 1, "nkredlfy": 1, "nkredlfz": 1, "maxmem": 2800, "telescope": 0, "taupar": 1, "omegapar": -1, "lambda": 1.0, "ofield_kappa": 0.0, "ofield_k": [0.0, 0.0, 0.0], "ofield_q6_near": 0.0, "ofield_q6_far": 0.0, "ofield_a": 0.0},
 "cell": {"array": {"__ndarray__": [[3, 3], "float64", [14.95313196, 0.0, 0.0, -7.4765746, 12.94978717, 0.0, 8.981e-05, -5.185e-05, 19.83670261]]}, "__ase_objtype__": "cell"},
 "ctime": 23.601359589315813,
 "energy": -468.93044027,
 "forces": {"__ndarray__": [[95, 3], "float64", [-0.9660993, 1.52652868, -0.90261908, 0.7845857, 1.41862636, -0.24166023, 1.63792542, -0.88088106, -0.71815139, -0.31269827, -0.50891742, 1.15282704, 1.59247505, -1.35375431, -2.73185004, 1.97253695, 1.06023569, 0.32949191, 2.64129366, -0.91665768, -0.31061579, -0.9514985, -1.46077883, -0.05237108, 0.58295948, 1.30616793, -0.96988941, -0.20325934, 0.44980363, 0.97306277, 0.66258028, -1.51909455, 0.70875625, 1.52862571, -1.14787513, 1.30334321, -0.79923708, -1.09032879, -0.60792228, -0.14817923, -0.10253259, -0.11037973, -1.69052596, 0.29352562, 1.22024416, -0.07485874, 0.92024317, -0.71782295, 0.00847103, -0.36679973, 0.06460108, -0.10411341, 0.60139304, -0.09106992, -1.80513388, -0.34800078, -0.29515765, 1.31179271, -1.04018206, 0.77359555, 0.87175344, -1.10296451, -1.33664574, -0.07782963, -0.48121169, -0.80557518, 1.05458773, -0.22210252, -0.88285603, -1.366615, 0.26103293, -1.89952663, 0.6962828, -1.29958311, -0.39279136, -0.96729389, -0.79745308, -0.85902346, 0.48928172, -0.01583649, -0.44035907, -1.23540181, 0.35427356, 0.55027868, 0.56514927, -0.96567961, 0.25520586, 0.38625067, -2.51888832, -0.21517835, 0.62775882, -0.16575068, 0.2411116, 0.27458567, 1.13680017, -0.5402562, 0.89972194, 0.00308943, -1.35796145, -0.76683669, -0.11006285, -1.29443583, -0.2554929, -0.68508746, -1.51887513, -1.23868506, 0.92646526, -0.53775793, -0.51227203, 0.741014, -1.95384065, 0.24632498, -0.69496006, -1.01098827, 0.24984865, 0.3719394, -1.19131642, -1.11872542, 0.62226572, -0.99391367, -0.20954574, 0.26287892, -0.13195987, 0.26581318, -0.43848559, -0.50764243, 0.40894823, 0.10835179, -1.18520446, 0.13534757, -0.33365937, -0.80715053, -0.4186952, -0.12143661, -0.91870165, 0.85088431, -0.54947834, -0.29578213, -0.91312446, 0.5172665, -1.30011641, 0.27281945, -0.46644996, -0.91437761, 0.28417492, 0.06571091, -0.30686538, 1.12495021, 0.17451964, -0.48169617, -0.08148612, 0.23968106, -0.0314543, -0.48742427, 0.17883, -0.66482461, -0.36565083, 0.74866365, -0.19049339, 0.97029472, 0.61198981, -0.2538125, -0.03642738, -0.07508191, -0.59359894, -0.66356568, 0.24612194, -0.69994796, 0.45725451, -0.11410879, -0.3208622, -0.34083425, -0.17258316, -0.07991489, 0.01203956, 0.0709149, -0.75507055, -0.75028929, 0.36520201, -0.55364953, -0.2487146, 0.69205323, -1.06400511, -1.11187761, 0.25349971, -1.19140635, 0.3671791, 0.14086293, -0.49993116, -1.19564437, -1.13053613, 2.6693409, -1.02340466, -1.09659252, 1.14592482, -0.97452942, -0.34382839, 1.36380647, 0.04367544, 0.78162611, -0.0303058, -0.45248173, 0.41013694, 2.45156379, 0.3701753, 2.59341153, 1.92291553, -0.28273707, 0.00485317, 0.70553879, 0.00984195, 0.96041014, 1.05167098, 0.95136219, -0.38177967, 0.52641656, -0.44764341, -0.20276622, 0.59876853, -0.38730199, 1.27279004, 0.12481846, -0.52874593, 0.54169917, 0.41424383, -0.49788872, -0.22748497, 0.94219837, -0.77177855, -0.35295878, 2.03964708, -0.0120983, 0.23161706, 0.80852867, 0.68142524, -1.45657317, 0.81076437, -0.68314062, 0.4333157, 0.62935708, 0.34216261, 1.41141492, 1.15444012, 0.55058552, 0.04806941, 0.85285468, -0.10605695, 0.08979923, 0.45632943, -0.04254041, 0.22972402, -0.00400708, 0.16471135, -1.0031379, 0.76686181, -0.5436465, 0.49198344, 0.28319001, -0.62625835, -0.05705937, 0.64176267, 0.44862859, 0.99020498, 1.44812009, -1.11288855, 0.33972731, 1.02275629, 1.59780498, 0.00095997, 1.50624842, -0.00132904, 0.7481894, 1.384462, 0.31378724, 0.30896468, 1.72994184, 0.04507009, 0.31155764, 0.98155609, 0.06188438, -0.38323708, 0.51432132, 0.09689379, -0.16778525, 0.24272483]]},
 "free_energy": -468.95235513,
 "mtime": 23.601359589315813,
 "numbers": {"__ndarray__": [[95], "int64", [78, 78, 78, 78, 78, 78, 78, 78, 78, 78, 78, 78, 78, 78, 78, 78, 78, 78, 78, 78, 78, 78, 78, 78, 78, 78, 78, 78, 78, 78, 78, 78, 16, 16, 16, 16, 16, 16, 16, 16, 16, 16, 16, 16, 16, 16, 16, 16, 16, 16, 16, 16, 16, 16, 16, 16, 16, 16, 16, 16, 16, 16, 16, 52, 52, 52, 52, 52, 52, 52, 52, 52, 52, 52, 52, 52, 52, 52, 52, 52, 52, 52, 52, 52, 52, 52, 52, 52, 52, 52, 52, 52, 52, 52, 52]]},
 "pbc": {"__ndarray__": [[3], "bool", [true, true, true]]},
 "positions": {"__ndarray__": [[95, 3], "float64", [-1.7799325830597488, 3.17213460473491, 6.961161141019812, 11.208017433255415, 6.415766045915013, 6.976531014936093, 9.236960053257123, 9.7660690168027, 6.996164192977315, 0.03975321953909879, 0.0453976956649842, 6.880649122668501, 1.8522697469674494, 3.2675508455485334, 7.057385216407426, -0.10524414479313732, 6.446878712355491, 6.917126041629926, -1.9916377255631548, 9.7620821254071, 6.962084737893335, 3.7641274243941054, 0.0173019229593569, 6.897467075875311, 5.570875052490747, 3.1860972973186796, 6.971467299860838, 3.7074509223083307, 6.4106309430246835, 6.875258697101261, 1.8945853844298512, 9.774688155313756, 6.939288399253923, 7.445256914403074, 0.06973849059099982, 6.885826303682686, 9.367211879273945, 3.3014989667242793, 6.960168314054183, 7.459205838035567, 6.478805387260493, 6.962606046437926, 5.707175906292093, 9.72993938514995, 6.841583514016472, 3.7206990828211888, 12.945032686250157, 6.973869326179884, 3.7161330444102356, 0.004741359960475201, 11.77045642124241, 1.886979142819215, 3.213232013889815, 11.780390046808419, 0.05932099843751866, 6.468985663197278, 11.779746940909803, -1.9556276212128307, 9.747308512504084, 11.709695807679877, 7.441068126165431, 0.0337015593224954, 11.841873708181089, 5.569159223492758, 3.21757499922312, 11.824114106701382, 3.6858124558023304, 6.462252365883404, 11.800970427399267, 1.9060422812021807, 9.648887608029712, 11.832319360368981, 11.19102523876578, 0.0821754930072921, 11.78033509914219, 9.341203612962541, 3.286832898412222, 11.832934694883944, 7.459599462083865, 6.50679475466788, 11.784963795329208, 5.641604180472385, 9.677594725204637, 11.771690462511778, 14.915891928839136, 0.0596999667297846, 11.732767281384488, -1.8526013319245467, 3.343653674137712, 11.74969612175889, 11.214422376016717, 6.45412766501305, 11.753110613379146, 9.288196619071332, 9.644418442109517, 11.807594100767773, 1.8191806936602652, 1.1380773609073849, 5.816159291721011, 0.08754274600051522, 4.305017688418339, 5.83672796865732, -1.9048762183621766, 7.647627014484348, 5.874252860617632, -3.6950240429014647, 10.695038300423906, 5.7140689082705425, 5.634016210442428, 1.023515145746297, 5.858239682435708, 3.6867189720917026, 4.314235959397464, 5.800581925895431, 1.7967232988627804, 7.5153446445442516, 5.838101065211984, 0.122969170522238, 10.760833201845257, 5.80884668967086, 9.383535972917786, 1.0817346371091967, 5.721966891414714, 7.409274799102791, 4.363187377594273, 5.778693314767452, 5.568673420218846, 7.5210312362181115, 5.807061783170012, 3.7478360377397495, 10.858247107455192, 5.794267109986563, 13.130295115789378, 1.0999143356520231, 5.767559370326511, 11.10517385955418, 4.382166765274358, 5.709980762229646, 9.414290789286424, 7.529965607303653, 5.885518917497954, 7.479236956711081, 10.88068867233672, 5.755356029247865, 1.8422817942117558, 1.114183886844189, 10.603192634072508, -0.04540216111718199, 4.31021489701724, 10.615433466519088, -1.8514694253834356, 7.525790176229649, 10.554507414856785, -3.7617721457486186, 10.776822140019606, 10.627746107829116, 5.611058275564095, 1.0087777430163005, 10.62468550298342, 1.7997642718312445, 7.468974609141949, 10.5772140916004, 0.01320827842136194, 10.795650227775457, 10.67587530427068, 9.384143822945688, 1.1033089716798907, 10.68043159649317, 7.358394365842233, 4.324841265336911, 10.626067327687231, 5.610268118507122, 7.542187716099869, 10.603528667814723, 3.75691507039708, 10.773297434942648, 10.689533667485769, 13.149388146867185, 1.1135731764538621, 10.602590986882348, 11.204892628499358, 4.25692273405395, 10.677724283320957, 9.441330156688652, 7.525960373812478, 10.688836209022002, 7.417918249709883, 10.78339114615886, 10.640141071454973, 0.0810080809004396, 2.1714415298540315, 8.281529558109346, -1.826939557183779, 5.414507326415342, 8.345644954817283, -3.7523651487816236, 8.649916167220722, 8.312815807098811, -5.611086464661488, 11.852634319516243, 8.423559158594788, 3.762817722177543, 2.0807088836760084, 8.267133666291217, 1.8067357297118787, 5.30416650755507, 8.328740513587094, 0.0060479857680919465, 8.655910915470807, 8.300277424113082, -1.8563036513329103, 11.848313789163281, 8.3104558345893, 7.432833265302571, 2.212704096746521, 8.375816976221145, 5.594421803392179, 5.390026222973686, 8.364310300138163, 3.8287328692421387, 8.511145048934168, 8.325629126782715, 1.8846535586172246, 11.863825986875943, 8.395709816699531, 11.264852938393757, 2.206289992078982, 8.305455596962398, 9.367255200817883, 5.42659778931666, 8.287069949148318, 7.437194153627804, 8.618020700437231, 8.366753190064584, 5.603177676127736, 11.994177604230277, 8.309560009099433, 0.03680841863642934, 2.1107257850097665, 13.293115960942252, -1.9067168459625052, 5.324510189332477, 13.250868148457528, -3.78819303951783, 8.613946442362202, 13.220462252329892, -5.654633039369016, 11.863779543671175, 13.233133739590134, 3.719479103780047, 2.146352685996317, 13.306691406740432, 1.8818139017887536, 5.428743072091947, 13.233335280488653, -0.0012019733876256352, 8.579539191498101, 13.290988672954358, -1.8498629883774356, 11.850199162721726, 13.25939475670741, 7.44401562784947, 2.091231277291372, 13.254136046845499, 5.6643301739111305, 5.356418035627241, 13.167390543066022, 3.6448939040338026, 8.604863012793633, 13.243552372534959, 1.8899822391314711, 11.787196783651279, 13.202588788177204, 11.24658934744572, 2.1933180144308917, 13.178410823201006, 9.33244756703803, 5.4146651884247206, 13.248843812956178, 7.4356119816223565, 8.660076143635262, 13.331249244571612, 5.573053387725503, 11.923895515292275, 13.30118255605861]]},
 "stress": {"__ndarray__": [[6], "float64", [-0.025493396570476286, -0.027380387805244398, -0.017650397960419423, -0.0013955285958944883, 0.00011978694327980548, -0.0002759072216265859]]},
 "unique_id": "57a6b2fbbce8d158a3322f827347209d",
 "user": "lpan"},
"15": {
 "calculator": "vasp",
 "calculator_parameters": {"kpoints_generation": {"divisions": [2, 2, 1], "usershift": [0.0, 0.0, 0.0], "genvec1": [0.5, -0.0, 0.0], "genvec2": [0.0, 0.5, 0.0], "genvec3": [0.0, 0.0, 1.0], "shift": [0.0, 0.0, 0.0]}, "system": "PtSTe", "lcompat": false, "prec": "normal", "enmax": 520.0, "enaug": 368.792, "ediff": 1e-06, "ialgo": 68, "iwavpr": 10, "nbands": 420, "nelect": 698.0, "turbo": 0, "irestart": 0, "nreboot": 0, "nmin": 0, "eref": 0.0, "ismear": 0, "sigma": 0.05, "kspacing": 0.5, "kgamma": true, "lreal": true, "ropt": [-0.0005, -0.0005, -0.0005], "lmaxpaw": -100, "lmaxmix": 2, "nlspline": false, "istart": 0, "icharg": 2, "iniwav": 1, "ispin": 1, "lnoncollinear": false, "magmom": [1.0, 1.0, 1.0, 1.0, 1.0, 1.0, 1.0, 1.0, 1.0, 1.0, 1.0, 1.0, 1.0, 1.0, 1.0, 1.0, 1.0, 1.0, 1.0, 1.0, 1.0, 1.0, 1.0, 1.0, 1.0, 1.0, 1.0, 1.0, 1.0, 1.0, 1.0, 1.0, 1.0, 1.0, 1.0, 1.0, 1.0, 1.0, 1.0, 1.0, 1.0, 1.0, 1.0, 1.0, 1.0, 1.0, 1.0, 1.0, 1.0, 1.0, 1.0, 1.0, 1.0, 1.0, 1.0, 1.0, 1.0, 1.0, 1.0, 1.0, 1.0, 1.0, 1.0, 1.0, 1.0, 1.0, 1.0, 1.0, 1.0, 1.0, 1.0, 1.0, 1.0, 1.0, 1.0, 1.0, 1.0, 1.0, 1.0, 1.0, 1.0, 1.0, 1.0, 1.0, 1.0, 1.0, 1.0, 1.0, 1.0, 1.0, 1.0, 1.0, 1.0, 1.0, 1.0], "nupdown": -1.0, "lsorbit": false, "saxis": [0.0, 0.0, 1.0], "lspiral": false, "qspiral": [0.0, 0.0, 0.0], "lzeroz": false, "lasph": false, "lmetagga": false, "nelm": 1, "nelmdl": -5, "nelmin": 2, "enini": 520.0, "ldiag": true, "lsubrot": false, "weimin": 0.0, "ebreak": 0.0, "deper": 0.3, "nrmm": 4, "time": 0.4, "amix": 0.4, "bmix": 1.0, "amin": 0.1, "amix_mag": 1.6, "bmix_mag": 1.0, "imix": 4, "mixfirst": false, "maxmix": -45, "wc": 100.0, "inimix": 1, "mixpre": 1, "mremove": 5, "ldipol": false, "lmono": false, "idipol": 0, "epsilon": 1.0, "dipol": [-100.0, -100.0, -100.0], "efield": 0.0, "ngx": 84, "ngy": 84, "ngz": 112, "ngxf": 168, "ngyf": 168, "ngzf": 224, "addgrid": false, "nsw": 0, "ibrion": -1, "mdalgo": 0, "isif": 4, "pstress": 0.0, "ediffg": 1e-05, "nfree": 1, "potim": 0.25, "smass": -3.0, "scalee": 1.0, "tebeg": 0.0001, "teend": 0.0001, "nblock": 1, "kblock": 1, "npaco": 256, "apaco": 16.0, "isym": 0, "symprec": 1e-05, "lorbit": 0, "rwigs": [-1.0, -1.0, -1.0], "nedos": 301, "emin": 10.0, "emax": -10.0, "efermi": 0.0, "nwrite": 2, "lwave": false, "ldownsample": false, "lcharg": true, "lpard": false, "lvtot": false, "lvhar": false, "lelf": false, "loptics": false, "stm": [0.0, 0.0, 0.0, 0.0, 0.0, 0.0, 0.0], "npar": 28, "nsim": 4, "nblk": -1, "lplane": true, "lscalapack": true, "lscaaware": false, "lscalu": false, "lasync": false, "lorbitalreal": false, "idiot": 3, "ispecial": 0, "lmusic": false, "pomass": [195.08, 32.066, 127.6], "darwinr": [0.0, 0.0, 0.0], "darwinv": [1.0, 1.0, 1.0], "lcorr": true, "gga_compat": true, "lberry": false, "icorelevel": 0, "ldau": false, "i_constrained_m": 0, "gga": "--", "voskown": 0, "lhfcalc": false, "precfock": "", "lsymgrad": false, "lhfone": false, "lrhfcalc": false, "lthomas": false, "lmodelhf": false, "encut4o": -1.0, "exxoep": 0, "fourorbit": 0, "aexx": 0.0, "hfalpha": 0.0, "mcalpha": 0.0, "aldax": 1.0, "aggax": 1.0, "aldac": 1.0, "aggac": 1.0, "nkredx": 1, "nkredy": 1, "nkredz": 1, "shiftred": false, "oddonly": false, "evenonly": false, "lmaxfock": 0, "nmaxfockae": 0, "lfockaedft": false, "hfscreen": 0.0, "hfscreenc": 0.0, "nbandsgwlow": 0, "luse_vdw": false, "zab_vdw": -0.8491, "param1": 0.1234, "param2": 1.0, "param3": 0.0, "model_gw": 0, "model_eps0": 24.260063, "model_alpha": 1.0, "lepsilon": false, "lrpa": false, "lnabla": false, "lvel": false, "kinter": 0, "cshift": -0.1, "omegamax": -30.0, "deg_threshold": 0.002, "rtime": -0.1, "wplasmai": 0.0, "dfield": [0.0, 0.0, 0.0], "wplasma": [0.0, 0.0, 0.0, 0.0, 0.0, 0.0, 0.0, 0.0, 0.0], "nucind": false, "magpos": [0.0, 0.0, 0.0], "lnicsall": true, "orbitalmag": false, "lmagbloch": false, "lchimag": false, "lgauge": true, "magatom": 0, "magdipol": [0.0, 0.0, 0.0], "avecconst": [0.0, 0.0, 0.0], "ladder": false, "lrpaforce": false, "lfxc": false, "lhartree": true, "ibse": 0, "kpoint": [-1, 0, 0, 0], "ltcte": false, "ltete": false, "ltriplet": false, "lfxceps": false, "lfxheg": false, "naturalo": 2, "l2order": false, "lmp2lt": false, "lusew": false, "encutgw": -2.0, "encutgwsoft": -2.0, "encutlf": -1.0, "lmaxmp2": -1, "scissor": 0.0, "nomega": 0, "nomegar": 0, "nbandsgw": -1, "nbandso": -1, "nbandsv": -1, "nelmhf": 1, "dim": 3, "antires": 0, "omegamin": -30.0, "omegatl": -200.0, "omegagrid": 140, "selfenergy": false, "lspectral": false, "lspectralgw": false, "lsingles": false, "lfermigw": false, "oddonlygw": false, "evenonlygw": false, "nkredlfx": 1, "nkredlfy": 1, "nkredlfz": 1, "maxmem": 2800, "telescope": 0, "taupar": 1, "omegapar": -1, "lambda": 1.0, "ofield_kappa": 0.0, "ofield_k": [0.0, 0.0, 0.0], "ofield_q6_near": 0.0, "ofield_q6_far": 0.0, "ofield_a": 0.0},
 "cell": {"array": {"__ndarray__": [[3, 3], "float64", [14.95313196, 0.0, 0.0, -7.4765746, 12.94978717, 0.0, 8.981e-05, -5.185e-05, 19.83670261]]}, "__ase_objtype__": "cell"},
 "ctime": 23.601359590037163,
 "energy": -470.30449097,
 "forces": {"__ndarray__": [[95, 3], "float64", [-1.00639085, -0.45728867, 0.12619408, 0.27131, -2.55579101, 0.67231299, -0.527877, -0.0050555, -2.29102149, -0.57396382, 0.90686218, 0.70076001, 0.34493652, 0.11877298, -0.20476065, 2.21696237, -0.15610651, -0.11763873, 1.07625324, 0.49685716, 0.52972823, -0.36045625, 0.48367468, 0.41341071, 1.05137734, 0.23097482, 0.05936424, 0.35358468, -0.96414483, -1.04322253, -0.39630338, -0.31401147, -0.07681762, -1.04232718, -0.50785811, 0.4996871, -0.11875502, 1.95813997, -0.15963, -0.16822345, -1.41736927, -0.82578178, 0.66570923, 0.1629245, -1.16105947, 1.10450498, 0.29959607, -1.45200208, 1.24086221, 1.58458353, -1.28666461, 0.94887974, 2.35866085, -1.84650928, 0.13662479, -0.87567872, 0.01948607, -1.00974923, -0.81814951, -1.89010062, 0.36340684, -0.92607736, -0.24841095, -2.18347131, -1.51539438, 0.30282634, -2.25219953, -0.75368438, -1.09241827, -0.24846, -1.21867471, -0.7270711, -1.06386472, -2.50963772, -0.06745318, 0.27878537, -1.81854232, 0.11182041, -0.86918707, 0.12204215, -1.09542961, -0.66572227, -0.06526685, 0.35496747, -0.5307102, 0.35370183, -0.88396814, -0.99327591, -0.80031433, 0.35599846, -0.68115847, -2.03921988, -1.26821598, -0.28832208, -1.77688071, -0.98470429, 0.3038688, -0.09901693, -0.46871286, -0.1640232, -0.25161447, -0.77997948, -0.69528758, 0.11492377, -1.28502096, -0.02945063, -0.47601372, -0.61657239, 0.14322231, 0.12442016, -0.7378543, -0.04410872, 0.27721288, -1.16820642, -0.53655329, -0.09177249, 0.07645512, -0.09193709, -0.73560745, -0.7345571, 0.81424009, 0.33808146, -1.38594902, 0.05342185, -0.29904321, 0.08733089, 0.40834278, 0.36278674, -0.76468092, -0.40006646, 0.52920441, -0.269741, -0.15387031, -0.47979361, 0.00227158, -0.39725383, 0.45230491, -0.77154489, -0.62133495, 0.28485155, -0.8820025, 0.29791249, -0.18380553, -0.43750006, -0.42072956, -1.06047408, -0.44043062, 0.4418182, 0.22853894, 0.10069253, 0.38356006, 1.11336525, -0.07139363, 0.47909918, -0.41109223, -0.08112116, -0.61020046, -0.11569106, -1.00271551, -0.01473201, 0.35832468, 0.63857554, 1.1526556, 0.23280094, 0.38161078, -0.21599919, 0.36027353, -0.07406789, -0.0389465, 0.30350222, -0.13929943, 0.8424963, 1.36394199, -1.92527091, 0.77189219, 0.49167601, -0.54660273, 0.1834229, 0.49957575, -0.9404642, 1.46763575, 0.73113569, -0.67220963, 0.56009468, -0.16218526, -0.25900919, -1.02610488, 0.22736059, -0.61974595, 1.47310592, 1.12491827, -1.50876361, -0.29148683, -0.95818754, 0.74487931, -0.32194746, -0.04532343, 0.51364176, 1.18153789, 0.24012558, 1.49217265, -0.07614418, 1.68236316, 1.04501953, 0.06739702, -0.76344341, 0.99346322, -0.7709767, -0.12011932, 0.81621324, 0.06097942, 1.17401154, 0.07225113, -0.27014358, -0.19654371, 0.72789892, -0.88464183, 0.62804728, 0.72588734, -0.2673324, -0.21323635, 0.29152958, -1.15109811, 0.62353296, 2.33651844, -0.43366118, -0.87368708, 1.14763854, 0.81770245, -0.03166089, 0.86983506, 0.43064792, -0.27337923, -0.63450556, -0.53310731, 0.44220314, 2.35101739, 0.45160386, 0.19571289, 0.39603182, -1.10164852, -0.18446782, 1.21126894, 0.76284329, -0.24759596, 0.71405328, -0.02888728, 1.65667236, 1.90685256, -0.75001768, 0.36813912, 2.17743129, 0.58399519, 0.33801307, 1.28103952, 0.82741434, -0.46663874, 1.02357751, 0.43274106, 0.41021789, 0.97577846, 0.67467916, 0.69699615, 1.0367595, 0.08977957, 0.261285, 1.22323522, -1.02952782, -0.41306134, 1.36073279, 0.2315843, 0.64908203, 0.54680183, 0.38060956, 1.737987, 0.96092338, 1.17287984, 0.73466027, 2.10262633, 0.49920556, 0.16045179, 0.83914871, -0.14394962, 0.05310944, 0.62308249]]},
 "free_energy": -470.32953907,
 "mtime": 23.601359590037163,
 "numbers": {"__ndarray__": [[95], "int64", [78, 78, 78, 78, 78, 78, 78, 78, 78, 78, 78, 78, 78, 78, 78, 78, 78, 78, 78, 78, 78, 78, 78, 78, 78, 78, 78, 78, 78, 78, 78, 78, 16, 16, 16, 16, 16, 16, 16, 16, 16, 16, 16, 16, 16, 16, 16, 16, 16, 16, 16, 16, 16, 16, 16, 16, 16, 16, 16, 16, 16, 16, 16, 16, 52, 52, 52, 52, 52, 52, 52, 52, 52, 52, 52, 52, 52, 52, 52, 52, 52, 52, 52, 52, 52, 52, 52, 52, 52, 52, 52, 52, 52, 52, 52]]},
 "pbc": {"__ndarray__": [[3], "bool", [true, true, true]]},
 "positions": {"__ndarray__": [[95, 3], "float64", [-1.79846758769614, 3.277904540436634, 6.976834119751974, -3.7740622071923733, 6.592909260171246, 6.939380044819981, -5.57177331176824, 9.70846565883283, 7.040038416709034, -7.440290483376973, 12.890356537794082, 6.903498822037934, 1.847756461407531, 3.256897567178572, 6.96076916777624, -0.13019735009847663, 6.479162701743129, 7.000727428045719, -1.9387881775871625, 9.697171977643926, 6.957135282225114, -3.733450478876399, 12.937285074014595, 6.929516839548237, 5.597318247890858, 3.223425949777195, 6.97741414493629, 3.7402847950322786, 6.471680225036025, 7.035037187247001, 1.8852200099255987, 9.708496683892692, 6.961775682066671, 7.524724233016203, 0.00035030843975450003, 6.929648951987619, 9.36547843876448, 3.145585876153858, 6.95404908803305, 7.508717091168833, 6.507993455189415, 6.953181232293862, 5.616365139654412, 9.711376705482067, 6.966013595212272, 3.73108875290097, 12.928335965318546, 7.039611530868868, -3.7821616856351925, 12.857828769931704, 11.798495600381646, 1.8092230479241056, 3.1571806705315373, 11.880456888225643, 0.055213394066107466, 6.493631417560916, 11.788003968371214, -1.7936792468478209, 9.74659257724345, 11.835955031223342, -0.003914652412733082, 12.944596538760187, 11.779038572259601, 5.675290286449389, 3.2722225547976955, 11.785394648509897, 3.862712626471687, 6.478964155310197, 11.816431946881607, 1.9098058980610693, 9.76060111233305, 11.846162006551317, 11.252829195281214, 0.0853133285576766, 11.741266514984769, 9.318272008362218, 3.262443928872472, 11.729208973670307, 7.498736876989056, 6.481422946022382, 11.81083779837856, 5.6494838724529615, 9.681754632924244, 11.703941576986766, -7.436595450161375, 12.932543150356297, 11.823034990079396, -1.8255503706035268, 3.2953302680889904, 11.742138338064477, -3.707405507867759, 6.537211744733222, 11.82992784750232, -5.5688497315857735, 9.774687597226514, 11.859397054532709, 1.8281099992498173, 1.0913469248094279, 5.752695729060838, 0.018981275515201117, 4.392931523565154, 5.8133863190631585, -1.8438840202562292, 7.575695798773345, 5.851069706277324, -3.7655336512316353, 10.827861746525395, 5.786735709106623, 5.587357882167822, 1.0779203294550335, 5.801099068732473, 3.7461670714268522, 4.287468771551199, 5.891161864289421, 1.9374442117284822, 7.541733982030023, 5.738175064383292, 0.002022291752805704, 10.836120021736884, 5.810862098656037, 9.330602477956564, 1.0125664869182025, 5.859107934908947, 7.486573951469505, 4.338947207866103, 5.721925631073284, 5.557794844579391, 7.470847735322731, 5.794690226853235, 3.7914151677478545, 10.737986525532524, 5.764773702178989, 13.11152854588573, 1.1541671549155024, 5.7390923135119785, 11.27746759665903, 4.272864294199882, 5.828755201144309, 9.406687195409043, 7.5899322074634465, 5.778508833433179, 7.472054278243099, 10.770617302906285, 5.752087139024763, 1.919136357996794, 1.1068413020408543, 10.62441731076413, 0.04550541630471218, 4.3313199273111875, 10.670655672712911, -1.9344360259971731, 7.474541007591334, 10.553520142167887, -3.7640513111754363, 10.807076721380461, 10.580653180731897, 5.674118559728248, 1.0863804720438224, 10.688028061757672, 3.689122283650878, 4.313258743753724, 10.61571574279723, 1.7970962578621452, 7.488955994380797, 10.629384222730648, 0.061826948538612404, 10.75124996738956, 10.615851624210107, 9.34662889598239, 1.0536232825153258, 10.560590736446196, 7.420009593096912, 4.2260624277112715, 10.74908642422638, 5.623191539613728, 7.492373168862898, 10.585716102339047, 3.7251140878804114, 10.748401655521421, 10.667759117397798, 12.994247029515195, 1.0650053525620344, 10.616212453830585, 11.166787947947192, 4.365066574164861, 10.613659866938727, 9.464119693377885, 7.575125564885506, 10.67770186784701, 7.412059470743868, 10.703422265428896, 10.712646203164784, 0.03604655425868236, 2.1713825656876122, 8.347383840168076, -1.949444146735021, 5.414307991447529, 8.409627842351785, -3.798219696293326, 8.619542724041231, 8.402860947990437, -5.599430250859829, 11.793454708012133, 8.37042833595714, 3.7216422168511527, 2.1868993209535206, 8.323938246252238, 1.8775484684097654, 5.422658085637602, 8.382302982873538, -0.027817254590010644, 8.567532960073992, 8.422658572296296, -1.8424851865822582, 11.889320669390036, 8.327795691441779, 7.540942788070639, 2.0974290070040134, 8.364068490733347, 5.679605562123139, 5.3990791839455445, 8.404764477972892, 3.815400449979517, 8.614451537782308, 8.24559795010267, 1.8958292356647437, 11.87657400840814, 8.3492096102763, 11.20723241247399, 2.168826000324205, 8.354415752876296, 9.312115177726191, 5.397921993131787, 8.453478262040374, 7.4995486815509445, 8.60182339053308, 8.258143672668364, 5.623604261326149, 11.854912792489515, 8.390114676361355, 0.020550786135033045, 2.1713248025985643, 13.254845407330832, -1.862711323296508, 5.434068483144528, 13.25606933188187, -3.66188405734892, 8.569660934849162, 13.203187658229002, -5.5653405812380115, 11.856809896013697, 13.211213786472031, 3.7105595833838687, 2.1077223502149898, 13.190455073924719, -0.014085087512347437, 8.624794676789257, 13.243907052777626, -1.9074677100420254, 11.84863467008697, 13.270430906204483, 7.417732650423729, 2.054391568235178, 13.263707057487798, 5.598582528805758, 5.358145922126087, 13.2678553087376, 3.8751130327564107, 8.64390766436414, 13.191227911858405, 1.889906464921707, 11.873080839442162, 13.28970166768902, 11.18508188641996, 2.076541797037198, 13.21173787215499, 9.249658879029003, 5.307548172898854, 13.15052121279945, 7.443492559793846, 8.632034093319048, 13.256336929000076, 5.62127084499888, 11.851905496675188, 13.232615803284988]]},
 "stress": {"__ndarray__": [[6], "float64", [-0.02498940306594193, -0.027066894571427767, -0.01670402566268679, -0.001680015720523988, 0.0006229597767452332, -0.00026847187408415846]]},
 "unique_id": "b87b7afa0d4d6d072de7b7062080f8d8",
 "user": "lpan"},
"16": {
 "calculator": "vasp",
 "calculator_parameters": {"kpoints_generation": {"divisions": [2, 2, 1], "usershift": [0.0, 0.0, 0.0], "genvec1": [0.5, -0.0, 0.0], "genvec2": [0.0, 0.5, 0.0], "genvec3": [0.0, 0.0, 1.0], "shift": [0.0, 0.0, 0.0]}, "system": "PtSTe", "lcompat": false, "prec": "normal", "enmax": 520.0, "enaug": 368.792, "ediff": 1e-06, "ialgo": 68, "iwavpr": 10, "nbands": 420, "nelect": 688.0, "turbo": 0, "irestart": 0, "nreboot": 0, "nmin": 0, "eref": 0.0, "ismear": 0, "sigma": 0.05, "kspacing": 0.5, "kgamma": true, "lreal": true, "ropt": [-0.0005, -0.0005, -0.0005], "lmaxpaw": -100, "lmaxmix": 2, "nlspline": false, "istart": 0, "icharg": 2, "iniwav": 1, "ispin": 1, "lnoncollinear": false, "magmom": [1.0, 1.0, 1.0, 1.0, 1.0, 1.0, 1.0, 1.0, 1.0, 1.0, 1.0, 1.0, 1.0, 1.0, 1.0, 1.0, 1.0, 1.0, 1.0, 1.0, 1.0, 1.0, 1.0, 1.0, 1.0, 1.0, 1.0, 1.0, 1.0, 1.0, 1.0, 1.0, 1.0, 1.0, 1.0, 1.0, 1.0, 1.0, 1.0, 1.0, 1.0, 1.0, 1.0, 1.0, 1.0, 1.0, 1.0, 1.0, 1.0, 1.0, 1.0, 1.0, 1.0, 1.0, 1.0, 1.0, 1.0, 1.0, 1.0, 1.0, 1.0, 1.0, 1.0, 1.0, 1.0, 1.0, 1.0, 1.0, 1.0, 1.0, 1.0, 1.0, 1.0, 1.0, 1.0, 1.0, 1.0, 1.0, 1.0, 1.0, 1.0, 1.0, 1.0, 1.0, 1.0, 1.0, 1.0, 1.0, 1.0, 1.0, 1.0, 1.0, 1.0, 1.0], "nupdown": -1.0, "lsorbit": false, "saxis": [0.0, 0.0, 1.0], "lspiral": false, "qspiral": [0.0, 0.0, 0.0], "lzeroz": false, "lasph": false, "lmetagga": false, "nelm": 1, "nelmdl": -5, "nelmin": 2, "enini": 520.0, "ldiag": true, "lsubrot": false, "weimin": 0.0, "ebreak": 0.0, "deper": 0.3, "nrmm": 4, "time": 0.4, "amix": 0.4, "bmix": 1.0, "amin": 0.1, "amix_mag": 1.6, "bmix_mag": 1.0, "imix": 4, "mixfirst": false, "maxmix": -45, "wc": 100.0, "inimix": 1, "mixpre": 1, "mremove": 5, "ldipol": false, "lmono": false, "idipol": 0, "epsilon": 1.0, "dipol": [-100.0, -100.0, -100.0], "efield": 0.0, "ngx": 84, "ngy": 84, "ngz": 112, "ngxf": 168, "ngyf": 168, "ngzf": 224, "addgrid": false, "nsw": 0, "ibrion": -1, "mdalgo": 0, "isif": 4, "pstress": 0.0, "ediffg": 1e-05, "nfree": 1, "potim": 0.25, "smass": -3.0, "scalee": 1.0, "tebeg": 0.0001, "teend": 0.0001, "nblock": 1, "kblock": 1, "npaco": 256, "apaco": 16.0, "isym": 0, "symprec": 1e-05, "lorbit": 0, "rwigs": [-1.0, -1.0, -1.0], "nedos": 301, "emin": 10.0, "emax": -10.0, "efermi": 0.0, "nwrite": 2, "lwave": false, "ldownsample": false, "lcharg": true, "lpard": false, "lvtot": false, "lvhar": false, "lelf": false, "loptics": false, "stm": [0.0, 0.0, 0.0, 0.0, 0.0, 0.0, 0.0], "npar": 28, "nsim": 4, "nblk": -1, "lplane": true, "lscalapack": true, "lscaaware": false, "lscalu": false, "lasync": false, "lorbitalreal": false, "idiot": 3, "ispecial": 0, "lmusic": false, "pomass": [195.08, 32.066, 127.6], "darwinr": [0.0, 0.0, 0.0], "darwinv": [1.0, 1.0, 1.0], "lcorr": true, "gga_compat": true, "lberry": false, "icorelevel": 0, "ldau": false, "i_constrained_m": 0, "gga": "--", "voskown": 0, "lhfcalc": false, "precfock": "", "lsymgrad": false, "lhfone": false, "lrhfcalc": false, "lthomas": false, "lmodelhf": false, "encut4o": -1.0, "exxoep": 0, "fourorbit": 0, "aexx": 0.0, "hfalpha": 0.0, "mcalpha": 0.0, "aldax": 1.0, "aggax": 1.0, "aldac": 1.0, "aggac": 1.0, "nkredx": 1, "nkredy": 1, "nkredz": 1, "shiftred": false, "oddonly": false, "evenonly": false, "lmaxfock": 0, "nmaxfockae": 0, "lfockaedft": false, "hfscreen": 0.0, "hfscreenc": 0.0, "nbandsgwlow": 0, "luse_vdw": false, "zab_vdw": -0.8491, "param1": 0.1234, "param2": 1.0, "param3": 0.0, "model_gw": 0, "model_eps0": 24.51814878, "model_alpha": 1.0, "lepsilon": false, "lrpa": false, "lnabla": false, "lvel": false, "kinter": 0, "cshift": -0.1, "omegamax": -30.0, "deg_threshold": 0.002, "rtime": -0.1, "wplasmai": 0.0, "dfield": [0.0, 0.0, 0.0], "wplasma": [0.0, 0.0, 0.0, 0.0, 0.0, 0.0, 0.0, 0.0, 0.0], "nucind": false, "magpos": [0.0, 0.0, 0.0], "lnicsall": true, "orbitalmag": false, "lmagbloch": false, "lchimag": false, "lgauge": true, "magatom": 0, "magdipol": [0.0, 0.0, 0.0], "avecconst": [0.0, 0.0, 0.0], "ladder": false, "lrpaforce": false, "lfxc": false, "lhartree": true, "ibse": 0, "kpoint": [-1, 0, 0, 0], "ltcte": false, "ltete": false, "ltriplet": false, "lfxceps": false, "lfxheg": false, "naturalo": 2, "l2order": false, "lmp2lt": false, "lusew": false, "encutgw": -2.0, "encutgwsoft": -2.0, "encutlf": -1.0, "lmaxmp2": -1, "scissor": 0.0, "nomega": 0, "nomegar": 0, "nbandsgw": -1, "nbandso": -1, "nbandsv": -1, "nelmhf": 1, "dim": 3, "antires": 0, "omegamin": -30.0, "omegatl": -200.0, "omegagrid": 140, "selfenergy": false, "lspectral": false, "lspectralgw": false, "lsingles": false, "lfermigw": false, "oddonlygw": false, "evenonlygw": false, "nkredlfx": 1, "nkredlfy": 1, "nkredlfz": 1, "maxmem": 2800, "telescope": 0, "taupar": 1, "omegapar": -1, "lambda": 1.0, "ofield_kappa": 0.0, "ofield_k": [0.0, 0.0, 0.0], "ofield_q6_near": 0.0, "ofield_q6_far": 0.0, "ofield_a": 0.0},
 "cell": {"array": {"__ndarray__": [[3, 3], "float64", [14.95313196, 0.0, 0.0, -7.4765746, 12.94978717, 0.0, 8.981e-05, -5.185e-05, 19.83670261]]}, "__ase_objtype__": "cell"},
 "ctime": 23.601359590789006,
 "energy": -459.58098864,
 "forces": {"__ndarray__": [[94, 3], "float64", [0.07202156, -0.30421463, -0.11691428, 1.34373233, 0.35113151, 1.25699711, -1.83304103, 0.6855707, -3.2262192, -0.10448203, 1.23389396, -0.58247962, -1.14780011, 0.8188379, -1.97376249, -0.24027537, -0.25381682, -0.38820127, -1.6394823, 1.11186344, -1.08316192, -0.98797316, -0.73888604, -0.37129226, 1.83456281, -0.48978126, 0.10841189, 1.3996189, 1.16732849, -1.22264449, 1.76399119, 1.15043943, -0.73553952, -1.88991511, 0.68238385, -1.9075571, -0.53215782, -0.47868799, -0.46301546, 2.11449689, 2.04918353, 0.09355764, 0.60919248, 0.72273331, -1.57319885, -1.7021583, -0.18026418, -0.24884372, -0.51525376, 0.15959815, -0.46844368, 1.31540878, 1.3471417, -2.30497893, 0.4593037, 0.47943935, -0.37873873, -1.26170999, -0.00883839, -0.81684985, -1.88441873, 1.48571651, -0.09173719, -0.50687991, -1.11813812, -0.57956711, 1.24775285, -1.10456983, -0.84325905, 0.85673291, -0.75472968, -1.89990493, -0.93794938, 0.67232688, -0.77608929, -0.36727896, -2.66349686, -0.31813476, -1.93546398, -0.33896196, 0.21703581, 0.60307273, 1.5200236, 0.0936048, -0.48147922, -1.44598757, -2.92435302, -0.03269827, -0.47107975, 0.4173339, -0.12474215, -1.04068939, -3.36715169, 0.6491351, 0.73494314, -0.28814768, -0.04534394, 0.00494488, -0.08366796, -0.53463569, 0.23410461, -0.5894754, 0.5151312, -0.0644556, -0.21064901, -0.2676454, 0.23675008, 0.57959726, -1.43326951, 0.53224501, -0.61188932, 0.59724798, -0.66859514, -0.61815503, -0.27852227, 0.04146231, 0.02899687, -0.06923788, -0.37587622, -0.59149078, -0.28917322, -0.26040998, -0.59473994, -0.14030188, 0.18216519, -0.54848673, 0.32053417, 0.46267616, -0.32363473, 0.40752613, -0.59157824, -1.0284617, 0.43659484, -0.90677966, -1.26589114, -0.73615056, 1.08936082, -1.28688401, -0.46034848, -0.44077888, -0.06638828, 0.64679863, 0.77536597, -0.63181298, 0.60536928, 0.13989714, -0.63952755, 1.16152773, 0.85229704, -0.51080617, 0.35076065, -0.22016963, -0.14884129, 0.4883167, 0.1661879, -0.16706178, -0.49463842, 0.36116644, 0.05111309, 0.01193198, -0.15209799, -0.49819767, -0.10973899, -0.83570631, -0.76837764, 0.2269751, 0.40263845, -0.63554672, 0.18402509, 0.52951091, -0.51839829, 0.25838697, -0.77803633, -0.80692064, -0.50447323, 0.57022838, -0.66088616, 0.15549915, -0.54071418, -0.28486896, -0.09571032, 0.66899924, -0.3002995, 0.65859519, -0.95028423, -0.92371468, -0.35997659, -0.62279843, 0.8974402, -0.20100085, 0.19986991, 0.56952685, 2.49043525, -1.51521901, 1.9837559, 1.4822754, 0.7487343, 0.95997808, 0.80255085, -0.33114882, 1.7191849, -0.27580868, -1.24280726, 1.81094914, -0.2172494, -0.72955752, 1.79341456, 0.69582388, 0.10904596, 0.39411853, -0.33550326, 0.32266796, 0.84393238, -1.75220421, -1.30732631, 1.33239432, -1.06560027, -0.57241484, 1.65681779, 2.07648284, -0.82986291, 1.71207314, 0.86667724, 0.12014099, 1.31734627, -0.83985995, 0.10138957, 1.04072119, -0.7569957, -1.77506445, 1.26356101, -0.53472068, -0.65407558, 0.99136707, -1.44390137, -1.76038671, 3.45492292, -0.20979025, 2.34541261, 1.8654479, 1.43799777, -0.91884088, 1.27195789, -0.20269228, 1.41430864, 2.16402709, 0.95901132, 0.20728158, 0.44538567, 0.28324227, -0.18582763, 0.0917605, 0.11196923, -0.52014001, 0.70181546, 0.66653576, 0.21032542, 0.35215761, 0.43169742, -0.59209976, 0.74317462, 0.16669347, 1.14033958, 0.49658951, 0.1551914, -0.18490071, 0.50825502, -0.45033667, -0.35976375, 2.21547994, 0.15663024, 1.31482392, 2.56751767, -1.07423391, 0.43947516, 1.28896446, -0.70082488, 0.70987493, 1.74094848, -0.07240901, -0.72638701, 1.22362573]]},
 "free_energy": -459.59975989,
 "mtime": 23.601359590789006,
 "numbers": {"__ndarray__": [[94], "int64", [78, 78, 78, 78, 78, 78, 78, 78, 78, 78, 78, 78, 78, 78, 78, 78, 78, 78, 78, 78, 78, 78, 78, 78, 78, 78, 78, 78, 78, 78, 78, 16, 16, 16, 16, 16, 16, 16, 16, 16, 16, 16, 16, 16, 16, 16, 16, 16, 16, 16, 16, 16, 16, 16, 16, 16, 16, 16, 16, 16, 16, 16, 52, 52, 52, 52, 52, 52, 52, 52, 52, 52, 52, 52, 52, 52, 52, 52, 52, 52, 52, 52, 52, 52, 52, 52, 52, 52, 52, 52, 52, 52, 52, 52]]},
 "pbc": {"__ndarray__": [[3], "bool", [true, true, true]]},
 "positions": {"__ndarray__": [[94, 3], "float64", [-1.8807701774778924, 3.3200538099110837, 6.960307567706504, 11.167308519825282, 6.518166136980802, 6.863093244124599, -5.546920755452491, 9.745033597731554, 7.062459643302091, 7.478934389714598, 12.924188426742997, 6.982700229447803, 1.9396176793791582, 3.204463501218332, 7.006186290236965, 0.00048167008204612045, 6.48351943364726, 6.987334678278577, -1.761869455405363, 9.634421912341136, 6.979554525147909, 3.7880450811178585, 0.012743529104269402, 6.923777486382086, 5.571581484778961, 3.2447509780482493, 6.940783491529639, 3.6679385515979726, 6.403575248733756, 6.975397545748957, 1.77861474813461, 9.640159502121579, 7.007261241151401, 0.059228207069319465, 12.919149801925927, 6.979688224523501, 9.358752431501847, 3.2996525939544106, 6.95715174668828, 7.376287433350345, 6.3926512623159955, 6.900778218274973, 5.58810014680235, 9.67903219832885, 6.997666029731918, 3.833090372517878, 12.941399172467658, 6.948236735801293, -3.6782244447423458, 12.943517671836442, 11.786749296931132, 1.8392394849026985, 3.2106050151701964, 11.88134874637499, -0.024933940978247273, 6.430219466962664, 11.769171796381386, -1.8254237496557975, 9.694031253373529, 11.817100443759562, 0.10834294799073027, 12.886417165859985, 11.776582193375404, 5.638609195389517, 3.2690471885922108, 11.765842404215324, 1.7979785127722587, 9.731815524452207, 11.756246994428814, 11.196754283225735, 0.0007333336928692, 11.796142173983993, 9.372680083983104, 3.215673857548767, 11.817770924307782, 7.523032768884028, 6.581713717984631, 11.76904444475063, 5.69742328956609, 9.68777836798238, 11.74887151003139, 7.447520486453865, 12.854267928474224, 11.763673855885997, 13.070928575832886, 3.2237745675901346, 11.878532331338421, -3.715612757192473, 6.535348227065937, 11.747404784240407, -5.634487916896918, 9.778990071427275, 11.894818660915282, 1.7993659020863304, 0.9518676643636282, 5.7342519597081125, 0.05387189662927012, 4.320755809015315, 5.743283412039419, -1.769098505148919, 7.529812235511428, 5.75460759045839, -3.792311452050919, 10.787084281699643, 5.740828620091432, 5.686468887706483, 1.0021131666060312, 5.60875744105026, 3.867542460209035, 4.241999024802983, 5.767607970247905, 1.7527724548183703, 7.608432686459099, 5.769116154747343, 0.036773645547031004, 10.753647880011961, 5.710879166490854, 9.397340528166328, 1.1369132427651978, 5.790249384239933, 7.500129764347246, 4.311345062948635, 5.745667783693142, 5.548783362557655, 7.504924901245958, 5.771742732539934, 3.691077468048289, 10.682190887409828, 5.7860543183719715, 13.072200210086278, 1.1972742769416762, 5.838181403857555, 11.171106325830051, 4.431380472724922, 5.81527278948137, 9.337084955412994, 7.480405134643211, 5.8182580148571486, 7.563770210839108, 10.830009579326699, 5.744422832237338, 1.8197275285672876, 0.9673210160029511, 10.64586296832283, -0.06091864636445835, 4.278448516705024, 10.678134506330931, -1.958648369273246, 7.514596371842623, 10.607247851187072, -3.763615316268945, 10.812791137119726, 10.606034638455444, 5.609977502503276, 1.081318342563395, 10.611007303065717, 1.9158733350538346, 7.473983966329389, 10.58065099869461, -0.017178113122032733, 10.79548411515905, 10.61364856001824, 9.360518643034458, 1.1582320938225072, 10.643587896900486, 7.466935545660624, 4.298702916397296, 10.668159422056467, 5.570309425468773, 7.469840066763177, 10.71691228442809, 3.6934985090550025, 10.853047908699777, 10.645171460869843, 13.12061781579561, 1.0117240354965358, 10.641173373458798, 11.204809866385247, 4.359301940261501, 10.627488032328158, 9.371334676938897, 7.574748429946263, 10.592823394517184, 7.434351916056186, 10.812191706440109, 10.649851137382568, 0.019911067587586775, 2.237092442923005, 8.321683209899533, -1.8989184787448874, 5.452155150308685, 8.367208244022457, -3.7988116197566395, 8.707709030455973, 8.299402030426904, -5.676309801391386, 11.882933453345, 8.374476808592814, 3.738362384197452, 2.1451530080328367, 8.306539672760033, 1.8570146300776482, 5.46890394385233, 8.345474160807811, 0.012067502951538196, 8.624478781498913, 8.407803064078692, -1.9156696745193116, 11.82869529841638, 8.34151197782849, 7.485047565692537, 2.1425353236762876, 8.312040390393786, 5.677323901859115, 5.481256666750617, 8.375729694729662, 3.769298474140679, 8.619568241116527, 8.301481313594484, 1.8004170677284905, 11.880858729365249, 8.290149398861494, 11.168125179982198, 2.1605207049548643, 8.285501857806999, 9.382184939356312, 5.450239381764401, 8.308877428162623, 7.515800568467016, 8.728283581670194, 8.32642795079682, 5.644282616647235, 11.893061401547623, 8.355671217784481, 0.056465323607237904, 2.1745905906214285, 13.063866759484952, -1.8502257093966896, 5.260098318952566, 13.208016308378328, -3.8426722208799298, 8.730789039034843, 13.257004434042903, -5.555802555001454, 11.859549107868478, 13.183334292788809, 3.712903157811252, 2.18738493830201, 13.228581017974115, 1.913143467616168, 5.455028762723161, 13.25107246649441, 0.012507857735127734, 8.614768094226793, 13.225103445639554, -1.8791978500745827, 11.843957688179078, 13.284499690796574, 7.459607315612371, 2.1761370956199784, 13.295737976293243, 5.5976580008300845, 5.286920465799031, 13.246208903748489, 3.71006528497372, 8.64301215053988, 13.205016602209643, 1.9405527797562518, 11.848660711651076, 13.166565534604471, 11.180808695125066, 2.0370028514626997, 13.16521624209294, 9.482165468195307, 5.383224690586134, 13.18727406029418, 7.5216270127999865, 8.576451382296653, 13.215602656924496, 5.586378654673461, 11.874107785404142, 13.229507788720053]]},
 "stress": {"__ndarray__": [[6], "float64", [-0.028609996866083346, -0.025943738711681496, -0.017966534292347104, 0.0019981474254701596, -0.00039566853726992045, 0.0004968463149852499]]},
 "unique_id": "8cd790388feb66de2f97d231c313250e",
 "user": "lpan"},
"17": {
 "calculator": "vasp",
 "calculator_parameters": {"kpoints_generation": {"divisions": [2, 2, 1], "usershift": [0.0, 0.0, 0.0], "genvec1": [0.5, -0.0, 0.0], "genvec2": [0.0, 0.5, 0.0], "genvec3": [0.0, 0.0, 1.0], "shift": [0.0, 0.0, 0.0]}, "system": "PtSTe", "lcompat": false, "prec": "normal", "enmax": 520.0, "enaug": 368.792, "ediff": 1e-06, "ialgo": 68, "iwavpr": 10, "nbands": 420, "nelect": 688.0, "turbo": 0, "irestart": 0, "nreboot": 0, "nmin": 0, "eref": 0.0, "ismear": 0, "sigma": 0.05, "kspacing": 0.5, "kgamma": true, "lreal": true, "ropt": [-0.0005, -0.0005, -0.0005], "lmaxpaw": -100, "lmaxmix": 2, "nlspline": false, "istart": 0, "icharg": 2, "iniwav": 1, "ispin": 1, "lnoncollinear": false, "magmom": [1.0, 1.0, 1.0, 1.0, 1.0, 1.0, 1.0, 1.0, 1.0, 1.0, 1.0, 1.0, 1.0, 1.0, 1.0, 1.0, 1.0, 1.0, 1.0, 1.0, 1.0, 1.0, 1.0, 1.0, 1.0, 1.0, 1.0, 1.0, 1.0, 1.0, 1.0, 1.0, 1.0, 1.0, 1.0, 1.0, 1.0, 1.0, 1.0, 1.0, 1.0, 1.0, 1.0, 1.0, 1.0, 1.0, 1.0, 1.0, 1.0, 1.0, 1.0, 1.0, 1.0, 1.0, 1.0, 1.0, 1.0, 1.0, 1.0, 1.0, 1.0, 1.0, 1.0, 1.0, 1.0, 1.0, 1.0, 1.0, 1.0, 1.0, 1.0, 1.0, 1.0, 1.0, 1.0, 1.0, 1.0, 1.0, 1.0, 1.0, 1.0, 1.0, 1.0, 1.0, 1.0, 1.0, 1.0, 1.0, 1.0, 1.0, 1.0, 1.0, 1.0, 1.0], "nupdown": -1.0, "lsorbit": false, "saxis": [0.0, 0.0, 1.0], "lspiral": false, "qspiral": [0.0, 0.0, 0.0], "lzeroz": false, "lasph": false, "lmetagga": false, "nelm": 1, "nelmdl": -5, "nelmin": 2, "enini": 520.0, "ldiag": true, "lsubrot": false, "weimin": 0.0, "ebreak": 0.0, "deper": 0.3, "nrmm": 4, "time": 0.4, "amix": 0.4, "bmix": 1.0, "amin": 0.1, "amix_mag": 1.6, "bmix_mag": 1.0, "imix": 4, "mixfirst": false, "maxmix": -45, "wc": 100.0, "inimix": 1, "mixpre": 1, "mremove": 5, "ldipol": false, "lmono": false, "idipol": 0, "epsilon": 1.0, "dipol": [-100.0, -100.0, -100.0], "efield": 0.0, "ngx": 84, "ngy": 84, "ngz": 112, "ngxf": 168, "ngyf": 168, "ngzf": 224, "addgrid": false, "nsw": 0, "ibrion": -1, "mdalgo": 0, "isif": 4, "pstress": 0.0, "ediffg": 1e-05, "nfree": 1, "potim": 0.25, "smass": -3.0, "scalee": 1.0, "tebeg": 0.0001, "teend": 0.0001, "nblock": 1, "kblock": 1, "npaco": 256, "apaco": 16.0, "isym": 0, "symprec": 1e-05, "lorbit": 0, "rwigs": [-1.0, -1.0, -1.0], "nedos": 301, "emin": 10.0, "emax": -10.0, "efermi": 0.0, "nwrite": 2, "lwave": false, "ldownsample": false, "lcharg": true, "lpard": false, "lvtot": false, "lvhar": false, "lelf": false, "loptics": false, "stm": [0.0, 0.0, 0.0, 0.0, 0.0, 0.0, 0.0], "npar": 28, "nsim": 4, "nblk": -1, "lplane": true, "lscalapack": true, "lscaaware": false, "lscalu": false, "lasync": false, "lorbitalreal": false, "idiot": 3, "ispecial": 0, "lmusic": false, "pomass": [195.08, 32.066, 127.6], "darwinr": [0.0, 0.0, 0.0], "darwinv": [1.0, 1.0, 1.0], "lcorr": true, "gga_compat": true, "lberry": false, "icorelevel": 0, "ldau": false, "i_constrained_m": 0, "gga": "--", "voskown": 0, "lhfcalc": false, "precfock": "", "lsymgrad": false, "lhfone": false, "lrhfcalc": false, "lthomas": false, "lmodelhf": false, "encut4o": -1.0, "exxoep": 0, "fourorbit": 0, "aexx": 0.0, "hfalpha": 0.0, "mcalpha": 0.0, "aldax": 1.0, "aggax": 1.0, "aldac": 1.0, "aggac": 1.0, "nkredx": 1, "nkredy": 1, "nkredz": 1, "shiftred": false, "oddonly": false, "evenonly": false, "lmaxfock": 0, "nmaxfockae": 0, "lfockaedft": false, "hfscreen": 0.0, "hfscreenc": 0.0, "nbandsgwlow": 0, "luse_vdw": false, "zab_vdw": -0.8491, "param1": 0.1234, "param2": 1.0, "param3": 0.0, "model_gw": 0, "model_eps0": 24.51814878, "model_alpha": 1.0, "lepsilon": false, "lrpa": false, "lnabla": false, "lvel": false, "kinter": 0, "cshift": -0.1, "omegamax": -30.0, "deg_threshold": 0.002, "rtime": -0.1, "wplasmai": 0.0, "dfield": [0.0, 0.0, 0.0], "wplasma": [0.0, 0.0, 0.0, 0.0, 0.0, 0.0, 0.0, 0.0, 0.0], "nucind": false, "magpos": [0.0, 0.0, 0.0], "lnicsall": true, "orbitalmag": false, "lmagbloch": false, "lchimag": false, "lgauge": true, "magatom": 0, "magdipol": [0.0, 0.0, 0.0], "avecconst": [0.0, 0.0, 0.0], "ladder": false, "lrpaforce": false, "lfxc": false, "lhartree": true, "ibse": 0, "kpoint": [-1, 0, 0, 0], "ltcte": false, "ltete": false, "ltriplet": false, "lfxceps": false, "lfxheg": false, "naturalo": 2, "l2order": false, "lmp2lt": false, "lusew": false, "encutgw": -2.0, "encutgwsoft": -2.0, "encutlf": -1.0, "lmaxmp2": -1, "scissor": 0.0, "nomega": 0, "nomegar": 0, "nbandsgw": -1, "nbandso": -1, "nbandsv": -1, "nelmhf": 1, "dim": 3, "antires": 0, "omegamin": -30.0, "omegatl": -200.0, "omegagrid": 140, "selfenergy": false, "lspectral": false, "lspectralgw": false, "lsingles": false, "lfermigw": false, "oddonlygw": false, "evenonlygw": false, "nkredlfx": 1, "nkredlfy": 1, "nkredlfz": 1, "maxmem": 2800, "telescope": 0, "taupar": 1, "omegapar": -1, "lambda": 1.0, "ofield_kappa": 0.0, "ofield_k": [0.0, 0.0, 0.0], "ofield_q6_near": 0.0, "ofield_q6_far": 0.0, "ofield_a": 0.0},
 "cell": {"array": {"__ndarray__": [[3, 3], "float64", [14.95313196, 0.0, 0.0, -7.4765746, 12.94978717, 0.0, 8.981e-05, -5.185e-05, 19.83670261]]}, "__ase_objtype__": "cell"},
 "ctime": 23.601359591756072,
 "energy": -462.28612212999997,
 "forces": {"__ndarray__": [[94, 3], "float64", [0.86363244, -0.71418109, -0.11218438, 0.14076474, 1.70756188, 0.33856148, -1.18016734, -0.40086325, -0.55404582, -2.00383259, 0.78695318, -0.58205188, 0.78084342, -0.32560673, 1.00281707, -0.71046668, -0.79027608, -0.33873722, -1.14513944, 2.03772134, 0.07156164, 1.53775894, 0.57320531, -0.25071147, -0.25437273, 0.32737042, -2.8841657, -0.55046507, -0.38904806, -0.13875663, -1.26267635, -0.45301312, 0.69238632, -0.90634128, -3.87544864, -1.26843229, -0.34434358, -0.75297392, -0.4044202, 1.63996967, -0.22774773, -0.07832425, -1.12839741, -1.7170626, -1.17825749, 0.74237843, 0.92574389, 0.2773557, 1.03708721, -0.59132368, 0.34685595, 0.55821877, 0.66081235, -0.49351463, -0.32854162, -0.7032185, 0.39234704, -0.2684737, -2.07215745, 0.49413701, 0.33491108, 0.17224316, -1.00762175, 0.49609799, 2.08358348, -2.16713992, 0.58397711, -1.3491675, -0.63248987, -0.26745668, -0.86834822, -0.49960311, -0.50008342, -0.49179344, 1.05740155, -0.65393323, -0.49383426, 0.28225408, 0.70853978, 0.24848029, 0.15534894, 0.3805171, 0.82259765, 0.57936951, 0.32114683, -0.16844693, -0.37873338, -0.18470525, 0.52494673, 0.13185807, 1.36862797, -0.23679091, -0.40127994, 0.15032929, -0.04570635, -1.579583, -0.63199613, 0.20361218, -1.61659278, 0.19665634, -0.6419566, -0.69473944, 0.3113119, -0.47801724, -0.65187947, -1.07351941, 0.09662865, -0.44748805, 0.27890744, 0.52509737, -0.68751835, 0.30568527, -0.10377574, -0.77421723, 0.33472295, 0.14969606, -0.16759548, 0.56344469, 0.71630539, -1.13518905, -0.32930688, 0.81905474, -0.13393562, 0.09224733, 0.44526727, -0.48257232, 0.66985058, 0.30179554, -1.28591238, 0.56705569, 0.3714552, -0.96865505, 0.27647934, -0.6628406, -0.76141081, -0.04250684, 0.07904904, 0.00993585, 0.25582928, -0.88562313, -0.83878498, -0.97691932, 0.10117034, -0.96871809, 0.4394318, 0.0143741, -0.47830957, 0.08744448, -0.25966712, -0.88241051, -1.09663646, 0.34310454, -0.47399242, -0.53208875, -0.10971886, -0.64906963, -0.6519369, -0.29168529, 0.4838869, -0.10130695, 0.25427714, 0.19124259, 0.1624578, 0.0590376, -1.24061841, 0.41482487, -0.62850255, -0.6263145, -0.09492985, 0.30323364, -1.02081599, 0.21264697, -0.85431939, -0.50197852, -0.53076887, 0.2780594, -0.4425875, -0.28394234, -0.43390823, -0.09103222, 0.92829109, -0.34000056, -1.40157938, 0.00819796, -0.19873914, 0.09721497, -0.10140969, -0.37388055, -1.05097823, -0.40789482, 0.73502618, -0.06904189, 0.04875594, 0.02501572, 0.98653805, 0.24174697, -0.75357863, 0.06926668, 1.21904929, -0.02983144, 2.78672807, -1.69826686, -1.48522715, 1.2787996, 0.92217609, 1.05310312, 1.37680172, 1.25988157, 0.27582071, 0.99383061, 0.18251325, -0.31572833, 0.2532599, 1.804047, 1.97945251, 3.26691006, -0.08072933, 0.91744263, 1.99662856, -0.36015316, -0.25687349, 0.3755251, -0.29336919, -0.18172876, 1.06415977, -0.79465881, -0.45264153, 1.20026586, -0.77913709, 0.50823098, 0.40040474, 0.90081076, -0.27502129, -0.11844362, 0.00369737, 0.82829309, 1.92407035, 0.02603416, 0.19131661, 0.19394005, 0.33655021, 1.00381319, 0.64005505, -0.30090212, 0.84390367, 0.69526981, -0.35953295, -0.10884308, 0.52679865, -1.4813424, -0.53128168, 1.37658011, 0.41194201, -0.26873514, 0.01596138, -0.44713218, 0.86165463, 1.43967001, 0.73239309, 0.11623279, 1.92749606, 0.33150813, 0.55921154, 0.25400436, -0.78957646, 0.07719943, 0.22085739, 0.7870124, 0.85646052, 1.5593914, -0.43139562, 0.22267722, 0.57323077, -0.49616081, 0.73640925, 0.32843419, -0.22838286, -0.32131042, 0.85205029, 0.12689462, 0.18674277, 0.43097119]]},
 "free_energy": -462.29935885,
 "mtime": 23.601359591756072,
 "numbers": {"__ndarray__": [[94], "int64", [78, 78, 78, 78, 78, 78, 78, 78, 78, 78, 78, 78, 78, 78, 78, 78, 78, 78, 78, 78, 78, 78, 78, 78, 78, 78, 78, 78, 78, 78, 78, 16, 16, 16, 16, 16, 16, 16, 16, 16, 16, 16, 16, 16, 16, 16, 16, 16, 16, 16, 16, 16, 16, 16, 16, 16, 16, 16, 16, 16, 16, 16, 16, 52, 52, 52, 52, 52, 52, 52, 52, 52, 52, 52, 52, 52, 52, 52, 52, 52, 52, 52, 52, 52, 52, 52, 52, 52, 52, 52, 52, 52, 52, 52]]},
 "pbc": {"__ndarray__": [[3], "bool", [true, true, true]]},
 "positions": {"__ndarray__": [[94, 3], "float64", [-1.8813765472002533, 3.2862283861716333, 6.93435421784671, 11.161911295289341, 6.401786381804481, 6.919476690889211, -5.538894879916567, 9.65686910281434, 6.9683094951723525, 0.056225001840024096, 0.0026425161945257004, 6.942684244373728, 1.8253926813059085, 3.2126691547730095, 6.899098644664984, 0.013931280917883924, 6.546103563277801, 6.934079876249615, -1.8182410897264, 9.615855275262593, 6.933539326103492, -3.7979308658951236, 12.942884266189488, 6.993139492563341, 5.625442381715076, 3.2208695855817444, 7.0065697336984165, 3.7199014258344953, 6.496102655180946, 6.970945594582195, 1.9496827573888742, 9.716760057930413, 6.967381732591283, 7.523186307016347, 0.1005961242860951, 6.994729007543482, 9.355969113220022, 3.2469684437530124, 6.9621505957459995, 7.374362828671808, 6.465492484711848, 6.963886307224375, 5.716214038164029, 9.78182898379126, 7.016630314161129, 3.68260922291019, 12.881950870422697, 6.8883943632025755, 3.706753533684929, 0.048119164335706004, 11.758294340505191, 1.8242845261521372, 3.245715864669636, 11.796782304377219, 0.04756333855196923, 6.520057970914504, 11.718500328133322, -1.8513911155663922, 9.804280810379224, 11.721855508012778, 0.0027405490245934897, 12.919387277753843, 11.84381611810066, 5.587156088368246, 3.115437895545833, 11.847184191836812, 1.8706625611072807, 9.667795678124154, 11.79947593022463, 11.200033126873002, 0.046621795899035604, 11.801925167895888, 9.348432458942058, 3.2547225013159653, 11.724410872042998, 7.471323697277964, 6.501973589427857, 11.769460420404362, 5.5566374474045865, 9.699171074900022, 11.748046303202814, 7.430784209089844, 12.912225360338343, 11.759122919573214, 13.063026340239402, 3.227682785259161, 11.790196122376647, 11.235170078254802, 6.416152899316276, 11.765663873891834, 9.284159686694247, 9.746300442257738, 11.781739537686978, 1.8927134497898017, 1.0681382739325251, 5.867969188331861, 0.033650528941708675, 4.3241564782994555, 5.870804646602935, -1.9325509541561572, 7.596090292909488, 5.750522023188834, -3.7743483572509957, 10.840168433448062, 5.792021595251111, 5.732233149578452, 1.075614978025394, 5.763154828878987, 3.7024881232698346, 4.252156155726195, 5.780861863096778, 1.8583682452197012, 7.602971900071396, 5.815076802859583, -0.007487493001345905, 10.750497467095041, 5.756096930090349, 9.298346922914817, 1.0179387498534704, 5.792835495159199, 7.507394981858822, 4.190283800169752, 5.714458699476828, 5.574079851104512, 7.537320003822875, 5.804264808102003, 3.740602557290025, 10.696311579025377, 5.841454856522256, 13.017619684880902, 1.0483544283896702, 5.794588266201819, 11.176416121726016, 4.3712306691038965, 5.7598702676608236, 9.286222867277068, 7.524192438446845, 5.746162709423261, 7.51261588348396, 10.865953404496562, 5.791132117506079, 1.9569026802529104, 1.0557212918793668, 10.654189027509323, -0.007060239842775567, 4.357462696798951, 10.720908586535902, -1.903097730586102, 7.61631748497613, 10.650317101526877, -3.6353535644958863, 10.808849703224814, 10.570521386506812, 5.666307002040627, 1.046179019524891, 10.639912155906854, 3.7582509269442204, 4.29212883438072, 10.615961916276618, 1.8566392641074536, 7.491068228379731, 10.58205484213832, 0.0442882247358336, 10.782190390441087, 10.709368386425508, 9.294738879217277, 1.130918781144259, 10.647441573116533, 7.4283101492795645, 4.2857843639562505, 10.707854250915288, 5.600386971894694, 7.648818707529878, 10.609874627346688, 3.7513567186312415, 10.773683236845919, 10.629376486416632, 13.101227262184015, 1.1300045431323618, 10.59140903762109, 11.14453256881794, 4.332781664887572, 10.683816134692488, 9.322201324401883, 7.574712977841446, 10.58122665980435, 7.441197058884826, 10.835586496467656, 10.663806852769781, 0.03323113998168184, 2.0958336449935917, 8.44334904658663, -1.8763624965492984, 5.437166853643281, 8.300066163230285, -3.710466540922997, 8.639633475044716, 8.428418555633161, -5.679371660125426, 11.819552157701173, 8.220803857143405, 3.8073730573735114, 2.2829525754154982, 8.365409451829784, 1.7762789201423614, 5.312771880262159, 8.286796599386353, -0.027806295910076433, 8.6274359514427, 8.374884651198476, -1.8708232144737043, 11.868096695005503, 8.347001190174728, 7.400321156224181, 2.1039400632931264, 8.25243447129018, 5.5609769570150345, 5.3369580578647335, 8.29077425499371, 3.8301947007495194, 8.651309167113533, 8.415235479812608, 1.8840232581642204, 11.87004405559929, 8.357866744029357, 11.275314486304389, 2.154483848636518, 8.2566307273603, 9.345633074299526, 5.353597131753068, 8.381500588252962, 7.440791975777345, 8.609093322672955, 8.486301657115089, 5.5972173230815985, 11.896600583743183, 8.25453359116037, 0.009645245451179068, 2.125501608229606, 13.298257435891738, -1.8051722672994444, 5.31591700002149, 13.239215077509282, -3.707169768846562, 8.552612374978684, 13.167250297578569, -5.586453266933824, 11.906561871309066, 13.238387887010447, 3.751892165602997, 2.230599534338808, 13.232112347772746, -0.060144584250643396, 8.634887715378003, 13.303218000113421, -1.8766672155239779, 11.82448788265097, 13.208182143212145, 7.472161171748321, 2.153200726828039, 13.183166672651753, 5.524026397922643, 5.333562812079815, 13.272090444744837, 3.8468791647008853, 8.588670951056613, 13.356546594676093, 1.8363580402774018, 11.735641729353537, 13.206072509889573, 11.230820563924803, 2.158749237402885, 13.265127167027648, 9.37394616354652, 5.308992337342875, 13.2975518443799, 7.451749698806005, 8.664467243192663, 13.199366910939288, 5.529406492174653, 11.811144898052778, 13.27375137185437]]},
 "stress": {"__ndarray__": [[6], "float64", [-0.02260504180988234, -0.025660349587095913, -0.015573784404331761, -0.002582585537875301, 0.00036654857047331097, -0.00017142752954593608]]},
 "unique_id": "3ba66ee38705b90d8bded525fec26c6b",
 "user": "lpan"},
"18": {
 "calculator": "vasp",
 "calculator_parameters": {"kpoints_generation": {"divisions": [2, 2, 1], "usershift": [0.0, 0.0, 0.0], "genvec1": [0.5, -0.0, 0.0], "genvec2": [0.0, 0.5, 0.0], "genvec3": [0.0, 0.0, 1.0], "shift": [0.0, 0.0, 0.0]}, "system": "PtSTe", "lcompat": false, "prec": "normal", "enmax": 520.0, "enaug": 368.792, "ediff": 1e-06, "ialgo": 68, "iwavpr": 10, "nbands": 420, "nelect": 694.0, "turbo": 0, "irestart": 0, "nreboot": 0, "nmin": 0, "eref": 0.0, "ismear": 0, "sigma": 0.05, "kspacing": 0.5, "kgamma": true, "lreal": true, "ropt": [-0.0005, -0.0005, -0.0005], "lmaxpaw": -100, "lmaxmix": 2, "nlspline": false, "istart": 0, "icharg": 2, "iniwav": 1, "ispin": 1, "lnoncollinear": false, "magmom": [1.0, 1.0, 1.0, 1.0, 1.0, 1.0, 1.0, 1.0, 1.0, 1.0, 1.0, 1.0, 1.0, 1.0, 1.0, 1.0, 1.0, 1.0, 1.0, 1.0, 1.0, 1.0, 1.0, 1.0, 1.0, 1.0, 1.0, 1.0, 1.0, 1.0, 1.0, 1.0, 1.0, 1.0, 1.0, 1.0, 1.0, 1.0, 1.0, 1.0, 1.0, 1.0, 1.0, 1.0, 1.0, 1.0, 1.0, 1.0, 1.0, 1.0, 1.0, 1.0, 1.0, 1.0, 1.0, 1.0, 1.0, 1.0, 1.0, 1.0, 1.0, 1.0, 1.0, 1.0, 1.0, 1.0, 1.0, 1.0, 1.0, 1.0, 1.0, 1.0, 1.0, 1.0, 1.0, 1.0, 1.0, 1.0, 1.0, 1.0, 1.0, 1.0, 1.0, 1.0, 1.0, 1.0, 1.0, 1.0, 1.0, 1.0, 1.0, 1.0, 1.0, 1.0, 1.0], "nupdown": -1.0, "lsorbit": false, "saxis": [0.0, 0.0, 1.0], "lspiral": false, "qspiral": [0.0, 0.0, 0.0], "lzeroz": false, "lasph": false, "lmetagga": false, "nelm": 1, "nelmdl": -5, "nelmin": 2, "enini": 520.0, "ldiag": true, "lsubrot": false, "weimin": 0.0, "ebreak": 0.0, "deper": 0.3, "nrmm": 4, "time": 0.4, "amix": 0.4, "bmix": 1.0, "amin": 0.1, "amix_mag": 1.6, "bmix_mag": 1.0, "imix": 4, "mixfirst": false, "maxmix": -45, "wc": 100.0, "inimix": 1, "mixpre": 1, "mremove": 5, "ldipol": false, "lmono": false, "idipol": 0, "epsilon": 1.0, "dipol": [-100.0, -100.0, -100.0], "efield": 0.0, "ngx": 84, "ngy": 84, "ngz": 112, "ngxf": 168, "ngyf": 168, "ngzf": 224, "addgrid": false, "nsw": 0, "ibrion": -1, "mdalgo": 0, "isif": 4, "pstress": 0.0, "ediffg": 1e-05, "nfree": 1, "potim": 0.25, "smass": -3.0, "scalee": 1.0, "tebeg": 0.0001, "teend": 0.0001, "nblock": 1, "kblock": 1, "npaco": 256, "apaco": 16.0, "isym": 0, "symprec": 1e-05, "lorbit": 0, "rwigs": [-1.0, -1.0, -1.0], "nedos": 301, "emin": 10.0, "emax": -10.0, "efermi": 0.0, "nwrite": 2, "lwave": false, "ldownsample": false, "lcharg": true, "lpard": false, "lvtot": false, "lvhar": false, "lelf": false, "loptics": false, "stm": [0.0, 0.0, 0.0, 0.0, 0.0, 0.0, 0.0], "npar": 28, "nsim": 4, "nblk": -1, "lplane": true, "lscalapack": true, "lscaaware": false, "lscalu": false, "lasync": false, "lorbitalreal": false, "idiot": 3, "ispecial": 0, "lmusic": false, "pomass": [195.08, 32.066, 127.6], "darwinr": [0.0, 0.0, 0.0], "darwinv": [1.0, 1.0, 1.0], "lcorr": true, "gga_compat": true, "lberry": false, "icorelevel": 0, "ldau": false, "i_constrained_m": 0, "gga": "--", "voskown": 0, "lhfcalc": false, "precfock": "", "lsymgrad": false, "lhfone": false, "lrhfcalc": false, "lthomas": false, "lmodelhf": false, "encut4o": -1.0, "exxoep": 0, "fourorbit": 0, "aexx": 0.0, "hfalpha": 0.0, "mcalpha": 0.0, "aldax": 1.0, "aggax": 1.0, "aldac": 1.0, "aggac": 1.0, "nkredx": 1, "nkredy": 1, "nkredz": 1, "shiftred": false, "oddonly": false, "evenonly": false, "lmaxfock": 0, "nmaxfockae": 0, "lfockaedft": false, "hfscreen": 0.0, "hfscreenc": 0.0, "nbandsgwlow": 0, "luse_vdw": false, "zab_vdw": -0.8491, "param1": 0.1234, "param2": 1.0, "param3": 0.0, "model_gw": 0, "model_eps0": 24.260063, "model_alpha": 1.0, "lepsilon": false, "lrpa": false, "lnabla": false, "lvel": false, "kinter": 0, "cshift": -0.1, "omegamax": -30.0, "deg_threshold": 0.002, "rtime": -0.1, "wplasmai": 0.0, "dfield": [0.0, 0.0, 0.0], "wplasma": [0.0, 0.0, 0.0, 0.0, 0.0, 0.0, 0.0, 0.0, 0.0], "nucind": false, "magpos": [0.0, 0.0, 0.0], "lnicsall": true, "orbitalmag": false, "lmagbloch": false, "lchimag": false, "lgauge": true, "magatom": 0, "magdipol": [0.0, 0.0, 0.0], "avecconst": [0.0, 0.0, 0.0], "ladder": false, "lrpaforce": false, "lfxc": false, "lhartree": true, "ibse": 0, "kpoint": [-1, 0, 0, 0], "ltcte": false, "ltete": false, "ltriplet": false, "lfxceps": false, "lfxheg": false, "naturalo": 2, "l2order": false, "lmp2lt": false, "lusew": false, "encutgw": -2.0, "encutgwsoft": -2.0, "encutlf": -1.0, "lmaxmp2": -1, "scissor": 0.0, "nomega": 0, "nomegar": 0, "nbandsgw": -1, "nbandso": -1, "nbandsv": -1, "nelmhf": 1, "dim": 3, "antires": 0, "omegamin": -30.0, "omegatl": -200.0, "omegagrid": 140, "selfenergy": false, "lspectral": false, "lspectralgw": false, "lsingles": false, "lfermigw": false, "oddonlygw": false, "evenonlygw": false, "nkredlfx": 1, "nkredlfy": 1, "nkredlfz": 1, "maxmem": 2800, "telescope": 0, "taupar": 1, "omegapar": -1, "lambda": 1.0, "ofield_kappa": 0.0, "ofield_k": [0.0, 0.0, 0.0], "ofield_q6_near": 0.0, "ofield_q6_far": 0.0, "ofield_a": 0.0},
 "cell": {"array": {"__ndarray__": [[3, 3], "float64", [14.95313196, 0.0, 0.0, -7.4765746, 12.94978717, 0.0, 8.981e-05, -5.185e-05, 19.83670261]]}, "__ase_objtype__": "cell"},
 "ctime": 23.601359592581915,
 "energy": -466.70959481999995,
 "forces": {"__ndarray__": [[95, 3], "float64", [-1.2510251, -2.14471418, -1.86885777, 2.14461235, 0.43950816, 1.16356521, 0.66438199, 0.17197043, 0.05872007, 0.55252557, -1.92520143, -2.18487066, -0.68524812, -0.57705771, 0.02026988, -1.0651527, 0.21646449, -1.83827601, -0.31204765, 0.35709271, 0.35476872, 0.53229929, 1.02184968, 0.57383942, -0.06460828, -2.85996242, -2.93120253, 1.44511833, 0.26589123, 1.09379313, -0.90010983, -0.28153413, 0.30215724, -0.45710414, 1.31302301, -0.10269378, -1.70050066, -1.59695202, -1.72997141, 0.01551207, -0.80408491, 0.2933055, -1.24518094, -1.40554614, 0.30337754, -0.82413146, 1.15778328, 0.95209949, -0.73244275, -0.24654218, 1.18251964, -2.30044131, -0.01847052, -0.4364118, -1.73901122, -0.18590674, -0.37023899, 0.21326018, 1.01023661, -0.23495035, -0.02225522, -0.46593619, -0.26080054, -0.08911481, 0.40754607, -0.6921657, 1.02019503, -0.61930593, -0.03136909, 0.82152106, -1.20797186, 0.34027612, -0.62142417, -0.23617481, 0.86813464, -1.37138841, -0.24530153, -1.1743601, 0.49816303, -1.46659886, -1.28722362, -0.07453168, 0.40163787, 0.68216598, 0.56373114, -0.27773683, -0.75027239, 0.8856295, 0.57709811, 1.08585309, 1.01391957, -0.37370599, 1.40428052, -0.4458349, -0.04556074, -0.89826691, 0.28031879, 0.01694624, -0.85326916, 0.94790194, -0.75179148, -1.2249506, 0.08025061, -0.32530819, -0.82419595, 0.57522865, -0.18924622, -0.05562768, 0.5289936, 0.30172729, -0.86400562, -0.78242577, 0.20017639, -0.49418942, 0.10575344, 0.12916238, -0.57505121, 0.03205061, -0.41133352, -0.56286381, 0.94898556, 0.33826593, -0.1163105, -0.38334666, 0.44768837, -0.91110819, 0.11672989, -0.43523042, -1.03267712, 0.55849216, 0.07571005, -0.55549755, -0.28949517, -0.73429824, -0.53064006, -0.84631018, 0.90616156, -1.23813989, 0.56984367, 0.86464762, -1.16688376, -0.11169403, -0.4010884, -0.78228914, 0.18906063, -0.27120827, -0.1314446, -0.09186963, -0.14907012, -0.55852182, 0.09016467, -0.3927486, -0.93813277, 0.68521067, 0.2094341, -0.99333057, 0.5968138, 0.25401136, -0.88917596, 0.35232058, 0.87046556, -0.52480099, -0.36045237, 0.02761211, -0.99868502, 0.37696844, 0.05055635, -0.62354986, -0.05479733, 0.15707307, -0.1680508, 0.22572926, 0.50541131, 0.15972406, -0.92887423, 0.14046445, -0.35195184, -0.14894378, 0.11386091, -0.01593307, 0.28257599, -0.45790413, -0.36945121, -0.09986132, 0.34797273, -0.95492922, -0.91308325, 0.50535566, -1.47540054, 0.95339301, 1.69864199, 2.46975576, -0.4528197, 2.08468404, 1.94120902, -0.41551228, -0.0255788, 0.42846314, -0.19532008, -0.2421667, 0.7645868, -0.6585672, -1.12526729, 1.5135832, 0.97243117, 0.10244337, 1.19758333, 0.70026682, 1.19536086, 0.91826111, 0.48116436, 0.15424566, 0.25535589, 0.52938276, -0.16478578, 0.33448534, -0.10035171, 2.73949153, 2.43115059, 0.47751901, -0.04023452, 0.19990114, 0.02552054, -0.03778579, 0.29341606, 0.98958105, -0.77596814, 0.71931833, -1.27956795, 1.42461248, 1.54457705, -0.29157881, -0.78094857, 1.50073053, -0.46979455, 0.13912695, 1.26162582, 0.45688217, 0.22133778, 0.41888507, -0.10710753, 0.23070559, 0.04554907, -0.41695194, -0.70207782, 0.51104409, 0.05512027, -0.0675986, -0.30470168, 0.44171375, -0.23221348, 0.91742505, 1.14254352, -0.20654558, 1.69355067, 0.04670259, 0.12644255, 0.07333967, -0.48867766, -0.06166156, 0.84772471, 0.48510665, 0.37863922, 0.33985647, 0.18304947, 0.52168756, 0.64308621, -0.32714748, -0.28496087, 0.8385482, 0.77760888, -0.12487085, 0.55549313, -0.35996154, 0.45052731, -0.04522532, 0.43793124, -0.23856429, 1.19961712, -0.28220548, 0.39032974, 0.67829862, -0.31190834, 0.95363961, 0.54764516]]},
 "free_energy": -466.72325569,
 "mtime": 23.601359592581915,
 "numbers": {"__ndarray__": [[95], "int64", [78, 78, 78, 78, 78, 78, 78, 78, 78, 78, 78, 78, 78, 78, 78, 78, 78, 78, 78, 78, 78, 78, 78, 78, 78, 78, 78, 78, 78, 78, 78, 16, 16, 16, 16, 16, 16, 16, 16, 16, 16, 16, 16, 16, 16, 16, 16, 16, 16, 16, 16, 16, 16, 16, 16, 16, 16, 16, 16, 16, 16, 16, 16, 52, 52, 52, 52, 52, 52, 52, 52, 52, 52, 52, 52, 52, 52, 52, 52, 52, 52, 52, 52, 52, 52, 52, 52, 52, 52, 52, 52, 52, 52, 52, 52]]},
 "pbc": {"__ndarray__": [[3], "bool", [true, true, true]]},
 "positions": {"__ndarray__": [[95, 3], "float64", [-1.8343541478082972, 3.33027584262531, 7.014168579367229, 11.114252253373406, 6.470128840663489, 6.886357927312633, -5.596704337984877, 9.715040417635956, 6.882854963998734, -0.0252936917453337, 0.065084754419066, 7.023420814198585, 1.8767712399968242, 3.252509564871133, 6.9481153351813205, 0.027813424697628465, 6.456714782320067, 7.043137504757794, -1.8479673738467064, 9.694075704261211, 6.949204568521636, -3.7541459130897734, 12.91610328824221, 6.909774361275634, 5.646181815470634, 3.3217820364533486, 7.079308343397947, 3.627785311208129, 6.423057012633075, 6.836492225924589, 1.9480687166694222, 9.694362287112174, 6.94765095797322, 0.034549734408626125, 12.851048781204206, 6.992107785660596, 9.427068441979674, 3.2975442339616468, 7.008662704190797, 7.479200056054445, 6.507605048756459, 6.91982720542433, 5.643422890808719, 9.76362817931877, 6.92064408083781, 3.7837400469098332, 12.921060449320251, 6.916450601906055, -3.7096844864161977, 12.926654636858723, 11.718698100058345, 2.013639811168477, 3.22310051650754, 11.785054845794187, 0.09621290652495651, 6.492504804673224, 11.731346378376534, -1.843968704944149, 9.621397612139836, 11.805037546535397, 7.441762661509014, 0.0714850742187555, 11.773060781928075, 5.59216493384159, 3.2012431553220138, 11.80912311380495, 1.8109906854507754, 9.727887880195574, 11.746226484105373, 11.146344454001293, 0.07592260667756391, 11.762008366334863, 9.369980010045216, 3.232822210552907, 11.724102808051466, 7.502493778044142, 6.454655356917743, 11.807215021380896, 5.61148289620403, 9.73426201915372, 11.847333760574491, 7.472775387593584, 12.93142482673296, 11.716298454143613, 13.03974385014163, 3.290763254977157, 11.845689496295147, 11.174062854443727, 6.450112352866257, 11.692717177181924, 9.318051198821992, 9.724361128864757, 11.699090908097544, 1.8978689689579928, 1.0823721690339247, 5.815734389551105, -0.02106593063379635, 4.352322144623821, 5.817922576216014, -1.983155693976484, 7.629523034380704, 5.843127884020385, -3.7216404949149284, 10.81776383332259, 5.759252552741547, 5.557358459812933, 1.1158280544471633, 5.773551443083914, 3.697903445053681, 4.2348131444463455, 5.7842333090723725, 1.884515573519076, 7.549995559751242, 5.737409764396598, 0.02845156990464717, 10.736116844614564, 5.810738317631751, 9.342277183753785, 1.1372323720594568, 5.821987910048907, 7.379992109345101, 4.267974173857787, 5.737975110420984, 5.6309900705118965, 7.515746993449162, 5.788933814122839, 3.7466423954292836, 10.833229126012823, 5.805213795954866, 13.034649411168436, 1.1282546403156744, 5.7849904760109965, 11.261329029010207, 4.3952059520859414, 5.741883139202179, 9.371388901048514, 7.482050899149893, 5.777875645885867, 7.446156354975227, 10.754425497214324, 5.816667111307828, 1.9116182584592785, 1.1156396221886136, 10.63369533330888, -0.03345773614726657, 4.340768951121703, 10.589701295893397, -1.8343864784338133, 7.54952529069838, 10.61646279301752, -3.7240188217446932, 10.796616857450584, 10.653853787235215, 5.5286392737310335, 1.0848114568548568, 10.645744543208247, 3.7474003060862073, 4.290250011080953, 10.691588154775086, 1.869057805750335, 7.486530730921485, 10.590292429631173, -0.008760405931876596, 10.789396514034893, 10.676839566384553, 9.267048152365508, 1.102981737570913, 10.628205525861562, 7.46362965847636, 4.277577101537108, 10.588226040320292, 5.623041380775147, 7.484616611627919, 10.594597192464569, 3.8405209233741724, 10.79726762494257, 10.638287926697148, 13.07279078424948, 1.1029653732922062, 10.596852823918352, 11.196992220080366, 4.347160137788452, 10.609324952317365, 9.331253590282396, 7.5184727134056475, 10.625507734306604, 7.530070347015907, 10.743925983390143, 10.704558382776634, -0.05192598474348947, 2.117606421811536, 8.279166610094443, -1.8882973439157236, 5.353404989071005, 8.319653915222531, -3.7208701583934265, 8.627665358757694, 8.34941095280779, -5.582552657518117, 11.879405006250808, 8.332043522938685, 3.7701676590688904, 2.2354715441865216, 8.311688884023537, 1.8213664060964623, 5.357924976511914, 8.371596916107894, -0.005765499551761001, 8.563523579443018, 8.371977384063953, -1.9199646895882012, 11.836344750336558, 8.386219739803881, 7.485227204007725, 2.125777326313773, 8.38694060557673, 5.574300288353315, 5.386092241721231, 8.25198993078469, 3.7485921427140028, 8.556658361468463, 8.378788911006176, 1.9273468689379645, 11.832662580511098, 8.396680029824187, 11.189968195620233, 2.194406440982303, 8.373898965445784, 9.396273268431486, 5.353242441716411, 8.330184625537102, 7.515610047420038, 8.690420500973445, 8.267311799880655, 5.632725582824751, 11.85898641368581, 8.338028851217201, -0.01329748114755223, 2.148617566082777, 13.22202439266043, -1.8298548839041044, 5.461980315748291, 13.309118625671791, -3.7529287178871718, 8.669425265197281, 13.223472868685011, -5.631805231136342, 11.898360781272785, 13.333580057128287, 3.7378838890419237, 2.097913754086181, 13.254854730581059, 1.8004119275679422, 5.388870154473191, 13.185678594303258, 0.05021814248156595, 8.567488709264381, 13.313095091076992, -1.8121071578282113, 11.837694467555837, 13.206860225350216, 7.433639461816886, 2.188469487223821, 13.326042705237565, 5.557166772048737, 5.3443591911228125, 13.267506579505717, 3.713998732843283, 8.566209825994784, 13.150038189090896, 1.7689945131787408, 11.880251668876006, 13.234692904415281, 11.225505742514661, 2.120669125050715, 13.352047432157118, 9.324153719342698, 5.366850847683567, 13.188233164865375, 7.533367459024771, 8.577161119773475, 13.231042752768014, 5.605545828461743, 11.828166130879639, 13.261290550375847]]},
 "stress": {"__ndarray__": [[6], "float64", [-0.022198485677715867, -0.025330205049263445, -0.014797420997294333, -0.0019505215463945435, -0.00021844127261403117, 0.0005794544546133975]]},
 "unique_id": "8fe4e2c67a3190981846b873f4ccfce2",
 "user": "lpan"},
"19": {
 "calculator": "vasp",
 "calculator_parameters": {"kpoints_generation": {"divisions": [2, 2, 1], "usershift": [0.0, 0.0, 0.0], "genvec1": [0.5, -0.0, 0.0], "genvec2": [0.0, 0.5, 0.0], "genvec3": [0.0, 0.0, 1.0], "shift": [0.0, 0.0, 0.0]}, "system": "PtSTe", "lcompat": false, "prec": "normal", "enmax": 520.0, "enaug": 368.792, "ediff": 1e-06, "ialgo": 68, "iwavpr": 10, "nbands": 420, "nelect": 692.0, "turbo": 0, "irestart": 0, "nreboot": 0, "nmin": 0, "eref": 0.0, "ismear": 0, "sigma": 0.05, "kspacing": 0.5, "kgamma": true, "lreal": true, "ropt": [-0.0005, -0.0005, -0.0005], "lmaxpaw": -100, "lmaxmix": 2, "nlspline": false, "istart": 0, "icharg": 2, "iniwav": 1, "ispin": 1, "lnoncollinear": false, "magmom": [1.0, 1.0, 1.0, 1.0, 1.0, 1.0, 1.0, 1.0, 1.0, 1.0, 1.0, 1.0, 1.0, 1.0, 1.0, 1.0, 1.0, 1.0, 1.0, 1.0, 1.0, 1.0, 1.0, 1.0, 1.0, 1.0, 1.0, 1.0, 1.0, 1.0, 1.0, 1.0, 1.0, 1.0, 1.0, 1.0, 1.0, 1.0, 1.0, 1.0, 1.0, 1.0, 1.0, 1.0, 1.0, 1.0, 1.0, 1.0, 1.0, 1.0, 1.0, 1.0, 1.0, 1.0, 1.0, 1.0, 1.0, 1.0, 1.0, 1.0, 1.0, 1.0, 1.0, 1.0, 1.0, 1.0, 1.0, 1.0, 1.0, 1.0, 1.0, 1.0, 1.0, 1.0, 1.0, 1.0, 1.0, 1.0, 1.0, 1.0, 1.0, 1.0, 1.0, 1.0, 1.0, 1.0, 1.0, 1.0, 1.0, 1.0, 1.0, 1.0, 1.0, 1.0], "nupdown": -1.0, "lsorbit": false, "saxis": [0.0, 0.0, 1.0], "lspiral": false, "qspiral": [0.0, 0.0, 0.0], "lzeroz": false, "lasph": false, "lmetagga": false, "nelm": 1, "nelmdl": -5, "nelmin": 2, "enini": 520.0, "ldiag": true, "lsubrot": false, "weimin": 0.0, "ebreak": 0.0, "deper": 0.3, "nrmm": 4, "time": 0.4, "amix": 0.4, "bmix": 1.0, "amin": 0.1, "amix_mag": 1.6, "bmix_mag": 1.0, "imix": 4, "mixfirst": false, "maxmix": -45, "wc": 100.0, "inimix": 1, "mixpre": 1, "mremove": 5, "ldipol": false, "lmono": false, "idipol": 0, "epsilon": 1.0, "dipol": [-100.0, -100.0, -100.0], "efield": 0.0, "ngx": 84, "ngy": 84, "ngz": 112, "ngxf": 168, "ngyf": 168, "ngzf": 224, "addgrid": false, "nsw": 0, "ibrion": -1, "mdalgo": 0, "isif": 4, "pstress": 0.0, "ediffg": 1e-05, "nfree": 1, "potim": 0.25, "smass": -3.0, "scalee": 1.0, "tebeg": 0.0001, "teend": 0.0001, "nblock": 1, "kblock": 1, "npaco": 256, "apaco": 16.0, "isym": 0, "symprec": 1e-05, "lorbit": 0, "rwigs": [-1.0, -1.0, -1.0], "nedos": 301, "emin": 10.0, "emax": -10.0, "efermi": 0.0, "nwrite": 2, "lwave": false, "ldownsample": false, "lcharg": true, "lpard": false, "lvtot": false, "lvhar": false, "lelf": false, "loptics": false, "stm": [0.0, 0.0, 0.0, 0.0, 0.0, 0.0, 0.0], "npar": 28, "nsim": 4, "nblk": -1, "lplane": true, "lscalapack": true, "lscaaware": false, "lscalu": false, "lasync": false, "lorbitalreal": false, "idiot": 3, "ispecial": 0, "lmusic": false, "pomass": [195.08, 32.066, 127.6], "darwinr": [0.0, 0.0, 0.0], "darwinv": [1.0, 1.0, 1.0], "lcorr": true, "gga_compat": true, "lberry": false, "icorelevel": 0, "ldau": false, "i_constrained_m": 0, "gga": "--", "voskown": 0, "lhfcalc": false, "precfock": "", "lsymgrad": false, "lhfone": false, "lrhfcalc": false, "lthomas": false, "lmodelhf": false, "encut4o": -1.0, "exxoep": 0, "fourorbit": 0, "aexx": 0.0, "hfalpha": 0.0, "mcalpha": 0.0, "aldax": 1.0, "aggax": 1.0, "aldac": 1.0, "aggac": 1.0, "nkredx": 1, "nkredy": 1, "nkredz": 1, "shiftred": false, "oddonly": false, "evenonly": false, "lmaxfock": 0, "nmaxfockae": 0, "lfockaedft": false, "hfscreen": 0.0, "hfscreenc": 0.0, "nbandsgwlow": 0, "luse_vdw": false, "zab_vdw": -0.8491, "param1": 0.1234, "param2": 1.0, "param3": 0.0, "model_gw": 0, "model_eps0": 24.51814878, "model_alpha": 1.0, "lepsilon": false, "lrpa": false, "lnabla": false, "lvel": false, "kinter": 0, "cshift": -0.1, "omegamax": -30.0, "deg_threshold": 0.002, "rtime": -0.1, "wplasmai": 0.0, "dfield": [0.0, 0.0, 0.0], "wplasma": [0.0, 0.0, 0.0, 0.0, 0.0, 0.0, 0.0, 0.0, 0.0], "nucind": false, "magpos": [0.0, 0.0, 0.0], "lnicsall": true, "orbitalmag": false, "lmagbloch": false, "lchimag": false, "lgauge": true, "magatom": 0, "magdipol": [0.0, 0.0, 0.0], "avecconst": [0.0, 0.0, 0.0], "ladder": false, "lrpaforce": false, "lfxc": false, "lhartree": true, "ibse": 0, "kpoint": [-1, 0, 0, 0], "ltcte": false, "ltete": false, "ltriplet": false, "lfxceps": false, "lfxheg": false, "naturalo": 2, "l2order": false, "lmp2lt": false, "lusew": false, "encutgw": -2.0, "encutgwsoft": -2.0, "encutlf": -1.0, "lmaxmp2": -1, "scissor": 0.0, "nomega": 0, "nomegar": 0, "nbandsgw": -1, "nbandso": -1, "nbandsv": -1, "nelmhf": 1, "dim": 3, "antires": 0, "omegamin": -30.0, "omegatl": -200.0, "omegagrid": 140, "selfenergy": false, "lspectral": false, "lspectralgw": false, "lsingles": false, "lfermigw": false, "oddonlygw": false, "evenonlygw": false, "nkredlfx": 1, "nkredlfy": 1, "nkredlfz": 1, "maxmem": 2800, "telescope": 0, "taupar": 1, "omegapar": -1, "lambda": 1.0, "ofield_kappa": 0.0, "ofield_k": [0.0, 0.0, 0.0], "ofield_q6_near": 0.0, "ofield_q6_far": 0.0, "ofield_a": 0.0},
 "cell": {"array": {"__ndarray__": [[3, 3], "float64", [14.95313196, 0.0, 0.0, -7.4765746, 12.94978717, 0.0, 8.981e-05, -5.185e-05, 19.83670261]]}, "__ase_objtype__": "cell"},
 "ctime": 23.601359593480108,
 "energy": -465.89272255,
 "forces": {"__ndarray__": [[94, 3], "float64", [-0.36494092, 0.72768424, -1.9578024, -0.54902584, -0.59080204, -0.23638033, 1.4341116, 1.27758748, 1.22128572, 0.99202638, 0.20910305, 0.4710174, 0.17873905, -0.28362089, 0.0946517, -0.27982477, 0.45565629, -0.40942553, -0.61979839, 0.82006995, 0.29095407, -0.24552048, 1.32922046, -0.48039459, 1.90936937, -1.66535865, -0.73454333, -0.6816388, 0.33432297, -2.11276477, -0.05196311, 0.45065799, 0.66458528, 1.94270035, -0.02311383, -1.23280635, -0.20408096, -2.3731511, -0.58294838, -0.44558919, -0.81444876, -0.5674932, -0.34314742, 0.41821758, -0.22773718, 1.05188924, -0.01030751, 0.67919409, -0.50044184, -1.35394867, -1.41290301, 0.68016063, 0.12251991, -0.34359636, 0.02926973, 0.05057914, -0.45761982, -0.62489446, -0.301798, 0.00984299, 0.71174056, -1.82701039, -1.6572263, 0.29676166, 0.35801355, -0.7419169, -1.44706044, 1.08184488, -0.58224675, 0.51103047, -0.92139241, 0.48207356, 0.13166366, -0.31172165, -0.6962853, 0.37060872, -0.54654041, -0.29658867, -1.51133342, 0.42020078, -0.58925679, -1.16206813, -1.19504654, -0.52791908, -0.34415092, 0.01392804, 0.27434788, 0.70393986, 0.5902886, 1.71622316, -0.05786674, 0.4900321, -1.09583779, -1.35663931, 0.11555209, 0.05681103, 0.03828047, 0.17769342, -0.73025241, -0.39363798, 0.13991204, -0.06063763, 0.25521655, -0.10327954, -0.75180829, -0.02591045, -0.62638775, -0.68207422, 0.37295716, 0.80565621, -1.24110439, -0.58873182, 0.02454653, -1.00966841, 0.43066363, -0.68414269, -0.74750127, 0.55748291, -0.01910395, -0.77915419, -1.07199127, 0.66537786, -0.87938578, 0.33785907, -0.15763165, -0.46118677, 0.05057978, 0.23441901, -0.51547861, 0.26035605, 0.12975667, -0.78472456, -0.20558835, 0.32644687, -0.687855, 0.34509546, -0.27670235, -0.21850025, -0.13539657, -1.08251164, -0.71465064, -0.62737815, -0.37055265, -0.54101056, 0.28937359, 0.4761727, -0.48731929, 0.30936287, -0.28866671, -0.20082087, 0.29584412, -0.9284027, -0.46119513, 0.47549393, 0.61344253, -0.70267133, -0.82606192, 0.36772252, -0.98526381, 0.76404123, -0.09610135, -0.0379245, -0.5043069, 0.45480254, -0.43969932, 0.8686043, 0.07580172, -0.95370388, -0.26703188, 0.45975298, 0.12132409, -0.08110329, 0.69168507, -0.26375686, 1.16971071, 0.50243356, 0.48583357, -0.28974809, -1.90087978, -0.46872767, -0.86917799, 0.52138508, -0.62993254, 0.14572903, -0.46047883, -1.43045698, 0.16417867, 0.48061325, -0.29696584, 0.7292057, -0.39850217, 0.6818574, 0.50808687, 0.45810156, 1.25292822, -0.9560805, 0.63813378, 0.04608224, -1.37471696, -0.93768499, 1.23849782, -1.00021418, -0.1905882, 1.32693337, -0.34721764, -0.31230621, 1.26967163, 0.31826074, -1.09436134, 0.87288397, -0.8273143, -1.8296801, 1.75550519, -0.39198483, 1.45507912, 0.24170377, 1.03444136, 0.19441139, 2.17415353, -0.30310323, 1.26265509, 1.10347281, -0.37381135, -0.54236402, 0.54369704, -0.59486206, -0.38641009, 0.27922523, 0.16874932, 1.78578593, 0.96863727, 0.31238061, 0.6054662, 0.83575817, -0.37753246, -0.25384921, 0.63676531, -0.71314374, -0.42918142, 0.35907104, 0.55146404, -0.7650243, 0.95976368, 0.69903552, 0.40786164, 1.18245735, -0.42112336, 0.51677792, 1.03901535, -0.8296819, 1.26244916, 1.04873632, 0.59305902, -0.18559768, 0.36946637, 0.53635145, 0.34826288, 0.34014105, -0.41431426, -0.23282677, 1.86598717, 0.34646011, 1.33454776, 2.29768702, 0.11683481, -0.03250396, 0.74374154, 0.4774655, -0.35914364, 0.85901609, 0.25042698, 0.51864092, 0.83446397, 0.762543, -0.63945539, 1.30169319, -0.09023758, 0.33781698, 0.1477064, 0.2117823, 0.26349194, -0.03774019]]},
 "free_energy": -465.91280277,
 "mtime": 23.601359593480108,
 "numbers": {"__ndarray__": [[94], "int64", [78, 78, 78, 78, 78, 78, 78, 78, 78, 78, 78, 78, 78, 78, 78, 78, 78, 78, 78, 78, 78, 78, 78, 78, 78, 78, 78, 78, 78, 78, 78, 78, 16, 16, 16, 16, 16, 16, 16, 16, 16, 16, 16, 16, 16, 16, 16, 16, 16, 16, 16, 16, 16, 16, 16, 16, 16, 16, 16, 16, 16, 16, 16, 52, 52, 52, 52, 52, 52, 52, 52, 52, 52, 52, 52, 52, 52, 52, 52, 52, 52, 52, 52, 52, 52, 52, 52, 52, 52, 52, 52, 52, 52, 52]]},
 "pbc": {"__ndarray__": [[3], "bool", [true, true, true]]},
 "positions": {"__ndarray__": [[94, 3], "float64", [13.094226468054815, 3.1668301356747373, 7.051539736882312, -3.7136098781524285, 6.517831714272515, 6.984829501105961, 9.274083718532125, 9.645270528712825, 6.9064185862951, 7.428051398471174, 12.917190033670135, 6.910046520835443, 1.8602457926592029, 3.2110458262057002, 6.926929538426814, 0.01806495318527242, 6.450073660008882, 7.025331882128032, -1.8572130156758182, 9.706594155520179, 6.940979279784399, -3.72739409524278, 12.879787657574079, 6.968696707607299, 5.536001850436357, 3.324372111060148, 6.984937412768159, 3.7522865102531155, 6.460733237423959, 7.040594439483192, 1.8773703206903842, 9.721939532060315, 6.93782623590454, 7.414241756336537, 0.0277747040132087, 6.98539206999198, 9.356650604695876, 3.3552622477190672, 6.945594090279589, 7.518624905807547, 6.501316536564173, 7.005922858826303, 5.638892290712028, 9.666278422185254, 6.966774134390338, 3.71082604113897, 12.943754506511702, 6.938001393988586, 3.772208021888633, 0.056741478034476295, 11.824323780647969, 1.8081348073034176, 3.211440143685595, 11.833052524897449, -0.021892575618249005, 6.510544175659631, 11.75852285931926, -1.8299079294514538, 9.749753150130843, 11.768112913196063, 7.4359990755246965, 0.0786598872123462, 11.828950096430674, 5.601663597502604, 3.203911941052294, 11.773317468859851, 3.8199271962260957, 6.418124026095909, 11.80002838239232, 1.8344022794433583, 9.745068831837715, 11.715425044127695, 11.182048260110136, 0.00024335228490590002, 11.78139814803506, 9.295470902895207, 3.288698559969891, 11.788854764546159, 7.537999375063439, 6.441838708123479, 11.8016432883518, 5.6418703524753155, 9.77351772956865, 11.803688650757918, -7.4626496082951155, 12.942532163668593, 11.797983416720253, 13.066761469752631, 3.244813282816462, 11.690690064542208, 11.202645076432303, 6.435340675564398, 11.835445227966265, -5.5409814063131515, 9.683763709478313, 11.785210167175624, 1.8632142671611123, 1.0096695427318747, 5.789402357038487, 0.022868862029727127, 4.258340252149315, 5.7597978636962965, -1.8567764423159139, 7.551787036722471, 5.835189830736941, -3.7461958442199967, 10.812403609899253, 5.777431898848482, 5.543829000070252, 1.0071682539757463, 5.853240238276911, 3.7717060000872835, 4.357374875097473, 5.824611710703132, 1.8033091289501737, 7.618400207080139, 5.841637552553296, -0.08378800615796658, 10.838475647918672, 5.787947334902044, 9.430408814045013, 1.036420669452941, 5.799205258734297, 7.406970511843255, 4.373660648997531, 5.778107338572353, 5.622212793496811, 7.505953037431412, 5.801169092292687, 3.7397014549323564, 10.75048813051486, 5.810511584120918, 13.07737380637971, 1.0363117867298746, 5.789645753379511, 11.188951651005329, 4.390302492623418, 5.750510517901321, 9.375237424895033, 7.625462636784171, 5.790458859819495, 7.523054278970878, 10.803996430390656, 5.74632140304414, 1.8393063245558754, 1.0587920256187495, 10.673047185579573, -0.006849218304393985, 4.383919859830412, 10.583429128895139, -1.9185191377209398, 7.658572073416944, 10.61955989739602, -3.7572531851876234, 10.752631270921002, 10.63508231555537, 5.671898261643446, 1.0891791255755627, 10.659324551448027, 1.8787708967635386, 7.5746939790250005, 10.666015669605406, -0.007288132588949161, 10.819429224176208, 10.596029005658961, 9.255448625927414, 1.102799625177615, 10.692434190141404, 7.461060688169329, 4.257974079414946, 10.547404883487275, 5.587756358137843, 7.497314286045917, 10.735726405018546, 3.6331578017942303, 10.698053453358321, 10.598183271562407, 13.120103006460234, 1.2314233770409753, 10.596868693280442, 11.2590398935391, 4.283570001363937, 10.638794357714781, 9.354895605491595, 7.55815054845859, 10.745192082769984, 7.536058956702505, 10.769609010166118, 10.615848648704716, -0.005890340980854641, 2.1301859929744595, 8.371210298774026, -1.899875847340895, 5.346343987533304, 8.319877871594997, -3.666445710506167, 8.611244699958414, 8.425609083442506, -5.561810709083702, 11.869815513808609, 8.299924925907703, 3.7798658694776797, 2.1484229023581114, 8.328129741513731, 1.8972086313083627, 5.354328079701174, 8.357795927001039, -0.011527995544264728, 8.734698725735123, 8.345939926585094, -1.8209235746950736, 11.956832405982794, 8.341702410173546, 7.5274033787101695, 2.1144874652022776, 8.378394160624236, 5.580833708977485, 5.406378536824434, 8.326205581360561, 3.7610698915493055, 8.566044301320467, 8.354453442611254, 1.880222225071423, 11.92464928521272, 8.36109893635263, 11.207031790850092, 2.1762233190513247, 8.399443679231812, 9.359822295745742, 5.330446521151534, 8.388035789927827, 7.46734103709593, 8.586597176972397, 8.400385525871735, 5.62362188306783, 11.862037862233288, 8.353064675061528, -0.037960206620475515, 2.1803285188074844, 13.308908554991152, -1.876358113731855, 5.437895382038117, 13.21502362357531, -3.745371285082993, 8.582136671102724, 13.237124685788242, -5.554925456627231, 11.813734535330003, 13.198064036311864, 3.814420865750603, 2.1406929458566153, 13.221246793918118, 1.8690067248146414, 5.438043846746641, 13.192012453446631, -0.012756081495649172, 8.622998299376256, 13.286922148919306, -1.8378249323415419, 11.881138760880637, 13.173066617150845, 7.494146070978877, 2.101140929219352, 13.22112261615978, 5.584068104403867, 5.351576939280024, 13.19700574822762, 1.8037051142679845, 11.864716220624656, 13.2259230981914, 11.166756240315472, 2.1205841701420614, 13.20506500376401, 9.283642637986176, 5.433811009608649, 13.268222684469936, 7.457957199655867, 8.613677502640625, 13.309081927771965, 5.567851186155243, 11.84810191177818, 13.321529061925686]]},
 "stress": {"__ndarray__": [[6], "float64", [-0.023243337199244197, -0.02535989819880912, -0.015836531560004148, -0.0011742203672031014, 0.0006426420137661768, -0.0003725285041932376]]},
 "unique_id": "8e33a9be866cd30d2000d129b01dae94",
 "user": "lpan"},
"20": {
 "calculator": "vasp",
 "calculator_parameters": {"kpoints_generation": {"divisions": [2, 2, 1], "usershift": [0.0, 0.0, 0.0], "genvec1": [0.5, -0.0, 0.0], "genvec2": [0.0, 0.5, 0.0], "genvec3": [0.0, 0.0, 1.0], "shift": [0.0, 0.0, 0.0]}, "system": "PtSTe", "lcompat": false, "prec": "normal", "enmax": 520.0, "enaug": 368.792, "ediff": 1e-06, "ialgo": 68, "iwavpr": 10, "nbands": 420, "nelect": 692.0, "turbo": 0, "irestart": 0, "nreboot": 0, "nmin": 0, "eref": 0.0, "ismear": 0, "sigma": 0.05, "kspacing": 0.5, "kgamma": true, "lreal": true, "ropt": [-0.0005, -0.0005, -0.0005], "lmaxpaw": -100, "lmaxmix": 2, "nlspline": false, "istart": 0, "icharg": 2, "iniwav": 1, "ispin": 1, "lnoncollinear": false, "magmom": [1.0, 1.0, 1.0, 1.0, 1.0, 1.0, 1.0, 1.0, 1.0, 1.0, 1.0, 1.0, 1.0, 1.0, 1.0, 1.0, 1.0, 1.0, 1.0, 1.0, 1.0, 1.0, 1.0, 1.0, 1.0, 1.0, 1.0, 1.0, 1.0, 1.0, 1.0, 1.0, 1.0, 1.0, 1.0, 1.0, 1.0, 1.0, 1.0, 1.0, 1.0, 1.0, 1.0, 1.0, 1.0, 1.0, 1.0, 1.0, 1.0, 1.0, 1.0, 1.0, 1.0, 1.0, 1.0, 1.0, 1.0, 1.0, 1.0, 1.0, 1.0, 1.0, 1.0, 1.0, 1.0, 1.0, 1.0, 1.0, 1.0, 1.0, 1.0, 1.0, 1.0, 1.0, 1.0, 1.0, 1.0, 1.0, 1.0, 1.0, 1.0, 1.0, 1.0, 1.0, 1.0, 1.0, 1.0, 1.0, 1.0, 1.0, 1.0, 1.0, 1.0, 1.0], "nupdown": -1.0, "lsorbit": false, "saxis": [0.0, 0.0, 1.0], "lspiral": false, "qspiral": [0.0, 0.0, 0.0], "lzeroz": false, "lasph": false, "lmetagga": false, "nelm": 1, "nelmdl": -5, "nelmin": 2, "enini": 520.0, "ldiag": true, "lsubrot": false, "weimin": 0.0, "ebreak": 0.0, "deper": 0.3, "nrmm": 4, "time": 0.4, "amix": 0.4, "bmix": 1.0, "amin": 0.1, "amix_mag": 1.6, "bmix_mag": 1.0, "imix": 4, "mixfirst": false, "maxmix": -45, "wc": 100.0, "inimix": 1, "mixpre": 1, "mremove": 5, "ldipol": false, "lmono": false, "idipol": 0, "epsilon": 1.0, "dipol": [-100.0, -100.0, -100.0], "efield": 0.0, "ngx": 84, "ngy": 84, "ngz": 112, "ngxf": 168, "ngyf": 168, "ngzf": 224, "addgrid": false, "nsw": 0, "ibrion": -1, "mdalgo": 0, "isif": 4, "pstress": 0.0, "ediffg": 1e-05, "nfree": 1, "potim": 0.25, "smass": -3.0, "scalee": 1.0, "tebeg": 0.0001, "teend": 0.0001, "nblock": 1, "kblock": 1, "npaco": 256, "apaco": 16.0, "isym": 0, "symprec": 1e-05, "lorbit": 0, "rwigs": [-1.0, -1.0, -1.0], "nedos": 301, "emin": 10.0, "emax": -10.0, "efermi": 0.0, "nwrite": 2, "lwave": false, "ldownsample": false, "lcharg": true, "lpard": false, "lvtot": false, "lvhar": false, "lelf": false, "loptics": false, "stm": [0.0, 0.0, 0.0, 0.0, 0.0, 0.0, 0.0], "npar": 28, "nsim": 4, "nblk": -1, "lplane": true, "lscalapack": true, "lscaaware": false, "lscalu": false, "lasync": false, "lorbitalreal": false, "idiot": 3, "ispecial": 0, "lmusic": false, "pomass": [195.08, 32.066, 127.6], "darwinr": [0.0, 0.0, 0.0], "darwinv": [1.0, 1.0, 1.0], "lcorr": true, "gga_compat": true, "lberry": false, "icorelevel": 0, "ldau": false, "i_constrained_m": 0, "gga": "--", "voskown": 0, "lhfcalc": false, "precfock": "", "lsymgrad": false, "lhfone": false, "lrhfcalc": false, "lthomas": false, "lmodelhf": false, "encut4o": -1.0, "exxoep": 0, "fourorbit": 0, "aexx": 0.0, "hfalpha": 0.0, "mcalpha": 0.0, "aldax": 1.0, "aggax": 1.0, "aldac": 1.0, "aggac": 1.0, "nkredx": 1, "nkredy": 1, "nkredz": 1, "shiftred": false, "oddonly": false, "evenonly": false, "lmaxfock": 0, "nmaxfockae": 0, "lfockaedft": false, "hfscreen": 0.0, "hfscreenc": 0.0, "nbandsgwlow": 0, "luse_vdw": false, "zab_vdw": -0.8491, "param1": 0.1234, "param2": 1.0, "param3": 0.0, "model_gw": 0, "model_eps0": 24.51814878, "model_alpha": 1.0, "lepsilon": false, "lrpa": false, "lnabla": false, "lvel": false, "kinter": 0, "cshift": -0.1, "omegamax": -30.0, "deg_threshold": 0.002, "rtime": -0.1, "wplasmai": 0.0, "dfield": [0.0, 0.0, 0.0], "wplasma": [0.0, 0.0, 0.0, 0.0, 0.0, 0.0, 0.0, 0.0, 0.0], "nucind": false, "magpos": [0.0, 0.0, 0.0], "lnicsall": true, "orbitalmag": false, "lmagbloch": false, "lchimag": false, "lgauge": true, "magatom": 0, "magdipol": [0.0, 0.0, 0.0], "avecconst": [0.0, 0.0, 0.0], "ladder": false, "lrpaforce": false, "lfxc": false, "lhartree": true, "ibse": 0, "kpoint": [-1, 0, 0, 0], "ltcte": false, "ltete": false, "ltriplet": false, "lfxceps": false, "lfxheg": false, "naturalo": 2, "l2order": false, "lmp2lt": false, "lusew": false, "encutgw": -2.0, "encutgwsoft": -2.0, "encutlf": -1.0, "lmaxmp2": -1, "scissor": 0.0, "nomega": 0, "nomegar": 0, "nbandsgw": -1, "nbandso": -1, "nbandsv": -1, "nelmhf": 1, "dim": 3, "antires": 0, "omegamin": -30.0, "omegatl": -200.0, "omegagrid": 140, "selfenergy": false, "lspectral": false, "lspectralgw": false, "lsingles": false, "lfermigw": false, "oddonlygw": false, "evenonlygw": false, "nkredlfx": 1, "nkredlfy": 1, "nkredlfz": 1, "maxmem": 2800, "telescope": 0, "taupar": 1, "omegapar": -1, "lambda": 1.0, "ofield_kappa": 0.0, "ofield_k": [0.0, 0.0, 0.0], "ofield_q6_near": 0.0, "ofield_q6_far": 0.0, "ofield_a": 0.0},
 "cell": {"array": {"__ndarray__": [[3, 3], "float64", [14.95313196, 0.0, 0.0, -7.4765746, 12.94978717, 0.0, 8.981e-05, -5.185e-05, 19.83670261]]}, "__ase_objtype__": "cell"},
 "ctime": 23.6013595943797,
 "energy": -464.15314751999995,
 "forces": {"__ndarray__": [[94, 3], "float64", [-0.04630533, -0.15640199, 0.56317438, -0.44701429, -1.61789585, 0.0198763, 0.71281151, -0.85384725, -0.20571382, -1.36836994, 0.28790109, -1.13112063, -0.87898662, 0.44843838, 0.44632467, 1.86527119, 0.31157979, -1.07867086, -0.76482385, 0.44782591, 0.6919652, 0.33844573, 0.60593409, 0.222226, -1.29631475, -0.23452567, 0.39245781, -0.96397041, 0.57188883, 0.97416583, 1.5480247, 0.98053398, -0.46605118, -1.52523677, -0.52707207, -0.1873883, 0.48119015, 1.83640402, 0.06218072, 1.77520287, 0.60509613, -0.65863048, 1.78463461, -0.02101361, -1.71788801, 2.92129845, -3.51528248, -0.03513183, 1.27175149, -0.1534438, 0.56883792, -1.12228241, 0.90321611, -0.49958682, 1.18973606, -0.2573483, -0.50015794, 0.93301162, -0.04686097, -1.45193842, -2.12302293, 1.006288, -2.65446221, -0.65860236, 0.02370254, -0.67617955, -2.29332049, 0.89111112, -1.2500357, 1.81124594, -0.74942333, -1.65105497, 1.76212216, -0.29863791, 1.28687958, 0.26969532, -0.15398267, -0.13581833, -0.59597838, -0.15645196, -0.21680755, -0.19929579, -1.34304907, -0.95678867, -0.58102317, 1.02840064, 1.30584026, -0.99172648, 0.36725203, -0.63765601, 1.55359317, -0.80821976, -0.20118346, 0.28003293, 0.10481975, -0.70762059, 0.28079414, -0.87104541, -1.28776425, 0.90782734, 0.48115885, -0.77591939, -1.05533036, -0.23485184, -0.50521459, -0.26623178, -0.65046371, -0.52463245, 0.14311035, -0.07403928, -1.207536, 0.01328969, -0.26311995, -0.26215855, 0.07366759, -0.5689686, -0.24850803, 0.28984133, 0.59052695, -0.80353237, -1.56310194, 0.71855685, -1.44596318, 0.37950439, 0.39937577, -1.09322241, 0.41349283, 0.21843885, -0.21728242, -0.03854075, 0.50494924, -0.5110399, -0.32840974, -0.79361441, -0.78608017, 0.10278705, 0.09240276, -0.37936496, -0.13719348, -0.172248, -0.00141733, -0.50388086, 0.31333487, -0.19851483, -0.17203316, 0.83236233, -1.37228116, 0.96675489, 0.30371997, 0.00540034, -0.77742733, -0.0852189, -0.46319791, -0.29321716, -0.56828893, -0.45732, 0.17749841, 0.29137704, -0.03804531, -0.10857596, -0.59537543, 0.39346078, 0.04584715, -0.053448, -0.20668359, 0.08838661, -0.80119452, -0.24679046, -0.7716492, 0.14417206, -0.228953, 0.27077757, 0.09164959, -0.46482364, -1.13239993, 0.47158011, -0.67608405, -0.46516846, 0.11497963, -0.24767776, 0.31505552, 0.48706084, -0.06477302, -0.56541787, 0.94167881, -0.2771983, 0.7452, -1.06875173, -0.99073069, 0.4097777, 1.33857521, 0.3835592, -1.84786419, 0.60036755, 1.67905163, 0.04195765, 0.05622889, 0.27339053, 1.1099703, -0.05532141, 1.33632574, 0.23935492, 0.3472697, 1.1188288, 0.80774806, -0.1403731, -0.05620181, -1.16377318, -0.45714583, 1.23053328, 0.4733365, -0.1464774, 0.47157784, 0.04818493, -0.35276551, 1.08572115, -1.24249682, -0.46414891, 0.74462305, -1.39858627, -1.67683722, 1.37438712, 0.18338162, -0.36096454, 0.67586288, 0.31188743, 1.20329219, 1.36708262, 0.37179204, 0.36279028, -0.57736813, 0.20032321, -0.22127784, 0.31025556, -1.11780691, 1.03181217, 0.21347779, 0.88767303, -0.11718397, 0.98919724, 0.05399456, -0.52364353, 0.38584642, -1.25623278, -0.41504067, 1.25009699, -0.36668766, -0.61747005, 0.86708056, 0.59246673, 0.5658336, 0.38394474, -0.62628505, -0.87991737, 1.24639351, -0.57314096, 0.68001391, 0.79032102, 0.72832265, 0.49337583, 1.91093677, 1.14568417, -0.84914078, 1.10986365, -0.89725916, -0.17446896, 0.94956817, 1.65289881, -0.13542184, 2.05253848, -0.62019698, -0.15545622, 0.07683783, -0.11890336, 0.2626074, 0.94048553, 0.8215572, -0.19308844, 1.1023489, -0.52812897, 1.27034534, 0.38323821]]},
 "free_energy": -464.17156219,
 "mtime": 23.6013595943797,
 "numbers": {"__ndarray__": [[94], "int64", [78, 78, 78, 78, 78, 78, 78, 78, 78, 78, 78, 78, 78, 78, 78, 78, 78, 78, 78, 78, 78, 78, 78, 78, 78, 78, 78, 78, 78, 78, 78, 78, 16, 16, 16, 16, 16, 16, 16, 16, 16, 16, 16, 16, 16, 16, 16, 16, 16, 16, 16, 16, 16, 16, 16, 16, 16, 16, 16, 16, 16, 16, 16, 52, 52, 52, 52, 52, 52, 52, 52, 52, 52, 52, 52, 52, 52, 52, 52, 52, 52, 52, 52, 52, 52, 52, 52, 52, 52, 52, 52, 52, 52, 52]]},
 "pbc": {"__ndarray__": [[3], "bool", [true, true, true]]},
 "positions": {"__ndarray__": [[94, 3], "float64", [13.047460575573838, 3.198316133751658, 6.946695820742549, -3.706111458012578, 6.5786234177522065, 6.9492148836069925, 9.286330707001461, 9.73244341227899, 6.968680639878185, -7.4349122170757855, 12.90464752976755, 7.0043654793043935, 1.8655288929315947, 3.2441798242565834, 6.917323615187922, -0.046345112286300054, 6.443865130289575, 6.9808603752807254, -1.806031411454642, 9.692309754827798, 6.894671489376485, -3.7849800966412346, 12.913915510621974, 6.925297771270115, 5.643670609682043, 3.2551145586821204, 6.892977434973591, 3.762049364588096, 6.448887579928, 6.880174033640992, 1.789311772222127, 9.667478620428707, 6.9621952283268715, 7.564610442384771, 0.006767831492438401, 6.930787181983381, 9.300056780147806, 3.1625168885267327, 6.926452465729043, 7.364158040958863, 6.46625454939655, 6.975474710522111, 5.514147938930085, 9.74683121376605, 6.991462497724692, 11.106966064155609, 0.13114733497123382, 7.016422822251829, -3.782197991276699, 12.925748978629361, 11.749156166713844, 1.948572703975974, 3.2009413090437184, 11.804049877112444, -0.008144016346731895, 6.483261976393877, 11.798941331089292, -1.886455244429068, 9.714219179676416, 11.822803892493992, 0.046678439380399527, 12.883948612478086, 11.850974390604502, 5.608754587147448, 3.2236312275655314, 11.823587442247087, 3.818783766150321, 6.373869419687433, 11.801456823347266, 1.8215822542603481, 9.73979038975751, 11.856147207544113, 11.090301342870568, 0.03555319663459319, 11.614341174967658, 9.340940799604432, 3.2088427126194095, 11.818803623045659, 7.4976513631602995, 6.468479590478793, 11.777847775001923, 5.6046927249356875, 9.78580169408565, 11.782492538918053, 7.492952097968321, 12.91526496571853, 11.697591451747254, -1.8167702581991334, 3.252174726314958, 11.786913148094692, 11.13604268984725, 6.522522200918302, 11.7623035364697, 9.323872098968975, 9.70033819238706, 11.86504892784035, 1.7981422681371344, 1.161509800061061, 5.843411350500681, -0.12912690584145325, 4.245915121845002, 5.786008495588942, -1.7181040914887724, 7.581015992609936, 5.739445010084384, -3.7281815404797616, 10.835173403871922, 5.756889803093671, 5.613120581254255, 1.057857002913959, 5.836212412756486, 3.7259162247930706, 4.353172322864989, 5.7093814954437985, 1.8274698235309352, 7.595071334361672, 5.727489032687284, -0.0086048589746148, 10.718902455068696, 5.752956383333133, 9.463329021025567, 1.0326585046288648, 5.79639538980959, 7.443794578467821, 4.304995617206192, 5.8088288366385115, 5.533450424936441, 7.555607929206218, 5.713998487976276, 3.6816763670538197, 10.772321755446413, 5.8010361863852, 13.108823601951189, 1.10710052239563, 5.8318894001566886, 11.17629107589276, 4.345292708769381, 5.780768432227484, 9.329143037747894, 7.598726350785768, 5.750828103510106, 7.508380552221865, 10.743365158238094, 5.738719185135884, 1.8853996253816485, 0.988986154254867, 10.689736795320496, 0.010025180553610258, 4.302095573971785, 10.690029981785072, -1.8436520787918111, 7.606397650201649, 10.615620526624701, -3.7369066813110328, 10.819083206869339, 10.645187131864905, 5.5667887783538585, 1.0405759345653114, 10.579292184565825, 1.9286036803196642, 7.55086613465734, 10.657208372013592, -0.008093892556665113, 10.781096105117388, 10.621112119375255, 9.262139246302798, 1.1844721800114604, 10.570346228422768, 7.532754539742946, 4.286924949926679, 10.62073641222782, 5.623465633224055, 7.554815981057318, 10.595493414688491, 3.808312446817333, 10.758550900551407, 10.626313897900673, 13.114355750983588, 1.0659209414346962, 10.551779471513859, 11.19000877097725, 4.245202811912659, 10.619098297326286, 9.371381607331868, 7.477646918419178, 10.590104179323406, 7.405612242301824, 10.86096458815665, 10.661787476444083, -0.03686230351710997, 2.0482332036270052, 8.3946402216948, -1.795448107040858, 5.324105671189902, 8.28385124578282, -3.7068009342601154, 8.684200411824934, 8.384522709895597, -5.657483841779055, 11.834951680721474, 8.360017439326333, 3.7199888765561853, 2.151296986876034, 8.275237752775505, 1.8370109944599318, 5.399215602421343, 8.432417634879338, 0.04818952776451297, 8.61631098371095, 8.350044537089156, -1.8914188021455358, 11.875241976769113, 8.305990791198814, 7.444274551790922, 2.1625354910163033, 8.312789027550288, 5.6261529290320915, 5.396790595554528, 8.394245272945835, 3.7615229112978934, 8.702955131295242, 8.311755733711333, 1.8450188948656523, 11.8596194037085, 8.385878746886016, 11.156148051256684, 2.1600865240849894, 8.3748346627079, 9.308071995646971, 5.378795944544515, 8.400080437385594, 7.396272775730049, 8.646345177138397, 8.395364062973039, 5.665130555082812, 11.824424630579358, 8.424348659358667, -0.08526081875288977, 2.1090731870838195, 13.222946997698822, -1.8926892429531856, 5.514775687159531, 13.261257224715461, -3.6236041592349904, 8.644041013275475, 13.253739114426272, -5.603338728214757, 11.94095593791926, 13.257563432322454, 3.6764497053647807, 2.1185759020250714, 13.26039373305085, 0.03928592719061775, 8.658275218038268, 13.231663839926734, -1.8290997794731854, 11.799091185330536, 13.293195704486745, 7.410821434742675, 2.0835368819681555, 13.162808661497163, 5.510524934043087, 5.403596950404356, 13.220314270528423, 3.8305798344601496, 8.610781390576225, 13.218282992181159, 1.8302413484403246, 11.896502089816126, 13.188204203279565, 11.35430099907013, 2.110881136750031, 13.310602014292966, 9.34981603983864, 5.353623563368633, 13.2313512134936, 7.362168718179071, 8.632816626964612, 13.215207906542558, 5.64391968559694, 11.824061174568643, 13.312086989850352]]},
 "stress": {"__ndarray__": [[6], "float64", [-0.021780753486825566, -0.022321776910052892, -0.014455956852269655, -0.0001350214746561355, 1.8117821483068293e-05, -0.00017251550572619615]]},
 "unique_id": "679dc0f8eb8801a06ce6fb7aa6232e71",
 "user": "lpan"},
"21": {
 "calculator": "vasp",
 "calculator_parameters": {"kpoints_generation": {"divisions": [2, 2, 1], "usershift": [0.0, 0.0, 0.0], "genvec1": [0.5, -0.0, 0.0], "genvec2": [0.0, 0.5, 0.0], "genvec3": [0.0, 0.0, 1.0], "shift": [0.0, 0.0, 0.0]}, "system": "PtSTe", "lcompat": false, "prec": "normal", "enmax": 520.0, "enaug": 368.792, "ediff": 1e-06, "ialgo": 68, "iwavpr": 10, "nbands": 420, "nelect": 698.0, "turbo": 0, "irestart": 0, "nreboot": 0, "nmin": 0, "eref": 0.0, "ismear": 0, "sigma": 0.05, "kspacing": 0.5, "kgamma": true, "lreal": true, "ropt": [-0.0005, -0.0005, -0.0005], "lmaxpaw": -100, "lmaxmix": 2, "nlspline": false, "istart": 0, "icharg": 2, "iniwav": 1, "ispin": 1, "lnoncollinear": false, "magmom": [1.0, 1.0, 1.0, 1.0, 1.0, 1.0, 1.0, 1.0, 1.0, 1.0, 1.0, 1.0, 1.0, 1.0, 1.0, 1.0, 1.0, 1.0, 1.0, 1.0, 1.0, 1.0, 1.0, 1.0, 1.0, 1.0, 1.0, 1.0, 1.0, 1.0, 1.0, 1.0, 1.0, 1.0, 1.0, 1.0, 1.0, 1.0, 1.0, 1.0, 1.0, 1.0, 1.0, 1.0, 1.0, 1.0, 1.0, 1.0, 1.0, 1.0, 1.0, 1.0, 1.0, 1.0, 1.0, 1.0, 1.0, 1.0, 1.0, 1.0, 1.0, 1.0, 1.0, 1.0, 1.0, 1.0, 1.0, 1.0, 1.0, 1.0, 1.0, 1.0, 1.0, 1.0, 1.0, 1.0, 1.0, 1.0, 1.0, 1.0, 1.0, 1.0, 1.0, 1.0, 1.0, 1.0, 1.0, 1.0, 1.0, 1.0, 1.0, 1.0, 1.0, 1.0, 1.0], "nupdown": -1.0, "lsorbit": false, "saxis": [0.0, 0.0, 1.0], "lspiral": false, "qspiral": [0.0, 0.0, 0.0], "lzeroz": false, "lasph": false, "lmetagga": false, "nelm": 1, "nelmdl": -5, "nelmin": 2, "enini": 520.0, "ldiag": true, "lsubrot": false, "weimin": 0.0, "ebreak": 0.0, "deper": 0.3, "nrmm": 4, "time": 0.4, "amix": 0.4, "bmix": 1.0, "amin": 0.1, "amix_mag": 1.6, "bmix_mag": 1.0, "imix": 4, "mixfirst": false, "maxmix": -45, "wc": 100.0, "inimix": 1, "mixpre": 1, "mremove": 5, "ldipol": false, "lmono": false, "idipol": 0, "epsilon": 1.0, "dipol": [-100.0, -100.0, -100.0], "efield": 0.0, "ngx": 84, "ngy": 84, "ngz": 112, "ngxf": 168, "ngyf": 168, "ngzf": 224, "addgrid": false, "nsw": 0, "ibrion": -1, "mdalgo": 0, "isif": 4, "pstress": 0.0, "ediffg": 1e-05, "nfree": 1, "potim": 0.25, "smass": -3.0, "scalee": 1.0, "tebeg": 0.0001, "teend": 0.0001, "nblock": 1, "kblock": 1, "npaco": 256, "apaco": 16.0, "isym": 0, "symprec": 1e-05, "lorbit": 0, "rwigs": [-1.0, -1.0, -1.0], "nedos": 301, "emin": 10.0, "emax": -10.0, "efermi": 0.0, "nwrite": 2, "lwave": false, "ldownsample": false, "lcharg": true, "lpard": false, "lvtot": false, "lvhar": false, "lelf": false, "loptics": false, "stm": [0.0, 0.0, 0.0, 0.0, 0.0, 0.0, 0.0], "npar": 28, "nsim": 4, "nblk": -1, "lplane": true, "lscalapack": true, "lscaaware": false, "lscalu": false, "lasync": false, "lorbitalreal": false, "idiot": 3, "ispecial": 0, "lmusic": false, "pomass": [195.08, 32.066, 127.6], "darwinr": [0.0, 0.0, 0.0], "darwinv": [1.0, 1.0, 1.0], "lcorr": true, "gga_compat": true, "lberry": false, "icorelevel": 0, "ldau": false, "i_constrained_m": 0, "gga": "--", "voskown": 0, "lhfcalc": false, "precfock": "", "lsymgrad": false, "lhfone": false, "lrhfcalc": false, "lthomas": false, "lmodelhf": false, "encut4o": -1.0, "exxoep": 0, "fourorbit": 0, "aexx": 0.0, "hfalpha": 0.0, "mcalpha": 0.0, "aldax": 1.0, "aggax": 1.0, "aldac": 1.0, "aggac": 1.0, "nkredx": 1, "nkredy": 1, "nkredz": 1, "shiftred": false, "oddonly": false, "evenonly": false, "lmaxfock": 0, "nmaxfockae": 0, "lfockaedft": false, "hfscreen": 0.0, "hfscreenc": 0.0, "nbandsgwlow": 0, "luse_vdw": false, "zab_vdw": -0.8491, "param1": 0.1234, "param2": 1.0, "param3": 0.0, "model_gw": 0, "model_eps0": 24.260063, "model_alpha": 1.0, "lepsilon": false, "lrpa": false, "lnabla": false, "lvel": false, "kinter": 0, "cshift": -0.1, "omegamax": -30.0, "deg_threshold": 0.002, "rtime": -0.1, "wplasmai": 0.0, "dfield": [0.0, 0.0, 0.0], "wplasma": [0.0, 0.0, 0.0, 0.0, 0.0, 0.0, 0.0, 0.0, 0.0], "nucind": false, "magpos": [0.0, 0.0, 0.0], "lnicsall": true, "orbitalmag": false, "lmagbloch": false, "lchimag": false, "lgauge": true, "magatom": 0, "magdipol": [0.0, 0.0, 0.0], "avecconst": [0.0, 0.0, 0.0], "ladder": false, "lrpaforce": false, "lfxc": false, "lhartree": true, "ibse": 0, "kpoint": [-1, 0, 0, 0], "ltcte": false, "ltete": false, "ltriplet": false, "lfxceps": false, "lfxheg": false, "naturalo": 2, "l2order": false, "lmp2lt": false, "lusew": false, "encutgw": -2.0, "encutgwsoft": -2.0, "encutlf": -1.0, "lmaxmp2": -1, "scissor": 0.0, "nomega": 0, "nomegar": 0, "nbandsgw": -1, "nbandso": -1, "nbandsv": -1, "nelmhf": 1, "dim": 3, "antires": 0, "omegamin": -30.0, "omegatl": -200.0, "omegagrid": 140, "selfenergy": false, "lspectral": false, "lspectralgw": false, "lsingles": false, "lfermigw": false, "oddonlygw": false, "evenonlygw": false, "nkredlfx": 1, "nkredlfy": 1, "nkredlfz": 1, "maxmem": 2800, "telescope": 0, "taupar": 1, "omegapar": -1, "lambda": 1.0, "ofield_kappa": 0.0, "ofield_k": [0.0, 0.0, 0.0], "ofield_q6_near": 0.0, "ofield_q6_far": 0.0, "ofield_a": 0.0},
 "cell": {"array": {"__ndarray__": [[3, 3], "float64", [14.95313196, 0.0, 0.0, -7.4765746, 12.94978717, 0.0, 8.981e-05, -5.185e-05, 19.83670261]]}, "__ase_objtype__": "cell"},
 "ctime": 23.601359595318662,
 "energy": -469.72242264,
 "forces": {"__ndarray__": [[95, 3], "float64", [-0.04566586, 0.39605684, 1.17468685, 1.25343743, -0.56799082, 0.64356979, -0.36461668, 1.21882061, 1.21624786, 0.34690976, -1.40441346, -0.52950073, -1.14309293, 0.42366052, -1.68400624, -0.49828146, 0.24139866, -0.51599565, -0.60837162, 0.0732782, 0.25393378, 0.50610321, 0.15517021, 0.71000869, -0.87803422, -0.09578514, 0.52937685, -0.63514767, -0.49079394, 0.60297387, 1.4682878, 0.10041621, -0.55266116, -0.42517717, 1.12278325, -0.15604784, 0.35809293, 1.21726799, 0.06809063, -0.46056899, 0.07800399, -0.87114216, -0.07218238, -1.32617315, -0.53812739, -2.19026253, 1.11214397, -0.23188245, 0.36188857, 1.95520399, -0.55571895, 0.36125719, 0.92945898, 0.58020057, 1.73409332, 0.40074059, -0.5972185, -0.38008364, -0.10608577, -0.78834918, -0.67338887, 1.41365445, -0.46372751, 0.26424874, -0.41667045, -2.17685901, 0.08970981, 0.83957191, -0.01064605, 0.52937288, 0.02930876, -0.1210104, -0.77869171, 0.63519062, -1.47926014, -0.53826162, 0.30995736, -0.37542345, 1.2034735, 0.53410132, -1.22667847, 1.54369478, -0.77720492, 0.3965003, 0.50348585, -0.30326683, 0.23118612, -1.40163841, -1.21539013, -1.19097478, -0.02622229, 0.99857719, 0.11697794, 0.83075691, -1.07687336, 0.68753111, 0.20993849, -0.02732467, -1.32433761, 0.23209606, -0.77792978, -1.02764044, -0.35831423, -0.16132125, -0.87004411, 0.01789063, 0.19088159, -0.68075112, 0.92871057, -0.49888807, -0.72295968, 0.08598637, 0.30909207, -0.21784984, 0.45942122, 0.37433361, -0.5975339, 0.45977993, 0.43560134, -1.06126856, -0.05315711, -0.62886475, -0.5722325, -0.02953257, -0.4445463, -0.65999466, 0.21441291, -0.35413071, -1.21301707, -0.04450779, 0.35355709, -0.21125243, -0.06748774, -0.13880112, -0.52086277, 0.26473896, 0.50361441, -0.82849608, -0.63064394, 0.08374938, -1.46047889, 0.04808754, 0.09160186, 0.18025927, 0.76079825, 0.38227401, -1.0678356, 0.7649965, 0.67097243, -0.56417759, -0.69817215, -0.11045381, -0.77151159, 0.30791558, -0.74778686, -0.75771384, -0.45568137, 0.4834911, -0.18157539, 0.03353215, -0.62818264, -0.1241398, -0.18419935, 0.2508589, -0.02519263, 0.1260737, -0.68259144, -0.05853072, -0.49847422, -0.03670232, -0.6671423, -0.4329029, -0.79316037, -0.41842992, -1.04767853, -0.08727359, -1.2177921, -0.57847958, -0.0548081, -0.39998162, -0.00021039, -0.26112949, -0.3624177, 0.20786374, 0.29962157, -0.64219006, -0.59945548, 0.9214774, -1.12155304, -0.52700669, 0.83073332, 0.91052873, -0.73708361, -0.57264143, 0.17431632, 0.14042022, -0.45506514, 0.21868925, -0.81205836, -0.7406316, -0.23107155, 1.92294066, -0.4868878, 1.32159545, 1.87467335, 0.70080177, 1.7021937, -0.90088966, -0.45302047, 1.41967555, -0.55292155, 0.73112286, 0.45935271, -0.93287692, -0.99018674, 0.47350282, -1.24301226, 0.12088251, 0.66965245, -0.38972068, -0.46301159, 0.27856603, 1.17516037, 0.07172177, 0.10405935, 0.81069953, -0.80293457, 0.05878419, 0.41128644, -1.02954556, 0.96039251, 0.55605855, 1.2533643, 0.20842927, 0.84584496, 0.79623923, 2.05667586, 0.52918292, -0.58674635, 1.73206293, -0.55149315, 0.0910421, 1.43101225, -0.59432228, -0.09764386, 0.45646514, -0.70435259, -0.34293945, 0.99848481, -0.89948073, -0.45062594, 0.52704895, 0.03947545, -0.8524906, -0.42928996, 0.05672558, -0.1234421, 0.72246386, 0.70842478, 0.02952894, 1.16078759, 0.96739492, -1.16383629, 0.93483127, -1.70912421, 0.00769362, 1.58934055, -0.32672548, -0.48410577, 1.02632252, 0.48300011, -0.47936293, 0.87439389, 0.32864631, 0.75646341, 1.73057048, 0.33501073, -0.01799995, 1.05814271, -0.30742784, 0.17187644, 0.78420925, 0.32508127, -0.28970128, 1.64040108]]},
 "free_energy": -469.74871135,
 "mtime": 23.601359595318662,
 "numbers": {"__ndarray__": [[95], "int64", [78, 78, 78, 78, 78, 78, 78, 78, 78, 78, 78, 78, 78, 78, 78, 78, 78, 78, 78, 78, 78, 78, 78, 78, 78, 78, 78, 78, 78, 78, 78, 78, 16, 16, 16, 16, 16, 16, 16, 16, 16, 16, 16, 16, 16, 16, 16, 16, 16, 16, 16, 16, 16, 16, 16, 16, 16, 16, 16, 16, 16, 16, 16, 52, 52, 52, 52, 52, 52, 52, 52, 52, 52, 52, 52, 52, 52, 52, 52, 52, 52, 52, 52, 52, 52, 52, 52, 52, 52, 52, 52, 52, 52, 52, 52]]},
 "pbc": {"__ndarray__": [[3], "bool", [true, true, true]]},
 "positions": {"__ndarray__": [[95, 3], "float64", [13.07650288083867, 3.2272410070194932, 6.908764276378732, 11.182240172917128, 6.515272261358367, 6.957084897000485, 9.343049872089283, 9.645893547801846, 6.904571392548057, 0.005813214246485897, 0.043295246418908605, 6.999361274336969, 1.8842889626817922, 3.22204621769979, 7.001039261010749, 0.006215736165193681, 6.497708602928578, 7.003410143706695, -1.8488212498244672, 9.666928069974665, 6.983237605721508, -3.7564524472260743, 12.916845059578371, 6.906894667157741, 5.661404709182573, 3.2369917793637932, 6.870278097809941, 3.782819091747494, 6.4898411070828494, 6.947037408761493, 1.8251175682772918, 9.720009715085585, 6.953011033385468, 0.004317806668067162, 12.9023924140776, 6.920487569254217, 9.342293658933585, 3.198956388226291, 6.940193151259964, 7.5145326030500605, 6.466462329810384, 6.999833586226113, 5.652608148524157, 9.747148892356106, 6.934148907974698, 3.830820465974465, 12.883097452251917, 6.935001886186928, -3.7544789682799653, 12.866687811409834, 11.812812740490411, 1.8562127996257456, 3.164276901914843, 11.72914569458898, -0.05983289527230344, 6.439395417366206, 11.822460122437759, -1.807108992952885, 9.694705844256948, 11.803147902244767, 0.009907818435459384, 12.886307010795818, 11.807905140264698, 5.574695103348252, 3.283880945315441, 11.901266779465688, 3.73227166897919, 6.381358626687031, 11.768523136206039, 1.852770886884314, 9.707196140162905, 11.766159196356005, 3.7588091153850827, 12.89832375357347, 11.812582833107163, 9.376565029805809, 3.207382904806908, 11.760960393335976, 7.422264859155055, 6.494745369028746, 11.783881504834806, 5.53941106850218, 9.757783384546187, 11.740800154106408, 14.911636822402624, 0.0159821313135701, 11.73331041030195, -1.8278669034818473, 3.340870504485831, 11.799772290561624, 11.19235915245517, 6.425338760745249, 11.742939542482896, -5.634000600354051, 9.775799507557041, 11.744393969518262, 1.8314820236476412, 1.0870547952351763, 5.87171991206136, -0.038193110924612673, 4.410331305486165, 5.840209706699428, -1.836703537193287, 7.56438563796324, 5.830484564877848, -3.731680879957794, 10.712245010800139, 5.786693060196013, 5.49182114304688, 1.11610007601524, 5.744461117073375, 3.7248584691007807, 4.292977488307564, 5.739933984803721, 1.8239976009111838, 7.513728374343475, 5.79133703064404, -0.06767147138269763, 10.71352955972153, 5.8134605083309205, 9.373104955039064, 1.1088621068257203, 5.772827205071622, 7.530438383906181, 4.3896485300714945, 5.749860072422739, 5.628622404294414, 7.580937312000834, 5.8673780545940835, 3.748032729467782, 10.725185558276022, 5.704954935256377, 13.119762075542548, 1.0815112587448898, 5.76941945793025, 11.177469187895198, 4.2713266869654385, 5.80943722830756, 9.393217352540166, 7.531643719409072, 5.855416126186201, 7.507005964414316, 10.795350301255798, 5.675635098596641, 1.8075568404527562, 1.0235489041353365, 10.679437976059434, -0.02258167896011159, 4.257407464209415, 10.620674323348648, -1.7784468537572136, 7.560158899092781, 10.658294034747437, -3.762281010393816, 10.84004358653445, 10.651442437665944, 5.6469042794010536, 1.0118367940840771, 10.65420350830223, 1.8747099599771653, 7.57256777736058, 10.60733235554019, 0.03171261533842774, 10.736476810644273, 10.58143633375094, 9.326606214370667, 1.1078783744869252, 10.603953371617603, 7.48617421393719, 4.311799567193043, 10.663170888084105, 5.5823407683065005, 7.615194952793925, 10.617848585061857, 3.789545717943932, 10.831530318969437, 10.681084422376065, 13.132942439615627, 1.119075080491597, 10.58060775468292, 11.22831961355078, 4.3338529509078985, 10.603809952257732, 9.311068324022903, 7.526567468890707, 10.63582857230756, 7.495777329704526, 10.71863839861022, 10.66166508398898, -0.004187404464461404, 2.123755520160012, 8.370062348793985, -1.8460110168795847, 5.444612597860783, 8.397205702443351, -3.765765133634401, 8.690011389229088, 8.426640988712279, -5.539291403231113, 11.88851713528831, 8.426808410482307, 3.6763930422657665, 2.1727144463174315, 8.299746197217187, 1.7775137592583645, 5.355401608121316, 8.311671626092267, 0.08066101046132258, 8.66454529125275, 8.359121613836464, -1.8320466387514287, 11.818250241281733, 8.348321521100452, 7.520152854747432, 2.2136712568130634, 8.3490515117565, 5.6945675989370965, 5.336816842517537, 8.364292447105814, 3.7790852651024203, 8.682547972419803, 8.352793308969822, 1.8013257148665378, 11.880230178521355, 8.377059944006689, 11.176992817193495, 2.175885373299146, 8.382727686676418, 9.35248691882109, 5.4503990404465466, 8.363085582119021, 7.439500510826088, 8.55349954098953, 8.42025753781238, 5.601343320300433, 11.811680499536829, 8.270551728517946, -0.08620918772024451, 2.1903496699301725, 13.176224620206359, -1.882301087583724, 5.441482127007944, 13.248338770507726, -3.687124547248875, 8.627149623472608, 13.23323827901289, -5.614685307882549, 11.930180679459866, 13.257391646477851, 3.757693860946231, 2.2083555036711724, 13.251909972078604, 1.886353391481614, 5.435977587091209, 13.337433733344334, 0.04381503191157599, 8.61557213114582, 13.28052540742866, -1.9160122183388333, 11.828522443705653, 13.236736283151137, 7.436994234632881, 2.3048687553844625, 13.285419320329574, 5.700720308701734, 5.430946424433761, 13.204430427647516, 3.7448989065712475, 8.685147373910487, 13.21157243405522, 1.802600503370878, 11.887819249688064, 13.290286255314935, 11.23764456731599, 2.0805408453730516, 13.152798664626104, 9.274544570232084, 5.364778992187142, 13.195520177569158, 7.4855503831814145, 8.661943401522715, 13.221421952002165, 5.61383913143365, 11.907827149471613, 13.206268099777306]]},
 "stress": {"__ndarray__": [[6], "float64", [-0.025962455081406717, -0.02352821515469214, -0.016292993301178997, 0.0018856300614919072, -0.00020119916606886991, 0.00014201811900512286]]},
 "unique_id": "8a4b43cf5479207db0dea72c685ca665",
 "user": "lpan"},
"22": {
 "calculator": "vasp",
 "calculator_parameters": {"kpoints_generation": {"divisions": [2, 2, 1], "usershift": [0.0, 0.0, 0.0], "genvec1": [0.5, -0.0, 0.0], "genvec2": [0.0, 0.5, 0.0], "genvec3": [0.0, 0.0, 1.0], "shift": [0.0, 0.0, 0.0]}, "system": "PtSTe", "lcompat": false, "prec": "normal", "enmax": 520.0, "enaug": 368.792, "ediff": 1e-06, "ialgo": 68, "iwavpr": 10, "nbands": 420, "nelect": 698.0, "turbo": 0, "irestart": 0, "nreboot": 0, "nmin": 0, "eref": 0.0, "ismear": 0, "sigma": 0.05, "kspacing": 0.5, "kgamma": true, "lreal": true, "ropt": [-0.0005, -0.0005, -0.0005], "lmaxpaw": -100, "lmaxmix": 2, "nlspline": false, "istart": 0, "icharg": 2, "iniwav": 1, "ispin": 1, "lnoncollinear": false, "magmom": [1.0, 1.0, 1.0, 1.0, 1.0, 1.0, 1.0, 1.0, 1.0, 1.0, 1.0, 1.0, 1.0, 1.0, 1.0, 1.0, 1.0, 1.0, 1.0, 1.0, 1.0, 1.0, 1.0, 1.0, 1.0, 1.0, 1.0, 1.0, 1.0, 1.0, 1.0, 1.0, 1.0, 1.0, 1.0, 1.0, 1.0, 1.0, 1.0, 1.0, 1.0, 1.0, 1.0, 1.0, 1.0, 1.0, 1.0, 1.0, 1.0, 1.0, 1.0, 1.0, 1.0, 1.0, 1.0, 1.0, 1.0, 1.0, 1.0, 1.0, 1.0, 1.0, 1.0, 1.0, 1.0, 1.0, 1.0, 1.0, 1.0, 1.0, 1.0, 1.0, 1.0, 1.0, 1.0, 1.0, 1.0, 1.0, 1.0, 1.0, 1.0, 1.0, 1.0, 1.0, 1.0, 1.0, 1.0, 1.0, 1.0, 1.0, 1.0, 1.0, 1.0, 1.0, 1.0], "nupdown": -1.0, "lsorbit": false, "saxis": [0.0, 0.0, 1.0], "lspiral": false, "qspiral": [0.0, 0.0, 0.0], "lzeroz": false, "lasph": false, "lmetagga": false, "nelm": 1, "nelmdl": -5, "nelmin": 2, "enini": 520.0, "ldiag": true, "lsubrot": false, "weimin": 0.0, "ebreak": 0.0, "deper": 0.3, "nrmm": 4, "time": 0.4, "amix": 0.4, "bmix": 1.0, "amin": 0.1, "amix_mag": 1.6, "bmix_mag": 1.0, "imix": 4, "mixfirst": false, "maxmix": -45, "wc": 100.0, "inimix": 1, "mixpre": 1, "mremove": 5, "ldipol": false, "lmono": false, "idipol": 0, "epsilon": 1.0, "dipol": [-100.0, -100.0, -100.0], "efield": 0.0, "ngx": 84, "ngy": 84, "ngz": 112, "ngxf": 168, "ngyf": 168, "ngzf": 224, "addgrid": false, "nsw": 0, "ibrion": -1, "mdalgo": 0, "isif": 4, "pstress": 0.0, "ediffg": 1e-05, "nfree": 1, "potim": 0.25, "smass": -3.0, "scalee": 1.0, "tebeg": 0.0001, "teend": 0.0001, "nblock": 1, "kblock": 1, "npaco": 256, "apaco": 16.0, "isym": 0, "symprec": 1e-05, "lorbit": 0, "rwigs": [-1.0, -1.0, -1.0], "nedos": 301, "emin": 10.0, "emax": -10.0, "efermi": 0.0, "nwrite": 2, "lwave": false, "ldownsample": false, "lcharg": true, "lpard": false, "lvtot": false, "lvhar": false, "lelf": false, "loptics": false, "stm": [0.0, 0.0, 0.0, 0.0, 0.0, 0.0, 0.0], "npar": 28, "nsim": 4, "nblk": -1, "lplane": true, "lscalapack": true, "lscaaware": false, "lscalu": false, "lasync": false, "lorbitalreal": false, "idiot": 3, "ispecial": 0, "lmusic": false, "pomass": [195.08, 32.066, 127.6], "darwinr": [0.0, 0.0, 0.0], "darwinv": [1.0, 1.0, 1.0], "lcorr": true, "gga_compat": true, "lberry": false, "icorelevel": 0, "ldau": false, "i_constrained_m": 0, "gga": "--", "voskown": 0, "lhfcalc": false, "precfock": "", "lsymgrad": false, "lhfone": false, "lrhfcalc": false, "lthomas": false, "lmodelhf": false, "encut4o": -1.0, "exxoep": 0, "fourorbit": 0, "aexx": 0.0, "hfalpha": 0.0, "mcalpha": 0.0, "aldax": 1.0, "aggax": 1.0, "aldac": 1.0, "aggac": 1.0, "nkredx": 1, "nkredy": 1, "nkredz": 1, "shiftred": false, "oddonly": false, "evenonly": false, "lmaxfock": 0, "nmaxfockae": 0, "lfockaedft": false, "hfscreen": 0.0, "hfscreenc": 0.0, "nbandsgwlow": 0, "luse_vdw": false, "zab_vdw": -0.8491, "param1": 0.1234, "param2": 1.0, "param3": 0.0, "model_gw": 0, "model_eps0": 24.260063, "model_alpha": 1.0, "lepsilon": false, "lrpa": false, "lnabla": false, "lvel": false, "kinter": 0, "cshift": -0.1, "omegamax": -30.0, "deg_threshold": 0.002, "rtime": -0.1, "wplasmai": 0.0, "dfield": [0.0, 0.0, 0.0], "wplasma": [0.0, 0.0, 0.0, 0.0, 0.0, 0.0, 0.0, 0.0, 0.0], "nucind": false, "magpos": [0.0, 0.0, 0.0], "lnicsall": true, "orbitalmag": false, "lmagbloch": false, "lchimag": false, "lgauge": true, "magatom": 0, "magdipol": [0.0, 0.0, 0.0], "avecconst": [0.0, 0.0, 0.0], "ladder": false, "lrpaforce": false, "lfxc": false, "lhartree": true, "ibse": 0, "kpoint": [-1, 0, 0, 0], "ltcte": false, "ltete": false, "ltriplet": false, "lfxceps": false, "lfxheg": false, "naturalo": 2, "l2order": false, "lmp2lt": false, "lusew": false, "encutgw": -2.0, "encutgwsoft": -2.0, "encutlf": -1.0, "lmaxmp2": -1, "scissor": 0.0, "nomega": 0, "nomegar": 0, "nbandsgw": -1, "nbandso": -1, "nbandsv": -1, "nelmhf": 1, "dim": 3, "antires": 0, "omegamin": -30.0, "omegatl": -200.0, "omegagrid": 140, "selfenergy": false, "lspectral": false, "lspectralgw": false, "lsingles": false, "lfermigw": false, "oddonlygw": false, "evenonlygw": false, "nkredlfx": 1, "nkredlfy": 1, "nkredlfz": 1, "maxmem": 2800, "telescope": 0, "taupar": 1, "omegapar": -1, "lambda": 1.0, "ofield_kappa": 0.0, "ofield_k": [0.0, 0.0, 0.0], "ofield_q6_near": 0.0, "ofield_q6_far": 0.0, "ofield_a": 0.0},
 "cell": {"array": {"__ndarray__": [[3, 3], "float64", [14.95313196, 0.0, 0.0, -7.4765746, 12.94978717, 0.0, 8.981e-05, -5.185e-05, 19.83670261]]}, "__ase_objtype__": "cell"},
 "ctime": 23.601359596289242,
 "energy": -469.51271537,
 "forces": {"__ndarray__": [[95, 3], "float64", [0.6850059, -1.1735831, -0.36183384, -0.47805571, -0.165714, 1.05529446, -0.54620465, -0.19069019, 0.44420705, 1.0623472, -0.88880936, 0.4482317, -1.42466634, 2.0005293, 0.79656901, 3.1624862, -0.63803365, -0.81977822, -3.01377985, -1.30151854, 0.75749919, -0.58230859, -1.37778624, -1.26308934, 0.75983833, 0.80052882, 0.51293043, -0.80870232, -1.05542974, -0.50977919, 0.31547491, -0.43160949, -0.33660385, 0.93601799, 2.01624026, 0.59438699, -2.16415717, -0.43445289, 0.86160171, -0.94564519, 0.24252806, 0.52402375, -0.40112684, -0.29757977, -0.54358151, -0.09850743, -0.89275823, 0.48634439, -1.05179141, 1.42496884, -0.95550862, -0.5247506, 1.79282715, -0.45754246, 1.53045995, -2.51874016, -1.14127593, 0.31833278, -0.33770021, 0.64971458, 0.05742806, -3.8298286, -2.03411152, -0.42231458, 0.64880477, 0.10942876, -2.01205085, 1.00628827, 0.06169932, 0.25229024, 1.60767189, -1.52169814, 0.43194704, 0.95162488, -2.39096458, -0.54815813, -0.62553781, -0.88841761, 1.38726605, -0.01303559, -1.45067133, 0.60449332, -0.71310593, -1.49194581, 0.41487937, -0.40175403, -0.61090791, -1.02843419, -1.09244435, -0.0025733, -0.87675786, -2.30578182, -0.44143657, -0.77936771, -0.12532931, -0.2336876, -0.07789156, -0.61047287, -1.34029595, -0.05614775, 0.39982967, -0.19851411, 0.5675574, 1.01566286, -1.71300216, 0.72045927, 0.15214637, -0.41539534, -0.12872904, 0.16202859, -0.76955706, 0.39144867, -0.44954139, -0.58558522, -0.26144599, -0.04153323, -0.87895033, 1.19891675, 0.17761013, -2.25847221, -0.70740744, -0.16109532, -1.50037686, 0.00093893, -0.5966896, -1.14824763, 0.74053129, 0.37710062, -1.18400256, 1.0089758, 0.46719085, -0.83961232, -0.1474716, 0.32492208, -1.18792066, 0.05888888, -0.15203987, -0.98553852, -0.38184957, 0.15087559, -1.14967236, -0.17271846, 0.30970546, -0.73458841, 0.3901036, -1.20034204, -0.69445627, 0.36158272, 0.37124719, 0.35803274, -0.22132128, 0.96589211, -1.25670192, -0.18358077, 0.81632742, -0.29674659, -0.17358725, 0.09494153, -0.86655249, 0.41563303, -0.0511331, -0.48308322, -0.19280256, -1.10755834, 0.36993138, 0.57594111, 0.26581653, -0.74063411, 0.12788492, -0.10697508, -0.25807218, -0.01213664, 0.24208634, -0.19375298, -0.32901848, 1.04740875, -0.48613146, -0.11535982, -0.24680161, 0.66221998, 0.33169573, -0.18596602, -0.04217113, 0.15504217, 0.28231083, -1.35633617, -0.41958992, -0.38248014, -0.86052888, -0.22904057, 0.09077957, 0.10237769, 0.68833016, 1.08100805, 0.59245544, -1.17241502, 0.24195414, 1.75048063, 0.99257335, 0.12512483, 0.68676202, -1.07737454, -0.25284798, 0.59146752, 0.75253493, 0.89681738, 1.53867893, -1.28562145, -0.95105104, 0.29603635, -0.8286397, 0.06545181, 1.85612872, 0.19197956, -0.03200064, 1.22667722, 0.42770093, 0.3623613, -0.68833984, 0.54866126, -0.37394619, 0.27561254, 0.59266841, 0.71311998, 1.73274954, 0.00125533, 0.09521618, 1.03620221, 0.16241606, 0.15392692, 0.93638483, 0.09883831, -0.01780443, 1.15752292, 0.99353401, 0.06902644, 0.66508727, -0.06859913, 0.12416247, 0.75097925, -0.00021701, 0.00926404, 0.8238711, 0.6709985, 0.77892893, 0.84313331, 0.31932845, 1.54630654, 1.86862371, -0.34023473, -0.07284094, 0.74685746, 0.40700998, -0.29867259, 0.58390987, -0.44057427, 0.94007628, 1.62363555, 0.76869218, -0.5960549, 0.96099812, 0.33159593, 2.4459905, 2.50483789, -0.76732637, -0.85117073, 1.27614478, 0.688093, -1.02727276, 0.60710611, -0.89158644, -0.72564291, 2.08313934, 0.75356808, 0.09921668, 1.23135586, -0.04138048, 0.41217923, 1.22301227, 0.09827734, 0.68493819, 0.90410677, -0.02107612, 0.25219215, 1.40019558]]},
 "free_energy": -469.53672804,
 "mtime": 23.601359596289242,
 "numbers": {"__ndarray__": [[95], "int64", [78, 78, 78, 78, 78, 78, 78, 78, 78, 78, 78, 78, 78, 78, 78, 78, 78, 78, 78, 78, 78, 78, 78, 78, 78, 78, 78, 78, 78, 78, 78, 78, 16, 16, 16, 16, 16, 16, 16, 16, 16, 16, 16, 16, 16, 16, 16, 16, 16, 16, 16, 16, 16, 16, 16, 16, 16, 16, 16, 16, 16, 16, 16, 16, 52, 52, 52, 52, 52, 52, 52, 52, 52, 52, 52, 52, 52, 52, 52, 52, 52, 52, 52, 52, 52, 52, 52, 52, 52, 52, 52, 52, 52, 52, 52]]},
 "pbc": {"__ndarray__": [[3], "bool", [true, true, true]]},
 "positions": {"__ndarray__": [[95, 3], "float64", [13.059711535512161, 3.269801861859085, 6.926045813325539, -3.718957221908652, 6.471892335511519, 6.889100549815492, -5.6148880968495885, 9.748817249791232, 6.969783758910328, 14.908759476176627, 0.0058619997058587, 6.8790151734745155, 1.9119846212319944, 3.141825732372385, 6.9211782832390965, -0.12704498564171487, 6.45937632951841, 6.952681744122143, -1.7619928732986871, 9.725507085837714, 6.881813735478735, 3.7854923629576596, 0.03811296925470751, 7.011349188825269, 5.563573185677459, 3.180056024363555, 6.947840993584224, 3.7847288848673437, 6.530035861766868, 6.981359665085419, 1.8265384078626612, 9.760743345352967, 6.92442317105204, -0.06908072727419143, 12.849574332626396, 6.937136117020738, 9.476394034344555, 3.2678752498337373, 6.9041203059307055, 7.5178686381148845, 6.47795759747197, 6.950066076515988, 5.573716543566637, 9.743301988175794, 6.949606460116514, 11.22653822163105, 0.0406338619561295, 6.928471643687715, -3.711056843927031, 12.838594885666959, 11.780849068106814, 1.9192724886803663, 3.193474811007254, 11.819065269153086, -0.05020434284913222, 6.57635744685983, 11.81099550016431, -1.8849204005369338, 9.7035754632643, 11.734177869307086, 7.482474475665836, 0.1632389611776559, 11.829132197360632, 5.61921683691904, 3.174612162685926, 11.76505726752602, 3.863128230596949, 6.374223953299053, 11.813531424225971, 1.82678671703022, 9.642993343274535, 11.8474797587057, 3.781229763512401, 12.919355712498346, 11.881030565665124, 9.38552930494139, 3.3066518647750716, 11.846482369298469, 7.4467926769596104, 6.460445340760325, 11.855036153830927, 5.551668455589793, 9.698505148920667, 11.865466887164345, -0.0330910737902076, 0.0582240014584144, 11.812162096644805, -1.7780406846192522, 3.316767425595357, 11.711598940928278, -3.6534497693670795, 6.592692638416038, 11.734280028325527, -5.596097116938166, 9.727642988250354, 11.800157717693338, 1.9124284542235686, 1.0905934277655454, 5.832243088564225, 0.007846541664547119, 4.224690217368772, 5.7151591334459875, -1.9180051804090306, 7.450184599101734, 5.820445011319901, -3.8359526249262585, 10.812643099149952, 5.759188281825091, 5.610125840089452, 1.0399188366539243, 5.783445791978756, 3.713971204593846, 4.371914720960027, 5.79254250706165, 1.8700183187020494, 7.551315340544153, 5.810487383343734, -0.08120471283094206, 10.795927935511008, 5.845593387787781, 9.40581184182382, 1.1052138648783265, 5.882589631623536, 7.492602522815198, 4.365899723733403, 5.872723252479374, 5.554526653562706, 7.547561142640335, 5.831377414862325, 3.6150385025800276, 10.77670213696067, 5.756655531635846, 13.076995650946987, 1.0559591909192523, 5.794582910292114, 11.255389106193354, 4.351250213142278, 5.748523475400877, 9.363222338445409, 7.58309842906715, 5.845730459402817, 7.486024886376082, 10.733752008793935, 5.789959570014801, 1.8045491813666177, 1.1406924531790388, 10.666698250542215, 0.09099054158074922, 4.368544283048328, 10.597002789390086, -1.840961194341057, 7.515378598951603, 10.63385005958924, -3.732073541444661, 10.658341711036268, 10.569484720428415, 5.591121042100179, 1.0469453689302162, 10.647180918844237, 3.67027865478668, 4.314535155450844, 10.73348108865012, 1.9381580308958832, 7.57512873315879, 10.65462305456243, -0.03914959252296064, 10.783115833015701, 10.689939724788196, 9.364090001250998, 1.149893843009909, 10.648313396196242, 7.482841707181219, 4.278565448720983, 10.630336781189982, 5.678380443887369, 7.459110683813274, 10.654471700521515, 3.7538871698097562, 10.801417133586236, 10.536010681508092, 13.050283039725059, 1.1297771152767875, 10.602730637268722, 11.236909529396279, 4.342237538065374, 10.707311717098902, 9.379767067007176, 7.618863923472698, 10.653244800465087, 7.477244616717308, 10.80072971579166, 10.602039724916816, -0.06932259019648315, 2.063575258306666, 8.324695809924915, -1.8396181508431133, 5.3498183197263804, 8.306949300668931, -3.7756259638774488, 8.62334098228071, 8.320545178270798, -5.551596534181233, 11.932629129048816, 8.389415035860301, 3.685472704567229, 2.1151253139844295, 8.350938775642815, 1.9495546243680881, 5.442410850598442, 8.357015749487386, 0.05874858132562027, 8.602039777468166, 8.259677248147144, -1.896250387318559, 11.80392480905472, 8.34417664209009, 7.453850538238538, 2.103110407757132, 8.436326060394585, 5.592351758793586, 5.383374917168202, 8.378128745543314, 3.663176698980396, 8.652532772560965, 8.274235602559648, 1.8624727215796617, 11.895273818722826, 8.326773109422234, 11.233785982046651, 2.161186004544316, 8.358181552499778, 9.377844595670085, 5.399572436766391, 8.307427563568858, 7.3615338445897285, 8.63708856599921, 8.385329865324797, 5.604382881968442, 11.871619321163333, 8.33741688894168, 0.00736273085715205, 2.2392979451485284, 13.26682380020188, -1.9209749915561973, 5.32937293920564, 13.260320535618218, -3.761003606682721, 8.56719375537785, 13.197839088104267, -5.610341707076647, 11.887022154677267, 13.254366946063879, 3.7148888522738743, 2.1358498594575392, 13.269066537798967, -0.007564044086169736, 8.557195874148418, 13.246634202652448, -1.8936012819889443, 11.895940345297017, 13.231148482392927, 7.46151825830141, 2.1119654386185736, 13.205322285796862, 5.682452614693536, 5.351460604344853, 13.264088715646013, 3.644167858403153, 8.65136563535889, 13.317260005156989, 1.9032433297107678, 11.915241608242853, 13.134486809345734, 11.237788296330368, 2.197186423159752, 13.209473314185031, 9.428060196740015, 5.457701423373728, 13.21909867739248, 7.470106434711144, 8.598274102328226, 13.266030133730455, 5.661115562011503, 11.821598428752928, 13.245439438054248]]},
 "stress": {"__ndarray__": [[6], "float64", [-0.026617790452282204, -0.028311910653989244, -0.01794032935373114, -0.0013598238993851634, 0.0001071884071771371, -0.00024363689054774154]]},
 "unique_id": "a9797ac731a0ea483b7995bc7cbca27f",
 "user": "lpan"},
"23": {
 "calculator": "vasp",
 "calculator_parameters": {"kpoints_generation": {"divisions": [2, 2, 1], "usershift": [0.0, 0.0, 0.0], "genvec1": [0.5, -0.0, 0.0], "genvec2": [0.0, 0.5, 0.0], "genvec3": [0.0, 0.0, 1.0], "shift": [0.0, 0.0, 0.0]}, "system": "PtSTe", "lcompat": false, "prec": "normal", "enmax": 520.0, "enaug": 368.792, "ediff": 1e-06, "ialgo": 68, "iwavpr": 10, "nbands": 420, "nelect": 688.0, "turbo": 0, "irestart": 0, "nreboot": 0, "nmin": 0, "eref": 0.0, "ismear": 0, "sigma": 0.05, "kspacing": 0.5, "kgamma": true, "lreal": true, "ropt": [-0.0005, -0.0005, -0.0005], "lmaxpaw": -100, "lmaxmix": 2, "nlspline": false, "istart": 0, "icharg": 2, "iniwav": 1, "ispin": 1, "lnoncollinear": false, "magmom": [1.0, 1.0, 1.0, 1.0, 1.0, 1.0, 1.0, 1.0, 1.0, 1.0, 1.0, 1.0, 1.0, 1.0, 1.0, 1.0, 1.0, 1.0, 1.0, 1.0, 1.0, 1.0, 1.0, 1.0, 1.0, 1.0, 1.0, 1.0, 1.0, 1.0, 1.0, 1.0, 1.0, 1.0, 1.0, 1.0, 1.0, 1.0, 1.0, 1.0, 1.0, 1.0, 1.0, 1.0, 1.0, 1.0, 1.0, 1.0, 1.0, 1.0, 1.0, 1.0, 1.0, 1.0, 1.0, 1.0, 1.0, 1.0, 1.0, 1.0, 1.0, 1.0, 1.0, 1.0, 1.0, 1.0, 1.0, 1.0, 1.0, 1.0, 1.0, 1.0, 1.0, 1.0, 1.0, 1.0, 1.0, 1.0, 1.0, 1.0, 1.0, 1.0, 1.0, 1.0, 1.0, 1.0, 1.0, 1.0, 1.0, 1.0, 1.0, 1.0, 1.0, 1.0], "nupdown": -1.0, "lsorbit": false, "saxis": [0.0, 0.0, 1.0], "lspiral": false, "qspiral": [0.0, 0.0, 0.0], "lzeroz": false, "lasph": false, "lmetagga": false, "nelm": 1, "nelmdl": -5, "nelmin": 2, "enini": 520.0, "ldiag": true, "lsubrot": false, "weimin": 0.0, "ebreak": 0.0, "deper": 0.3, "nrmm": 4, "time": 0.4, "amix": 0.4, "bmix": 1.0, "amin": 0.1, "amix_mag": 1.6, "bmix_mag": 1.0, "imix": 4, "mixfirst": false, "maxmix": -45, "wc": 100.0, "inimix": 1, "mixpre": 1, "mremove": 5, "ldipol": false, "lmono": false, "idipol": 0, "epsilon": 1.0, "dipol": [-100.0, -100.0, -100.0], "efield": 0.0, "ngx": 84, "ngy": 84, "ngz": 112, "ngxf": 168, "ngyf": 168, "ngzf": 224, "addgrid": false, "nsw": 0, "ibrion": -1, "mdalgo": 0, "isif": 4, "pstress": 0.0, "ediffg": 1e-05, "nfree": 1, "potim": 0.25, "smass": -3.0, "scalee": 1.0, "tebeg": 0.0001, "teend": 0.0001, "nblock": 1, "kblock": 1, "npaco": 256, "apaco": 16.0, "isym": 0, "symprec": 1e-05, "lorbit": 0, "rwigs": [-1.0, -1.0, -1.0], "nedos": 301, "emin": 10.0, "emax": -10.0, "efermi": 0.0, "nwrite": 2, "lwave": false, "ldownsample": false, "lcharg": true, "lpard": false, "lvtot": false, "lvhar": false, "lelf": false, "loptics": false, "stm": [0.0, 0.0, 0.0, 0.0, 0.0, 0.0, 0.0], "npar": 28, "nsim": 4, "nblk": -1, "lplane": true, "lscalapack": true, "lscaaware": false, "lscalu": false, "lasync": false, "lorbitalreal": false, "idiot": 3, "ispecial": 0, "lmusic": false, "pomass": [195.08, 32.066, 127.6], "darwinr": [0.0, 0.0, 0.0], "darwinv": [1.0, 1.0, 1.0], "lcorr": true, "gga_compat": true, "lberry": false, "icorelevel": 0, "ldau": false, "i_constrained_m": 0, "gga": "--", "voskown": 0, "lhfcalc": false, "precfock": "", "lsymgrad": false, "lhfone": false, "lrhfcalc": false, "lthomas": false, "lmodelhf": false, "encut4o": -1.0, "exxoep": 0, "fourorbit": 0, "aexx": 0.0, "hfalpha": 0.0, "mcalpha": 0.0, "aldax": 1.0, "aggax": 1.0, "aldac": 1.0, "aggac": 1.0, "nkredx": 1, "nkredy": 1, "nkredz": 1, "shiftred": false, "oddonly": false, "evenonly": false, "lmaxfock": 0, "nmaxfockae": 0, "lfockaedft": false, "hfscreen": 0.0, "hfscreenc": 0.0, "nbandsgwlow": 0, "luse_vdw": false, "zab_vdw": -0.8491, "param1": 0.1234, "param2": 1.0, "param3": 0.0, "model_gw": 0, "model_eps0": 24.51814878, "model_alpha": 1.0, "lepsilon": false, "lrpa": false, "lnabla": false, "lvel": false, "kinter": 0, "cshift": -0.1, "omegamax": -30.0, "deg_threshold": 0.002, "rtime": -0.1, "wplasmai": 0.0, "dfield": [0.0, 0.0, 0.0], "wplasma": [0.0, 0.0, 0.0, 0.0, 0.0, 0.0, 0.0, 0.0, 0.0], "nucind": false, "magpos": [0.0, 0.0, 0.0], "lnicsall": true, "orbitalmag": false, "lmagbloch": false, "lchimag": false, "lgauge": true, "magatom": 0, "magdipol": [0.0, 0.0, 0.0], "avecconst": [0.0, 0.0, 0.0], "ladder": false, "lrpaforce": false, "lfxc": false, "lhartree": true, "ibse": 0, "kpoint": [-1, 0, 0, 0], "ltcte": false, "ltete": false, "ltriplet": false, "lfxceps": false, "lfxheg": false, "naturalo": 2, "l2order": false, "lmp2lt": false, "lusew": false, "encutgw": -2.0, "encutgwsoft": -2.0, "encutlf": -1.0, "lmaxmp2": -1, "scissor": 0.0, "nomega": 0, "nomegar": 0, "nbandsgw": -1, "nbandso": -1, "nbandsv": -1, "nelmhf": 1, "dim": 3, "antires": 0, "omegamin": -30.0, "omegatl": -200.0, "omegagrid": 140, "selfenergy": false, "lspectral": false, "lspectralgw": false, "lsingles": false, "lfermigw": false, "oddonlygw": false, "evenonlygw": false, "nkredlfx": 1, "nkredlfy": 1, "nkredlfz": 1, "maxmem": 2800, "telescope": 0, "taupar": 1, "omegapar": -1, "lambda": 1.0, "ofield_kappa": 0.0, "ofield_k": [0.0, 0.0, 0.0], "ofield_q6_near": 0.0, "ofield_q6_far": 0.0, "ofield_a": 0.0},
 "cell": {"array": {"__ndarray__": [[3, 3], "float64", [14.95313196, 0.0, 0.0, -7.4765746, 12.94978717, 0.0, 8.981e-05, -5.185e-05, 19.83670261]]}, "__ase_objtype__": "cell"},
 "ctime": 23.601359597292163,
 "energy": -461.32659128,
 "forces": {"__ndarray__": [[94, 3], "float64", [1.01585026, 0.67893838, 0.524258, -0.25118974, -2.02764025, 0.75183171, 3.11529528, 2.14173681, -0.40764231, 0.13270655, 0.16920384, -0.04286499, -0.99811368, -1.95247738, 0.0156938, -0.0886851, -0.02549777, -0.22006463, -1.20924854, -1.32618249, 0.47889897, 0.40409058, 0.20062752, -0.16593938, -0.33075128, -1.52882636, -0.9825088, 1.43014213, -1.62380928, -0.52171317, 0.31938237, -0.48126492, -1.70630863, -0.89357849, 0.55753448, 0.610504, 0.36901926, -0.77019467, -0.78906885, -1.21248602, 0.25570237, 0.6198809, 0.37003808, 0.79317327, -0.80456714, 0.42270169, -0.4340633, -0.51143936, 0.69862024, 1.65088319, -1.31994877, 0.61746207, 0.26639097, -0.06125818, -0.04409977, 1.216228, -0.9148108, 1.52447472, -0.18162817, -0.88330518, -0.95183022, 0.44321736, -0.32319738, -0.25892223, -0.01323426, -0.99790216, 0.01437194, -1.73334929, -1.30692658, -0.10597658, 2.67251948, -0.74986123, 1.58122798, 0.84863461, -0.74887573, -0.9909498, 1.4425107, -0.39005953, -0.96889299, -1.97880701, -0.68850363, -0.17250295, -0.53615131, -1.19857081, -1.02958339, -1.16980564, -0.70793742, 1.03572197, -0.00128726, -0.99464806, 0.51022066, -1.04928449, -2.19703014, 0.66249914, 0.33864667, -0.40430694, 0.10450832, 0.49129837, -1.1145986, 0.40894531, 0.78876715, -0.74808542, -0.54515582, 0.56950695, 0.13973817, -0.09932428, -0.03399833, -0.42619669, 0.59075222, 0.50002014, -0.4986958, -0.62559944, 0.78409103, -0.1418045, 0.62623147, 0.20875112, -1.23231551, 0.02050674, 0.19395644, -0.45172372, 0.09502067, -0.42659013, -1.26344875, 0.06431605, -0.15020828, -0.95777052, -0.51069804, 0.0468163, -0.86952077, -0.12551961, 0.25827998, -1.06753741, -0.30155176, 0.38670956, -0.59946557, -0.12296811, -0.45727323, -0.84052816, -0.24095794, -0.66425294, -0.8321024, 0.11809021, 0.99090441, 0.22904303, 0.07605637, 0.28838722, -0.91097775, 0.07195448, 0.05198522, -0.1243624, -0.58000136, 0.37886689, -0.23025415, -0.50147346, 0.37249299, 0.32126174, -0.00106384, 0.33626194, 0.07106811, -0.25085264, -1.03265865, -0.10155087, 0.13231377, -0.02337044, -0.09035561, -0.92829586, -1.05148253, 0.29127621, 0.38694388, 0.30644943, -0.10440892, -0.50284423, -1.38446614, -0.39440728, 0.46381185, -0.24012605, -0.0486365, -0.37955791, 0.0305275, -0.36772964, -0.21955315, 0.32176575, -0.45603737, 0.41883452, 0.38422607, -0.21492499, -0.10359876, 0.97163468, 0.57502463, -0.03776757, -0.5548091, 0.45908867, -0.60795996, 0.90998768, 0.03872729, 0.17630695, -1.32203959, 0.35801786, -0.00218497, 0.25264382, -0.12329922, -0.10192132, 0.91286725, 1.44050168, 0.20228584, -0.09966811, 1.11652813, 0.28909772, -0.32869954, -0.49425337, -0.09211735, -0.33276537, 0.92234272, -0.52575857, 1.87391293, 1.41664977, -0.74409334, -0.56987911, 2.33952511, -0.45167103, 0.6864627, 1.5573021, -0.95709555, 0.06835262, 1.11229721, 1.40278368, 1.52189353, 0.46006083, -0.49341803, -1.14774381, 1.38910215, -0.23790109, 0.09708758, 1.35631174, 0.12588527, 0.12741553, 1.49131439, 0.12640708, 0.6433865, 1.48434434, -0.25304039, -0.40240727, 1.35873377, -0.78430989, 0.57474225, 2.23792131, 0.07801602, -0.26478565, -0.19266508, 0.78272504, -0.88863254, 0.35329496, 0.20226196, -0.1310561, 0.22081882, 0.60635589, 0.44915357, 0.83261763, -0.30905746, -0.36523157, 1.30235391, -0.25422549, 0.08935121, 0.2861202, 0.00813253, 0.14552943, 0.05675441, 0.54278171, -0.27720598, 2.04950164, -0.24218377, 0.02377549, 0.73536337, -0.31552016, -1.25100959, 1.30089194, -0.77938075, -0.83545217, 0.92213771, 0.39028323, 0.35510717, 1.70981388]]},
 "free_energy": -461.34210873,
 "mtime": 23.601359597292163,
 "numbers": {"__ndarray__": [[94], "int64", [78, 78, 78, 78, 78, 78, 78, 78, 78, 78, 78, 78, 78, 78, 78, 78, 78, 78, 78, 78, 78, 78, 78, 78, 78, 78, 78, 78, 78, 78, 78, 16, 16, 16, 16, 16, 16, 16, 16, 16, 16, 16, 16, 16, 16, 16, 16, 16, 16, 16, 16, 16, 16, 16, 16, 16, 16, 16, 16, 16, 16, 16, 52, 52, 52, 52, 52, 52, 52, 52, 52, 52, 52, 52, 52, 52, 52, 52, 52, 52, 52, 52, 52, 52, 52, 52, 52, 52, 52, 52, 52, 52, 52, 52]]},
 "pbc": {"__ndarray__": [[3], "bool", [true, true, true]]},
 "positions": {"__ndarray__": [[94, 3], "float64", [13.058465560614522, 3.2124893663054532, 6.916475992885397, -3.7755843722964153, 6.621393218957467, 6.89158886579089, 9.146093069561854, 9.633326722340573, 7.039235823721434, 14.945470038908477, 0.0032418986380893006, 6.917321829884687, 1.930625142329533, 3.296227311158849, 6.932127746345764, 0.0036385863831336672, 6.45271517602133, 6.968739554884937, -1.8400118579925586, 9.844284112246791, 6.971522445894094, -3.7779721009344076, 12.9496206149364, 6.943994656948146, 5.60887203474307, 3.2638766087368305, 6.955887950364997, 3.6826089974081637, 6.5498132093181916, 6.964491128286954, 1.8458749822758456, 9.68832034650096, 7.03082625201695, 0.05944135712747372, 12.925880282497495, 6.89659842666802, 9.35593255789132, 3.2655350183783263, 6.982515946480556, 7.509012240558906, 6.4692724124705325, 6.958384201021439, 5.611628625842954, 9.686605043876249, 6.97126575896232, 11.20968249509159, 0.019239157261742603, 6.967615210581002, -3.7355408359963898, 12.877341084623504, 11.812315235988953, 1.8164521195444268, 3.2182214660889796, 11.818952993416312, -0.0036167396536817154, 6.448513183139794, 11.791998088441739, -1.9282316916502962, 9.724475458025402, 11.75531387593804, 7.496768257929273, 0.0383727965047119, 11.746630756104565, 5.659593958321781, 3.2438426901945925, 11.841643007329735, 1.8843149184578494, 9.819658292856134, 11.821436746950111, 3.7449633066453902, 12.85229079219524, 11.798975053483728, 9.28303582641909, 3.2140470668828063, 11.832462581361828, 7.518957579314384, 6.461702395720278, 11.748635254903304, 5.668044191045212, 9.789548077315654, 11.778742608656659, 14.93484286650057, 0.027551564875836203, 11.846090396054898, -1.7888537786930427, 3.287634234915451, 11.781986306267445, 11.167001004741792, 6.504037107168772, 11.830804034656605, -5.617944574380398, 9.781414820409681, 11.833479609104641, 1.8066512997593835, 1.0384897459476388, 5.71561319556873, -0.005095972250412726, 4.260001499299043, 5.840347571782567, -1.876190218636732, 7.531938718781305, 5.804640911983489, -3.7224379974676904, 10.721886524950403, 5.733665190044909, 5.604269620121255, 1.0709007446681418, 5.760413991679363, 3.695398701023678, 4.2923803333865935, 5.755326869295029, 1.8967178589042044, 7.467910642200191, 5.726742974302123, -0.0313900932990185, 10.754503708944915, 5.868116971766306, 9.381635896587097, 1.0765384833625602, 5.741725040682377, 7.480379408874817, 4.356782113145309, 5.843814630664743, 5.616473783415083, 7.570612421104907, 5.827623318893383, 3.765491921468792, 10.774702639112745, 5.825598785025005, 13.081496108421861, 1.0402780329588974, 5.795225817823704, 11.224572859701873, 4.30799332747874, 5.773043028396019, 9.294420911235658, 7.636076231783544, 5.809804008938819, 7.492549186043868, 10.841500959898092, 5.794565652360843, 1.858049298995195, 0.9507099657832432, 10.584736565964164, 0.05598450128131612, 4.286672658274316, 10.681679721821393, -1.9040779989049545, 7.536558620056821, 10.585569707473784, -3.700084984073099, 10.747173377964636, 10.56494033022749, 5.661120814519424, 1.0944053855379934, 10.566031943972117, 1.8039089423158856, 7.603038028589648, 10.588391875154109, 0.04516495974675179, 10.928459542624475, 10.556484935739977, 9.347412498461257, 1.0920983466948073, 10.579138648487623, 7.588699635642426, 4.416580214582921, 10.55090050722121, 5.564891038113523, 7.541516576148167, 10.634892676678419, 3.8171119379092926, 10.8941441725311, 10.601462873604918, 13.051088354299376, 1.0997886492803226, 10.60133710891037, 11.243782661347119, 4.324371975606953, 10.671571533272413, 9.382899478330147, 7.578986433634077, 10.620812585165842, 7.452319092618961, 10.812243107510795, 10.603974795256422, 0.03283177067911271, 2.1075953111691135, 8.335854351877092, -1.940440214580647, 5.456278377431918, 8.311969176631417, -3.7206816505900044, 8.641796794970135, 8.406237154774658, -5.6412037958322685, 11.950564761743054, 8.371064300642816, 3.7376422085086656, 2.1600046142199347, 8.45009094670269, 1.8996495231129984, 5.352909593731072, 8.344896714394835, -0.04267375245306198, 8.6219013906763, 8.356225455255405, -1.88232300697433, 11.990503525077255, 8.44500461778646, 7.493131370525599, 2.1535565424959517, 8.295416241771477, 5.601908798809323, 5.304052813451094, 8.326817146902027, 3.788148832868213, 8.667125716524605, 8.290189270633741, 1.9055237196880437, 11.832566896107288, 8.292037456215915, 11.285729259629305, 2.1641035128175887, 8.338776496538571, 9.265813359177567, 5.319901997854508, 8.399358579777616, 7.400188893302087, 8.635508170921517, 8.436040411877, 5.634738428653291, 11.870348808839603, 8.291203917972242, -0.04759553352589453, 2.136580601822047, 13.27447065069101, -1.8770637651763449, 5.366812222199277, 13.201668761910152, -3.7261078331281947, 8.702151839506044, 13.222833730126919, -5.5613684957726655, 11.875670859358715, 13.166710937634601, 3.7131662597144066, 2.241917031385954, 13.26996771919854, 1.7990075161311765, 5.469766242868264, 13.310235035294683, -0.026507292250055967, 8.675599716979958, 13.226051441657287, -1.8789888211898076, 11.827557057201854, 13.229035080096857, 7.500207393536728, 2.172511886430154, 13.263705272184563, 5.606990335619518, 5.413085655295761, 13.217506782008028, 3.7629972504812184, 8.585834648177538, 13.272952151106212, 1.7983678790218725, 11.947683152171882, 13.185519503948326, 11.27888178957261, 2.125174558486689, 13.225039968191203, 9.331862669409205, 5.504556666066259, 13.244249235897648, 7.528573367324523, 8.68934981272709, 13.221563784425825, 5.563865458766626, 11.833998373033213, 13.243498416703861]]},
 "stress": {"__ndarray__": [[6], "float64", [-0.024827030025028313, -0.023244052039284382, -0.015110246308494881, 0.000960697984240615, 0.0005611357376760944, -0.0003879022836381661]]},
 "unique_id": "c36661a41f13215ef6a5cdf245efea72",
 "user": "lpan"},
"24": {
 "calculator": "vasp",
 "calculator_parameters": {"kpoints_generation": {"divisions": [2, 2, 1], "usershift": [0.0, 0.0, 0.0], "genvec1": [0.5, -0.0, 0.0], "genvec2": [0.0, 0.5, 0.0], "genvec3": [0.0, 0.0, 1.0], "shift": [0.0, 0.0, 0.0]}, "system": "PtSTe", "lcompat": false, "prec": "normal", "enmax": 520.0, "enaug": 368.792, "ediff": 1e-06, "ialgo": 68, "iwavpr": 10, "nbands": 420, "nelect": 688.0, "turbo": 0, "irestart": 0, "nreboot": 0, "nmin": 0, "eref": 0.0, "ismear": 0, "sigma": 0.05, "kspacing": 0.5, "kgamma": true, "lreal": true, "ropt": [-0.0005, -0.0005, -0.0005], "lmaxpaw": -100, "lmaxmix": 2, "nlspline": false, "istart": 0, "icharg": 2, "iniwav": 1, "ispin": 1, "lnoncollinear": false, "magmom": [1.0, 1.0, 1.0, 1.0, 1.0, 1.0, 1.0, 1.0, 1.0, 1.0, 1.0, 1.0, 1.0, 1.0, 1.0, 1.0, 1.0, 1.0, 1.0, 1.0, 1.0, 1.0, 1.0, 1.0, 1.0, 1.0, 1.0, 1.0, 1.0, 1.0, 1.0, 1.0, 1.0, 1.0, 1.0, 1.0, 1.0, 1.0, 1.0, 1.0, 1.0, 1.0, 1.0, 1.0, 1.0, 1.0, 1.0, 1.0, 1.0, 1.0, 1.0, 1.0, 1.0, 1.0, 1.0, 1.0, 1.0, 1.0, 1.0, 1.0, 1.0, 1.0, 1.0, 1.0, 1.0, 1.0, 1.0, 1.0, 1.0, 1.0, 1.0, 1.0, 1.0, 1.0, 1.0, 1.0, 1.0, 1.0, 1.0, 1.0, 1.0, 1.0, 1.0, 1.0, 1.0, 1.0, 1.0, 1.0, 1.0, 1.0, 1.0, 1.0, 1.0, 1.0], "nupdown": -1.0, "lsorbit": false, "saxis": [0.0, 0.0, 1.0], "lspiral": false, "qspiral": [0.0, 0.0, 0.0], "lzeroz": false, "lasph": false, "lmetagga": false, "nelm": 1, "nelmdl": -5, "nelmin": 2, "enini": 520.0, "ldiag": true, "lsubrot": false, "weimin": 0.0, "ebreak": 0.0, "deper": 0.3, "nrmm": 4, "time": 0.4, "amix": 0.4, "bmix": 1.0, "amin": 0.1, "amix_mag": 1.6, "bmix_mag": 1.0, "imix": 4, "mixfirst": false, "maxmix": -45, "wc": 100.0, "inimix": 1, "mixpre": 1, "mremove": 5, "ldipol": false, "lmono": false, "idipol": 0, "epsilon": 1.0, "dipol": [-100.0, -100.0, -100.0], "efield": 0.0, "ngx": 84, "ngy": 84, "ngz": 112, "ngxf": 168, "ngyf": 168, "ngzf": 224, "addgrid": false, "nsw": 0, "ibrion": -1, "mdalgo": 0, "isif": 4, "pstress": 0.0, "ediffg": 1e-05, "nfree": 1, "potim": 0.25, "smass": -3.0, "scalee": 1.0, "tebeg": 0.0001, "teend": 0.0001, "nblock": 1, "kblock": 1, "npaco": 256, "apaco": 16.0, "isym": 0, "symprec": 1e-05, "lorbit": 0, "rwigs": [-1.0, -1.0, -1.0], "nedos": 301, "emin": 10.0, "emax": -10.0, "efermi": 0.0, "nwrite": 2, "lwave": false, "ldownsample": false, "lcharg": true, "lpard": false, "lvtot": false, "lvhar": false, "lelf": false, "loptics": false, "stm": [0.0, 0.0, 0.0, 0.0, 0.0, 0.0, 0.0], "npar": 28, "nsim": 4, "nblk": -1, "lplane": true, "lscalapack": true, "lscaaware": false, "lscalu": false, "lasync": false, "lorbitalreal": false, "idiot": 3, "ispecial": 0, "lmusic": false, "pomass": [195.08, 32.066, 127.6], "darwinr": [0.0, 0.0, 0.0], "darwinv": [1.0, 1.0, 1.0], "lcorr": true, "gga_compat": true, "lberry": false, "icorelevel": 0, "ldau": false, "i_constrained_m": 0, "gga": "--", "voskown": 0, "lhfcalc": false, "precfock": "", "lsymgrad": false, "lhfone": false, "lrhfcalc": false, "lthomas": false, "lmodelhf": false, "encut4o": -1.0, "exxoep": 0, "fourorbit": 0, "aexx": 0.0, "hfalpha": 0.0, "mcalpha": 0.0, "aldax": 1.0, "aggax": 1.0, "aldac": 1.0, "aggac": 1.0, "nkredx": 1, "nkredy": 1, "nkredz": 1, "shiftred": false, "oddonly": false, "evenonly": false, "lmaxfock": 0, "nmaxfockae": 0, "lfockaedft": false, "hfscreen": 0.0, "hfscreenc": 0.0, "nbandsgwlow": 0, "luse_vdw": false, "zab_vdw": -0.8491, "param1": 0.1234, "param2": 1.0, "param3": 0.0, "model_gw": 0, "model_eps0": 24.51814878, "model_alpha": 1.0, "lepsilon": false, "lrpa": false, "lnabla": false, "lvel": false, "kinter": 0, "cshift": -0.1, "omegamax": -30.0, "deg_threshold": 0.002, "rtime": -0.1, "wplasmai": 0.0, "dfield": [0.0, 0.0, 0.0], "wplasma": [0.0, 0.0, 0.0, 0.0, 0.0, 0.0, 0.0, 0.0, 0.0], "nucind": false, "magpos": [0.0, 0.0, 0.0], "lnicsall": true, "orbitalmag": false, "lmagbloch": false, "lchimag": false, "lgauge": true, "magatom": 0, "magdipol": [0.0, 0.0, 0.0], "avecconst": [0.0, 0.0, 0.0], "ladder": false, "lrpaforce": false, "lfxc": false, "lhartree": true, "ibse": 0, "kpoint": [-1, 0, 0, 0], "ltcte": false, "ltete": false, "ltriplet": false, "lfxceps": false, "lfxheg": false, "naturalo": 2, "l2order": false, "lmp2lt": false, "lusew": false, "encutgw": -2.0, "encutgwsoft": -2.0, "encutlf": -1.0, "lmaxmp2": -1, "scissor": 0.0, "nomega": 0, "nomegar": 0, "nbandsgw": -1, "nbandso": -1, "nbandsv": -1, "nelmhf": 1, "dim": 3, "antires": 0, "omegamin": -30.0, "omegatl": -200.0, "omegagrid": 140, "selfenergy": false, "lspectral": false, "lspectralgw": false, "lsingles": false, "lfermigw": false, "oddonlygw": false, "evenonlygw": false, "nkredlfx": 1, "nkredlfy": 1, "nkredlfz": 1, "maxmem": 2800, "telescope": 0, "taupar": 1, "omegapar": -1, "lambda": 1.0, "ofield_kappa": 0.0, "ofield_k": [0.0, 0.0, 0.0], "ofield_q6_near": 0.0, "ofield_q6_far": 0.0, "ofield_a": 0.0},
 "cell": {"array": {"__ndarray__": [[3, 3], "float64", [14.95313196, 0.0, 0.0, -7.4765746, 12.94978717, 0.0, 8.981e-05, -5.185e-05, 19.83670261]]}, "__ase_objtype__": "cell"},
 "ctime": 23.60135959831739,
 "energy": -462.44690985,
 "forces": {"__ndarray__": [[94, 3], "float64", [0.06524261, 0.21798618, 0.3432154, 1.72634367, -0.46397427, -1.19744894, 0.61608077, 0.21707236, -0.26468061, 0.48574229, 0.63737159, -0.77305108, -0.8773079, -0.92698778, 1.11714071, 0.62005886, -0.66206707, -0.45008006, -1.17197061, -0.20998997, 1.61691525, -0.52351167, 2.6837961, -1.13767368, 0.30949078, 0.06724332, 0.19724401, -0.00972639, -2.19484326, 0.52013461, 1.3010069, 2.05836187, -1.55111352, 0.42953477, -0.01049973, 0.87877439, 1.52318017, 2.73117387, -0.75021954, 0.96838838, -1.26938888, -0.7221576, 0.05130558, -1.86603604, -1.30750335, 0.14335584, -0.999105, 0.38021069, -2.02434103, -0.46946487, -1.57476609, -0.924844, 1.0133765, -1.97982774, 0.52101051, -0.8885518, -0.46618114, 0.68915337, 0.44400128, -1.69553605, 0.54743066, 0.49507081, -1.69747917, -1.789398, -1.48817308, -0.31262119, -0.08439563, -0.20707156, 0.04838889, 0.19119786, -0.02776402, -0.90479718, -0.34108933, 0.1307605, 0.15142047, -1.29102046, 0.40559926, -1.80401111, 0.15934251, 0.26398158, -0.80164573, 0.10533216, -0.31371367, 0.16798423, 0.00741938, 0.26741501, 0.50634857, -1.76072425, 0.83106994, 0.71813878, 0.82974812, 0.10350694, -0.21316692, -0.10825555, 0.0063537, -0.0364053, 0.05618875, -0.25861533, -0.63960163, -0.2258711, -0.46283682, -0.73800958, -0.4009341, -0.60016871, -0.89274393, -0.01460249, -0.01103255, -0.13762104, 0.98319383, 1.24320933, -1.76739452, -0.62445398, 0.18148511, -0.9732114, 0.67161497, 0.40875524, -0.90804421, -0.06137818, -0.58091455, -1.58043903, 0.02059289, -0.02117238, -0.73992543, -0.2363295, 0.45710765, -0.62577467, 0.08219236, 0.18465754, -0.03666847, 0.33875291, -0.87127894, -1.53600652, 0.17385424, 0.16765634, -0.75930346, -0.50471421, -0.05499968, -0.19637158, -0.41453543, 0.25218837, -0.7589416, 0.51834824, -0.28061287, -0.05183372, 0.46765894, 0.25773298, 1.10116154, 0.11745356, 0.86976083, -0.34719237, 0.11864936, 0.24942922, -0.02353319, 0.56741842, 0.50512764, -0.59694694, -0.55004822, 0.0961217, 0.15448961, -0.29137944, -0.44201512, -0.10472684, -0.4640703, -0.62808458, 0.11188506, 0.10879175, -0.31247566, 0.08743935, -0.31237102, 0.9969478, -1.26196197, 0.51639824, -0.34551942, 0.00593719, 0.44159019, 0.01837585, -0.98199491, -0.25571727, 0.42402809, -0.75828192, -0.47443479, -0.96239408, -1.56465031, -0.22001372, -0.53515839, -0.11254829, -0.13979968, -0.24227082, -0.43727052, -0.16255511, 0.6776615, -0.11869702, -0.6756054, 0.38533886, 0.61906732, 1.26184815, 1.00667506, 0.98765269, -0.27495327, -0.81697108, 1.07969157, 0.07055311, -0.7106144, 0.71367413, 0.50185092, 0.20630585, -0.03484979, -1.42300718, 0.49158113, 2.2370983, 1.13227631, -1.27048501, 1.04549095, -2.06067167, -1.60800193, 1.3698085, -0.5557276, -0.02826493, 0.3579568, 0.49903304, 0.93339024, 1.83765967, -0.74146646, -0.46208388, 0.24832822, 0.01827731, -0.14410552, 1.25175116, -1.35917392, -0.6138374, 1.31170721, -0.40823986, 0.96106413, 1.39450194, -1.15509776, 1.15601099, 1.40356805, 0.30492973, 0.41502469, 0.57334438, 1.01801592, -0.58590281, 0.32065946, -0.42736043, -0.59390846, 0.6218876, 0.07549959, 0.2125168, 0.4186025, 1.48462721, 0.88186992, 1.44102691, 0.51158311, -0.16291868, 0.68479, 0.2692787, -0.35686756, 1.71645608, 0.54565796, 0.17154166, 1.10953111, 0.12625344, 0.88917119, 0.72737666, -0.57971131, -0.45565165, 0.99019702, -0.20110233, -0.57363668, 1.47478294, 1.05885891, 0.00770958, 1.1052714, 1.3853968, -0.33838599, 1.42189852, -0.64051564, 0.27851993, 0.54079884, 0.02542215, -0.23228914, 1.21350215]]},
 "free_energy": -462.46184206,
 "mtime": 23.60135959831739,
 "numbers": {"__ndarray__": [[94], "int64", [78, 78, 78, 78, 78, 78, 78, 78, 78, 78, 78, 78, 78, 78, 78, 78, 78, 78, 78, 78, 78, 78, 78, 78, 78, 78, 78, 78, 78, 78, 78, 16, 16, 16, 16, 16, 16, 16, 16, 16, 16, 16, 16, 16, 16, 16, 16, 16, 16, 16, 16, 16, 16, 16, 16, 16, 16, 16, 16, 16, 16, 16, 16, 52, 52, 52, 52, 52, 52, 52, 52, 52, 52, 52, 52, 52, 52, 52, 52, 52, 52, 52, 52, 52, 52, 52, 52, 52, 52, 52, 52, 52, 52, 52]]},
 "pbc": {"__ndarray__": [[3], "bool", [true, true, true]]},
 "positions": {"__ndarray__": [[94, 3], "float64", [-1.845270975521375, 3.2499050019924676, 6.987017092669791, 11.129681779231161, 6.484187822310446, 6.918606256378684, 9.28995885552008, 9.721705498735842, 6.949560042232407, 7.480754775142213, 12.929815198552928, 6.998084980891041, 1.8382246881883817, 3.272602400528356, 6.919275745091772, -0.03516715062057772, 6.470308731091287, 6.929059008451998, -1.828767729458088, 9.723631094367432, 6.815361773570365, -3.7393556395874534, 12.853955654080739, 6.979042539853545, 5.574716313217407, 3.2332226191900237, 6.967497380567499, 3.7441841659159634, 6.527132203727089, 6.903988788592402, 1.8249757314885389, 9.621070577004904, 7.019634979505467, 7.460905163009938, 0.0096529139653455, 6.881477701736521, 9.308861756847167, 3.1303082049954813, 6.965620828500593, 7.421101325312598, 6.5194810242509975, 6.975232702750268, 5.588584608197975, 9.781668643980936, 7.024834774360626, 11.251268573681251, 0.054223297136584, 6.9558167366026264, -3.669222438108773, 12.92801087061614, 11.866352992669933, 1.880485164880912, 3.257835715452278, 11.889949147158578, -0.017292629402006474, 6.502423416762926, 11.738384837196612, -1.9245356645442984, 9.637323561040995, 11.838648657070756, -0.0574413210892788, 12.916592455715943, 11.892965516157457, 5.6663124854538225, 3.2878866633551804, 11.767797311257539, 1.849219639977672, 9.724621469344113, 11.729597971408488, 11.19207975625677, 0.005721088191119901, 11.790605551918517, 9.343457391592397, 3.245425945256648, 11.737169045693646, 7.4699331688597095, 6.478050873641132, 11.840411148097653, 5.642677503259406, 9.686547348817088, 11.803157423862022, 0.009563197973257297, 0.0216078797483747, 11.74387166913854, 13.07669096203411, 3.2323940016481694, 11.75812969587353, -3.656182094725435, 6.474639885421256, 11.746787862789235, 9.297470245111803, 9.722108160988105, 11.784367900782803, 1.87848454676781, 1.0470572953374861, 5.72701473712788, -0.03168670708944431, 4.342282705377603, 5.763499590770348, -1.8637573046879397, 7.5800375003547815, 5.741869253510353, -3.726992705842435, 10.843348825353225, 5.771487037443291, 5.5707666119153725, 1.072705896916638, 5.729266401241141, 3.645600293326044, 4.195816652108366, 5.891447711174031, 1.9158965832729582, 7.52008074666665, 5.7975635732262925, -0.016459437215143164, 10.745636156412363, 5.790558440066597, 9.36657298287547, 1.0893236455425495, 5.853511009267536, 7.435789079299852, 4.322691345530103, 5.818908261968705, 5.629913599752554, 7.556553998759888, 5.779570493756865, 3.7067209816469973, 10.774370115925043, 5.765593354730834, 13.097918679343794, 1.1738641042094058, 5.912774943618146, 11.183477392772668, 4.262109442610975, 5.799620440919924, 9.346283329417124, 7.601411119775932, 5.69397234485635, 7.497364559406714, 10.776831723862777, 5.8216806395254785, 1.8414589387901912, 1.0506246202899876, 10.564228390970817, -0.008531708744661914, 4.315344958108946, 10.51523609959869, -1.9036899526145223, 7.494102406580791, 10.565578278583427, -3.7509719713963987, 10.737341289737186, 10.600067361576304, 5.539669553863384, 1.0207701492350625, 10.675447426595381, 3.742441193952668, 4.260500681123424, 10.658452926735343, 1.8273785788323038, 7.561994069138726, 10.636982076564331, 0.01902018206342082, 10.862959874670889, 10.569087589642164, 9.280092879992354, 1.0952425655079012, 10.575126080283672, 7.516302103374441, 4.266630887963889, 10.693997520674099, 5.5746893984432155, 7.591877317003079, 10.614029226341327, 3.709107317990115, 10.783398551471409, 10.680527606133802, 13.086902664622496, 1.043486585317502, 10.656729117278536, 11.294121575253826, 4.409456739555497, 10.720992892521995, 9.372958288436948, 7.623228097633215, 10.567018423192915, 7.487625402515725, 10.810979196395355, 10.608522756063817, 0.033321194055906465, 2.1002598596365125, 8.45199983259485, -1.8709086839303368, 5.404362490336504, 8.3352425879686, -3.8118560126589816, 8.591914166349683, 8.276140521111287, -5.583034833059465, 11.927021491691528, 8.385979120601222, 3.6933442969352273, 2.2063174416082747, 8.35653649475233, 1.8260954110441117, 5.401498531868689, 8.42803054973011, 0.014307824484663412, 8.5670071051198, 8.260293574497236, -1.892847602691113, 11.932445843258503, 8.30804289808382, 7.5432047672573805, 2.2357122092490833, 8.33903596060871, 5.610707962930747, 5.410916319102124, 8.407174637340008, 3.7161911372645973, 8.559737365487415, 8.30528817519237, 1.9213572033454605, 11.905420177320801, 8.3492096102763, 11.242248426617909, 2.186864289578923, 8.349551595029297, 9.390779551343886, 5.406832920305868, 8.286054905075765, 7.478901854678762, 8.586145342956849, 8.356941163485574, 5.693085105289768, 11.828987892680807, 8.36864660332871, -0.04280350936745627, 2.1457564756428122, 13.257971671662169, -1.895760414968174, 5.450821258617333, 13.296314034137039, -3.776675470179258, 8.654727338635995, 13.291234846433746, -5.636664598086472, 11.856764381740795, 13.283910540729057, 3.6128524957365884, 2.1182683269830265, 13.217582756579025, -0.0023966351146005194, 8.599880137377355, 13.215551874965813, -1.892122913044526, 11.796878337380308, 13.239183537152131, 7.415664243334224, 2.1743541720998767, 13.244979226553696, 5.550640099344959, 5.326245513175957, 13.28037841746232, 3.7709812464425987, 8.67894613155908, 13.203067447811184, 1.8982289141974114, 11.87403326162802, 13.203875793442542, 11.101334300984288, 2.169491551100925, 13.186222318321796, 9.255148355330084, 5.425136147992812, 13.191397317298694, 7.547817885888635, 8.59559123871067, 13.287534706295903, 5.615417832472187, 11.882073169869043, 13.191297935418618]]},
 "stress": {"__ndarray__": [[6], "float64", [-0.024383599500093268, -0.02363457788511003, -0.014804745645430904, 0.00011387750116394659, 4.34380386634587e-05, -0.0004914544687381822]]},
 "unique_id": "4d18fce2bd4ea625cc4cd09c540b739a",
 "user": "lpan"},
"25": {
 "calculator": "vasp",
 "calculator_parameters": {"kpoints_generation": {"divisions": [2, 2, 1], "usershift": [0.0, 0.0, 0.0], "genvec1": [0.5, -0.0, 0.0], "genvec2": [0.0, 0.5, 0.0], "genvec3": [0.0, 0.0, 1.0], "shift": [0.0, 0.0, 0.0]}, "system": "PtSTe", "lcompat": false, "prec": "normal", "enmax": 520.0, "enaug": 368.792, "ediff": 1e-06, "ialgo": 68, "iwavpr": 10, "nbands": 420, "nelect": 694.0, "turbo": 0, "irestart": 0, "nreboot": 0, "nmin": 0, "eref": 0.0, "ismear": 0, "sigma": 0.05, "kspacing": 0.5, "kgamma": true, "lreal": true, "ropt": [-0.0005, -0.0005, -0.0005], "lmaxpaw": -100, "lmaxmix": 2, "nlspline": false, "istart": 0, "icharg": 2, "iniwav": 1, "ispin": 1, "lnoncollinear": false, "magmom": [1.0, 1.0, 1.0, 1.0, 1.0, 1.0, 1.0, 1.0, 1.0, 1.0, 1.0, 1.0, 1.0, 1.0, 1.0, 1.0, 1.0, 1.0, 1.0, 1.0, 1.0, 1.0, 1.0, 1.0, 1.0, 1.0, 1.0, 1.0, 1.0, 1.0, 1.0, 1.0, 1.0, 1.0, 1.0, 1.0, 1.0, 1.0, 1.0, 1.0, 1.0, 1.0, 1.0, 1.0, 1.0, 1.0, 1.0, 1.0, 1.0, 1.0, 1.0, 1.0, 1.0, 1.0, 1.0, 1.0, 1.0, 1.0, 1.0, 1.0, 1.0, 1.0, 1.0, 1.0, 1.0, 1.0, 1.0, 1.0, 1.0, 1.0, 1.0, 1.0, 1.0, 1.0, 1.0, 1.0, 1.0, 1.0, 1.0, 1.0, 1.0, 1.0, 1.0, 1.0, 1.0, 1.0, 1.0, 1.0, 1.0, 1.0, 1.0, 1.0, 1.0, 1.0, 1.0], "nupdown": -1.0, "lsorbit": false, "saxis": [0.0, 0.0, 1.0], "lspiral": false, "qspiral": [0.0, 0.0, 0.0], "lzeroz": false, "lasph": false, "lmetagga": false, "nelm": 1, "nelmdl": -5, "nelmin": 2, "enini": 520.0, "ldiag": true, "lsubrot": false, "weimin": 0.0, "ebreak": 0.0, "deper": 0.3, "nrmm": 4, "time": 0.4, "amix": 0.4, "bmix": 1.0, "amin": 0.1, "amix_mag": 1.6, "bmix_mag": 1.0, "imix": 4, "mixfirst": false, "maxmix": -45, "wc": 100.0, "inimix": 1, "mixpre": 1, "mremove": 5, "ldipol": false, "lmono": false, "idipol": 0, "epsilon": 1.0, "dipol": [-100.0, -100.0, -100.0], "efield": 0.0, "ngx": 84, "ngy": 84, "ngz": 112, "ngxf": 168, "ngyf": 168, "ngzf": 224, "addgrid": false, "nsw": 0, "ibrion": -1, "mdalgo": 0, "isif": 4, "pstress": 0.0, "ediffg": 1e-05, "nfree": 1, "potim": 0.25, "smass": -3.0, "scalee": 1.0, "tebeg": 0.0001, "teend": 0.0001, "nblock": 1, "kblock": 1, "npaco": 256, "apaco": 16.0, "isym": 0, "symprec": 1e-05, "lorbit": 0, "rwigs": [-1.0, -1.0, -1.0], "nedos": 301, "emin": 10.0, "emax": -10.0, "efermi": 0.0, "nwrite": 2, "lwave": false, "ldownsample": false, "lcharg": true, "lpard": false, "lvtot": false, "lvhar": false, "lelf": false, "loptics": false, "stm": [0.0, 0.0, 0.0, 0.0, 0.0, 0.0, 0.0], "npar": 28, "nsim": 4, "nblk": -1, "lplane": true, "lscalapack": true, "lscaaware": false, "lscalu": false, "lasync": false, "lorbitalreal": false, "idiot": 3, "ispecial": 0, "lmusic": false, "pomass": [195.08, 32.066, 127.6], "darwinr": [0.0, 0.0, 0.0], "darwinv": [1.0, 1.0, 1.0], "lcorr": true, "gga_compat": true, "lberry": false, "icorelevel": 0, "ldau": false, "i_constrained_m": 0, "gga": "--", "voskown": 0, "lhfcalc": false, "precfock": "", "lsymgrad": false, "lhfone": false, "lrhfcalc": false, "lthomas": false, "lmodelhf": false, "encut4o": -1.0, "exxoep": 0, "fourorbit": 0, "aexx": 0.0, "hfalpha": 0.0, "mcalpha": 0.0, "aldax": 1.0, "aggax": 1.0, "aldac": 1.0, "aggac": 1.0, "nkredx": 1, "nkredy": 1, "nkredz": 1, "shiftred": false, "oddonly": false, "evenonly": false, "lmaxfock": 0, "nmaxfockae": 0, "lfockaedft": false, "hfscreen": 0.0, "hfscreenc": 0.0, "nbandsgwlow": 0, "luse_vdw": false, "zab_vdw": -0.8491, "param1": 0.1234, "param2": 1.0, "param3": 0.0, "model_gw": 0, "model_eps0": 24.260063, "model_alpha": 1.0, "lepsilon": false, "lrpa": false, "lnabla": false, "lvel": false, "kinter": 0, "cshift": -0.1, "omegamax": -30.0, "deg_threshold": 0.002, "rtime": -0.1, "wplasmai": 0.0, "dfield": [0.0, 0.0, 0.0], "wplasma": [0.0, 0.0, 0.0, 0.0, 0.0, 0.0, 0.0, 0.0, 0.0], "nucind": false, "magpos": [0.0, 0.0, 0.0], "lnicsall": true, "orbitalmag": false, "lmagbloch": false, "lchimag": false, "lgauge": true, "magatom": 0, "magdipol": [0.0, 0.0, 0.0], "avecconst": [0.0, 0.0, 0.0], "ladder": false, "lrpaforce": false, "lfxc": false, "lhartree": true, "ibse": 0, "kpoint": [-1, 0, 0, 0], "ltcte": false, "ltete": false, "ltriplet": false, "lfxceps": false, "lfxheg": false, "naturalo": 2, "l2order": false, "lmp2lt": false, "lusew": false, "encutgw": -2.0, "encutgwsoft": -2.0, "encutlf": -1.0, "lmaxmp2": -1, "scissor": 0.0, "nomega": 0, "nomegar": 0, "nbandsgw": -1, "nbandso": -1, "nbandsv": -1, "nelmhf": 1, "dim": 3, "antires": 0, "omegamin": -30.0, "omegatl": -200.0, "omegagrid": 140, "selfenergy": false, "lspectral": false, "lspectralgw": false, "lsingles": false, "lfermigw": false, "oddonlygw": false, "evenonlygw": false, "nkredlfx": 1, "nkredlfy": 1, "nkredlfz": 1, "maxmem": 2800, "telescope": 0, "taupar": 1, "omegapar": -1, "lambda": 1.0, "ofield_kappa": 0.0, "ofield_k": [0.0, 0.0, 0.0], "ofield_q6_near": 0.0, "ofield_q6_far": 0.0, "ofield_a": 0.0},
 "cell": {"array": {"__ndarray__": [[3, 3], "float64", [14.95313196, 0.0, 0.0, -7.4765746, 12.94978717, 0.0, 8.981e-05, -5.185e-05, 19.83670261]]}, "__ase_objtype__": "cell"},
 "ctime": 23.60135959937362,
 "energy": -466.3981195,
 "forces": {"__ndarray__": [[95, 3], "float64", [-1.01135633, -0.42272233, 0.5362731, 0.50259381, -1.10298746, 0.11015574, 1.80855505, -0.52050549, -1.27407707, -0.16065658, 1.61630487, -0.83827474, 2.08202062, -0.45719004, -1.1647156, -0.46689615, -1.1225875, -0.95584309, 1.06079515, -0.7620585, 0.01181326, -0.23211888, 0.75381702, -0.30486942, -0.79790188, -0.16218605, -0.57216058, 1.82266053, -0.8154857, -1.29828179, -0.44309202, 0.13665005, -0.618372, 0.63164825, -0.21370312, 0.63192287, 1.33041105, -1.67521925, 1.38982011, -0.3527616, 0.31769453, -1.41517559, -0.04443691, -0.52356907, -0.73618835, 0.72675551, 0.20160862, -0.67617183, 0.0244544, -0.33457648, -0.7552889, 1.43558029, 0.03276703, -0.73318599, 0.25101985, 0.38339423, -1.87534177, -0.69186007, -0.46751284, -0.94568434, 0.79935363, 0.3119126, -1.52162326, -3.40377591, -0.90130929, -3.02121402, 0.73504271, 0.60028826, -1.17996263, -0.08665633, -0.12217854, -0.21845851, 0.54167506, -0.76346655, -0.45596379, 1.40575606, 1.08582322, -1.83124176, -1.32929211, -0.16384086, -0.15759342, 1.02790042, -1.66193544, 0.31467732, 0.68072095, -0.71149764, -0.2463162, 0.02686573, -0.61759463, -0.99307302, -0.05690975, 0.64819795, -0.78782579, 0.48735742, 0.50313086, -0.23707781, 0.21634654, 0.40558513, -0.40901378, -0.12173903, -0.02773322, -0.38310483, -0.81190239, 0.25373054, -0.82452384, -0.63080297, 0.16964873, -0.49737936, -0.22069943, -0.22129652, -0.01164643, -0.72357812, 0.51886167, -0.78196886, -0.26329071, -0.1594341, -0.56219562, -0.94135263, -0.22098331, -1.19209358, -0.8774705, 0.164514, -1.42466507, -0.11346382, -0.12509663, -0.35599515, -0.26238238, -0.20215456, -0.9468734, -0.45405625, -0.20228249, -0.1588934, 0.67360756, 0.8386231, -0.72024976, 0.26083426, 0.19860779, -1.07801791, -0.43549444, -0.17166529, -0.75689182, 0.64157494, 0.30949717, -0.32446951, -0.75259104, 0.16455068, -0.12258808, 0.50047525, 0.19092416, -0.24346335, 0.4346533, 1.13363893, -0.52374343, -0.27879852, -0.33029746, -0.2591903, 0.12968824, 0.01628836, -0.4199478, -0.11670735, -0.29395529, -0.5154172, 0.00997565, 0.21553537, 0.08036182, 0.12795769, 0.16315004, -0.03309339, 0.29624038, 0.36311124, -0.86320693, 0.25142164, -0.37841603, -0.38947842, 0.70747251, -0.33540146, -0.35925258, -1.25685878, 1.09179673, -1.48304049, -0.26136612, 0.47442646, -0.47244112, -0.73574758, 0.42183795, -0.00109318, 0.27883523, -0.12623289, -1.7252178, -0.67974098, -0.4244957, 1.15295711, -0.40314162, -0.08262538, -0.18973178, 0.25736346, 0.29560525, 0.82311234, 0.51530405, 0.39399354, 1.79114423, -0.28233022, 0.25422032, 0.02634862, -0.83141173, -0.5932209, 2.09252881, 0.11625259, 0.92698347, 1.17102689, 0.0922151, 0.97949493, 0.65093976, 0.32402144, -0.17932117, 0.82514355, -1.25348661, -0.15659484, 1.67529321, 0.43774273, 0.31509738, 1.80452617, -0.47443996, -0.22466842, 0.48011563, 0.04811346, 1.4171363, 0.23066447, 1.11690205, -0.2279778, 1.56895573, -1.30861835, 0.40419147, 1.91141954, 0.22704448, -0.11310156, 2.35096339, -0.48969071, 1.0597032, 1.69588591, -0.47890791, -0.32840635, 1.72399219, 0.54883766, -0.3625517, 1.49751232, -0.16418849, -0.41255616, 1.04674984, 0.28674827, 0.20274252, 0.45001707, 0.33533832, 0.06240233, 0.95041895, 0.13541838, -0.26892386, 1.39043102, -0.53650695, -0.01838458, 0.80747569, 1.85211447, -0.95486721, 3.13347282, -1.3881137, 0.91979444, 2.57883497, 0.48605212, -0.25875629, 0.82884558, -0.58485246, -0.01809188, 1.42619018, -0.41906131, 0.41229962, 0.21923774, -0.33434815, 0.01969243, 1.51875882, -0.29512276, -0.20661965, 1.20233259, -0.42973984, -0.20103502, 0.74255003]]},
 "free_energy": -466.40969509,
 "mtime": 23.60135959937362,
 "numbers": {"__ndarray__": [[95], "int64", [78, 78, 78, 78, 78, 78, 78, 78, 78, 78, 78, 78, 78, 78, 78, 78, 78, 78, 78, 78, 78, 78, 78, 78, 78, 78, 78, 78, 78, 78, 78, 16, 16, 16, 16, 16, 16, 16, 16, 16, 16, 16, 16, 16, 16, 16, 16, 16, 16, 16, 16, 16, 16, 16, 16, 16, 16, 16, 16, 16, 16, 16, 16, 52, 52, 52, 52, 52, 52, 52, 52, 52, 52, 52, 52, 52, 52, 52, 52, 52, 52, 52, 52, 52, 52, 52, 52, 52, 52, 52, 52, 52, 52, 52, 52]]},
 "pbc": {"__ndarray__": [[3], "bool", [true, true, true]]},
 "positions": {"__ndarray__": [[95, 3], "float64", [-1.855487718606989, 3.2591788680570324, 6.935377196600308, 11.176034514087906, 6.516392653147335, 6.916645993426764, 9.253405164818766, 9.72036977878128, 6.9797477346313315, 7.463359332804531, 12.856556131239408, 6.967413272948433, 1.7635418659485262, 3.247822303263435, 6.98107123942947, 0.02425079599925616, 6.520822705044628, 6.943538809522168, -1.9281942950945332, 9.704090593192628, 6.9333177501353385, -3.718586245713477, 12.87526464039719, 6.985917345877093, 5.613668936431404, 3.2468416383212126, 6.972486112906887, 3.710260460562238, 6.526342689136894, 6.990092773409471, 1.8770345403254434, 9.724517708701672, 7.0355682157758705, -0.037303400146063814, 12.939967710084373, 6.9455240667193765, 9.26511448451788, 3.3127146588970104, 6.906415809156735, 7.469837005223547, 6.486308439975608, 6.9832542685517005, 5.614519840633626, 9.699601516189093, 6.995593491043225, 11.144898221119277, 0.001533167106055, 6.969586978820437, 3.755866529253584, 0.0293093283660608, 11.812087709010015, 1.8268589072877284, 3.242298819976381, 11.790795984263573, 0.05869175073437945, 6.471933217790494, 11.858351660305164, -1.8553068315427426, 9.746484775109295, 11.858873365583806, -0.020518254448016877, 12.9055068115369, 11.884882456577932, 5.696565053978265, 3.3003541150781017, 11.949088507016798, 1.8002964678278484, 9.642214387032784, 11.808091605269233, 3.7778254253119345, 12.936940370517883, 11.777153093676521, 9.363035910574121, 3.2595726703506203, 11.790883860856136, 7.384443117502517, 6.428695458165056, 11.79895303474383, 5.64285962348817, 9.70599913546537, 11.787533640152331, 14.924398546580226, 0.048328112456401603, 11.732258469962542, -1.8681955459658135, 3.2703379017813843, 11.762819290737559, -3.7087427769622034, 6.509486785112252, 11.823531701112751, 9.319318277555967, 9.658028401890453, 11.810478357327266, 1.823012066122785, 0.9693520983228844, 5.776213925308228, -0.04655885568659737, 4.284831291820154, 5.74122337047337, -1.8702521375729475, 7.557184898755393, 5.735243993205638, -3.6808325279031275, 10.758675719572832, 5.777564011287864, 5.648998940422582, 1.0446866636170176, 5.793269323845279, 3.7477588661401904, 4.348674775235939, 5.742491729238255, 1.9523504307485648, 7.553922552998324, 5.798320145063839, 0.04378985047979438, 10.78917963857421, 5.808807214632667, 9.393791221631682, 1.1238340670614753, 5.847505249185333, 7.4958912277633205, 4.336632920814445, 5.832713615150134, 5.627902436807876, 7.584687467676629, 5.758035174302371, 3.7475040806272206, 10.805257978640391, 5.853065476926916, 13.142190811289456, 1.1077686199742398, 5.725894360164467, 11.134889414921377, 4.2337379481561515, 5.774845391195164, 9.284821345343568, 7.555908765725003, 5.8081254271639615, 7.496672016431392, 10.766534698005259, 5.7731281278502165, 1.824096470802797, 1.0492639939725712, 10.561236421116151, 0.10332988524172233, 4.327531448455461, 10.57869271941295, -1.8882430634092418, 7.571710793812085, 10.64411019728021, -3.7865693523303423, 10.656727401961504, 10.664211918237077, 5.629180685945443, 1.1297996953930942, 10.683649506390566, 3.7397072813658148, 4.335755164237218, 10.745135151433495, 1.8664137088060353, 7.55841053120972, 10.664842725380076, -0.027632798891385972, 10.74701319793456, 10.611102519238246, 9.318581496272294, 1.0351660209826363, 10.632850289777695, 7.449293937352872, 4.277469879648471, 10.686413552532242, 5.577689896486271, 7.617713166969722, 10.618398458458206, 3.643688302276039, 10.799687455403305, 10.625574782361426, 13.154834811325154, 1.0045373133733533, 10.682581895056094, 11.256962818520808, 4.289554231115603, 10.637416103617438, 9.420293925121616, 7.476309795792084, 10.562406984937168, 7.459571396597087, 10.785205237088984, 10.756349434520006, 0.002095867574542251, 2.134609529234111, 8.314604680940182, -1.8473179490716516, 5.43176643035501, 8.389031195664797, -3.7974590549786296, 8.613542499771164, 8.330510344193957, -5.642573645045477, 11.829359717165412, 8.305294324570177, 3.731513343404676, 2.1350753482238094, 8.407896693315012, 1.9133892276025835, 5.434554592430373, 8.262055867157109, -0.033151040541434806, 8.57553782694652, 8.340431274270298, -1.8745867091135966, 11.753315489406601, 8.392730145600483, 7.438330836970615, 2.153551619554063, 8.345733228143898, 5.654525439936169, 5.415826349641633, 8.312206423594631, 3.7225187808278077, 8.625513495494074, 8.348312792951301, 1.848582351390761, 11.900968503973761, 8.419606893966773, 11.18883383709502, 2.0916873953619395, 8.388746538982344, 9.288037837049083, 5.425353146657501, 8.301842936683064, 7.518995416518073, 8.59478844298288, 8.347921811542859, 5.546338693703466, 11.868127293170698, 8.233886757615778, 0.021879175221918148, 2.104981196339176, 13.16862041862784, -1.7901006481140234, 5.412120984533033, 13.183693932207127, -3.787484231538258, 8.672715558524807, 13.219110182679994, -5.608831826404687, 11.934445084044961, 13.192671627074361, 3.66856451567471, 2.168202894464058, 13.294228601591648, 1.8926684338967104, 5.363040853542235, 13.301573537467053, -0.030711543838028182, 8.635419840194341, 13.24676492652265, -1.851468967285631, 11.892576641537813, 13.32891168753605, 7.464408459289257, 2.1908370886077515, 13.13100903864415, 5.647870153050949, 5.409592812278028, 13.227615367291058, 3.695671570734619, 8.560232468682711, 13.197496309883165, 1.980453518641407, 11.807974337207995, 13.19932307182652, 11.294678998130173, 2.111339372517672, 13.282942509641689, 9.355294048430963, 5.414584186212717, 13.175023904597376, 7.469426454866484, 8.58757269649404, 13.201456509192225, 5.6625970846997715, 11.863988178869437, 13.27727218820062]]},
 "stress": {"__ndarray__": [[6], "float64", [-0.02740305373952939, -0.027439193512915357, -0.017827993124589228, 0.0004043057186020824, 0.0003208372056654592, -0.00012324255480735075]]},
 "unique_id": "56ad494d88ada671d9c85ff316484ef5",
 "user": "lpan"},
"26": {
 "calculator": "vasp",
 "calculator_parameters": {"kpoints_generation": {"divisions": [2, 2, 1], "usershift": [0.0, 0.0, 0.0], "genvec1": [0.5, -0.0, 0.0], "genvec2": [0.0, 0.5, 0.0], "genvec3": [0.0, 0.0, 1.0], "shift": [0.0, 0.0, 0.0]}, "system": "PtSTe", "lcompat": false, "prec": "normal", "enmax": 520.0, "enaug": 368.792, "ediff": 1e-06, "ialgo": 68, "iwavpr": 10, "nbands": 420, "nelect": 692.0, "turbo": 0, "irestart": 0, "nreboot": 0, "nmin": 0, "eref": 0.0, "ismear": 0, "sigma": 0.05, "kspacing": 0.5, "kgamma": true, "lreal": true, "ropt": [-0.0005, -0.0005, -0.0005], "lmaxpaw": -100, "lmaxmix": 2, "nlspline": false, "istart": 0, "icharg": 2, "iniwav": 1, "ispin": 1, "lnoncollinear": false, "magmom": [1.0, 1.0, 1.0, 1.0, 1.0, 1.0, 1.0, 1.0, 1.0, 1.0, 1.0, 1.0, 1.0, 1.0, 1.0, 1.0, 1.0, 1.0, 1.0, 1.0, 1.0, 1.0, 1.0, 1.0, 1.0, 1.0, 1.0, 1.0, 1.0, 1.0, 1.0, 1.0, 1.0, 1.0, 1.0, 1.0, 1.0, 1.0, 1.0, 1.0, 1.0, 1.0, 1.0, 1.0, 1.0, 1.0, 1.0, 1.0, 1.0, 1.0, 1.0, 1.0, 1.0, 1.0, 1.0, 1.0, 1.0, 1.0, 1.0, 1.0, 1.0, 1.0, 1.0, 1.0, 1.0, 1.0, 1.0, 1.0, 1.0, 1.0, 1.0, 1.0, 1.0, 1.0, 1.0, 1.0, 1.0, 1.0, 1.0, 1.0, 1.0, 1.0, 1.0, 1.0, 1.0, 1.0, 1.0, 1.0, 1.0, 1.0, 1.0, 1.0, 1.0, 1.0], "nupdown": -1.0, "lsorbit": false, "saxis": [0.0, 0.0, 1.0], "lspiral": false, "qspiral": [0.0, 0.0, 0.0], "lzeroz": false, "lasph": false, "lmetagga": false, "nelm": 1, "nelmdl": -5, "nelmin": 2, "enini": 520.0, "ldiag": true, "lsubrot": false, "weimin": 0.0, "ebreak": 0.0, "deper": 0.3, "nrmm": 4, "time": 0.4, "amix": 0.4, "bmix": 1.0, "amin": 0.1, "amix_mag": 1.6, "bmix_mag": 1.0, "imix": 4, "mixfirst": false, "maxmix": -45, "wc": 100.0, "inimix": 1, "mixpre": 1, "mremove": 5, "ldipol": false, "lmono": false, "idipol": 0, "epsilon": 1.0, "dipol": [-100.0, -100.0, -100.0], "efield": 0.0, "ngx": 84, "ngy": 84, "ngz": 112, "ngxf": 168, "ngyf": 168, "ngzf": 224, "addgrid": false, "nsw": 0, "ibrion": -1, "mdalgo": 0, "isif": 4, "pstress": 0.0, "ediffg": 1e-05, "nfree": 1, "potim": 0.25, "smass": -3.0, "scalee": 1.0, "tebeg": 0.0001, "teend": 0.0001, "nblock": 1, "kblock": 1, "npaco": 256, "apaco": 16.0, "isym": 0, "symprec": 1e-05, "lorbit": 0, "rwigs": [-1.0, -1.0, -1.0], "nedos": 301, "emin": 10.0, "emax": -10.0, "efermi": 0.0, "nwrite": 2, "lwave": false, "ldownsample": false, "lcharg": true, "lpard": false, "lvtot": false, "lvhar": false, "lelf": false, "loptics": false, "stm": [0.0, 0.0, 0.0, 0.0, 0.0, 0.0, 0.0], "npar": 28, "nsim": 4, "nblk": -1, "lplane": true, "lscalapack": true, "lscaaware": false, "lscalu": false, "lasync": false, "lorbitalreal": false, "idiot": 3, "ispecial": 0, "lmusic": false, "pomass": [195.08, 32.066, 127.6], "darwinr": [0.0, 0.0, 0.0], "darwinv": [1.0, 1.0, 1.0], "lcorr": true, "gga_compat": true, "lberry": false, "icorelevel": 0, "ldau": false, "i_constrained_m": 0, "gga": "--", "voskown": 0, "lhfcalc": false, "precfock": "", "lsymgrad": false, "lhfone": false, "lrhfcalc": false, "lthomas": false, "lmodelhf": false, "encut4o": -1.0, "exxoep": 0, "fourorbit": 0, "aexx": 0.0, "hfalpha": 0.0, "mcalpha": 0.0, "aldax": 1.0, "aggax": 1.0, "aldac": 1.0, "aggac": 1.0, "nkredx": 1, "nkredy": 1, "nkredz": 1, "shiftred": false, "oddonly": false, "evenonly": false, "lmaxfock": 0, "nmaxfockae": 0, "lfockaedft": false, "hfscreen": 0.0, "hfscreenc": 0.0, "nbandsgwlow": 0, "luse_vdw": false, "zab_vdw": -0.8491, "param1": 0.1234, "param2": 1.0, "param3": 0.0, "model_gw": 0, "model_eps0": 24.51814878, "model_alpha": 1.0, "lepsilon": false, "lrpa": false, "lnabla": false, "lvel": false, "kinter": 0, "cshift": -0.1, "omegamax": -30.0, "deg_threshold": 0.002, "rtime": -0.1, "wplasmai": 0.0, "dfield": [0.0, 0.0, 0.0], "wplasma": [0.0, 0.0, 0.0, 0.0, 0.0, 0.0, 0.0, 0.0, 0.0], "nucind": false, "magpos": [0.0, 0.0, 0.0], "lnicsall": true, "orbitalmag": false, "lmagbloch": false, "lchimag": false, "lgauge": true, "magatom": 0, "magdipol": [0.0, 0.0, 0.0], "avecconst": [0.0, 0.0, 0.0], "ladder": false, "lrpaforce": false, "lfxc": false, "lhartree": true, "ibse": 0, "kpoint": [-1, 0, 0, 0], "ltcte": false, "ltete": false, "ltriplet": false, "lfxceps": false, "lfxheg": false, "naturalo": 2, "l2order": false, "lmp2lt": false, "lusew": false, "encutgw": -2.0, "encutgwsoft": -2.0, "encutlf": -1.0, "lmaxmp2": -1, "scissor": 0.0, "nomega": 0, "nomegar": 0, "nbandsgw": -1, "nbandso": -1, "nbandsv": -1, "nelmhf": 1, "dim": 3, "antires": 0, "omegamin": -30.0, "omegatl": -200.0, "omegagrid": 140, "selfenergy": false, "lspectral": false, "lspectralgw": false, "lsingles": false, "lfermigw": false, "oddonlygw": false, "evenonlygw": false, "nkredlfx": 1, "nkredlfy": 1, "nkredlfz": 1, "maxmem": 2800, "telescope": 0, "taupar": 1, "omegapar": -1, "lambda": 1.0, "ofield_kappa": 0.0, "ofield_k": [0.0, 0.0, 0.0], "ofield_q6_near": 0.0, "ofield_q6_far": 0.0, "ofield_a": 0.0},
 "cell": {"array": {"__ndarray__": [[3, 3], "float64", [14.95313196, 0.0, 0.0, -7.4765746, 12.94978717, 0.0, 8.981e-05, -5.185e-05, 19.83670261]]}, "__ase_objtype__": "cell"},
 "ctime": 23.601359600472303,
 "energy": -464.34966054,
 "forces": {"__ndarray__": [[94, 3], "float64", [-0.56699908, 1.46949565, -1.19817846, 0.06631855, -1.32305074, 0.72251343, 0.31975856, -0.78402335, 1.55624791, 0.93099218, -0.79694523, 0.65150269, 2.68397775, -3.49810061, 0.68655402, 1.41359923, 0.50170762, -0.71920502, 0.95242996, 0.59100399, 1.08080242, -1.65884798, 1.0660845, -0.248809, 2.80592093, 1.48960284, 0.3298362, -1.68925908, 1.31245549, -0.19228019, -0.4456166, -0.70159492, -0.37801991, -0.07203784, -0.72621388, 0.66658905, -0.17875431, 0.68735952, -1.02710367, 1.82658425, -0.43741802, -0.95155079, 0.76711634, 0.92646102, 0.23067746, -0.09748121, -1.83672669, -0.00126381, 0.79818309, 0.34518335, 0.83061954, 0.63216136, 0.07000187, -0.26017247, 0.7317536, 0.77270046, 0.23684662, 0.38248503, 1.94837137, -1.4243215, -0.21026659, -0.32021317, 0.22031042, 0.15713328, -1.04011481, -0.5773889, -0.79503587, 0.67859461, 0.1419956, 1.57409538, -0.62863129, 0.74752836, -0.07234997, 0.80119778, -0.59977246, 0.73413268, 0.06987696, -0.03262701, 0.32281125, 0.43235789, -0.36750995, -1.15223423, 0.26670494, -0.03334313, -0.77445107, 1.76997956, -1.04930296, -1.26240654, 0.1454036, -0.34563799, 0.54774359, 3.12749427, -1.15646809, -1.94850451, 1.34132151, -0.95783398, 0.07359909, 0.17472039, -1.03469304, -2.28091044, 1.10217797, -1.61467938, 0.36675407, -0.782167, -1.1064806, 0.73341737, 0.54774598, -1.88374316, 0.4018726, 0.04081962, -1.87509282, 0.2686255, -0.21858031, -2.52414387, -0.13418534, 0.16256801, -0.05299952, 0.00738348, 0.29223738, -0.11051037, 0.8713824, 0.44275824, -0.80143845, -0.25571872, -0.27080096, -0.4938763, 0.14334892, -0.24981108, -1.64676045, -0.40786778, 0.30233828, -0.95584378, -0.53939223, 0.52640638, -1.01287229, 0.27660052, 0.11868351, 0.03454696, -0.45959839, -0.22687981, -0.98115117, -1.00565896, 0.91585217, -1.80960131, -0.35863112, 0.47356839, -0.35491865, 0.46026186, -0.25976923, -1.23465959, -0.76781471, 0.29694934, -0.30558378, 0.65409463, -0.50823983, -0.5005326, -0.35274571, 0.25873919, -0.15177309, 0.53594745, -0.25766919, 0.03055116, -1.65233316, 0.8694157, -0.51069711, -0.45754565, -0.5130265, -0.62535031, -0.87607828, 0.27343851, 0.06290144, -0.07528523, -0.64499187, 0.15453853, -0.06934174, -0.96893452, 0.19212004, 0.61127105, -0.8646582, -0.18630884, 0.0051311, -1.4940058, -0.83405791, 0.774857, -0.68282209, -0.80244829, 0.54717847, 0.05121903, -0.68374696, -0.42578993, -0.19871977, 1.30516222, -1.06491939, -0.61982227, 0.90226792, -0.15917682, -0.00362723, 0.59801576, -0.65740133, -0.36937331, 1.43988542, -1.30975786, -0.41842479, 1.38273117, -0.7103493, 1.68126059, 2.04773628, -0.14673531, -0.05000566, -0.34065191, 1.36470414, -0.8580007, 1.33701772, -1.46148267, 0.26100067, 0.5941555, -0.32300419, -1.45354294, 2.33343814, -0.31978673, -0.00310566, 1.43804635, -0.00500966, 0.10492589, 0.07242235, -0.0962024, 1.04388684, 1.8240439, 0.79091187, 0.10417615, 0.18853963, 0.06322218, -0.09740582, 1.47010317, -0.68365967, 0.14123283, 0.17121606, -0.23704913, -1.50289411, 1.2109802, 0.35261557, -0.27523859, 1.32452863, 0.53474179, -1.51808429, 1.53080517, 1.05092386, -0.56043311, 1.36654836, 0.04652406, 0.30510144, -0.40038315, 1.26211478, 0.02080864, -0.16185072, 1.14196459, -0.33572269, 0.79254547, 0.10943064, -0.11023007, -0.34717373, -0.04521933, -0.50819174, 0.52345572, -1.10011125, 0.4176632, 0.62625338, -0.13849091, -0.5089185, 0.21340359, -0.08848934, 0.17886684, 0.63449639, -1.30304014, -0.51043318, 1.46611818, -0.5747953, -0.35224202, 0.6116046, 0.37174702, -0.63211445, 0.88260932]]},
 "free_energy": -464.36471851,
 "mtime": 23.601359600472303,
 "numbers": {"__ndarray__": [[94], "int64", [78, 78, 78, 78, 78, 78, 78, 78, 78, 78, 78, 78, 78, 78, 78, 78, 78, 78, 78, 78, 78, 78, 78, 78, 78, 78, 78, 78, 78, 78, 78, 78, 16, 16, 16, 16, 16, 16, 16, 16, 16, 16, 16, 16, 16, 16, 16, 16, 16, 16, 16, 16, 16, 16, 16, 16, 16, 16, 16, 16, 16, 16, 16, 52, 52, 52, 52, 52, 52, 52, 52, 52, 52, 52, 52, 52, 52, 52, 52, 52, 52, 52, 52, 52, 52, 52, 52, 52, 52, 52, 52, 52, 52, 52]]},
 "pbc": {"__ndarray__": [[3], "bool", [true, true, true]]},
 "positions": {"__ndarray__": [[94, 3], "float64", [-1.8046385199856005, 3.1397276444210855, 7.006275158664658, -3.763030025742836, 6.524843961816668, 6.9095428669561745, 9.326631754318548, 9.725097884829815, 6.877120768375261, 14.928925545571627, 0.014084347937949, 6.875049221521698, 1.7710485093335178, 3.359021897806674, 6.870082904656259, -0.021861823072970386, 6.487822948446681, 7.020990421394808, -1.9310444822784336, 9.679151972058264, 6.903094946772795, -3.6856085305529813, 12.900930027722769, 6.957363404305129, 5.508032388250185, 3.124092810002153, 6.921871179261264, 3.8167417185882035, 6.4226937516855545, 6.893464029288614, 1.859341852593804, 9.748147171915496, 6.991165145552568, 0.001675686145033686, 12.920367777556233, 6.911725102610302, 9.36487499387942, 3.2080806250309655, 7.010295066448574, 7.396308852786178, 6.537374705395339, 6.9546781098728125, 5.542539844055158, 9.690970892457454, 6.987588588071985, 11.23226711624196, 0.038696631601507, 6.9063562990489045, -3.7779610203512637, 12.901505259154261, 11.712781605137886, 1.9120488946647993, 3.2337679058582314, 11.784224878156985, -0.042459326830725626, 6.4215735973595836, 11.747823537032504, -1.9048938582116546, 9.585634695216134, 11.80797873443138, 7.493751803793569, 0.0205998873309536, 11.786139715059928, 5.584372610380413, 3.2511650532589025, 11.778553961614836, 3.7731614968625595, 6.4506564277483225, 11.771020577064638, 1.831943985316776, 9.741903300306268, 11.748156793636353, 3.728749826532523, 12.944017005116516, 11.840314543355943, 9.315906569199187, 3.249208476346343, 11.77609361539012, 7.4557631346228375, 6.453871211715893, 11.771287380714744, 5.610296588416669, 9.684272623051005, 11.790207826031187, 7.450677271137365, 12.889322799474066, 11.841287335251936, -1.7883973803049515, 3.2448069576135397, 11.782050973917956, 11.186449586675263, 6.345871178172485, 11.8604366961165, -5.545925243043507, 9.66147171403351, 11.82435274223378, 1.891083380762447, 1.0475749856842484, 5.792681363979919, 0.08641812205571418, 4.305998417947514, 5.820603506573756, -1.8933378979910498, 7.596021939479754, 5.841403281095471, -3.8000094262222395, 10.736979302240222, 5.859592743920737, 5.57398103893701, 1.0050108517559, 5.890417392840467, 3.720423894612902, 4.297160310507999, 5.922441963901077, 1.858747109650121, 7.5468356579144595, 5.7466947297872615, -0.0193849301799019, 10.715023338886727, 5.706257809883803, 9.248885312044031, 1.036594257791278, 5.775795172516131, 7.492913626818098, 4.342481637407754, 5.804128926689124, 5.5868652251076725, 7.6329521610846465, 5.834305113800535, 3.750070489893419, 10.763162033467317, 5.831075500248601, 13.139965113903767, 1.0229626969673895, 5.763307571489084, 11.204116274012462, 4.248029420521847, 5.741467361915474, 9.37095156737486, 7.573135151607401, 5.784789133479505, 7.491838526950544, 10.684049356274206, 5.867959865081635, 1.8910149949397574, 1.0323351069840103, 10.617939437159809, 0.028304474101476965, 4.318184563585704, 10.67299144444524, -1.8352737587657402, 7.449227306069566, 10.593710491857903, -3.808056190803629, 10.793226874887232, 10.59944349727922, 5.658627449245574, 1.0707151002135682, 10.594409140523828, 1.8971058277275568, 7.572579539350568, 10.66541322894714, 0.0993209652380075, 10.736168170299443, 10.648928730711205, 9.408072168606173, 1.1280307706558348, 10.677455496000594, 7.526860160048718, 4.265983255472292, 10.550584706915657, 5.518014320397115, 7.616017447093832, 10.646993858738623, 3.745666244492471, 10.850482645309812, 10.660493528332834, 13.017201505536672, 1.1620840434676243, 10.630024948224952, 11.22218277169079, 4.409303088060616, 10.647546707640364, 9.25065041938242, 7.590671005450966, 10.67844594256191, 7.459495186648778, 10.788627662393424, 10.685553631474098, 0.0908654608533892, 2.130954826499116, 8.319884219339832, -1.837420710261933, 5.403339120267948, 8.315497134190604, -3.7662831251130777, 8.631174062481616, 8.365138680839156, -5.596842918712579, 11.893114078243073, 8.267656165037964, 3.754432501060537, 2.1734793697211634, 8.357141514181935, 1.9897850460426392, 5.3207136798598595, 8.304348510589733, -0.01720817215481144, 8.672195784802792, 8.451212117134206, -1.9056151251339868, 11.861065918659452, 8.327259307003205, 7.584517758361353, 2.0866381845285127, 8.373182463747511, 5.634809245051974, 5.404724698157981, 8.235286236984914, 3.70274562709829, 8.578034258259237, 8.301852061566265, 1.8889458315805199, 11.892407205764643, 8.39470687301557, 11.2452274296804, 2.0778482516566434, 8.276328374685004, 9.265086190116593, 5.4211964881370065, 8.365095635194493, 7.472801076517575, 8.683928659085108, 8.31076508878299, 5.6766833981495495, 11.883812300933876, 8.395314471216514, 0.06592530850247537, 2.3049153651692262, 13.239491204409614, -1.8690931916663136, 5.38463580979708, 13.244123272836076, -3.768606928234414, 8.694262343712074, 13.259927173805462, -5.680792156616053, 11.905656525459785, 13.198879126422108, 3.7618837853548115, 2.0991736125639058, 13.314465807227345, 1.8017283916417919, 5.419895248240371, 13.287188357468331, -0.06208530101378883, 8.615305371063643, 13.228865277922514, -1.8986473215122344, 11.867566138244376, 13.302836143588179, 7.5129291137712, 2.191751007017286, 13.30931461229358, 5.644435302074791, 5.349321744294218, 13.1930078591836, 1.8601725198991912, 11.895072557268415, 13.338953819865335, 11.224948088769347, 2.1897141127933164, 13.26826473827947, 9.364694967642007, 5.399560605882023, 13.230016203407947, 7.4868739535964535, 8.646385407201038, 13.267337372432452, 5.545656080271277, 11.852995992832282, 13.284232688779442]]},
 "stress": {"__ndarray__": [[6], "float64", [-0.025921573901922713, -0.023224282171475312, -0.01596838912630325, 0.002130462275935365, 0.0004148371480218768, -0.00042780109951782915]]},
 "unique_id": "31b0656a3b7946c5fa5f11baf41f0a58",
 "user": "lpan"},
"27": {
 "calculator": "vasp",
 "calculator_parameters": {"kpoints_generation": {"divisions": [2, 2, 1], "usershift": [0.0, 0.0, 0.0], "genvec1": [0.5, -0.0, 0.0], "genvec2": [0.0, 0.5, 0.0], "genvec3": [0.0, 0.0, 1.0], "shift": [0.0, 0.0, 0.0]}, "system": "PtSTe", "lcompat": false, "prec": "normal", "enmax": 520.0, "enaug": 368.792, "ediff": 1e-06, "ialgo": 68, "iwavpr": 10, "nbands": 420, "nelect": 692.0, "turbo": 0, "irestart": 0, "nreboot": 0, "nmin": 0, "eref": 0.0, "ismear": 0, "sigma": 0.05, "kspacing": 0.5, "kgamma": true, "lreal": true, "ropt": [-0.0005, -0.0005, -0.0005], "lmaxpaw": -100, "lmaxmix": 2, "nlspline": false, "istart": 0, "icharg": 2, "iniwav": 1, "ispin": 1, "lnoncollinear": false, "magmom": [1.0, 1.0, 1.0, 1.0, 1.0, 1.0, 1.0, 1.0, 1.0, 1.0, 1.0, 1.0, 1.0, 1.0, 1.0, 1.0, 1.0, 1.0, 1.0, 1.0, 1.0, 1.0, 1.0, 1.0, 1.0, 1.0, 1.0, 1.0, 1.0, 1.0, 1.0, 1.0, 1.0, 1.0, 1.0, 1.0, 1.0, 1.0, 1.0, 1.0, 1.0, 1.0, 1.0, 1.0, 1.0, 1.0, 1.0, 1.0, 1.0, 1.0, 1.0, 1.0, 1.0, 1.0, 1.0, 1.0, 1.0, 1.0, 1.0, 1.0, 1.0, 1.0, 1.0, 1.0, 1.0, 1.0, 1.0, 1.0, 1.0, 1.0, 1.0, 1.0, 1.0, 1.0, 1.0, 1.0, 1.0, 1.0, 1.0, 1.0, 1.0, 1.0, 1.0, 1.0, 1.0, 1.0, 1.0, 1.0, 1.0, 1.0, 1.0, 1.0, 1.0, 1.0], "nupdown": -1.0, "lsorbit": false, "saxis": [0.0, 0.0, 1.0], "lspiral": false, "qspiral": [0.0, 0.0, 0.0], "lzeroz": false, "lasph": false, "lmetagga": false, "nelm": 1, "nelmdl": -5, "nelmin": 2, "enini": 520.0, "ldiag": true, "lsubrot": false, "weimin": 0.0, "ebreak": 0.0, "deper": 0.3, "nrmm": 4, "time": 0.4, "amix": 0.4, "bmix": 1.0, "amin": 0.1, "amix_mag": 1.6, "bmix_mag": 1.0, "imix": 4, "mixfirst": false, "maxmix": -45, "wc": 100.0, "inimix": 1, "mixpre": 1, "mremove": 5, "ldipol": false, "lmono": false, "idipol": 0, "epsilon": 1.0, "dipol": [-100.0, -100.0, -100.0], "efield": 0.0, "ngx": 84, "ngy": 84, "ngz": 112, "ngxf": 168, "ngyf": 168, "ngzf": 224, "addgrid": false, "nsw": 0, "ibrion": -1, "mdalgo": 0, "isif": 4, "pstress": 0.0, "ediffg": 1e-05, "nfree": 1, "potim": 0.25, "smass": -3.0, "scalee": 1.0, "tebeg": 0.0001, "teend": 0.0001, "nblock": 1, "kblock": 1, "npaco": 256, "apaco": 16.0, "isym": 0, "symprec": 1e-05, "lorbit": 0, "rwigs": [-1.0, -1.0, -1.0], "nedos": 301, "emin": 10.0, "emax": -10.0, "efermi": 0.0, "nwrite": 2, "lwave": false, "ldownsample": false, "lcharg": true, "lpard": false, "lvtot": false, "lvhar": false, "lelf": false, "loptics": false, "stm": [0.0, 0.0, 0.0, 0.0, 0.0, 0.0, 0.0], "npar": 28, "nsim": 4, "nblk": -1, "lplane": true, "lscalapack": true, "lscaaware": false, "lscalu": false, "lasync": false, "lorbitalreal": false, "idiot": 3, "ispecial": 0, "lmusic": false, "pomass": [195.08, 32.066, 127.6], "darwinr": [0.0, 0.0, 0.0], "darwinv": [1.0, 1.0, 1.0], "lcorr": true, "gga_compat": true, "lberry": false, "icorelevel": 0, "ldau": false, "i_constrained_m": 0, "gga": "--", "voskown": 0, "lhfcalc": false, "precfock": "", "lsymgrad": false, "lhfone": false, "lrhfcalc": false, "lthomas": false, "lmodelhf": false, "encut4o": -1.0, "exxoep": 0, "fourorbit": 0, "aexx": 0.0, "hfalpha": 0.0, "mcalpha": 0.0, "aldax": 1.0, "aggax": 1.0, "aldac": 1.0, "aggac": 1.0, "nkredx": 1, "nkredy": 1, "nkredz": 1, "shiftred": false, "oddonly": false, "evenonly": false, "lmaxfock": 0, "nmaxfockae": 0, "lfockaedft": false, "hfscreen": 0.0, "hfscreenc": 0.0, "nbandsgwlow": 0, "luse_vdw": false, "zab_vdw": -0.8491, "param1": 0.1234, "param2": 1.0, "param3": 0.0, "model_gw": 0, "model_eps0": 24.51814878, "model_alpha": 1.0, "lepsilon": false, "lrpa": false, "lnabla": false, "lvel": false, "kinter": 0, "cshift": -0.1, "omegamax": -30.0, "deg_threshold": 0.002, "rtime": -0.1, "wplasmai": 0.0, "dfield": [0.0, 0.0, 0.0], "wplasma": [0.0, 0.0, 0.0, 0.0, 0.0, 0.0, 0.0, 0.0, 0.0], "nucind": false, "magpos": [0.0, 0.0, 0.0], "lnicsall": true, "orbitalmag": false, "lmagbloch": false, "lchimag": false, "lgauge": true, "magatom": 0, "magdipol": [0.0, 0.0, 0.0], "avecconst": [0.0, 0.0, 0.0], "ladder": false, "lrpaforce": false, "lfxc": false, "lhartree": true, "ibse": 0, "kpoint": [-1, 0, 0, 0], "ltcte": false, "ltete": false, "ltriplet": false, "lfxceps": false, "lfxheg": false, "naturalo": 2, "l2order": false, "lmp2lt": false, "lusew": false, "encutgw": -2.0, "encutgwsoft": -2.0, "encutlf": -1.0, "lmaxmp2": -1, "scissor": 0.0, "nomega": 0, "nomegar": 0, "nbandsgw": -1, "nbandso": -1, "nbandsv": -1, "nelmhf": 1, "dim": 3, "antires": 0, "omegamin": -30.0, "omegatl": -200.0, "omegagrid": 140, "selfenergy": false, "lspectral": false, "lspectralgw": false, "lsingles": false, "lfermigw": false, "oddonlygw": false, "evenonlygw": false, "nkredlfx": 1, "nkredlfy": 1, "nkredlfz": 1, "maxmem": 2800, "telescope": 0, "taupar": 1, "omegapar": -1, "lambda": 1.0, "ofield_kappa": 0.0, "ofield_k": [0.0, 0.0, 0.0], "ofield_q6_near": 0.0, "ofield_q6_far": 0.0, "ofield_a": 0.0},
 "cell": {"array": {"__ndarray__": [[3, 3], "float64", [14.95313196, 0.0, 0.0, -7.4765746, 12.94978717, 0.0, 8.981e-05, -5.185e-05, 19.83670261]]}, "__ase_objtype__": "cell"},
 "ctime": 23.60135960160129,
 "energy": -464.55950878000004,
 "forces": {"__ndarray__": [[94, 3], "float64", [-0.25572469, -0.28782927, -0.59260805, 0.56229205, -0.15885086, -1.19739274, -0.2680147, -1.10783221, -0.85699731, -2.46489552, 1.54987735, -0.36667495, -0.92471725, 1.53178213, -0.31807181, -0.54462757, -1.3584222, -0.92724463, -0.04303667, -1.0745424, 0.08696572, 1.00549209, 0.05674018, -2.235893, 0.15137127, 0.93622754, -1.11350405, 0.07415564, 1.27116357, 0.30438387, -0.07542699, -0.79934053, -2.25040407, -1.97425611, 0.48858793, 0.22619658, 0.21710441, 0.81541094, -1.06153401, -0.52454998, 0.23093014, -1.40759792, 1.29240022, 1.0004561, -0.24797633, -0.59201682, -1.91567968, 0.8215969, -0.8310756, 0.33794094, 1.03909994, 0.16213106, 0.0202259, -0.08322114, 0.43572496, -0.84474475, -1.02245846, 0.05312585, -0.72803694, 0.14981626, -0.15023617, 0.20161728, -0.89852267, -0.59186437, 1.43440005, 0.19609865, 0.21173942, -0.37016039, -0.48392965, 1.12355162, -0.28546674, -0.88065954, -1.92746127, -1.52812914, 0.85571914, 0.81413144, -0.73952456, 1.2914576, -0.87628937, 0.97083062, -2.49243115, -0.10750979, 0.19483647, -0.10948214, -1.04837321, -0.01099878, -1.47814717, 0.89507833, -0.46447628, 0.35642813, -0.67381067, -0.60283692, -0.0832292, -0.64998911, 1.4167519, -0.57446837, 0.91802648, 0.35504772, -0.92771845, 0.02824799, -0.2003571, 0.45250243, 0.1128038, 0.65897022, 0.10553277, 0.1373139, 0.23649731, -0.34855878, 0.00256911, -0.67212437, -0.7984769, -0.18246349, -1.7410437, -0.89456582, -0.15604647, 0.5100277, -0.41286172, 0.58030197, -0.68303987, -1.05882422, 0.24528329, 0.62290403, -0.93491375, 0.61690615, 0.41839976, -0.34804267, 0.90680622, 0.0147195, -0.50724454, -0.23417339, 0.17977452, -0.49229985, 0.96986623, 0.36272412, -0.76560252, -1.17784943, 0.53790707, -0.54400772, -0.15392983, -0.41905924, 0.11990855, -0.12686328, -0.41574908, 0.35070103, 1.05476927, 0.20833131, -0.9649307, 0.17749253, 0.16742818, 0.85653259, -0.14973445, 0.30465253, 0.23384678, 0.37336201, 0.15928786, -0.63236075, 0.65954158, -0.94465161, -1.20768944, -0.40977169, -0.08920265, 1.17338838, 0.39577238, 0.20614805, -0.73395989, 0.12315851, -0.51602014, -0.76234414, -1.23323517, 0.81510171, -0.28489207, 0.58059964, -0.11649042, 0.06400874, -0.12879953, 0.04987592, -1.02049103, 1.39458619, 0.31181746, -1.4905187, -0.11007253, 0.63725454, -0.96004731, 0.17174987, -0.90812009, -0.30891537, -0.06656822, 0.14909334, -0.23860924, 1.58810173, -1.4146244, 0.79018545, 0.37712158, 0.87619998, 0.32479618, 0.42113368, -0.13022768, 0.86622404, -0.6691729, -0.61123759, 3.00051446, -0.85694454, 0.54552286, 2.15544326, -0.15436616, -1.80423434, 0.64852428, -1.61342486, 1.21216575, 0.98789873, 0.68554577, -0.05873466, 0.74919674, 0.30623685, -0.5870667, 1.50018138, -0.10434858, 0.21087753, 1.61239169, 0.33533391, -0.48470257, 1.39384332, 0.91535553, 1.10795898, 1.455911, 0.46716389, 0.39110722, 0.89018408, -0.20093978, -0.26097847, 0.78047453, -0.0848454, 0.13089517, 0.03999147, 0.63841133, -0.13511143, 0.10002144, -0.20862439, 1.29246978, 1.19789199, 0.68369875, 0.48839476, 0.2587241, 0.95071278, -0.52688734, 0.85059329, 1.06981054, -0.70282224, 0.78479647, -0.57463072, 0.92708933, -0.36138058, -0.836998, -0.137431, 0.7153498, -0.44688099, -0.12344205, 0.58479881, 0.60339517, 0.20167021, 1.04567594, -1.48466683, -0.83772424, 0.72198817, -0.24157709, -0.30906878, 0.89476284, 0.37357711, 0.42028981, 1.05140501, -0.23938503, 0.64700056, 0.59385635, 1.34288155, -0.21535035, 1.14293807, -0.56360431, -0.32538422, 1.06136422, -0.27214274, -0.16762587, 0.79759335]]},
 "free_energy": -464.58144756,
 "mtime": 23.60135960160129,
 "numbers": {"__ndarray__": [[94], "int64", [78, 78, 78, 78, 78, 78, 78, 78, 78, 78, 78, 78, 78, 78, 78, 78, 78, 78, 78, 78, 78, 78, 78, 78, 78, 78, 78, 78, 78, 78, 78, 78, 16, 16, 16, 16, 16, 16, 16, 16, 16, 16, 16, 16, 16, 16, 16, 16, 16, 16, 16, 16, 16, 16, 16, 16, 16, 16, 16, 16, 16, 16, 16, 52, 52, 52, 52, 52, 52, 52, 52, 52, 52, 52, 52, 52, 52, 52, 52, 52, 52, 52, 52, 52, 52, 52, 52, 52, 52, 52, 52, 52, 52, 52]]},
 "pbc": {"__ndarray__": [[3], "bool", [true, true, true]]},
[truncated: 3,686,401 more chars]
