# Supplementary material for: Phonon Transport in Defect-Laden Bilayer Janus PtSTe Studied Using Neural-Network Force Fields
Source: J Phys Chem C Nanomater Interfaces. 2024 Jun 22;128(26):11024–32. doi: 10.1021/acs.jpcc.4c02454 (PMC11229070; doi:10.1021/acs.jpcc.4c02454)
Supplement: Supplementary file 2 — jp4c02454_si_002.zip [file jp4c02454_si_002.zip › supporting_information/dataset/flower_defects.json]

{"1": {
 "calculator": "vasp",
 "calculator_parameters": {"kpoints_generation": {"divisions": [3, 3, 1], "usershift": [0.0, 0.0, 0.0], "genvec1": [0.33333333, 0.0, 0.0], "genvec2": [0.0, 0.33333333, 0.0], "genvec3": [0.0, 0.0, 1.0], "shift": [0.0, 0.0, 0.0]}, "system": "PtSTe", "lcompat": false, "prec": "normal", "enmax": 520.0, "enaug": 368.792, "ediff": 0.0001, "ialgo": 68, "iwavpr": 10, "nbands": 440, "nelect": 704.0, "turbo": 0, "irestart": 0, "nreboot": 0, "nmin": 0, "eref": 0.0, "ismear": 0, "sigma": 0.05, "kspacing": 0.5, "kgamma": true, "lreal": true, "ropt": [-0.0005, -0.0005, -0.0005], "lmaxpaw": -100, "lmaxmix": 2, "nlspline": false, "istart": 0, "icharg": 2, "iniwav": 1, "ispin": 1, "lnoncollinear": false, "magmom": [1.0, 1.0, 1.0, 1.0, 1.0, 1.0, 1.0, 1.0, 1.0, 1.0, 1.0, 1.0, 1.0, 1.0, 1.0, 1.0, 1.0, 1.0, 1.0, 1.0, 1.0, 1.0, 1.0, 1.0, 1.0, 1.0, 1.0, 1.0, 1.0, 1.0, 1.0, 1.0, 1.0, 1.0, 1.0, 1.0, 1.0, 1.0, 1.0, 1.0, 1.0, 1.0, 1.0, 1.0, 1.0, 1.0, 1.0, 1.0, 1.0, 1.0, 1.0, 1.0, 1.0, 1.0, 1.0, 1.0, 1.0, 1.0, 1.0, 1.0, 1.0, 1.0, 1.0, 1.0, 1.0, 1.0, 1.0, 1.0, 1.0, 1.0, 1.0, 1.0, 1.0, 1.0, 1.0, 1.0, 1.0, 1.0, 1.0, 1.0, 1.0, 1.0, 1.0, 1.0, 1.0, 1.0, 1.0, 1.0, 1.0, 1.0, 1.0, 1.0, 1.0, 1.0, 1.0, 1.0], "nupdown": -1.0, "lsorbit": false, "saxis": [0.0, 0.0, 1.0], "lspiral": false, "qspiral": [0.0, 0.0, 0.0], "lzeroz": false, "lasph": false, "lmetagga": false, "nelm": 1, "nelmdl": -5, "nelmin": 2, "enini": 520.0, "ldiag": true, "lsubrot": false, "weimin": 0.0, "ebreak": 6e-08, "deper": 0.3, "nrmm": 4, "time": 0.4, "amix": 0.4, "bmix": 1.0, "amin": 0.1, "amix_mag": 1.6, "bmix_mag": 1.0, "imix": 4, "mixfirst": false, "maxmix": -45, "wc": 100.0, "inimix": 1, "mixpre": 1, "mremove": 5, "ldipol": false, "lmono": false, "idipol": 0, "epsilon": 1.0, "dipol": [-100.0, -100.0, -100.0], "efield": 0.0, "ngx": 90, "ngy": 90, "ngz": 120, "ngxf": 180, "ngyf": 180, "ngzf": 240, "addgrid": false, "nsw": 0, "ibrion": -1, "mdalgo": 0, "isif": 4, "pstress": 0.0, "ediffg": 0.001, "nfree": 1, "potim": 0.25, "smass": -3.0, "scalee": 1.0, "tebeg": 0.0001, "teend": 0.0001, "nblock": 1, "kblock": 1, "npaco": 256, "apaco": 16.0, "isym": 0, "symprec": 1e-05, "lorbit": 0, "rwigs": [-1.0, -1.0, -1.0], "nedos": 301, "emin": 10.0, "emax": -10.0, "efermi": 0.0, "nwrite": 2, "lwave": false, "ldownsample": false, "lcharg": true, "lpard": false, "lvtot": false, "lvhar": false, "lelf": false, "loptics": false, "stm": [0.0, 0.0, 0.0, 0.0, 0.0, 0.0, 0.0], "npar": 20, "nsim": 4, "nblk": -1, "lplane": true, "lscalapack": true, "lscaaware": false, "lscalu": false, "lasync": false, "lorbitalreal": false, "idiot": 3, "ispecial": 0, "lmusic": false, "pomass": [195.08, 32.066, 127.6], "darwinr": [0.0, 0.0, 0.0], "darwinv": [1.0, 1.0, 1.0], "lcorr": true, "gga_compat": true, "lberry": false, "icorelevel": 0, "ldau": false, "i_constrained_m": 0, "gga": "--", "voskown": 0, "lhfcalc": false, "precfock": "", "lsymgrad": false, "lhfone": false, "lrhfcalc": false, "lthomas": false, "lmodelhf": false, "encut4o": -1.0, "exxoep": 0, "fourorbit": 0, "aexx": 0.0, "hfalpha": 0.0, "mcalpha": 0.0, "aldax": 1.0, "aggax": 1.0, "aldac": 1.0, "aggac": 1.0, "nkredx": 1, "nkredy": 1, "nkredz": 1, "shiftred": false, "oddonly": false, "evenonly": false, "lmaxfock": 0, "nmaxfockae": 0, "lfockaedft": false, "hfscreen": 0.0, "hfscreenc": 0.0, "nbandsgwlow": 0, "luse_vdw": false, "zab_vdw": -0.8491, "param1": 0.1234, "param2": 1.0, "param3": 0.0, "model_gw": 0, "model_eps0": 25.50739277, "model_alpha": 1.0, "lepsilon": false, "lrpa": false, "lnabla": false, "lvel": false, "kinter": 0, "cshift": -0.1, "omegamax": -30.0, "deg_threshold": 0.002, "rtime": -0.1, "wplasmai": 0.0, "dfield": [0.0, 0.0, 0.0], "wplasma": [0.0, 0.0, 0.0, 0.0, 0.0, 0.0, 0.0, 0.0, 0.0], "nucind": false, "magpos": [0.0, 0.0, 0.0], "lnicsall": true, "orbitalmag": false, "lmagbloch": false, "lchimag": false, "lgauge": true, "magatom": 0, "magdipol": [0.0, 0.0, 0.0], "avecconst": [0.0, 0.0, 0.0], "ladder": false, "lrpaforce": false, "lfxc": false, "lhartree": true, "ibse": 0, "kpoint": [-1, 0, 0, 0], "ltcte": false, "ltete": false, "ltriplet": false, "lfxceps": false, "lfxheg": false, "naturalo": 2, "l2order": false, "lmp2lt": false, "lusew": false, "encutgw": -2.0, "encutgwsoft": -2.0, "encutlf": -1.0, "lmaxmp2": -1, "scissor": 0.0, "nomega": 0, "nomegar": 0, "nbandsgw": -1, "nbandso": -1, "nbandsv": -1, "nelmhf": 1, "dim": 3, "antires": 0, "omegamin": -30.0, "omegatl": -200.0, "omegagrid": 140, "selfenergy": false, "lspectral": false, "lspectralgw": false, "lsingles": false, "lfermigw": false, "oddonlygw": false, "evenonlygw": false, "nkredlfx": 1, "nkredlfy": 1, "nkredlfz": 1, "maxmem": 2800, "telescope": 0, "taupar": 1, "omegapar": -1, "lambda": 1.0, "ofield_kappa": 0.0, "ofield_k": [0.0, 0.0, 0.0], "ofield_q6_near": 0.0, "ofield_q6_far": 0.0, "ofield_a": 0.0},
 "cell": {"array": {"__ndarray__": [[3, 3], "float64", [15.25829792, 0.0, 0.0, -7.62915776, 13.21406854, 0.0, 9.164e-05, -5.291e-05, 20.24153328]]}, "__ase_objtype__": "cell"},
 "ctime": 23.64563415484728,
 "energy": -481.48373498999996,
 "forces": {"__ndarray__": [[96, 3], "float64", [-0.00140964, -0.00087844, 0.07975184, 5.54e-05, -3.233e-05, 0.08772546, -0.00140892, -0.00087377, 0.07975139, 4.613e-05, -2.652e-05, 0.08771851, 0.00152001, -0.00087373, 0.07975477, 5.78e-05, 0.00166194, 0.07975051, 0.00152122, -0.00087342, 0.07975871, 5.301e-05, 0.00166588, 0.07975629, -0.00141012, -0.00087162, 0.07975277, 5.416e-05, -2.296e-05, 0.08772332, -0.00141158, -0.00086565, 0.07975094, 5.268e-05, -2.595e-05, 0.08771948, 0.00151354, -0.00087805, 0.07975385, 4.57e-05, 0.00166001, 0.07975062, 0.00150693, -0.00087375, 0.07975828, 4.524e-05, 0.00165938, 0.07975414, -4.48e-06, 0.00056928, -0.15958378, 0.00048767, -0.0002686, -0.15958676, 5.59e-06, 0.00056892, -0.15959203, 0.00049918, -0.00028356, -0.15959243, 6.4e-06, -7.2e-07, -0.17276022, -0.00049316, -0.00026411, -0.15958934, 3.11e-06, 4.81e-06, -0.17276667, -0.00048305, -0.00028036, -0.15959974, -9.91e-06, 0.00055875, -0.15959759, 0.00048504, -0.00028041, -0.15959407, -1.496e-05, 0.0005644, -0.15959612, 0.00047886, -0.0002829, -0.15960086, -4.77e-06, -5.41e-06, -0.17275563, -0.00049364, -0.00027415, -0.15958837, 2.62e-06, -5.24e-06, -0.17275468, -0.00049935, -0.00027897, -0.15958808, 0.00041265, 0.00026232, 0.03636075, -5.46e-06, 1.003e-05, 0.03359669, 0.00042978, 0.00025366, 0.03636777, 5.1e-06, -5.47e-06, 0.03359412, -0.00043757, 0.00025084, 0.03636304, -1.049e-05, -0.0004878, 0.03636784, -0.00043116, 0.00025587, 0.0363647, 5.07e-06, -0.00049674, 0.03636766, 0.00042064, 0.00024899, 0.03636935, -2.99e-06, 2.44e-06, 0.03361048, 0.0004196, 0.00025601, 0.03637892, -1.402e-05, -6.1e-07, 0.03361004, -0.00044799, 0.00024391, 0.03636865, -1.332e-05, -0.000498, 0.03636654, -0.00045383, 0.00024071, 0.03636273, -2.017e-05, -0.00049633, 0.03636049, -0.00037453, -0.00022902, 0.00436285, 3.215e-05, -1.11e-06, 0.00579299, -0.00036213, -0.00023801, 0.00435998, 2.439e-05, -1.649e-05, 0.00579286, 0.00042298, -0.00023932, 0.00436573, 2.02e-05, 0.00044855, 0.00436469, 0.00042625, -0.00024404, 0.00436916, 3.679e-05, 0.00042423, 0.00435845, -0.00035933, -0.00023818, 0.00436068, 2.211e-05, -7.24e-06, 0.0057981, -0.00037157, -0.00022706, 0.00436513, 2.698e-05, -3.019e-05, 0.00579618, 0.00040183, -0.00024931, 0.00435651, 2.051e-05, 0.00043497, 0.00435682, 0.00040459, -0.00023583, 0.00435815, 1.07e-06, 0.00043346, 0.00436736, 7.32e-06, -0.00446869, 0.02639339, -0.00385695, 0.00222703, 0.02639327, 1.596e-05, -0.00447476, 0.0263908, -0.0038618, 0.00222499, 0.02639338, 8.94e-06, 1.16e-06, 0.05353914, 0.00388045, 0.0022297, 0.02639585, 1.636e-05, -1.06e-06, 0.05355078, 0.00388812, 0.00221762, 0.02638554, 2.21e-05, -0.00446372, 0.026391, -0.00385351, 0.00222987, 0.02639942, 2.034e-05, -0.00446727, 0.02640181, -0.00384798, 0.00222221, 0.02639308, 4.59e-06, -6e-06, 0.05354457, 0.00387931, 0.00221902, 0.02639373, -3.31e-06, -4.89e-06, 0.05354577, 0.00387009, 0.00221803, 0.0264027, -8.244e-05, -0.0001144, 0.01932642, -0.00020687, 0.00012114, 0.01933213, -7.8e-05, -0.00011628, 0.01932895, -0.00020606, 0.00012485, 0.01932651, -7.087e-05, 3.385e-05, -0.02774725, 5.594e-05, 0.00012733, 0.01932542, -7.577e-05, 3.468e-05, -0.02774682, 5.618e-05, 0.00013156, 0.01933085, -7.52e-05, -0.00011842, 0.01933778, -0.00020911, 0.0001217, 0.0193306, -8.168e-05, -0.00011956, 0.01933004, -0.00020484, 0.00012795, 0.01934544, -7.526e-05, 3.887e-05, -0.02774812, 5.927e-05, 0.0001196, 0.01931884, -7.316e-05, 3.673e-05, -0.02775323, 5.301e-05, 0.00012912, 0.01932833]]},
 "free_energy": -481.49392657,
 "mtime": 23.64563415484728,
 "numbers": {"__ndarray__": [[96], "int64", [78, 78, 78, 78, 78, 78, 78, 78, 78, 78, 78, 78, 78, 78, 78, 78, 78, 78, 78, 78, 78, 78, 78, 78, 78, 78, 78, 78, 78, 78, 78, 78, 16, 16, 16, 16, 16, 16, 16, 16, 16, 16, 16, 16, 16, 16, 16, 16, 16, 16, 16, 16, 16, 16, 16, 16, 16, 16, 16, 16, 16, 16, 16, 16, 52, 52, 52, 52, 52, 52, 52, 52, 52, 52, 52, 52, 52, 52, 52, 52, 52, 52, 52, 52, 52, 52, 52, 52, 52, 52, 52, 52, 52, 52, 52, 52]]},
 "pbc": {"__ndarray__": [[3], "bool", [true, true, true]]},
 "positions": {"__ndarray__": [[96, 3], "float64", [-1.907249707944237, 3.3034941951209347, 7.107772308882777, -3.8145391479442368, 6.607011330120935, 7.107772308882777, -5.721828359069503, 9.910528068698877, 7.107772308882777, -7.629117799069503, 13.214045203698877, 7.107772308882777, 1.9073247720557631, 3.3034941951209347, 7.107772308882777, 3.533205576305199e-05, 6.607011330120935, 7.107772308882777, -1.907253879069504, 9.910528068698877, 7.107772308882777, -3.8145433190695037, 13.214045203698877, 7.107772308882777, 5.721899709804702, 3.3034941951209347, 7.107772308882777, 3.8146102698047013, 6.607011330120935, 7.107772308882777, 1.9073210586794345, 9.910528068698877, 7.107772308882777, 3.161867943456007e-05, 13.214045203698877, 7.107772308882777, 9.536474189804702, 3.3034941951209347, 7.107772308882777, 7.629184749804702, 6.607011330120935, 7.107772308882777, 5.721895538679435, 9.910528068698877, 7.107772308882777, 3.814606098679435, 13.214045203698877, 7.107772308882777, 3.8146211599473103, -2.6951647156700004e-05, 12.029549908009983, 1.9073317962388878, 3.3034900512121577, 12.029549908009983, 4.212736415489557e-05, 6.607007582634214, 12.029549908009983, -1.9072473126358451, 9.910524717634214, 12.029549908009983, 7.629195334781352, -2.6951647156700004e-05, 12.029549908009983, 5.72190597107293, 3.3034900512121577, 12.029549908009983, 3.8146163021981967, 6.607007582634214, 12.029549908009983, 1.9073268621981967, 9.910524717634214, 12.029549908009983, 11.443769814781351, -2.6951647156700004e-05, 12.029549908009983, 9.53648045107293, 3.3034900512121577, 12.029549908009983, 7.629190782198196, 6.607007582634214, 12.029549908009983, 5.721901342198196, 9.910524717634214, 12.029549908009983, 15.258344294781352, -2.6951647156700004e-05, 12.029549908009983, 13.35105493107293, 3.3034900512121577, 12.029549908009983, 11.443765262198196, 6.607007582634214, 12.029549908009983, 9.536475822198197, 9.910524717634214, 12.029549908009983, 1.9073251789083532, 1.1011501385295848, 5.913152842211082, 3.558632519776183e-05, 4.404667537810956, 5.913152842211082, -1.9072538536748018, 7.708184672810955, 5.913152842211082, -3.814543293674802, 11.011701807810956, 5.913152842211082, 5.721899658908354, 1.1011501385295848, 5.913152842211082, 3.8146100663251987, 4.404667537810956, 5.913152842211082, 1.9073206263251992, 7.708184672810955, 5.913152842211082, 3.118632519916903e-05, 11.011701807810956, 5.913152842211082, 9.536474596657289, 1.1011501385295848, 5.913152842211082, 7.629185004074135, 4.404667537810956, 5.913152842211082, 5.721895564074136, 7.708184672810955, 5.913152842211082, 3.814606124074136, 11.011701807810956, 5.913152842211082, 13.35104907665729, 1.1011501385295848, 5.913152842211082, 11.443759484074135, 4.404667537810956, 5.913152842211082, 9.536470044074136, 7.708184672810955, 5.913152842211082, 7.629180604074137, 11.011701807810956, 5.913152842211082, 1.9073323011352812, 1.1011459380134574, 10.856586452963892, 4.278484370346827e-05, 4.404663205154143, 10.856586452963892, -1.9072466551562965, 7.708180340154143, 10.856586452963892, -3.8145360951562965, 11.011697475154143, 10.856586452963892, 5.7219066285523015, 1.1011459380134574, 10.856586452963892, 3.8146171122607235, 4.404663205154143, 10.856586452963892, 1.9073276722607235, 7.708180340154143, 10.856586452963892, 3.8232260723535165e-05, 11.011697475154143, 10.856586452963892, 9.536481108552303, 1.1011459380134574, 10.856586452963892, 7.6291915922607245, 4.404663205154143, 10.856586452963892, 5.721902152260724, 7.708180340154143, 10.856586452963892, 3.8146127122607245, 11.011697475154143, 10.856586452963892, 13.351055588552303, 1.1011459380134574, 10.856586452963892, 11.443766072260724, 4.404663205154143, 10.856586452963892, 9.536476632260724, 7.708180340154143, 10.856586452963892, 7.629187192260724, 11.011697475154143, 10.856586452963892, 4.100776285649267e-05, 2.202320409549951, 8.522375139918848, -1.9072484322371435, 5.5058375445499514, 8.522375139918848, -3.8145378722371435, 8.809354679549951, 8.522375139918848, -5.721827312237144, 12.112871814549951, 8.522375139918848, 3.814615182596899, 2.202320409549951, 8.522375139918848, 1.9073257425968988, 5.5058375445499514, 8.522375139918848, 3.6302596898751386e-05, 8.809354679549951, 8.522375139918848, -1.9072531374031012, 12.112871814549951, 8.522375139918848, 7.6291896625968985, 2.202320409549951, 8.522375139918848, 5.721900222596899, 5.5058375445499514, 8.522375139918848, 3.814610782596899, 8.809354679549951, 8.522375139918848, 1.907321342596899, 12.112871814549951, 8.522375139918848, 11.443764142596898, 2.202320409549951, 8.522375139918848, 9.536474702596898, 5.5058375445499514, 8.522375139918848, 7.629185262596898, 8.809354679549951, 8.522375139918848, 5.721895822596898, 12.112871814549951, 8.522375139918848, 4.757231789468893e-05, 2.202316619095626, 13.511143105512877, -1.907241943973683, 5.505833886236312, 13.511143105512877, -3.8145313839736827, 8.80935102123631, 13.511143105512877, -5.721820823973683, 12.11286815623631, 13.511143105512877, 3.814622052317894, 2.202316619095626, 13.511143105512877, 1.9073325360263165, 5.505833886236312, 13.511143105512877, 4.309602631655847e-05, 8.80935102123631, 13.511143105512877, -1.9072463439736835, 12.11286815623631, 13.511143105512877, 7.629196074568957, 2.202316619095626, 13.511143105512877, 5.72190655827738, 5.505833886236312, 13.511143105512877, 3.814617118277379, 8.80935102123631, 13.511143105512877, 1.9073276782773791, 12.11286815623631, 13.511143105512877, 11.443770554568959, 2.202316619095626, 13.511143105512877, 9.536481038277381, 5.505833886236312, 13.511143105512877, 7.62919159827738, 8.80935102123631, 13.511143105512877, 5.721902158277381, 12.11286815623631, 13.511143105512877]]},
 "stress": {"__ndarray__": [[6], "float64", [0.0029978699461996297, 0.002997557128003749, 0.0036573202192116275, -1.793684892596331e-07, 3.137232147033961e-07, -2.859484990932156e-07]]},
 "unique_id": "79cd555fc37081aea7213f4c694bb46d",
 "user": "lpan"},
"2": {
 "calculator": "vasp",
 "calculator_parameters": {"kpoints_generation": {"divisions": [1, 1, 1], "usershift": [0.0, 0.0, 0.0], "genvec1": [1.0, 0.0, -0.0], "genvec2": [0.0, 1.0, 0.0], "genvec3": [0.0, 0.0, 1.0], "shift": [0.0, 0.0, 0.0]}, "system": "PtSTe", "lcompat": false, "prec": "normal", "enmax": 520.0, "enaug": 368.792, "ediff": 1e-06, "ialgo": 68, "iwavpr": 10, "nbands": 448, "nelect": 704.0, "turbo": 0, "irestart": 0, "nreboot": 0, "nmin": 0, "eref": 0.0, "ismear": 0, "sigma": 0.05, "kspacing": 0.5, "kgamma": true, "lreal": true, "ropt": [-0.0005, -0.0005, -0.0005], "lmaxpaw": -100, "lmaxmix": 2, "nlspline": false, "istart": 0, "icharg": 2, "iniwav": 1, "ispin": 1, "lnoncollinear": false, "magmom": [1.0, 1.0, 1.0, 1.0, 1.0, 1.0, 1.0, 1.0, 1.0, 1.0, 1.0, 1.0, 1.0, 1.0, 1.0, 1.0, 1.0, 1.0, 1.0, 1.0, 1.0, 1.0, 1.0, 1.0, 1.0, 1.0, 1.0, 1.0, 1.0, 1.0, 1.0, 1.0, 1.0, 1.0, 1.0, 1.0, 1.0, 1.0, 1.0, 1.0, 1.0, 1.0, 1.0, 1.0, 1.0, 1.0, 1.0, 1.0, 1.0, 1.0, 1.0, 1.0, 1.0, 1.0, 1.0, 1.0, 1.0, 1.0, 1.0, 1.0, 1.0, 1.0, 1.0, 1.0, 1.0, 1.0, 1.0, 1.0, 1.0, 1.0, 1.0, 1.0, 1.0, 1.0, 1.0, 1.0, 1.0, 1.0, 1.0, 1.0, 1.0, 1.0, 1.0, 1.0, 1.0, 1.0, 1.0, 1.0, 1.0, 1.0, 1.0, 1.0, 1.0, 1.0, 1.0, 1.0], "nupdown": -1.0, "lsorbit": false, "saxis": [0.0, 0.0, 1.0], "lspiral": false, "qspiral": [0.0, 0.0, 0.0], "lzeroz": false, "lasph": false, "lmetagga": false, "nelm": 1, "nelmdl": -5, "nelmin": 2, "enini": 520.0, "ldiag": true, "lsubrot": false, "weimin": 0.0, "ebreak": 0.0, "deper": 0.3, "nrmm": 4, "time": 0.4, "amix": 0.4, "bmix": 1.0, "amin": 0.1, "amix_mag": 1.6, "bmix_mag": 1.0, "imix": 4, "mixfirst": false, "maxmix": -45, "wc": 100.0, "inimix": 1, "mixpre": 1, "mremove": 5, "ldipol": false, "lmono": false, "idipol": 0, "epsilon": 1.0, "dipol": [-100.0, -100.0, -100.0], "efield": 0.0, "ngx": 90, "ngy": 90, "ngz": 120, "ngxf": 180, "ngyf": 180, "ngzf": 240, "addgrid": false, "nsw": 0, "ibrion": -1, "mdalgo": 0, "isif": 4, "pstress": 0.0, "ediffg": 1e-05, "nfree": 1, "potim": 0.25, "smass": -3.0, "scalee": 1.0, "tebeg": 0.0001, "teend": 0.0001, "nblock": 1, "kblock": 1, "npaco": 256, "apaco": 16.0, "isym": 0, "symprec": 1e-05, "lorbit": 0, "rwigs": [-1.0, -1.0, -1.0], "nedos": 301, "emin": 10.0, "emax": -10.0, "efermi": 0.0, "nwrite": 2, "lwave": false, "ldownsample": false, "lcharg": true, "lpard": false, "lvtot": false, "lvhar": false, "lelf": false, "loptics": false, "stm": [0.0, 0.0, 0.0, 0.0, 0.0, 0.0, 0.0], "npar": 28, "nsim": 4, "nblk": -1, "lplane": true, "lscalapack": true, "lscaaware": false, "lscalu": false, "lasync": false, "lorbitalreal": false, "idiot": 3, "ispecial": 0, "lmusic": false, "pomass": [195.08, 32.066, 127.6], "darwinr": [0.0, 0.0, 0.0], "darwinv": [1.0, 1.0, 1.0], "lcorr": true, "gga_compat": true, "lberry": false, "icorelevel": 0, "ldau": false, "i_constrained_m": 0, "gga": "--", "voskown": 0, "lhfcalc": false, "precfock": "", "lsymgrad": false, "lhfone": false, "lrhfcalc": false, "lthomas": false, "lmodelhf": false, "encut4o": -1.0, "exxoep": 0, "fourorbit": 0, "aexx": 0.0, "hfalpha": 0.0, "mcalpha": 0.0, "aldax": 1.0, "aggax": 1.0, "aldac": 1.0, "aggac": 1.0, "nkredx": 1, "nkredy": 1, "nkredz": 1, "shiftred": false, "oddonly": false, "evenonly": false, "lmaxfock": 0, "nmaxfockae": 0, "lfockaedft": false, "hfscreen": 0.0, "hfscreenc": 0.0, "nbandsgwlow": 0, "luse_vdw": false, "zab_vdw": -0.8491, "param1": 0.1234, "param2": 1.0, "param3": 0.0, "model_gw": 0, "model_eps0": 25.50739277, "model_alpha": 1.0, "lepsilon": false, "lrpa": false, "lnabla": false, "lvel": false, "kinter": 0, "cshift": -0.1, "omegamax": -30.0, "deg_threshold": 0.002, "rtime": -0.1, "wplasmai": 0.0, "dfield": [0.0, 0.0, 0.0], "wplasma": [0.0, 0.0, 0.0, 0.0, 0.0, 0.0, 0.0, 0.0, 0.0], "nucind": false, "magpos": [0.0, 0.0, 0.0], "lnicsall": true, "orbitalmag": false, "lmagbloch": false, "lchimag": false, "lgauge": true, "magatom": 0, "magdipol": [0.0, 0.0, 0.0], "avecconst": [0.0, 0.0, 0.0], "ladder": false, "lrpaforce": false, "lfxc": false, "lhartree": true, "ibse": 0, "kpoint": [-1, 0, 0, 0], "ltcte": false, "ltete": false, "ltriplet": false, "lfxceps": false, "lfxheg": false, "naturalo": 2, "l2order": false, "lmp2lt": false, "lusew": false, "encutgw": -2.0, "encutgwsoft": -2.0, "encutlf": -1.0, "lmaxmp2": -1, "scissor": 0.0, "nomega": 0, "nomegar": 0, "nbandsgw": -1, "nbandso": -1, "nbandsv": -1, "nelmhf": 1, "dim": 3, "antires": 0, "omegamin": -30.0, "omegatl": -200.0, "omegagrid": 140, "selfenergy": false, "lspectral": false, "lspectralgw": false, "lsingles": false, "lfermigw": false, "oddonlygw": false, "evenonlygw": false, "nkredlfx": 1, "nkredlfy": 1, "nkredlfz": 1, "maxmem": 2800, "telescope": 0, "taupar": 1, "omegapar": -1, "lambda": 1.0, "ofield_kappa": 0.0, "ofield_k": [0.0, 0.0, 0.0], "ofield_q6_near": 0.0, "ofield_q6_far": 0.0, "ofield_a": 0.0},
 "cell": {"array": {"__ndarray__": [[3, 3], "float64", [15.25829792, 0.0, 0.0, -7.62915776, 13.21406854, 0.0, 9.164e-05, -5.291e-05, 20.24153328]]}, "__ase_objtype__": "cell"},
 "ctime": 23.645634155623355,
 "energy": -465.58188659999996,
 "forces": {"__ndarray__": [[96, 3], "float64", [-0.04684939, -0.02163237, -0.0103867, 0.01576397, -0.12778707, -0.07713153, -0.08027688, 0.06579782, -0.01786402, -0.11843923, 0.05024795, -0.07713275, -0.15155773, -0.48534975, -0.25017823, -0.21456662, 0.07934588, -0.04218056, -0.01678529, -0.10251025, -0.01787062, 0.09723414, 0.03663217, -0.01786713, 0.03862421, -0.22559373, -0.042178, 4.864e-05, -2.483e-05, -0.1243692, -0.34443714, 0.37393044, -0.25018357, 0.10283478, 0.07745617, -0.07713534, 0.04221316, -0.02985668, -0.0103891, 0.49615519, 0.11132218, -0.25017497, 0.17610722, 0.14615706, -0.04217915, 0.00480157, 0.0513946, -0.01038812, -0.04072823, -0.11067797, -0.45200975, -3.24085272, -6.16618898, -6.0147155, -5.82674829, -1.14752592, 3.07804825, -0.0754942, 0.09060371, -0.45200868, -0.06724574, 0.0019023, -0.1960182, 3.90713786, -4.47224699, 3.07800946, 6.85e-06, 1.043e-05, -0.82173904, -3.71965706, 5.88971418, -6.01467758, -0.17590238, -0.07173158, -0.07830465, 0.0258262, 0.1882057, -0.0783036, 6.96054127, 0.27643786, -6.01477276, 1.91953602, 5.61983916, 3.07802553, 0.03198019, -0.05919193, -0.19601736, 0.1500659, -0.11645735, -0.07830302, 0.03527566, 0.05728474, -0.19601365, 0.11621109, 0.02007997, -0.45201138, 0.06420576, -0.02459578, 0.05617658, 0.08647476, -0.03988988, 0.17479492, 0.10072507, -0.03316145, 0.07887968, -9.04e-06, 2.74e-06, 0.11163537, -0.02165758, 0.10382669, 0.07888193, -0.12689924, 0.04780008, 0.15617485, 0.10482788, 0.0859918, 0.15617575, -0.05342683, -0.04330815, 0.05617443, -0.00753991, -0.01396886, 0.05269229, -0.00870586, 0.09484837, 0.17479412, 0.02203517, -0.13378192, 0.15617385, -0.07780369, -0.05495057, 0.17479668, 0.01585025, 0.00047348, 0.05269276, -0.00835173, 0.01350769, 0.05269264, -0.0108151, 0.0679201, 0.05617243, -0.07910602, -0.07065424, 0.0788799, -0.03341949, -0.26672036, -0.23309545, -0.36425408, -0.42862534, 0.21456124, -0.77300549, 0.36551394, -0.12102675, 1.981e-05, -1.197e-05, -0.43395899, 0.06998269, -0.8522372, -0.12103209, -4.96202742, 4.89716864, -3.14323735, 6.72220429, 1.84865666, -3.14327694, -0.21422336, 0.16229518, -0.23309178, -0.0183534, 0.07481591, -0.11665565, 0.55334344, -0.10117938, 0.21456797, -1.76005871, -6.7458864, -3.14326258, -0.18902625, 0.5297555, 0.21456844, -0.05559472, -0.05334129, -0.11665251, 0.07401593, -0.02151436, -0.11665048, 0.24772017, 0.10438211, -0.23309138, 0.70308247, 0.48668025, -0.12101961, 0.01188123, -0.04034685, 0.10809565, -0.04658317, 0.10313185, 0.1385039, 0.1390264, 0.11193104, 0.36004908, 0.02743933, -0.17636817, 0.36004861, -0.04303914, -0.05215148, 0.2480107, 0.01775307, -0.24672473, -0.48329607, -0.02363096, 0.06335112, 0.24801134, -0.16643492, 0.06441106, 0.36004664, -0.06600689, -0.09192211, 0.1385004, 0.20480449, 0.13872583, -0.48328524, -0.22252516, 0.10798764, -0.48327761, -0.04086004, 0.0098836, 0.10809599, 8.04e-06, -5.04e-06, 0.21175048, 0.02901689, 0.03044032, 0.10809908, 0.06669241, -0.01121082, 0.24801552, 0.11262709, -0.01123383, 0.13850221, -0.79234845, -0.39687802, 0.1221434, -0.26050126, 0.02049344, 0.39959234, 0.02393117, 0.08725907, -0.07301789, 0.06345158, -0.06436837, -0.07301602, 1.01197245, -0.65140634, 0.14643938, 1.99647224, 7.78617607, 6.28134925, -1.07025291, -0.5506911, 0.14643124, -0.0876192, -0.02276057, -0.07301419, 0.11241569, -0.23572061, 0.39959321, -7.74140526, -2.164025, 6.28139323, 5.74467134, -5.62202021, 6.28127405, 0.05231878, 0.88463017, 0.12214908, -6.691e-05, 3.41e-05, 0.13761756, 0.73980932, -0.48761593, 0.12215036, 0.05810035, 1.20223565, 0.14643767, 0.14784959, 0.21535933, 0.39959324]]},
 "free_energy": -465.61848728,
 "mtime": 23.645634155623355,
 "numbers": {"__ndarray__": [[96], "int64", [78, 78, 78, 78, 78, 78, 78, 78, 78, 78, 78, 78, 78, 78, 78, 78, 78, 78, 78, 78, 78, 78, 78, 78, 78, 78, 78, 78, 78, 78, 78, 78, 16, 16, 16, 16, 16, 16, 16, 16, 16, 16, 16, 16, 16, 16, 16, 16, 16, 16, 16, 16, 16, 16, 16, 16, 16, 16, 16, 16, 16, 16, 16, 16, 52, 52, 52, 52, 52, 52, 52, 52, 52, 52, 52, 52, 52, 52, 52, 52, 52, 52, 52, 52, 52, 52, 52, 52, 52, 52, 52, 52, 52, 52, 52, 52]]},
 "pbc": {"__ndarray__": [[3], "bool", [true, true, true]]},
 "positions": {"__ndarray__": [[96, 3], "float64", [-1.907249707944237, 3.3034941951209347, 7.107772308882777, -3.8145391479442368, 6.607011330120935, 7.107772308882777, -5.721828359069503, 9.910528068698877, 7.107772308882777, -7.629117799069503, 13.214045203698877, 7.107772308882777, 1.9073247720557631, 3.3034941951209347, 7.107772308882777, 3.533205576305199e-05, 6.607011330120935, 7.107772308882777, -1.907253879069504, 9.910528068698877, 7.107772308882777, -3.8145433190695037, 13.214045203698877, 7.107772308882777, 5.721899709804702, 3.3034941951209347, 7.107772308882777, 3.8146102698047013, 6.607011330120935, 7.107772308882777, 1.9073210586794345, 9.910528068698877, 7.107772308882777, 3.161867943456007e-05, 13.214045203698877, 7.107772308882777, 9.536474189804702, 3.3034941951209347, 7.107772308882777, 7.629184749804702, 6.607011330120935, 7.107772308882777, 5.721895538679435, 9.910528068698877, 7.107772308882777, 3.814606098679435, 13.214045203698877, 7.107772308882777, 3.8146211599473103, -2.6951647156700004e-05, 12.029549908009983, 1.9073317962388878, 3.3034900512121577, 12.029549908009983, 4.212736415489557e-05, 6.607007582634214, 12.029549908009983, -1.9072473126358451, 9.910524717634214, 12.029549908009983, 7.629195334781352, -2.6951647156700004e-05, 12.029549908009983, 5.72190597107293, 3.3034900512121577, 12.029549908009983, 3.8146162259071468, 6.607006921930787, 12.029549908009983, 1.9073268621981967, 9.910524717634214, 12.029549908009983, 11.443769814781351, -2.6951647156700004e-05, 12.029549908009983, 9.53648045107293, 3.3034900512121577, 12.029549908009983, 7.629190782198196, 6.607007582634214, 12.029549908009983, 5.721901342198196, 9.910524717634214, 12.029549908009983, 15.258344294781352, -2.6951647156700004e-05, 12.029549908009983, 13.35105493107293, 3.3034900512121577, 12.029549908009983, 11.443765262198196, 6.607007582634214, 12.029549908009983, 9.536475822198197, 9.910524717634214, 12.029549908009983, 1.9073251789083532, 1.1011501385295848, 5.913152842211082, 3.558632519776183e-05, 4.404667537810956, 5.913152842211082, -1.9072538536748018, 7.708184672810955, 5.913152842211082, -3.814543293674802, 11.011701807810956, 5.913152842211082, 5.721899658908354, 1.1011501385295848, 5.913152842211082, 3.8146100663251987, 4.404667537810956, 5.913152842211082, 1.9073206263251992, 7.708184672810955, 5.913152842211082, 3.118632519916903e-05, 11.011701807810956, 5.913152842211082, 9.536474596657289, 1.1011501385295848, 5.913152842211082, 7.629185004074135, 4.404667537810956, 5.913152842211082, 5.721895564074136, 7.708184672810955, 5.913152842211082, 3.814606124074136, 11.011701807810956, 5.913152842211082, 13.35104907665729, 1.1011501385295848, 5.913152842211082, 11.443759484074135, 4.404667537810956, 5.913152842211082, 9.536470044074136, 7.708184672810955, 5.913152842211082, 7.629180604074137, 11.011701807810956, 5.913152842211082, 1.9073323011352812, 1.1011459380134574, 10.856586452963892, 4.278484370346827e-05, 4.404663205154143, 10.856586452963892, -1.9072466551562965, 7.708180340154143, 10.856586452963892, -3.8145360951562965, 11.011697475154143, 10.856586452963892, 5.7219066285523015, 1.1011459380134574, 10.856586452963892, 4.91578897490444, 4.699721066568601, 10.856586452963892, 1.6122693148629992, 6.607006155898109, 10.856586452963892, 3.8232260723535165e-05, 11.011697475154143, 10.856586452963892, 9.536481108552303, 1.1011459380134574, 10.856586452963892, 7.6291915922607245, 4.404663205154143, 10.856586452963892, 4.915787655227568, 8.514293359478584, 10.856586452963892, 3.8146127122607245, 11.011697475154143, 10.856586452963892, 13.351055588552303, 1.1011459380134574, 10.856586452963892, 11.443766072260724, 4.404663205154143, 10.856586452963892, 9.536476632260724, 7.708180340154143, 10.856586452963892, 7.629187192260724, 11.011697475154143, 10.856586452963892, 4.100776285649267e-05, 2.202320409549951, 8.522375139918848, -1.9072484322371435, 5.5058375445499514, 8.522375139918848, -3.8145378722371435, 8.809354679549951, 8.522375139918848, -5.721827312237144, 12.112871814549951, 8.522375139918848, 3.814615182596899, 2.202320409549951, 8.522375139918848, 1.9073257425968988, 5.5058375445499514, 8.522375139918848, 3.6302596898751386e-05, 8.809354679549951, 8.522375139918848, -1.9072531374031012, 12.112871814549951, 8.522375139918848, 7.6291896625968985, 2.202320409549951, 8.522375139918848, 5.721900222596899, 5.5058375445499514, 8.522375139918848, 3.814610782596899, 8.809354679549951, 8.522375139918848, 1.907321342596899, 12.112871814549951, 8.522375139918848, 11.443764142596898, 2.202320409549951, 8.522375139918848, 9.536474702596898, 5.5058375445499514, 8.522375139918848, 7.629185262596898, 8.809354679549951, 8.522375139918848, 5.721895822596898, 12.112871814549951, 8.522375139918848, 4.757231789468893e-05, 2.202316619095626, 13.511143105512877, -1.907241943973683, 5.505833886236312, 13.511143105512877, -3.8145313839736827, 8.80935102123631, 13.511143105512877, -5.721820823973683, 12.11286815623631, 13.511143105512877, 3.814622052317894, 2.202316619095626, 13.511143105512877, 2.71344672789369, 4.699720602630499, 13.511143105512877, 4.309602631655847e-05, 8.80935102123631, 13.511143105512877, -1.9072463439736835, 12.11286815623631, 13.511143105512877, 7.629196074568957, 2.202316619095626, 13.511143105512877, 6.016964763092476, 6.607007541929605, 13.511143105512877, 2.713445103051037, 8.51429263125911, 13.511143105512877, 1.9073276782773791, 12.11286815623631, 13.511143105512877, 11.443770554568959, 2.202316619095626, 13.511143105512877, 9.536481038277381, 5.505833886236312, 13.511143105512877, 7.62919159827738, 8.80935102123631, 13.511143105512877, 5.721902158277381, 12.11286815623631, 13.511143105512877]]},
 "stress": {"__ndarray__": [[6], "float64", [-0.010925008437122241, -0.01092524158245413, -0.00793297838390228, -1.776395912317634e-07, 2.805183861536972e-07, -2.554212779585206e-07]]},
 "unique_id": "4e0a1f673a116609df0eef9c9536426f",
 "user": "lpan"},
"3": {
 "calculator": "vasp",
 "calculator_parameters": {"kpoints_generation": {"divisions": [1, 1, 1], "usershift": [0.0, 0.0, 0.0], "genvec1": [1.0, 0.0, -0.0], "genvec2": [0.0, 1.0, 0.0], "genvec3": [0.0, 0.0, 1.0], "shift": [0.0, 0.0, 0.0]}, "system": "PtSTe", "lcompat": false, "prec": "normal", "enmax": 520.0, "enaug": 368.792, "ediff": 1e-06, "ialgo": 68, "iwavpr": 10, "nbands": 448, "nelect": 704.0, "turbo": 0, "irestart": 0, "nreboot": 0, "nmin": 0, "eref": 0.0, "ismear": 0, "sigma": 0.05, "kspacing": 0.5, "kgamma": true, "lreal": true, "ropt": [-0.0005, -0.0005, -0.0005], "lmaxpaw": -100, "lmaxmix": 2, "nlspline": false, "istart": 0, "icharg": 2, "iniwav": 1, "ispin": 1, "lnoncollinear": false, "magmom": [1.0, 1.0, 1.0, 1.0, 1.0, 1.0, 1.0, 1.0, 1.0, 1.0, 1.0, 1.0, 1.0, 1.0, 1.0, 1.0, 1.0, 1.0, 1.0, 1.0, 1.0, 1.0, 1.0, 1.0, 1.0, 1.0, 1.0, 1.0, 1.0, 1.0, 1.0, 1.0, 1.0, 1.0, 1.0, 1.0, 1.0, 1.0, 1.0, 1.0, 1.0, 1.0, 1.0, 1.0, 1.0, 1.0, 1.0, 1.0, 1.0, 1.0, 1.0, 1.0, 1.0, 1.0, 1.0, 1.0, 1.0, 1.0, 1.0, 1.0, 1.0, 1.0, 1.0, 1.0, 1.0, 1.0, 1.0, 1.0, 1.0, 1.0, 1.0, 1.0, 1.0, 1.0, 1.0, 1.0, 1.0, 1.0, 1.0, 1.0, 1.0, 1.0, 1.0, 1.0, 1.0, 1.0, 1.0, 1.0, 1.0, 1.0, 1.0, 1.0, 1.0, 1.0, 1.0, 1.0], "nupdown": -1.0, "lsorbit": false, "saxis": [0.0, 0.0, 1.0], "lspiral": false, "qspiral": [0.0, 0.0, 0.0], "lzeroz": false, "lasph": false, "lmetagga": false, "nelm": 1, "nelmdl": -5, "nelmin": 2, "enini": 520.0, "ldiag": true, "lsubrot": false, "weimin": 0.0, "ebreak": 0.0, "deper": 0.3, "nrmm": 4, "time": 0.4, "amix": 0.4, "bmix": 1.0, "amin": 0.1, "amix_mag": 1.6, "bmix_mag": 1.0, "imix": 4, "mixfirst": false, "maxmix": -45, "wc": 100.0, "inimix": 1, "mixpre": 1, "mremove": 5, "ldipol": false, "lmono": false, "idipol": 0, "epsilon": 1.0, "dipol": [-100.0, -100.0, -100.0], "efield": 0.0, "ngx": 90, "ngy": 90, "ngz": 120, "ngxf": 180, "ngyf": 180, "ngzf": 240, "addgrid": false, "nsw": 0, "ibrion": -1, "mdalgo": 0, "isif": 4, "pstress": 0.0, "ediffg": 1e-05, "nfree": 1, "potim": 0.25, "smass": -3.0, "scalee": 1.0, "tebeg": 0.0001, "teend": 0.0001, "nblock": 1, "kblock": 1, "npaco": 256, "apaco": 16.0, "isym": 0, "symprec": 1e-05, "lorbit": 0, "rwigs": [-1.0, -1.0, -1.0], "nedos": 301, "emin": 10.0, "emax": -10.0, "efermi": 0.0, "nwrite": 2, "lwave": false, "ldownsample": false, "lcharg": true, "lpard": false, "lvtot": false, "lvhar": false, "lelf": false, "loptics": false, "stm": [0.0, 0.0, 0.0, 0.0, 0.0, 0.0, 0.0], "npar": 28, "nsim": 4, "nblk": -1, "lplane": true, "lscalapack": true, "lscaaware": false, "lscalu": false, "lasync": false, "lorbitalreal": false, "idiot": 3, "ispecial": 0, "lmusic": false, "pomass": [195.08, 32.066, 127.6], "darwinr": [0.0, 0.0, 0.0], "darwinv": [1.0, 1.0, 1.0], "lcorr": true, "gga_compat": true, "lberry": false, "icorelevel": 0, "ldau": false, "i_constrained_m": 0, "gga": "--", "voskown": 0, "lhfcalc": false, "precfock": "", "lsymgrad": false, "lhfone": false, "lrhfcalc": false, "lthomas": false, "lmodelhf": false, "encut4o": -1.0, "exxoep": 0, "fourorbit": 0, "aexx": 0.0, "hfalpha": 0.0, "mcalpha": 0.0, "aldax": 1.0, "aggax": 1.0, "aldac": 1.0, "aggac": 1.0, "nkredx": 1, "nkredy": 1, "nkredz": 1, "shiftred": false, "oddonly": false, "evenonly": false, "lmaxfock": 0, "nmaxfockae": 0, "lfockaedft": false, "hfscreen": 0.0, "hfscreenc": 0.0, "nbandsgwlow": 0, "luse_vdw": false, "zab_vdw": -0.8491, "param1": 0.1234, "param2": 1.0, "param3": 0.0, "model_gw": 0, "model_eps0": 25.50739277, "model_alpha": 1.0, "lepsilon": false, "lrpa": false, "lnabla": false, "lvel": false, "kinter": 0, "cshift": -0.1, "omegamax": -30.0, "deg_threshold": 0.002, "rtime": -0.1, "wplasmai": 0.0, "dfield": [0.0, 0.0, 0.0], "wplasma": [0.0, 0.0, 0.0, 0.0, 0.0, 0.0, 0.0, 0.0, 0.0], "nucind": false, "magpos": [0.0, 0.0, 0.0], "lnicsall": true, "orbitalmag": false, "lmagbloch": false, "lchimag": false, "lgauge": true, "magatom": 0, "magdipol": [0.0, 0.0, 0.0], "avecconst": [0.0, 0.0, 0.0], "ladder": false, "lrpaforce": false, "lfxc": false, "lhartree": true, "ibse": 0, "kpoint": [-1, 0, 0, 0], "ltcte": false, "ltete": false, "ltriplet": false, "lfxceps": false, "lfxheg": false, "naturalo": 2, "l2order": false, "lmp2lt": false, "lusew": false, "encutgw": -2.0, "encutgwsoft": -2.0, "encutlf": -1.0, "lmaxmp2": -1, "scissor": 0.0, "nomega": 0, "nomegar": 0, "nbandsgw": -1, "nbandso": -1, "nbandsv": -1, "nelmhf": 1, "dim": 3, "antires": 0, "omegamin": -30.0, "omegatl": -200.0, "omegagrid": 140, "selfenergy": false, "lspectral": false, "lspectralgw": false, "lsingles": false, "lfermigw": false, "oddonlygw": false, "evenonlygw": false, "nkredlfx": 1, "nkredlfy": 1, "nkredlfz": 1, "maxmem": 2800, "telescope": 0, "taupar": 1, "omegapar": -1, "lambda": 1.0, "ofield_kappa": 0.0, "ofield_k": [0.0, 0.0, 0.0], "ofield_q6_near": 0.0, "ofield_q6_far": 0.0, "ofield_a": 0.0},
 "cell": {"array": {"__ndarray__": [[3, 3], "float64", [15.25829792, 0.0, 0.0, -7.62915776, 13.21406854, 0.0, 9.164e-05, -5.291e-05, 20.24153328]]}, "__ase_objtype__": "cell"},
 "ctime": 23.64563415706568,
 "energy": -455.69774812,
 "forces": {"__ndarray__": [[96, 3], "float64", [0.05559724, 0.03202857, 0.03968608, 5.194e-05, 0.11875466, -0.25110131, 0.08068737, 0.04651947, -0.07441894, 0.10292328, -0.05941705, -0.25110104, -0.0171911, -0.57317975, 0.0814698, -0.50492818, 0.27160444, 0.08146026, -0.08057452, 0.04652479, -0.07442419, 6.033e-05, -0.0931283, -0.07442141, 0.01730181, -0.57318562, 0.08146821, 4.94e-05, -3.041e-05, 0.14944432, -0.48768719, 0.30148264, 0.08146109, -0.10282796, -0.05941604, -0.25110419, -0.05548226, 0.03203091, 0.03968329, 0.50504352, 0.2716057, 0.08146712, 0.48778777, 0.30148312, 0.08146933, 5.468e-05, -0.06415518, 0.03968435, -7.95e-06, 0.05269518, -0.54263783, -0.20808186, -0.55350066, -0.4892113, -0.58341018, 0.09657186, -0.48920515, 0.04563114, -0.02634496, -0.54264134, 0.02722437, 0.01571336, -0.08430923, 0.20806673, -0.55350111, -0.48919949, -5.07e-06, 1.849e-05, -1.88227169, -0.37533566, 0.45696366, -0.48921183, -5.47e-06, 0.77869797, -0.20623323, 0.67437399, -0.38934934, -0.20622773, 0.58337554, 0.09655788, -0.48920244, 0.3752957, 0.45695851, -0.48922248, -0.02721757, 0.0157137, -0.0843058, -0.67437583, -0.38934473, -0.20622619, 9.17e-06, -0.0314333, -0.08430732, -0.04563831, -0.02634212, -0.54263835, -0.0466021, 0.28132404, 0.15178045, -0.00893572, -0.0051501, 0.03112108, 0.22032221, -0.18100222, 0.15178198, -9.14e-06, 1.07e-06, 0.16211609, 0.04658225, 0.28132351, 0.15178013, -9.12e-06, 0.07309708, 0.03108916, 0.06329017, -0.03653983, 0.03109046, 0.26691452, -0.10030609, 0.15178043, 0.13255154, 0.07654113, 0.0424398, 0.00891703, -0.00515123, 0.03111803, -0.06331048, -0.03654267, 0.03108795, -1.066e-05, 0.01030725, 0.03112107, -0.13257689, 0.07653948, 0.04243887, -1.392e-05, -0.15306759, 0.0424402, -0.22034815, -0.18100511, 0.15178043, -0.26693789, -0.10030627, 0.15178074, -0.01892021, -0.3792676, -0.32831305, -1.94632005, -1.12372771, 0.43710515, -0.3378921, 0.17320942, -0.32831379, 1.828e-05, -9.55e-06, -0.43794779, 0.01896537, -0.37926977, -0.32831162, -2.64076108, 1.52464015, 1.59447157, 2.64084139, 1.52465282, 1.59448658, -0.31894664, 0.20601332, -0.32830966, 0.00376409, 0.00214285, -0.14031575, 1.94634292, -1.1237234, 0.43710889, 3.448e-05, -3.04933325, 1.59448767, 1.436e-05, 2.24740681, 0.4371079, -0.00371624, 0.00214422, -0.14031461, 2.694e-05, -0.00433269, -0.1403151, 0.33794037, 0.17321301, -0.32831332, 0.31899406, 0.20601739, -0.32831114, -0.06731212, -0.09232299, 0.13150223, -0.11360103, -0.01215356, 0.13150527, 1.536e-05, 0.10974733, 0.34177193, 0.09505915, -0.05488605, 0.34177181, 8.52e-06, 0.04829974, 0.39207539, 0.20887855, 0.12058927, -2.70720612, 0.0418409, -0.02415383, 0.39207319, -0.09503409, -0.05488986, 0.34177089, 0.06734276, -0.09232332, 0.13150038, -0.20886367, 0.12059013, -2.7071917, 1.275e-05, -0.24117649, -2.70719767, -0.04626804, 0.10445132, 0.13150448, 9.44e-06, -6.91e-06, 0.18071101, 0.11362564, -0.01215722, 0.13150355, -0.04182161, -0.02415599, 0.39207935, 0.04629948, 0.10444766, 0.13150499, -0.5809736, -0.18057704, 0.30187253, -0.44694026, -0.41272204, 0.30187177, -8.645e-05, 0.04519226, -0.05571924, 0.03903042, -0.02253513, -0.05571967, -2.837e-05, -14.42057547, 0.36079718, -0.00010725, 15.24655347, 1.35056904, -12.48869757, 7.21034993, 0.3607782, -0.03918032, -0.02252332, -0.05571891, 0.58081833, -0.1805804, 0.30187989, -13.20411807, -7.62328545, 1.35056517, 13.20380339, -7.6232099, 1.35057379, 0.13395701, 0.59341672, 0.30187075, -6.753e-05, 3.415e-05, 1.05572232, 0.44679682, -0.41271608, 0.30188252, 12.48872955, 7.21041973, 0.36080403, -0.1341025, 0.59342452, 0.30187151]]},
 "free_energy": -455.70908573,
 "mtime": 23.64563415706568,
 "numbers": {"__ndarray__": [[96], "int64", [78, 78, 78, 78, 78, 78, 78, 78, 78, 78, 78, 78, 78, 78, 78, 78, 78, 78, 78, 78, 78, 78, 78, 78, 78, 78, 78, 78, 78, 78, 78, 78, 16, 16, 16, 16, 16, 16, 16, 16, 16, 16, 16, 16, 16, 16, 16, 16, 16, 16, 16, 16, 16, 16, 16, 16, 16, 16, 16, 16, 16, 16, 16, 16, 52, 52, 52, 52, 52, 52, 52, 52, 52, 52, 52, 52, 52, 52, 52, 52, 52, 52, 52, 52, 52, 52, 52, 52, 52, 52, 52, 52, 52, 52, 52, 52]]},
 "pbc": {"__ndarray__": [[3], "bool", [true, true, true]]},
 "positions": {"__ndarray__": [[96, 3], "float64", [-1.907249707944237, 3.3034941951209347, 7.107772308882777, -3.8145391479442368, 6.607011330120935, 7.107772308882777, -5.721828359069503, 9.910528068698877, 7.107772308882777, -7.629117799069503, 13.214045203698877, 7.107772308882777, 1.9073247720557631, 3.3034941951209347, 7.107772308882777, 3.533205576305199e-05, 6.607011330120935, 7.107772308882777, -1.907253879069504, 9.910528068698877, 7.107772308882777, -3.8145433190695037, 13.214045203698877, 7.107772308882777, 5.721899709804702, 3.3034941951209347, 7.107772308882777, 3.8146102698047013, 6.607011330120935, 7.107772308882777, 1.9073210586794345, 9.910528068698877, 7.107772308882777, 3.161867943456007e-05, 13.214045203698877, 7.107772308882777, 9.536474189804702, 3.3034941951209347, 7.107772308882777, 7.629184749804702, 6.607011330120935, 7.107772308882777, 5.721895538679435, 9.910528068698877, 7.107772308882777, 3.814606098679435, 13.214045203698877, 7.107772308882777, 3.8146211599473103, -2.6951647156700004e-05, 12.029549908009983, 1.9073317962388878, 3.3034900512121577, 12.029549908009983, 4.212736415489557e-05, 6.607007582634214, 12.029549908009983, -1.9072473126358451, 9.910524717634214, 12.029549908009983, 7.629195334781352, -2.6951647156700004e-05, 12.029549908009983, 5.72190597107293, 3.3034900512121577, 12.029549908009983, 3.814616378490654, 6.607006129086675, 12.029549908009983, 1.9073268621981967, 9.910524717634214, 12.029549908009983, 11.443769814781351, -2.6951647156700004e-05, 12.029549908009983, 9.53648045107293, 3.3034900512121577, 12.029549908009983, 7.629190782198196, 6.607007582634214, 12.029549908009983, 5.721901342198196, 9.910524717634214, 12.029549908009983, 15.258344294781352, -2.6951647156700004e-05, 12.029549908009983, 13.35105493107293, 3.3034900512121577, 12.029549908009983, 11.443765262198196, 6.607007582634214, 12.029549908009983, 9.536475822198197, 9.910524717634214, 12.029549908009983, 1.9073251789083532, 1.1011501385295848, 5.913152842211082, 3.558632519776183e-05, 4.404667537810956, 5.913152842211082, -1.9072538536748018, 7.708184672810955, 5.913152842211082, -3.814543293674802, 11.011701807810956, 5.913152842211082, 5.721899658908354, 1.1011501385295848, 5.913152842211082, 3.8146100663251987, 4.404667537810956, 5.913152842211082, 1.9073206263251992, 7.708184672810955, 5.913152842211082, 3.118632519916903e-05, 11.011701807810956, 5.913152842211082, 9.536474596657289, 1.1011501385295848, 5.913152842211082, 7.629185004074135, 4.404667537810956, 5.913152842211082, 5.721895564074136, 7.708184672810955, 5.913152842211082, 3.814606124074136, 11.011701807810956, 5.913152842211082, 13.35104907665729, 1.1011501385295848, 5.913152842211082, 11.443759484074135, 4.404667537810956, 5.913152842211082, 9.536470044074136, 7.708184672810955, 5.913152842211082, 7.629180604074137, 11.011701807810956, 5.913152842211082, 1.9073323011352812, 1.1011459380134574, 10.856586452963892, 4.278484370346827e-05, 4.404663205154143, 10.856586452963892, -1.9072466551562965, 7.708180340154143, 10.856586452963892, -3.8145360951562965, 11.011697475154143, 10.856586452963892, 5.7219066285523015, 1.1011459380134574, 10.856586452963892, 5.7219028560131395, 5.505834614455782, 10.856586452963892, 1.9073284523063014, 5.505832103782761, 10.856586452963892, 3.8232260723535165e-05, 11.011697475154143, 10.856586452963892, 9.536481108552303, 1.1011459380134574, 10.856586452963892, 7.6291915922607245, 4.404663205154143, 10.856586452963892, 3.8146156284671293, 8.809350560189614, 10.856586452963892, 3.8146127122607245, 11.011697475154143, 10.856586452963892, 13.351055588552303, 1.1011459380134574, 10.856586452963892, 11.443766072260724, 4.404663205154143, 10.856586452963892, 9.536476632260724, 7.708180340154143, 10.856586452963892, 7.629187192260724, 11.011697475154143, 10.856586452963892, 4.100776285649267e-05, 2.202320409549951, 8.522375139918848, -1.9072484322371435, 5.5058375445499514, 8.522375139918848, -3.8145378722371435, 8.809354679549951, 8.522375139918848, -5.721827312237144, 12.112871814549951, 8.522375139918848, 3.814615182596899, 2.202320409549951, 8.522375139918848, 1.9073257425968988, 5.5058375445499514, 8.522375139918848, 3.6302596898751386e-05, 8.809354679549951, 8.522375139918848, -1.9072531374031012, 12.112871814549951, 8.522375139918848, 7.6291896625968985, 2.202320409549951, 8.522375139918848, 5.721900222596899, 5.5058375445499514, 8.522375139918848, 3.814610782596899, 8.809354679549951, 8.522375139918848, 1.907321342596899, 12.112871814549951, 8.522375139918848, 11.443764142596898, 2.202320409549951, 8.522375139918848, 9.536474702596898, 5.5058375445499514, 8.522375139918848, 7.629185262596898, 8.809354679549951, 8.522375139918848, 5.721895822596898, 12.112871814549951, 8.522375139918848, 4.757231789468893e-05, 2.202316619095626, 13.511143105512877, -1.907241943973683, 5.505833886236312, 13.511143105512877, -3.8145313839736827, 8.80935102123631, 13.511143105512877, -5.721820823973683, 12.11286815623631, 13.511143105512877, 3.814622052317894, 2.202316619095626, 13.511143105512877, 3.8146187546543047, 4.4046631376380985, 13.511143105512877, 4.309602631655847e-05, 8.80935102123631, 13.511143105512877, -1.9072463439736835, 12.11286815623631, 13.511143105512877, 7.629196074568957, 2.202316619095626, 13.511143105512877, 5.7219057782325065, 7.7081810654822105, 13.511143105512877, 1.9073313745256677, 7.708178554809187, 13.511143105512877, 1.9073276782773791, 12.11286815623631, 13.511143105512877, 11.443770554568959, 2.202316619095626, 13.511143105512877, 9.536481038277381, 5.505833886236312, 13.511143105512877, 7.62919159827738, 8.80935102123631, 13.511143105512877, 5.721902158277381, 12.11286815623631, 13.511143105512877]]},
 "stress": {"__ndarray__": [[6], "float64", [-0.01702898190860931, -0.017029183253452203, -0.0035734837942780697, -1.1054960963764428e-07, 2.1355947625122157e-07, -2.3387558845597158e-07]]},
 "unique_id": "e615896b8decf5971dce3992ac8e9960",
 "user": "lpan"},
"4": {
 "calculator": "vasp",
 "calculator_parameters": {"kpoints_generation": {"divisions": [1, 1, 1], "usershift": [0.0, 0.0, 0.0], "genvec1": [1.0, 0.0, -0.0], "genvec2": [0.0, 1.0, 0.0], "genvec3": [0.0, 0.0, 1.0], "shift": [0.0, 0.0, 0.0]}, "system": "PtSTe", "lcompat": false, "prec": "normal", "enmax": 520.0, "enaug": 368.792, "ediff": 1e-06, "ialgo": 68, "iwavpr": 10, "nbands": 448, "nelect": 704.0, "turbo": 0, "irestart": 0, "nreboot": 0, "nmin": 0, "eref": 0.0, "ismear": 0, "sigma": 0.05, "kspacing": 0.5, "kgamma": true, "lreal": true, "ropt": [-0.0005, -0.0005, -0.0005], "lmaxpaw": -100, "lmaxmix": 2, "nlspline": false, "istart": 0, "icharg": 2, "iniwav": 1, "ispin": 1, "lnoncollinear": false, "magmom": [1.0, 1.0, 1.0, 1.0, 1.0, 1.0, 1.0, 1.0, 1.0, 1.0, 1.0, 1.0, 1.0, 1.0, 1.0, 1.0, 1.0, 1.0, 1.0, 1.0, 1.0, 1.0, 1.0, 1.0, 1.0, 1.0, 1.0, 1.0, 1.0, 1.0, 1.0, 1.0, 1.0, 1.0, 1.0, 1.0, 1.0, 1.0, 1.0, 1.0, 1.0, 1.0, 1.0, 1.0, 1.0, 1.0, 1.0, 1.0, 1.0, 1.0, 1.0, 1.0, 1.0, 1.0, 1.0, 1.0, 1.0, 1.0, 1.0, 1.0, 1.0, 1.0, 1.0, 1.0, 1.0, 1.0, 1.0, 1.0, 1.0, 1.0, 1.0, 1.0, 1.0, 1.0, 1.0, 1.0, 1.0, 1.0, 1.0, 1.0, 1.0, 1.0, 1.0, 1.0, 1.0, 1.0, 1.0, 1.0, 1.0, 1.0, 1.0, 1.0, 1.0, 1.0, 1.0, 1.0], "nupdown": -1.0, "lsorbit": false, "saxis": [0.0, 0.0, 1.0], "lspiral": false, "qspiral": [0.0, 0.0, 0.0], "lzeroz": false, "lasph": false, "lmetagga": false, "nelm": 1, "nelmdl": -5, "nelmin": 2, "enini": 520.0, "ldiag": true, "lsubrot": false, "weimin": 0.0, "ebreak": 0.0, "deper": 0.3, "nrmm": 4, "time": 0.4, "amix": 0.4, "bmix": 1.0, "amin": 0.1, "amix_mag": 1.6, "bmix_mag": 1.0, "imix": 4, "mixfirst": false, "maxmix": -45, "wc": 100.0, "inimix": 1, "mixpre": 1, "mremove": 5, "ldipol": false, "lmono": false, "idipol": 0, "epsilon": 1.0, "dipol": [-100.0, -100.0, -100.0], "efield": 0.0, "ngx": 90, "ngy": 90, "ngz": 120, "ngxf": 180, "ngyf": 180, "ngzf": 240, "addgrid": false, "nsw": 0, "ibrion": -1, "mdalgo": 0, "isif": 4, "pstress": 0.0, "ediffg": 1e-05, "nfree": 1, "potim": 0.25, "smass": -3.0, "scalee": 1.0, "tebeg": 0.0001, "teend": 0.0001, "nblock": 1, "kblock": 1, "npaco": 256, "apaco": 16.0, "isym": 0, "symprec": 1e-05, "lorbit": 0, "rwigs": [-1.0, -1.0, -1.0], "nedos": 301, "emin": 10.0, "emax": -10.0, "efermi": 0.0, "nwrite": 2, "lwave": false, "ldownsample": false, "lcharg": true, "lpard": false, "lvtot": false, "lvhar": false, "lelf": false, "loptics": false, "stm": [0.0, 0.0, 0.0, 0.0, 0.0, 0.0, 0.0], "npar": 28, "nsim": 4, "nblk": -1, "lplane": true, "lscalapack": true, "lscaaware": false, "lscalu": false, "lasync": false, "lorbitalreal": false, "idiot": 3, "ispecial": 0, "lmusic": false, "pomass": [195.08, 32.066, 127.6], "darwinr": [0.0, 0.0, 0.0], "darwinv": [1.0, 1.0, 1.0], "lcorr": true, "gga_compat": true, "lberry": false, "icorelevel": 0, "ldau": false, "i_constrained_m": 0, "gga": "--", "voskown": 0, "lhfcalc": false, "precfock": "", "lsymgrad": false, "lhfone": false, "lrhfcalc": false, "lthomas": false, "lmodelhf": false, "encut4o": -1.0, "exxoep": 0, "fourorbit": 0, "aexx": 0.0, "hfalpha": 0.0, "mcalpha": 0.0, "aldax": 1.0, "aggax": 1.0, "aldac": 1.0, "aggac": 1.0, "nkredx": 1, "nkredy": 1, "nkredz": 1, "shiftred": false, "oddonly": false, "evenonly": false, "lmaxfock": 0, "nmaxfockae": 0, "lfockaedft": false, "hfscreen": 0.0, "hfscreenc": 0.0, "nbandsgwlow": 0, "luse_vdw": false, "zab_vdw": -0.8491, "param1": 0.1234, "param2": 1.0, "param3": 0.0, "model_gw": 0, "model_eps0": 25.50739277, "model_alpha": 1.0, "lepsilon": false, "lrpa": false, "lnabla": false, "lvel": false, "kinter": 0, "cshift": -0.1, "omegamax": -30.0, "deg_threshold": 0.002, "rtime": -0.1, "wplasmai": 0.0, "dfield": [0.0, 0.0, 0.0], "wplasma": [0.0, 0.0, 0.0, 0.0, 0.0, 0.0, 0.0, 0.0, 0.0], "nucind": false, "magpos": [0.0, 0.0, 0.0], "lnicsall": true, "orbitalmag": false, "lmagbloch": false, "lchimag": false, "lgauge": true, "magatom": 0, "magdipol": [0.0, 0.0, 0.0], "avecconst": [0.0, 0.0, 0.0], "ladder": false, "lrpaforce": false, "lfxc": false, "lhartree": true, "ibse": 0, "kpoint": [-1, 0, 0, 0], "ltcte": false, "ltete": false, "ltriplet": false, "lfxceps": false, "lfxheg": false, "naturalo": 2, "l2order": false, "lmp2lt": false, "lusew": false, "encutgw": -2.0, "encutgwsoft": -2.0, "encutlf": -1.0, "lmaxmp2": -1, "scissor": 0.0, "nomega": 0, "nomegar": 0, "nbandsgw": -1, "nbandso": -1, "nbandsv": -1, "nelmhf": 1, "dim": 3, "antires": 0, "omegamin": -30.0, "omegatl": -200.0, "omegagrid": 140, "selfenergy": false, "lspectral": false, "lspectralgw": false, "lsingles": false, "lfermigw": false, "oddonlygw": false, "evenonlygw": false, "nkredlfx": 1, "nkredlfy": 1, "nkredlfz": 1, "maxmem": 2800, "telescope": 0, "taupar": 1, "omegapar": -1, "lambda": 1.0, "ofield_kappa": 0.0, "ofield_k": [0.0, 0.0, 0.0], "ofield_q6_near": 0.0, "ofield_q6_far": 0.0, "ofield_a": 0.0},
 "cell": {"array": {"__ndarray__": [[3, 3], "float64", [15.25829792, 0.0, 0.0, -7.62915776, 13.21406854, 0.0, 9.164e-05, -5.291e-05, 20.24153328]]}, "__ase_objtype__": "cell"},
 "ctime": 23.645634158086725,
 "energy": -465.58188706000004,
 "forces": {"__ndarray__": [[96, 3], "float64", [-0.04210083, -0.02985911, -0.01038449, -0.01565359, -0.12778775, -0.07712847, 0.01690085, -0.10251699, -0.01786091, -0.102731, 0.07745743, -0.07712933, -0.03851352, -0.22559342, -0.04217539, -0.49604079, 0.11132257, -0.25018116, 0.08039014, 0.06580265, -0.0178655, -0.09711861, 0.03663021, -0.01786157, 0.15167103, -0.48534962, -0.25017491, 4.476e-05, -3.242e-05, -0.12436474, -0.17600861, 0.14615614, -0.04217439, 0.11854286, 0.05024688, -0.07712906, 0.04696355, -0.02163301, -0.01038797, 0.21468051, 0.07934448, -0.0421711, 0.34454307, 0.37393564, -0.25017713, -0.00469787, 0.05139681, -0.01038462, 0.04071222, -0.1106808, -0.45200634, -3.90720667, -4.47237368, 3.07810731, -6.96048262, 0.27644632, -6.01467565, -0.11621092, 0.02007883, -0.45200678, -0.03197192, -0.0591889, -0.19601373, 3.24084, -6.16615474, -6.01468739, -9.28e-06, 1.1e-05, -0.82174471, -1.91952768, 5.61978859, 3.07796172, 0.1758888, -0.07172945, -0.07830213, -0.1500733, -0.11646589, -0.07830099, 5.82666187, -1.14754791, 3.07802089, 3.71967387, 5.88981683, -6.01479533, 0.06725076, 0.00190011, -0.19601888, -0.02583078, 0.18820741, -0.0783005, -0.03526514, 0.05728372, -0.19601343, 0.07549062, 0.09060856, -0.4520044, 0.02163596, 0.10382915, 0.07887864, 0.00868354, 0.09485103, 0.17479468, 0.01078477, 0.06792097, 0.05616978, -7.86e-06, 9.9e-07, 0.11163425, -0.06422634, -0.02460091, 0.0561723, 0.12687652, 0.04780352, 0.1561728, -0.02205858, -0.13378315, 0.15617362, 0.07908113, -0.07065481, 0.0788781, -0.01587515, 0.00047458, 0.05268846, -0.08649814, -0.03989311, 0.17479497, -0.10484959, 0.08599389, 0.15617125, 0.0777808, -0.05494984, 0.17479303, 0.0075108, -0.01396787, 0.05268889, 0.00832356, 0.0135067, 0.05268898, -0.10075072, -0.03316148, 0.07887787, 0.05340166, -0.04330691, 0.05617182, -0.06994097, -0.85224671, -0.1210278, -0.55330624, -0.10116935, 0.21456641, -0.24766497, 0.1043698, -0.23308598, 1.969e-05, -1.296e-05, -0.43395843, 0.03346922, -0.26671496, -0.23308761, -6.72209694, 1.8486477, -3.14324337, 4.9621404, 4.89732155, -3.14335179, -0.70304189, 0.48668336, -0.12102565, 0.05564255, -0.05334239, -0.11665065, 0.36429124, -0.42862449, 0.21457381, 1.76006568, -6.74580768, -3.14320068, 0.18906201, 0.52975767, 0.21455717, 0.01839636, 0.07481778, -0.11665088, -0.07396742, -0.02151677, -0.11665225, 0.77305277, 0.36551169, -0.12102959, 0.21427775, 0.16230514, -0.23309539, 0.06603739, -0.09192182, 0.13849566, -0.02899559, 0.03044711, 0.10809408, -0.13900347, 0.11193099, 0.36004563, 0.16645882, 0.06441685, 0.36004476, 0.04305209, -0.05215086, 0.24800514, -0.2047843, 0.13872425, -0.48328093, -0.06667816, -0.01120673, 0.24800344, -0.0274186, -0.176373, 0.36004277, -0.01185156, -0.04034951, 0.10809135, -0.01773522, -0.24672306, -0.48329224, 0.22254675, 0.10798782, -0.48329285, -0.11260097, -0.01122922, 0.13849788, 7.52e-06, -5.92e-06, 0.21174376, 0.04660226, 0.10312749, 0.13849881, 0.02364826, 0.06334437, 0.2480112, 0.0408836, 0.00987881, 0.10809454, -0.11258982, -0.23572531, 0.39960181, -0.7399474, -0.48762257, 0.12213709, -0.02410272, 0.08726048, -0.07301796, 0.08747032, -0.02276984, -0.07301616, -1.01209792, -0.65142847, 0.14644683, -1.99655994, 7.78618011, 6.28132803, -0.05821779, 1.20221718, 0.14643449, -0.06360299, -0.06435698, -0.07301637, 0.79219082, -0.39688328, 0.12214718, -5.74484229, -5.62215167, 6.28140875, 7.7411524, -2.16401674, 6.28128612, -0.14799788, 0.21534504, 0.39959155, -6.549e-05, 3.582e-05, 0.13761756, 0.26034671, 0.02050377, 0.39959374, 1.07014016, -0.55069413, 0.14644521, -0.05246837, 0.88464641, 0.1221535]]},
 "free_energy": -465.61848772,
 "mtime": 23.645634158086725,
 "numbers": {"__ndarray__": [[96], "int64", [78, 78, 78, 78, 78, 78, 78, 78, 78, 78, 78, 78, 78, 78, 78, 78, 78, 78, 78, 78, 78, 78, 78, 78, 78, 78, 78, 78, 78, 78, 78, 78, 16, 16, 16, 16, 16, 16, 16, 16, 16, 16, 16, 16, 16, 16, 16, 16, 16, 16, 16, 16, 16, 16, 16, 16, 16, 16, 16, 16, 16, 16, 16, 16, 52, 52, 52, 52, 52, 52, 52, 52, 52, 52, 52, 52, 52, 52, 52, 52, 52, 52, 52, 52, 52, 52, 52, 52, 52, 52, 52, 52, 52, 52, 52, 52]]},
 "pbc": {"__ndarray__": [[3], "bool", [true, true, true]]},
 "positions": {"__ndarray__": [[96, 3], "float64", [-1.907249707944237, 3.3034941951209347, 7.107772308882777, -3.8145391479442368, 6.607011330120935, 7.107772308882777, -5.721828359069503, 9.910528068698877, 7.107772308882777, -7.629117799069503, 13.214045203698877, 7.107772308882777, 1.9073247720557631, 3.3034941951209347, 7.107772308882777, 3.533205576305199e-05, 6.607011330120935, 7.107772308882777, -1.907253879069504, 9.910528068698877, 7.107772308882777, -3.8145433190695037, 13.214045203698877, 7.107772308882777, 5.721899709804702, 3.3034941951209347, 7.107772308882777, 3.8146102698047013, 6.607011330120935, 7.107772308882777, 1.9073210586794345, 9.910528068698877, 7.107772308882777, 3.161867943456007e-05, 13.214045203698877, 7.107772308882777, 9.536474189804702, 3.3034941951209347, 7.107772308882777, 7.629184749804702, 6.607011330120935, 7.107772308882777, 5.721895538679435, 9.910528068698877, 7.107772308882777, 3.814606098679435, 13.214045203698877, 7.107772308882777, 3.8146211599473103, -2.6951647156700004e-05, 12.029549908009983, 1.9073317962388878, 3.3034900512121577, 12.029549908009983, 4.212736415489557e-05, 6.607007582634214, 12.029549908009983, -1.9072473126358451, 9.910524717634214, 12.029549908009983, 7.629195334781352, -2.6951647156700004e-05, 12.029549908009983, 5.72190597107293, 3.3034900512121577, 12.029549908009983, 3.814616912531345, 6.607005732664618, 12.029549908009983, 1.9073268621981967, 9.910524717634214, 12.029549908009983, 11.443769814781351, -2.6951647156700004e-05, 12.029549908009983, 9.53648045107293, 3.3034900512121577, 12.029549908009983, 7.629190782198196, 6.607007582634214, 12.029549908009983, 5.721901342198196, 9.910524717634214, 12.029549908009983, 15.258344294781352, -2.6951647156700004e-05, 12.029549908009983, 13.35105493107293, 3.3034900512121577, 12.029549908009983, 11.443765262198196, 6.607007582634214, 12.029549908009983, 9.536475822198197, 9.910524717634214, 12.029549908009983, 1.9073251789083532, 1.1011501385295848, 5.913152842211082, 3.558632519776183e-05, 4.404667537810956, 5.913152842211082, -1.9072538536748018, 7.708184672810955, 5.913152842211082, -3.814543293674802, 11.011701807810956, 5.913152842211082, 5.721899658908354, 1.1011501385295848, 5.913152842211082, 3.8146100663251987, 4.404667537810956, 5.913152842211082, 1.9073206263251992, 7.708184672810955, 5.913152842211082, 3.118632519916903e-05, 11.011701807810956, 5.913152842211082, 9.536474596657289, 1.1011501385295848, 5.913152842211082, 7.629185004074135, 4.404667537810956, 5.913152842211082, 5.721895564074136, 7.708184672810955, 5.913152842211082, 3.814606124074136, 11.011701807810956, 5.913152842211082, 13.35104907665729, 1.1011501385295848, 5.913152842211082, 11.443759484074135, 4.404667537810956, 5.913152842211082, 9.536470044074136, 7.708184672810955, 5.913152842211082, 7.629180604074137, 11.011701807810956, 5.913152842211082, 1.9073323011352812, 1.1011459380134574, 10.856586452963892, 4.278484370346827e-05, 4.404663205154143, 10.856586452963892, -1.9072466551562965, 7.708180340154143, 10.856586452963892, -3.8145360951562965, 11.011697475154143, 10.856586452963892, 5.7219066285523015, 1.1011459380134574, 10.856586452963892, 6.016961213412451, 6.607006420179479, 10.856586452963892, 2.7134441700046974, 4.699716970207353, 10.856586452963892, 3.8232260723535165e-05, 11.011697475154143, 10.856586452963892, 9.536481108552303, 1.1011459380134574, 10.856586452963892, 7.6291915922607245, 4.404663205154143, 10.856586452963892, 2.7134439946986757, 8.514291509508988, 10.856586452963892, 3.8146127122607245, 11.011697475154143, 10.856586452963892, 13.351055588552303, 1.1011459380134574, 10.856586452963892, 11.443766072260724, 4.404663205154143, 10.856586452963892, 9.536476632260724, 7.708180340154143, 10.856586452963892, 7.629187192260724, 11.011697475154143, 10.856586452963892, 4.100776285649267e-05, 2.202320409549951, 8.522375139918848, -1.9072484322371435, 5.5058375445499514, 8.522375139918848, -3.8145378722371435, 8.809354679549951, 8.522375139918848, -5.721827312237144, 12.112871814549951, 8.522375139918848, 3.814615182596899, 2.202320409549951, 8.522375139918848, 1.9073257425968988, 5.5058375445499514, 8.522375139918848, 3.6302596898751386e-05, 8.809354679549951, 8.522375139918848, -1.9072531374031012, 12.112871814549951, 8.522375139918848, 7.6291896625968985, 2.202320409549951, 8.522375139918848, 5.721900222596899, 5.5058375445499514, 8.522375139918848, 3.814610782596899, 8.809354679549951, 8.522375139918848, 1.907321342596899, 12.112871814549951, 8.522375139918848, 11.443764142596898, 2.202320409549951, 8.522375139918848, 9.536474702596898, 5.5058375445499514, 8.522375139918848, 7.629185262596898, 8.809354679549951, 8.522375139918848, 5.721895822596898, 12.112871814549951, 8.522375139918848, 4.757231789468893e-05, 2.202316619095626, 13.511143105512877, -1.907241943973683, 5.505833886236312, 13.511143105512877, -3.8145313839736827, 8.80935102123631, 13.511143105512877, -5.721820823973683, 12.11286815623631, 13.511143105512877, 3.814622052317894, 2.202316619095626, 13.511143105512877, 4.915790617297492, 4.6997217918966685, 13.511143105512877, 4.309602631655847e-05, 8.80935102123631, 13.511143105512877, -1.9072463439736835, 12.11286815623631, 13.511143105512877, 7.629196074568957, 2.202316619095626, 13.511143105512877, 4.9157905945747995, 8.51429580263556, 13.511143105512877, 1.612273398584071, 6.6070063526634355, 13.511143105512877, 1.9073276782773791, 12.11286815623631, 13.511143105512877, 11.443770554568959, 2.202316619095626, 13.511143105512877, 9.536481038277381, 5.505833886236312, 13.511143105512877, 7.62919159827738, 8.80935102123631, 13.511143105512877, 5.721902158277381, 12.11286815623631, 13.511143105512877]]},
 "stress": {"__ndarray__": [[6], "float64", [-0.01092490176973128, -0.010925224967556837, -0.00793283264466419, -4.89521560743024e-08, 2.766736165321531e-07, -2.6645626609308217e-07]]},
 "unique_id": "4fbcac4d5493e02fd2e4fdd3ed787bb0",
 "user": "lpan"},
"5": {
 "calculator": "vasp",
 "calculator_parameters": {"kpoints_generation": {"divisions": [2, 2, 1], "usershift": [0.0, 0.0, 0.0], "genvec1": [0.5, -0.0, 0.0], "genvec2": [0.0, 0.5, 0.0], "genvec3": [0.0, 0.0, 1.0], "shift": [0.0, 0.0, 0.0]}, "system": "PtSTe", "lcompat": false, "prec": "normal", "enmax": 520.0, "enaug": 368.792, "ediff": 1e-06, "ialgo": 68, "iwavpr": 10, "nbands": 448, "nelect": 704.0, "turbo": 0, "irestart": 0, "nreboot": 0, "nmin": 0, "eref": 0.0, "ismear": 0, "sigma": 0.05, "kspacing": 0.5, "kgamma": true, "lreal": true, "ropt": [-0.0005, -0.0005, -0.0005], "lmaxpaw": -100, "lmaxmix": 2, "nlspline": false, "istart": 0, "icharg": 2, "iniwav": 1, "ispin": 1, "lnoncollinear": false, "magmom": [1.0, 1.0, 1.0, 1.0, 1.0, 1.0, 1.0, 1.0, 1.0, 1.0, 1.0, 1.0, 1.0, 1.0, 1.0, 1.0, 1.0, 1.0, 1.0, 1.0, 1.0, 1.0, 1.0, 1.0, 1.0, 1.0, 1.0, 1.0, 1.0, 1.0, 1.0, 1.0, 1.0, 1.0, 1.0, 1.0, 1.0, 1.0, 1.0, 1.0, 1.0, 1.0, 1.0, 1.0, 1.0, 1.0, 1.0, 1.0, 1.0, 1.0, 1.0, 1.0, 1.0, 1.0, 1.0, 1.0, 1.0, 1.0, 1.0, 1.0, 1.0, 1.0, 1.0, 1.0, 1.0, 1.0, 1.0, 1.0, 1.0, 1.0, 1.0, 1.0, 1.0, 1.0, 1.0, 1.0, 1.0, 1.0, 1.0, 1.0, 1.0, 1.0, 1.0, 1.0, 1.0, 1.0, 1.0, 1.0, 1.0, 1.0, 1.0, 1.0, 1.0, 1.0, 1.0, 1.0], "nupdown": -1.0, "lsorbit": false, "saxis": [0.0, 0.0, 1.0], "lspiral": false, "qspiral": [0.0, 0.0, 0.0], "lzeroz": false, "lasph": false, "lmetagga": false, "nelm": 1, "nelmdl": -5, "nelmin": 2, "enini": 520.0, "ldiag": true, "lsubrot": false, "weimin": 0.0, "ebreak": 0.0, "deper": 0.3, "nrmm": 4, "time": 0.4, "amix": 0.4, "bmix": 1.0, "amin": 0.1, "amix_mag": 1.6, "bmix_mag": 1.0, "imix": 4, "mixfirst": false, "maxmix": -45, "wc": 100.0, "inimix": 1, "mixpre": 1, "mremove": 5, "ldipol": false, "lmono": false, "idipol": 0, "epsilon": 1.0, "dipol": [-100.0, -100.0, -100.0], "efield": 0.0, "ngx": 84, "ngy": 84, "ngz": 112, "ngxf": 168, "ngyf": 168, "ngzf": 224, "addgrid": false, "nsw": 0, "ibrion": -1, "mdalgo": 0, "isif": 4, "pstress": 0.0, "ediffg": 1e-05, "nfree": 1, "potim": 0.25, "smass": -3.0, "scalee": 1.0, "tebeg": 0.0001, "teend": 0.0001, "nblock": 1, "kblock": 1, "npaco": 256, "apaco": 16.0, "isym": 0, "symprec": 1e-05, "lorbit": 0, "rwigs": [-1.0, -1.0, -1.0], "nedos": 301, "emin": 10.0, "emax": -10.0, "efermi": 0.0, "nwrite": 2, "lwave": false, "ldownsample": false, "lcharg": true, "lpard": false, "lvtot": false, "lvhar": false, "lelf": false, "loptics": false, "stm": [0.0, 0.0, 0.0, 0.0, 0.0, 0.0, 0.0], "npar": 28, "nsim": 4, "nblk": -1, "lplane": true, "lscalapack": true, "lscaaware": false, "lscalu": false, "lasync": false, "lorbitalreal": false, "idiot": 3, "ispecial": 0, "lmusic": false, "pomass": [195.08, 32.066, 127.6], "darwinr": [0.0, 0.0, 0.0], "darwinv": [1.0, 1.0, 1.0], "lcorr": true, "gga_compat": true, "lberry": false, "icorelevel": 0, "ldau": false, "i_constrained_m": 0, "gga": "--", "voskown": 0, "lhfcalc": false, "precfock": "", "lsymgrad": false, "lhfone": false, "lrhfcalc": false, "lthomas": false, "lmodelhf": false, "encut4o": -1.0, "exxoep": 0, "fourorbit": 0, "aexx": 0.0, "hfalpha": 0.0, "mcalpha": 0.0, "aldax": 1.0, "aggax": 1.0, "aldac": 1.0, "aggac": 1.0, "nkredx": 1, "nkredy": 1, "nkredz": 1, "shiftred": false, "oddonly": false, "evenonly": false, "lmaxfock": 0, "nmaxfockae": 0, "lfockaedft": false, "hfscreen": 0.0, "hfscreenc": 0.0, "nbandsgwlow": 0, "luse_vdw": false, "zab_vdw": -0.8491, "param1": 0.1234, "param2": 1.0, "param3": 0.0, "model_gw": 0, "model_eps0": 24.00735401, "model_alpha": 1.0, "lepsilon": false, "lrpa": false, "lnabla": false, "lvel": false, "kinter": 0, "cshift": -0.1, "omegamax": -30.0, "deg_threshold": 0.002, "rtime": -0.1, "wplasmai": 0.0, "dfield": [0.0, 0.0, 0.0], "wplasma": [0.0, 0.0, 0.0, 0.0, 0.0, 0.0, 0.0, 0.0, 0.0], "nucind": false, "magpos": [0.0, 0.0, 0.0], "lnicsall": true, "orbitalmag": false, "lmagbloch": false, "lchimag": false, "lgauge": true, "magatom": 0, "magdipol": [0.0, 0.0, 0.0], "avecconst": [0.0, 0.0, 0.0], "ladder": false, "lrpaforce": false, "lfxc": false, "lhartree": true, "ibse": 0, "kpoint": [-1, 0, 0, 0], "ltcte": false, "ltete": false, "ltriplet": false, "lfxceps": false, "lfxheg": false, "naturalo": 2, "l2order": false, "lmp2lt": false, "lusew": false, "encutgw": -2.0, "encutgwsoft": -2.0, "encutlf": -1.0, "lmaxmp2": -1, "scissor": 0.0, "nomega": 0, "nomegar": 0, "nbandsgw": -1, "nbandso": -1, "nbandsv": -1, "nelmhf": 1, "dim": 3, "antires": 0, "omegamin": -30.0, "omegatl": -200.0, "omegagrid": 140, "selfenergy": false, "lspectral": false, "lspectralgw": false, "lsingles": false, "lfermigw": false, "oddonlygw": false, "evenonlygw": false, "nkredlfx": 1, "nkredlfy": 1, "nkredlfz": 1, "maxmem": 2800, "telescope": 0, "taupar": 1, "omegapar": -1, "lambda": 1.0, "ofield_kappa": 0.0, "ofield_k": [0.0, 0.0, 0.0], "ofield_q6_near": 0.0, "ofield_q6_far": 0.0, "ofield_a": 0.0},
 "cell": {"array": {"__ndarray__": [[3, 3], "float64", [14.95313196, 0.0, 0.0, -7.4765746, 12.94978717, 0.0, 8.981e-05, -5.185e-05, 19.83670261]]}, "__ase_objtype__": "cell"},
 "ctime": 23.64563415861513,
 "energy": -460.10387554,
 "forces": {"__ndarray__": [[96, 3], "float64", [-0.00648725, 0.00974321, -0.21769349, 0.00744354, -0.07973379, -0.30395918, -0.03911069, 0.02269644, -0.29928127, -0.07263879, 0.03342703, -0.30395694, -0.12220376, -0.3953046, -0.42315529, -0.13366147, 0.05813764, -0.24114064, -3.16e-05, -0.04532464, -0.29928617, 0.03934182, 0.02253271, -0.29928305, 0.01654761, -0.14493485, -0.24113749, 6.223e-05, -3.312e-05, -0.38747165, -0.28111811, 0.30349325, -0.42315955, 0.06538881, 0.046204, -0.30396203, -0.00513237, -0.01060396, -0.21769639, 0.40350907, 0.09170522, -0.42315294, 0.11730301, 0.08669268, -0.24113236, 0.01180853, 0.00075344, -0.21769352, -0.06389705, -0.16771793, -0.78551524, -3.82044294, -7.09636657, -7.77208249, -6.75324798, -1.14838083, 3.97769265, -0.11330184, 0.13919826, -0.78551499, -0.03788027, -0.11642685, -0.45830708, 4.37113282, -5.2741948, 3.97764068, 8.85e-06, 1.201e-05, -1.04055798, -4.23541351, 6.85674115, -7.77203919, -0.18611519, -0.10324921, -0.46459658, 0.00364319, 0.2128125, -0.46459578, 8.0559182, 0.23957629, -7.77214285, 2.38204522, 6.42262928, 3.97765834, 0.11977502, 0.02540618, -0.45830757, 0.18247299, -0.1095597, -0.46459793, -0.08188827, 0.09101505, -0.45830232, 0.17720361, 0.02852024, -0.78552018, 0.01768082, -0.06415553, -0.61966913, 0.02912706, -0.06389121, -0.62446871, 0.06512176, -0.10595582, -0.58290087, -5.14e-06, -9.6e-07, -0.54994415, 0.05919082, 0.10938731, -0.58290033, -0.12968676, 0.04392223, -0.53534302, 0.10286909, 0.09034864, -0.53534307, -0.06441486, 0.01676241, -0.61966696, -0.00189769, 0.00975692, -0.61810121, 0.04075665, 0.05718003, -0.62446715, 0.02679513, -0.13426678, -0.53534252, -0.06991069, 0.00671476, -0.62446622, -0.00751612, -0.00650787, -0.6181032, 0.00937896, -0.00324155, -0.61810293, 0.04670841, 0.04740066, -0.61966885, -0.12434061, -0.00342307, -0.58290413, -0.03116433, -0.32134923, -0.78163878, -0.36749699, -0.56808194, -0.26303833, -0.93370576, 0.45512674, -0.54447101, 2.255e-05, -1.45e-05, -0.95480464, 0.07273163, -1.0362041, -0.54445884, -5.85969983, 5.83570476, -4.09609144, 7.98387475, 2.15681111, -4.09614707, -0.26265593, 0.18765948, -0.78163441, 0.02841043, 0.04329924, -0.48014507, 0.6757295, -0.03426379, -0.26303082, -2.12402066, -7.99257358, -4.09613728, -0.30817144, 0.6022791, -0.26303415, -0.05167754, 0.00291016, -0.48014327, 0.02334414, -0.04625498, -0.48014168, 0.29390431, 0.13364284, -0.78163466, 0.86102986, 0.58103335, -0.54445109, 0.01453769, -0.01745123, 0.83781242, -0.05525586, 0.10338078, 0.81571988, 0.15106871, 0.08022317, 1.01235477, -0.00605623, -0.17094896, 1.01235396, -0.05290765, -0.00730382, 0.96308071, 0.13704273, -0.40330852, -0.12281719, 0.02013858, 0.04947682, 0.96307902, -0.14500353, 0.09071321, 1.01235207, -0.06189591, -0.09954819, 0.8157178, 0.28076245, 0.32033554, -0.12279981, -0.41778998, 0.08297498, -0.12278745, -0.0223674, -0.00387313, 0.83781255, 6.29e-06, -5.39e-06, 0.84891204, 0.00784747, 0.02131007, 0.83781542, 0.0327862, -0.04217826, 0.96308537, 0.11716734, -0.00384664, 0.81571911, -0.84677528, -0.4557185, 1.24210063, -0.3210101, -0.00079174, 1.40559064, 0.1022991, 0.00234189, 0.84953831, -0.04929337, -0.08976826, 0.84953686, 1.2311475, -0.91292838, 1.11400517, 2.26949098, 9.33827044, 8.32295156, -1.40636947, -0.6097324, 1.11400149, -0.0532648, 0.08757008, 0.84953845, 0.1611, -0.27745231, 1.40558541, -9.22209972, -2.70360374, 8.32299718, 6.95227805, -6.63449606, 8.32286565, 0.02855287, 0.96118947, 1.24210256, -8.677e-05, 4.626e-05, 1.16472447, 0.81797742, -0.5053272, 1.2421036, 0.17498381, 1.52284186, 1.11400467, 0.1596439, 0.27838756, 1.40558812]]},
 "free_energy": -460.12416318,
 "mtime": 23.64563415861513,
 "numbers": {"__ndarray__": [[96], "int64", [78, 78, 78, 78, 78, 78, 78, 78, 78, 78, 78, 78, 78, 78, 78, 78, 78, 78, 78, 78, 78, 78, 78, 78, 78, 78, 78, 78, 78, 78, 78, 78, 16, 16, 16, 16, 16, 16, 16, 16, 16, 16, 16, 16, 16, 16, 16, 16, 16, 16, 16, 16, 16, 16, 16, 16, 16, 16, 16, 16, 16, 16, 16, 16, 52, 52, 52, 52, 52, 52, 52, 52, 52, 52, 52, 52, 52, 52, 52, 52, 52, 52, 52, 52, 52, 52, 52, 52, 52, 52, 52, 52, 52, 52, 52, 52]]},
 "pbc": {"__ndarray__": [[3], "bool", [true, true, true]]},
 "positions": {"__ndarray__": [[96, 3], "float64", [-1.86910471160214, 3.237424312050582, 6.965616861160071, -3.7382483616021402, 6.474871104550583, 6.965616861160071, -5.607391787304902, 9.712317508556966, 6.965616861160071, -7.476535437304903, 12.949764301056966, 6.965616861160071, 1.8691782783978599, 3.237424312050582, 6.965616861160071, 3.462839785980236e-05, 6.474871104550583, 6.965616861160071, -1.8691087973049019, 9.712317508556966, 6.965616861160071, -3.738252447304902, 12.949764301056966, 6.965616861160071, 5.6074617169918195, 3.237424312050582, 6.965616861160071, 3.7383180669918197, 6.474871104550583, 6.965616861160071, 1.869174641289058, 9.712317508556966, 6.965616861160071, 3.099128905784847e-05, 12.949764301056966, 6.965616861160071, 9.34574470699182, 3.237424312050582, 6.965616861160071, 7.47660105699182, 6.474871104550583, 6.965616861160071, 5.607457631289058, 9.712317508556966, 6.965616861160071, 3.738313981289058, 12.949764301056966, 6.965616861160071, 3.738328738012407, -2.6411544472700004e-05, 11.788958907234862, 1.869185162778153, 3.2374202514576558, 11.788958907234862, 4.128848091461514e-05, 6.474867432451271, 11.788958907234862, -1.8691023615190854, 9.712314224951273, 11.788958907234862, 7.476611428949767, -2.6411544472700004e-05, 11.788958907234862, 5.607467853715514, 3.2374202514576558, 11.788958907234862, 3.7383239046530465, 6.474866784961912, 11.788958907234862, 1.8691803294182756, 9.712314224951273, 11.788958907234862, 11.214894418949767, -2.6411544472700004e-05, 11.788958907234862, 9.345750843715512, 3.2374202514576558, 11.788958907234862, 7.476606969418275, 6.474867432451271, 11.788958907234862, 5.607463319418275, 9.712314224951273, 11.788958907234862, 14.953177408949767, -2.6411544472700004e-05, 11.788958907234862, 13.084033833715512, 3.2374202514576558, 11.788958907234862, 11.214889959418274, 6.474867432451271, 11.788958907234862, 9.345746309418274, 9.712314224951273, 11.788958907234862, 1.8691786762814793, 1.079127136351493, 5.794889784081491, 3.487674998706093e-05, 4.316574187847237, 5.794889784081491, -1.8691087732500125, 7.554020980347236, 5.794889784081491, -3.7382524232500125, 10.791467772847238, 5.794889784081491, 5.60746166628148, 1.079127136351493, 5.794889784081491, 3.7383178667499877, 4.316574187847237, 5.794889784081491, 1.869174216749988, 7.554020980347236, 5.794889784081491, 3.056674998791269e-05, 10.791467772847238, 5.794889784081491, 9.345745104875439, 1.079127136351493, 5.794889784081491, 7.476601305343946, 4.316574187847237, 5.794889784081491, 5.607457655343946, 7.554020980347236, 5.794889784081491, 3.7383140053439465, 10.791467772847238, 5.794889784081491, 13.084028094875439, 1.079127136351493, 5.794889784081491, 11.214884295343946, 4.316574187847237, 5.794889784081491, 9.345740645343946, 7.554020980347236, 5.794889784081491, 7.476596995343947, 10.791467772847238, 5.794889784081491, 1.869185656747695, 1.0791230202852888, 10.639454721544666, 4.1931981948931315e-05, 4.31656994228316, 10.639454721544666, -1.8691017180180511, 7.55401673478316, 10.639454721544666, -3.738245368018051, 10.791463527283161, 10.639454721544666, 5.6074684972163755, 1.0791230202852888, 10.639454721544666, 4.817473197815317, 4.605726646487192, 10.639454721544666, 1.5800239318984655, 6.47486603414558, 10.639454721544666, 3.747245062959724e-05, 10.791463527283161, 10.639454721544666, 9.345751487216376, 1.0791230202852888, 10.639454721544666, 7.476607762450628, 4.31656994228316, 10.639454721544666, 4.817471905686683, 8.344007493769917, 10.639454721544666, 3.7383204624506288, 10.791463527283161, 10.639454721544666, 13.084034477216376, 1.0791230202852888, 10.639454721544666, 11.214890752450628, 4.31656994228316, 10.639454721544666, 9.345747102450629, 7.55401673478316, 10.639454721544666, 7.476603452450629, 10.791463527283161, 10.639454721544666, 4.018945316042962e-05, 2.158274002250147, 8.351927635267922, -1.8691034605468397, 5.395720794750147, 8.351927635267922, -3.7382471105468396, 8.633167587250147, 8.351927635267922, -5.60739076054684, 11.870614379750148, 8.351927635267922, 3.738322880390521, 2.158274002250147, 8.351927635267922, 1.8691792303905208, 5.395720794750147, 8.351927635267922, 3.5580390520880656e-05, 8.633167587250147, 8.351927635267922, -1.8691080696094793, 11.870614379750148, 8.351927635267922, 7.476605870390522, 2.158274002250147, 8.351927635267922, 5.607462220390522, 5.395720794750147, 8.351927635267922, 3.738318570390522, 8.633167587250147, 8.351927635267922, 1.8691749203905217, 11.870614379750148, 8.351927635267922, 11.214888860390523, 2.158274002250147, 8.351927635267922, 9.345745210390522, 5.395720794750147, 8.351927635267922, 7.476601560390522, 8.633167587250147, 8.351927635267922, 5.607457910390521, 11.870614379750148, 8.351927635267922, 4.6623407195691395e-05, 2.1582702880485405, 13.240920240465638, -1.8690971013585505, 5.395717210046413, 13.240920240465638, -3.7382407513585503, 8.633164002546412, 13.240920240465638, -5.6073844013585505, 11.870610795046412, 13.240920240465638, 3.7383296134071955, 2.1582702880485405, 13.240920240465638, 2.6591777963429286, 4.605726192063913, 13.240920240465638, 4.2238641449501335e-05, 8.633164002546412, 13.240920240465638, -1.8691014113585507, 11.870610795046412, 13.240920240465638, 7.476612154813237, 2.1582702880485405, 13.240920240465638, 5.896625471068679, 6.474867392692506, 13.240920240465638, 2.6591762051518293, 8.344006780350893, 13.240920240465638, 1.869181130047491, 11.870610795046412, 13.240920240465638, 11.214895144813237, 2.1582702880485405, 13.240920240465638, 9.345751420047492, 5.395717210046413, 13.240920240465638, 7.476607770047491, 8.633164002546412, 13.240920240465638, 5.607464120047491, 11.870610795046412, 13.240920240465638]]},
 "stress": {"__ndarray__": [[6], "float64", [-0.04086252743927195, -0.04086286924303621, -0.03077299752094847, -2.8663506509706275e-07, 4.6577886002816403e-07, -3.4740863945578806e-07]]},
 "unique_id": "3854f28caa871a362c5542d9e8e984f1",
 "user": "lpan"},
"6": {
 "calculator": "vasp",
 "calculator_parameters": {"kpoints_generation": {"divisions": [2, 2, 1], "usershift": [0.0, 0.0, 0.0], "genvec1": [0.5, -0.0, 0.0], "genvec2": [0.0, 0.5, 0.0], "genvec3": [0.0, 0.0, 1.0], "shift": [0.0, 0.0, 0.0]}, "system": "PtSTe", "lcompat": false, "prec": "normal", "enmax": 520.0, "enaug": 368.792, "ediff": 1e-06, "ialgo": 68, "iwavpr": 10, "nbands": 448, "nelect": 704.0, "turbo": 0, "irestart": 0, "nreboot": 0, "nmin": 0, "eref": 0.0, "ismear": 0, "sigma": 0.05, "kspacing": 0.5, "kgamma": true, "lreal": true, "ropt": [-0.0005, -0.0005, -0.0005], "lmaxpaw": -100, "lmaxmix": 2, "nlspline": false, "istart": 0, "icharg": 2, "iniwav": 1, "ispin": 1, "lnoncollinear": false, "magmom": [1.0, 1.0, 1.0, 1.0, 1.0, 1.0, 1.0, 1.0, 1.0, 1.0, 1.0, 1.0, 1.0, 1.0, 1.0, 1.0, 1.0, 1.0, 1.0, 1.0, 1.0, 1.0, 1.0, 1.0, 1.0, 1.0, 1.0, 1.0, 1.0, 1.0, 1.0, 1.0, 1.0, 1.0, 1.0, 1.0, 1.0, 1.0, 1.0, 1.0, 1.0, 1.0, 1.0, 1.0, 1.0, 1.0, 1.0, 1.0, 1.0, 1.0, 1.0, 1.0, 1.0, 1.0, 1.0, 1.0, 1.0, 1.0, 1.0, 1.0, 1.0, 1.0, 1.0, 1.0, 1.0, 1.0, 1.0, 1.0, 1.0, 1.0, 1.0, 1.0, 1.0, 1.0, 1.0, 1.0, 1.0, 1.0, 1.0, 1.0, 1.0, 1.0, 1.0, 1.0, 1.0, 1.0, 1.0, 1.0, 1.0, 1.0, 1.0, 1.0, 1.0, 1.0, 1.0, 1.0], "nupdown": -1.0, "lsorbit": false, "saxis": [0.0, 0.0, 1.0], "lspiral": false, "qspiral": [0.0, 0.0, 0.0], "lzeroz": false, "lasph": false, "lmetagga": false, "nelm": 1, "nelmdl": -5, "nelmin": 2, "enini": 520.0, "ldiag": true, "lsubrot": false, "weimin": 0.0, "ebreak": 0.0, "deper": 0.3, "nrmm": 4, "time": 0.4, "amix": 0.4, "bmix": 1.0, "amin": 0.1, "amix_mag": 1.6, "bmix_mag": 1.0, "imix": 4, "mixfirst": false, "maxmix": -45, "wc": 100.0, "inimix": 1, "mixpre": 1, "mremove": 5, "ldipol": false, "lmono": false, "idipol": 0, "epsilon": 1.0, "dipol": [-100.0, -100.0, -100.0], "efield": 0.0, "ngx": 84, "ngy": 84, "ngz": 112, "ngxf": 168, "ngyf": 168, "ngzf": 224, "addgrid": false, "nsw": 0, "ibrion": -1, "mdalgo": 0, "isif": 4, "pstress": 0.0, "ediffg": 1e-05, "nfree": 1, "potim": 0.25, "smass": -3.0, "scalee": 1.0, "tebeg": 0.0001, "teend": 0.0001, "nblock": 1, "kblock": 1, "npaco": 256, "apaco": 16.0, "isym": 0, "symprec": 1e-05, "lorbit": 0, "rwigs": [-1.0, -1.0, -1.0], "nedos": 301, "emin": 10.0, "emax": -10.0, "efermi": 0.0, "nwrite": 2, "lwave": false, "ldownsample": false, "lcharg": true, "lpard": false, "lvtot": false, "lvhar": false, "lelf": false, "loptics": false, "stm": [0.0, 0.0, 0.0, 0.0, 0.0, 0.0, 0.0], "npar": 28, "nsim": 4, "nblk": -1, "lplane": true, "lscalapack": true, "lscaaware": false, "lscalu": false, "lasync": false, "lorbitalreal": false, "idiot": 3, "ispecial": 0, "lmusic": false, "pomass": [195.08, 32.066, 127.6], "darwinr": [0.0, 0.0, 0.0], "darwinv": [1.0, 1.0, 1.0], "lcorr": true, "gga_compat": true, "lberry": false, "icorelevel": 0, "ldau": false, "i_constrained_m": 0, "gga": "--", "voskown": 0, "lhfcalc": false, "precfock": "", "lsymgrad": false, "lhfone": false, "lrhfcalc": false, "lthomas": false, "lmodelhf": false, "encut4o": -1.0, "exxoep": 0, "fourorbit": 0, "aexx": 0.0, "hfalpha": 0.0, "mcalpha": 0.0, "aldax": 1.0, "aggax": 1.0, "aldac": 1.0, "aggac": 1.0, "nkredx": 1, "nkredy": 1, "nkredz": 1, "shiftred": false, "oddonly": false, "evenonly": false, "lmaxfock": 0, "nmaxfockae": 0, "lfockaedft": false, "hfscreen": 0.0, "hfscreenc": 0.0, "nbandsgwlow": 0, "luse_vdw": false, "zab_vdw": -0.8491, "param1": 0.1234, "param2": 1.0, "param3": 0.0, "model_gw": 0, "model_eps0": 24.00735401, "model_alpha": 1.0, "lepsilon": false, "lrpa": false, "lnabla": false, "lvel": false, "kinter": 0, "cshift": -0.1, "omegamax": -30.0, "deg_threshold": 0.002, "rtime": -0.1, "wplasmai": 0.0, "dfield": [0.0, 0.0, 0.0], "wplasma": [0.0, 0.0, 0.0, 0.0, 0.0, 0.0, 0.0, 0.0, 0.0], "nucind": false, "magpos": [0.0, 0.0, 0.0], "lnicsall": true, "orbitalmag": false, "lmagbloch": false, "lchimag": false, "lgauge": true, "magatom": 0, "magdipol": [0.0, 0.0, 0.0], "avecconst": [0.0, 0.0, 0.0], "ladder": false, "lrpaforce": false, "lfxc": false, "lhartree": true, "ibse": 0, "kpoint": [-1, 0, 0, 0], "ltcte": false, "ltete": false, "ltriplet": false, "lfxceps": false, "lfxheg": false, "naturalo": 2, "l2order": false, "lmp2lt": false, "lusew": false, "encutgw": -2.0, "encutgwsoft": -2.0, "encutlf": -1.0, "lmaxmp2": -1, "scissor": 0.0, "nomega": 0, "nomegar": 0, "nbandsgw": -1, "nbandso": -1, "nbandsv": -1, "nelmhf": 1, "dim": 3, "antires": 0, "omegamin": -30.0, "omegatl": -200.0, "omegagrid": 140, "selfenergy": false, "lspectral": false, "lspectralgw": false, "lsingles": false, "lfermigw": false, "oddonlygw": false, "evenonlygw": false, "nkredlfx": 1, "nkredlfy": 1, "nkredlfz": 1, "maxmem": 2800, "telescope": 0, "taupar": 1, "omegapar": -1, "lambda": 1.0, "ofield_kappa": 0.0, "ofield_k": [0.0, 0.0, 0.0], "ofield_q6_near": 0.0, "ofield_q6_far": 0.0, "ofield_a": 0.0},
 "cell": {"array": {"__ndarray__": [[3, 3], "float64", [14.95313196, 0.0, 0.0, -7.4765746, 12.94978717, 0.0, 8.981e-05, -5.185e-05, 19.83670261]]}, "__ase_objtype__": "cell"},
 "ctime": 23.645634159229417,
 "energy": -449.12298197,
 "forces": {"__ndarray__": [[96, 3], "float64", [0.05119089, 0.02947638, -0.23151764, 6.822e-05, 0.00750952, -0.36665519, 0.02749552, 0.01580282, -0.39722307, 0.0066022, -0.00380521, -0.3666562, -0.02391648, -0.52345816, -0.20684709, -0.46522697, 0.24090455, -0.20685679, -0.02736315, 0.01580488, -0.39722714, 6.643e-05, -0.03170178, -0.39722497, 0.02404648, -0.52346201, -0.20684888, 6.101e-05, -3.819e-05, -0.19944716, -0.44125226, 0.28245318, -0.20685703, -0.00647813, -0.00380516, -0.36665872, -0.05106009, 0.02947808, -0.23151889, 0.46535516, 0.24090254, -0.20684822, 0.44136565, 0.28245024, -0.20684738, 6.016e-05, -0.05906108, -0.2315188, -6.2e-07, -0.33503473, -0.96376943, -0.56928969, -0.48132034, -0.55515776, -0.70150516, -0.25234079, -0.5551635, -0.29014951, 0.16751684, -0.96376981, 0.02953291, 0.01704825, -0.36984026, 0.56929486, -0.48132888, -0.55514937, -4.51e-06, 1.985e-05, -2.03895112, -0.13221664, 0.73369499, -0.55516794, -6.9e-07, 0.52463446, -0.6350722, 0.45434889, -0.26231659, -0.63506673, 0.70148951, -0.25236233, -0.55515434, 0.13218423, 0.73368309, -0.55516681, -0.02952508, 0.01704912, -0.36984083, -0.45434414, -0.26231551, -0.63506641, 8.12e-06, -0.03409966, -0.36983794, 0.29015235, 0.16751644, -0.96377133, -0.04812203, 0.21125498, -0.55535989, -0.03662213, -0.02113746, -0.68201478, 0.15888268, -0.14729175, -0.55535812, -8.31e-06, -1.8e-06, -0.48379827, 0.04810883, 0.21125673, -0.55536039, -5.35e-06, 0.05323721, -0.66447433, 0.04609435, -0.02661595, -0.66447317, 0.20700075, -0.06395662, -0.55535769, 0.05587704, 0.03226748, -0.62628349, 0.03660812, -0.02113948, -0.68201626, -0.0461118, -0.02661795, -0.66447538, -7.73e-06, 0.04227775, -0.68201331, -0.05589765, 0.03226863, -0.62628817, -1.113e-05, -0.06453053, -0.62628524, -0.15890422, -0.14729285, -0.55536312, -0.20701566, -0.0639567, -0.55536141, -0.06614783, -0.33914746, -0.81800007, -2.42940491, -1.40263425, 0.08354776, -0.32675966, 0.11224669, -0.81799848, 2.291e-05, -1.356e-05, -0.89593869, 0.06620212, -0.33915212, -0.81799972, -3.01153258, 1.73870817, 1.75802728, 3.01161475, 1.73871429, 1.75803839, -0.26058729, 0.22685824, -0.81799909, 0.05379474, 0.03102761, -0.44412352, 2.42943282, -1.40263418, 0.08355552, 3.703e-05, -3.47747168, 1.75803345, 9.61e-06, 2.80522673, 0.08355202, -0.0537417, 0.03102893, -0.44412169, 2.861e-05, -0.06210315, -0.44412244, 0.32681477, 0.11224608, -0.8180001, 0.26063911, 0.22685762, -0.81800221, -0.04403704, -0.12041224, 0.85392565, -0.12629182, 0.02206049, 0.8539281, 5.23e-06, 0.09019713, 1.07807197, 0.07812161, -0.04510759, 1.0780723, 6.23e-06, 0.04459323, 1.14590498, 0.38484848, 0.22220067, -2.79585067, 0.03862553, -0.02229945, 1.14590407, -0.07810834, -0.04510681, 1.07806959, 0.04405029, -0.12041245, 0.85392509, -0.3848462, 0.22219502, -2.79583604, 1.49e-06, -0.44437784, -2.79583997, -0.08224313, 0.09833518, 0.85392743, 7.22e-06, -5.84e-06, 0.86725162, 0.12630315, 0.02206007, 0.85392722, -0.03861312, -0.02230404, 1.14591117, 0.08226474, 0.09833509, 0.85392766, -0.40427284, -0.22566384, 1.30530736, -0.3976552, -0.23713438, 1.30530219, -8.629e-05, -0.09212674, 0.95171047, -0.07991302, 0.04613769, 0.9517108, -4.424e-05, -17.05388691, 1.27146865, -0.00011042, 17.89314995, 2.16194544, -14.76926331, 8.52703193, 1.27145788, 0.07974136, 0.04613556, 0.95171381, 0.40411544, -0.22566863, 1.3053115, -15.49616144, -8.94659842, 2.16193654, 15.49579064, -8.94649065, 2.16194162, 0.00653587, 0.46294426, 1.30530531, -8.804e-05, 4.423e-05, 1.78610623, 0.39749126, -0.23714224, 1.30531195, 14.7692554, 8.52710145, 1.27147396, -0.00670723, 0.46294162, 1.30530966]]},
 "free_energy": -449.14652156,
 "mtime": 23.645634159229417,
 "numbers": {"__ndarray__": [[96], "int64", [78, 78, 78, 78, 78, 78, 78, 78, 78, 78, 78, 78, 78, 78, 78, 78, 78, 78, 78, 78, 78, 78, 78, 78, 78, 78, 78, 78, 78, 78, 78, 78, 16, 16, 16, 16, 16, 16, 16, 16, 16, 16, 16, 16, 16, 16, 16, 16, 16, 16, 16, 16, 16, 16, 16, 16, 16, 16, 16, 16, 16, 16, 16, 16, 52, 52, 52, 52, 52, 52, 52, 52, 52, 52, 52, 52, 52, 52, 52, 52, 52, 52, 52, 52, 52, 52, 52, 52, 52, 52, 52, 52, 52, 52, 52, 52]]},
 "pbc": {"__ndarray__": [[3], "bool", [true, true, true]]},
 "positions": {"__ndarray__": [[96, 3], "float64", [-1.86910471160214, 3.237424312050582, 6.965616861160071, -3.7382483616021402, 6.474871104550583, 6.965616861160071, -5.607391787304902, 9.712317508556966, 6.965616861160071, -7.476535437304903, 12.949764301056966, 6.965616861160071, 1.8691782783978599, 3.237424312050582, 6.965616861160071, 3.462839785980236e-05, 6.474871104550583, 6.965616861160071, -1.8691087973049019, 9.712317508556966, 6.965616861160071, -3.738252447304902, 12.949764301056966, 6.965616861160071, 5.6074617169918195, 3.237424312050582, 6.965616861160071, 3.7383180669918197, 6.474871104550583, 6.965616861160071, 1.869174641289058, 9.712317508556966, 6.965616861160071, 3.099128905784847e-05, 12.949764301056966, 6.965616861160071, 9.34574470699182, 3.237424312050582, 6.965616861160071, 7.47660105699182, 6.474871104550583, 6.965616861160071, 5.607457631289058, 9.712317508556966, 6.965616861160071, 3.738313981289058, 12.949764301056966, 6.965616861160071, 3.738328738012407, -2.6411544472700004e-05, 11.788958907234862, 1.869185162778153, 3.2374202514576558, 11.788958907234862, 4.128848091461514e-05, 6.474867432451271, 11.788958907234862, -1.8691023615190854, 9.712314224951273, 11.788958907234862, 7.476611428949767, -2.6411544472700004e-05, 11.788958907234862, 5.607467853715514, 3.2374202514576558, 11.788958907234862, 3.7383240541848837, 6.474866007974683, 11.788958907234862, 1.8691803294182756, 9.712314224951273, 11.788958907234862, 11.214894418949767, -2.6411544472700004e-05, 11.788958907234862, 9.345750843715512, 3.2374202514576558, 11.788958907234862, 7.476606969418275, 6.474867432451271, 11.788958907234862, 5.607463319418275, 9.712314224951273, 11.788958907234862, 14.953177408949767, -2.6411544472700004e-05, 11.788958907234862, 13.084033833715512, 3.2374202514576558, 11.788958907234862, 11.214889959418274, 6.474867432451271, 11.788958907234862, 9.345746309418274, 9.712314224951273, 11.788958907234862, 1.8691786762814793, 1.079127136351493, 5.794889784081491, 3.487674998706093e-05, 4.316574187847237, 5.794889784081491, -1.8691087732500125, 7.554020980347236, 5.794889784081491, -3.7382524232500125, 10.791467772847238, 5.794889784081491, 5.60746166628148, 1.079127136351493, 5.794889784081491, 3.7383178667499877, 4.316574187847237, 5.794889784081491, 1.869174216749988, 7.554020980347236, 5.794889784081491, 3.056674998791269e-05, 10.791467772847238, 5.794889784081491, 9.345745104875439, 1.079127136351493, 5.794889784081491, 7.476601305343946, 4.316574187847237, 5.794889784081491, 5.607457655343946, 7.554020980347236, 5.794889784081491, 3.7383140053439465, 10.791467772847238, 5.794889784081491, 13.084028094875439, 1.079127136351493, 5.794889784081491, 11.214884295343946, 4.316574187847237, 5.794889784081491, 9.345740645343946, 7.554020980347236, 5.794889784081491, 7.476596995343947, 10.791467772847238, 5.794889784081491, 1.869185656747695, 1.0791230202852888, 10.639454721544666, 4.1931981948931315e-05, 4.31656994228316, 10.639454721544666, -1.8691017180180511, 7.55401673478316, 10.639454721544666, -3.738245368018051, 10.791463527283161, 10.639454721544666, 5.6074684972163755, 1.0791230202852888, 10.639454721544666, 5.6074648014613295, 5.395717923465434, 10.639454721544666, 1.8691818862286278, 5.395715463005873, 10.639454721544666, 3.747245062959724e-05, 10.791463527283161, 10.639454721544666, 9.345751487216376, 1.0791230202852888, 10.639454721544666, 7.476607762450628, 4.31656994228316, 10.639454721544666, 3.7383233196662395, 8.63316355048459, 10.639454721544666, 3.7383204624506288, 10.791463527283161, 10.639454721544666, 13.084034477216376, 1.0791230202852888, 10.639454721544666, 11.214890752450628, 4.31656994228316, 10.639454721544666, 9.345747102450629, 7.55401673478316, 10.639454721544666, 7.476603452450629, 10.791463527283161, 10.639454721544666, 4.018945316042962e-05, 2.158274002250147, 8.351927635267922, -1.8691034605468397, 5.395720794750147, 8.351927635267922, -3.7382471105468396, 8.633167587250147, 8.351927635267922, -5.60739076054684, 11.870614379750148, 8.351927635267922, 3.738322880390521, 2.158274002250147, 8.351927635267922, 1.8691792303905208, 5.395720794750147, 8.351927635267922, 3.5580390520880656e-05, 8.633167587250147, 8.351927635267922, -1.8691080696094793, 11.870614379750148, 8.351927635267922, 7.476605870390522, 2.158274002250147, 8.351927635267922, 5.607462220390522, 5.395720794750147, 8.351927635267922, 3.738318570390522, 8.633167587250147, 8.351927635267922, 1.8691749203905217, 11.870614379750148, 8.351927635267922, 11.214888860390523, 2.158274002250147, 8.351927635267922, 9.345745210390522, 5.395720794750147, 8.351927635267922, 7.476601560390522, 8.633167587250147, 8.351927635267922, 5.607457910390521, 11.870614379750148, 8.351927635267922, 4.6623407195691395e-05, 2.1582702880485405, 13.240920240465638, -1.8690971013585505, 5.395717210046413, 13.240920240465638, -3.7382407513585503, 8.633164002546412, 13.240920240465638, -5.6073844013585505, 11.870610795046412, 13.240920240465638, 3.7383296134071955, 2.1582702880485405, 13.240920240465638, 3.7383263823635446, 4.316569876353497, 13.240920240465638, 4.2238641449501335e-05, 8.633164002546412, 13.240920240465638, -1.8691014113585507, 11.870610795046412, 13.240920240465638, 7.476612154813237, 2.1582702880485405, 13.240920240465638, 5.607467666270182, 7.554017445840727, 13.240920240465638, 1.8691847510374806, 7.554014985381164, 13.240920240465638, 1.869181130047491, 11.870610795046412, 13.240920240465638, 11.214895144813237, 2.1582702880485405, 13.240920240465638, 9.345751420047492, 5.395717210046413, 13.240920240465638, 7.476607770047491, 8.633164002546412, 13.240920240465638, 5.607464120047491, 11.870610795046412, 13.240920240465638]]},
 "stress": {"__ndarray__": [[6], "float64", [-0.04788861186957598, -0.0478889033106031, -0.025037126131556148, -2.1611225348370781e-07, 4.147295568875649e-07, -3.301134176679655e-07]]},
 "unique_id": "14decc0e5b0048c071e00340550a93d5",
 "user": "lpan"},
"7": {
 "calculator": "vasp",
 "calculator_parameters": {"kpoints_generation": {"divisions": [2, 2, 1], "usershift": [0.0, 0.0, 0.0], "genvec1": [0.5, -0.0, 0.0], "genvec2": [0.0, 0.5, 0.0], "genvec3": [0.0, 0.0, 1.0], "shift": [0.0, 0.0, 0.0]}, "system": "PtSTe", "lcompat": false, "prec": "normal", "enmax": 520.0, "enaug": 368.792, "ediff": 1e-06, "ialgo": 68, "iwavpr": 10, "nbands": 448, "nelect": 704.0, "turbo": 0, "irestart": 0, "nreboot": 0, "nmin": 0, "eref": 0.0, "ismear": 0, "sigma": 0.05, "kspacing": 0.5, "kgamma": true, "lreal": true, "ropt": [-0.0005, -0.0005, -0.0005], "lmaxpaw": -100, "lmaxmix": 2, "nlspline": false, "istart": 0, "icharg": 2, "iniwav": 1, "ispin": 1, "lnoncollinear": false, "magmom": [1.0, 1.0, 1.0, 1.0, 1.0, 1.0, 1.0, 1.0, 1.0, 1.0, 1.0, 1.0, 1.0, 1.0, 1.0, 1.0, 1.0, 1.0, 1.0, 1.0, 1.0, 1.0, 1.0, 1.0, 1.0, 1.0, 1.0, 1.0, 1.0, 1.0, 1.0, 1.0, 1.0, 1.0, 1.0, 1.0, 1.0, 1.0, 1.0, 1.0, 1.0, 1.0, 1.0, 1.0, 1.0, 1.0, 1.0, 1.0, 1.0, 1.0, 1.0, 1.0, 1.0, 1.0, 1.0, 1.0, 1.0, 1.0, 1.0, 1.0, 1.0, 1.0, 1.0, 1.0, 1.0, 1.0, 1.0, 1.0, 1.0, 1.0, 1.0, 1.0, 1.0, 1.0, 1.0, 1.0, 1.0, 1.0, 1.0, 1.0, 1.0, 1.0, 1.0, 1.0, 1.0, 1.0, 1.0, 1.0, 1.0, 1.0, 1.0, 1.0, 1.0, 1.0, 1.0, 1.0], "nupdown": -1.0, "lsorbit": false, "saxis": [0.0, 0.0, 1.0], "lspiral": false, "qspiral": [0.0, 0.0, 0.0], "lzeroz": false, "lasph": false, "lmetagga": false, "nelm": 1, "nelmdl": -5, "nelmin": 2, "enini": 520.0, "ldiag": true, "lsubrot": false, "weimin": 0.0, "ebreak": 0.0, "deper": 0.3, "nrmm": 4, "time": 0.4, "amix": 0.4, "bmix": 1.0, "amin": 0.1, "amix_mag": 1.6, "bmix_mag": 1.0, "imix": 4, "mixfirst": false, "maxmix": -45, "wc": 100.0, "inimix": 1, "mixpre": 1, "mremove": 5, "ldipol": false, "lmono": false, "idipol": 0, "epsilon": 1.0, "dipol": [-100.0, -100.0, -100.0], "efield": 0.0, "ngx": 84, "ngy": 84, "ngz": 112, "ngxf": 168, "ngyf": 168, "ngzf": 224, "addgrid": false, "nsw": 0, "ibrion": -1, "mdalgo": 0, "isif": 4, "pstress": 0.0, "ediffg": 1e-05, "nfree": 1, "potim": 0.25, "smass": -3.0, "scalee": 1.0, "tebeg": 0.0001, "teend": 0.0001, "nblock": 1, "kblock": 1, "npaco": 256, "apaco": 16.0, "isym": 0, "symprec": 1e-05, "lorbit": 0, "rwigs": [-1.0, -1.0, -1.0], "nedos": 301, "emin": 10.0, "emax": -10.0, "efermi": 0.0, "nwrite": 2, "lwave": false, "ldownsample": false, "lcharg": true, "lpard": false, "lvtot": false, "lvhar": false, "lelf": false, "loptics": false, "stm": [0.0, 0.0, 0.0, 0.0, 0.0, 0.0, 0.0], "npar": 28, "nsim": 4, "nblk": -1, "lplane": true, "lscalapack": true, "lscaaware": false, "lscalu": false, "lasync": false, "lorbitalreal": false, "idiot": 3, "ispecial": 0, "lmusic": false, "pomass": [195.08, 32.066, 127.6], "darwinr": [0.0, 0.0, 0.0], "darwinv": [1.0, 1.0, 1.0], "lcorr": true, "gga_compat": true, "lberry": false, "icorelevel": 0, "ldau": false, "i_constrained_m": 0, "gga": "--", "voskown": 0, "lhfcalc": false, "precfock": "", "lsymgrad": false, "lhfone": false, "lrhfcalc": false, "lthomas": false, "lmodelhf": false, "encut4o": -1.0, "exxoep": 0, "fourorbit": 0, "aexx": 0.0, "hfalpha": 0.0, "mcalpha": 0.0, "aldax": 1.0, "aggax": 1.0, "aldac": 1.0, "aggac": 1.0, "nkredx": 1, "nkredy": 1, "nkredz": 1, "shiftred": false, "oddonly": false, "evenonly": false, "lmaxfock": 0, "nmaxfockae": 0, "lfockaedft": false, "hfscreen": 0.0, "hfscreenc": 0.0, "nbandsgwlow": 0, "luse_vdw": false, "zab_vdw": -0.8491, "param1": 0.1234, "param2": 1.0, "param3": 0.0, "model_gw": 0, "model_eps0": 24.00735401, "model_alpha": 1.0, "lepsilon": false, "lrpa": false, "lnabla": false, "lvel": false, "kinter": 0, "cshift": -0.1, "omegamax": -30.0, "deg_threshold": 0.002, "rtime": -0.1, "wplasmai": 0.0, "dfield": [0.0, 0.0, 0.0], "wplasma": [0.0, 0.0, 0.0, 0.0, 0.0, 0.0, 0.0, 0.0, 0.0], "nucind": false, "magpos": [0.0, 0.0, 0.0], "lnicsall": true, "orbitalmag": false, "lmagbloch": false, "lchimag": false, "lgauge": true, "magatom": 0, "magdipol": [0.0, 0.0, 0.0], "avecconst": [0.0, 0.0, 0.0], "ladder": false, "lrpaforce": false, "lfxc": false, "lhartree": true, "ibse": 0, "kpoint": [-1, 0, 0, 0], "ltcte": false, "ltete": false, "ltriplet": false, "lfxceps": false, "lfxheg": false, "naturalo": 2, "l2order": false, "lmp2lt": false, "lusew": false, "encutgw": -2.0, "encutgwsoft": -2.0, "encutlf": -1.0, "lmaxmp2": -1, "scissor": 0.0, "nomega": 0, "nomegar": 0, "nbandsgw": -1, "nbandso": -1, "nbandsv": -1, "nelmhf": 1, "dim": 3, "antires": 0, "omegamin": -30.0, "omegatl": -200.0, "omegagrid": 140, "selfenergy": false, "lspectral": false, "lspectralgw": false, "lsingles": false, "lfermigw": false, "oddonlygw": false, "evenonlygw": false, "nkredlfx": 1, "nkredlfy": 1, "nkredlfz": 1, "maxmem": 2800, "telescope": 0, "taupar": 1, "omegapar": -1, "lambda": 1.0, "ofield_kappa": 0.0, "ofield_k": [0.0, 0.0, 0.0], "ofield_q6_near": 0.0, "ofield_q6_far": 0.0, "ofield_a": 0.0},
 "cell": {"array": {"__ndarray__": [[3, 3], "float64", [14.95313196, 0.0, 0.0, -7.4765746, 12.94978717, 0.0, 8.981e-05, -5.185e-05, 19.83670261]]}, "__ase_objtype__": "cell"},
 "ctime": 23.645634159726924,
 "energy": -460.10387565,
 "forces": {"__ndarray__": [[96, 3], "float64", [0.00526231, -0.01060562, -0.21769197, -0.00730688, -0.07973311, -0.30395679, 0.00016291, -0.04532701, -0.29928029, -0.06526309, 0.04620284, -0.30395673, -0.01641786, -0.14493485, -0.24113631, -0.40337625, 0.09170685, -0.42315825, 0.03924374, 0.02269958, -0.29928355, -0.03920771, 0.02253237, -0.29928354, 0.12233514, -0.39530518, -0.42315149, 5.567e-05, -3.819e-05, -0.38747025, -0.1171874, 0.08669555, -0.24113727, 0.07276553, 0.03342803, -0.30396027, 0.00661603, 0.00974376, -0.21769471, 0.13378925, 0.0581348, -0.24113278, 0.28123856, 0.30349397, -0.42315179, -0.011689, 0.00075323, -0.21769338, 0.06390146, -0.1677227, -0.78551676, -4.37119726, -5.27433222, 3.97777168, -8.05582081, 0.23960599, -7.77204206, -0.17719596, 0.02852214, -0.7855141, -0.11976519, 0.02540746, -0.45830495, 3.82043699, -7.0963364, -7.77204092, -7.72e-06, 2.014e-05, -1.04055468, -2.38202722, 6.42256649, 3.97758309, 0.1861202, -0.10324908, -0.46459587, -0.18247328, -0.10955431, -0.46459513, 6.7531685, -1.14839665, 3.97764238, 4.23544363, 6.8568644, -7.77217218, 0.03788002, -0.11643435, -0.45830537, -0.00364431, 0.21280781, -0.46459534, 0.08189249, 0.09101932, -0.4583063, 0.11330063, 0.13919188, -0.78551562, -0.05920628, 0.10938734, -0.58290406, -0.04077348, 0.05718086, -0.62446865, -0.04673059, 0.04740093, -0.61967147, -6.43e-06, -2.6e-07, -0.54994548, -0.01769507, -0.06415656, -0.61966852, 0.12967545, 0.04392333, -0.53534554, -0.02681119, -0.13426514, -0.53534497, 0.12432171, -0.0034257, -0.58290048, 0.00749428, -0.00650892, -0.618103, -0.02914427, -0.06389398, -0.62446803, -0.10288366, 0.09034966, -0.53534662, 0.069892, 0.00671417, -0.62446873, 0.00187648, 0.00975678, -0.61810447, -0.0094017, -0.00324186, -0.61810236, -0.06514291, -0.10595879, -0.58290423, 0.06439716, 0.01676238, -0.6196698, -0.0726775, -1.03621882, -0.54446785, -0.67568804, -0.034249, -0.26303842, -0.29384654, 0.13363599, -0.78163283, 2.21e-05, -1.726e-05, -0.95480865, 0.03121702, -0.32134752, -0.78163706, -7.98372665, 2.15678809, -4.09609774, 5.85983694, 5.83588526, -4.09624187, -0.86099206, 0.58104034, -0.54446448, 0.05172886, 0.00290929, -0.48014526, 0.36753767, -0.56806409, -0.26303082, 2.1240217, -7.9924984, -4.09605749, 0.30821438, 0.60229232, -0.26303948, -0.02835914, 0.04329644, -0.48014293, -0.02329196, -0.04625391, -0.48014426, 0.933739, 0.45511246, -0.54445419, 0.26271404, 0.18766037, -0.78163796, 0.06190625, -0.09954939, 0.81571634, -0.00784035, 0.02131069, 0.83781562, -0.15106663, 0.08021905, 1.01235635, 0.14501509, 0.09070963, 1.0123536, 0.05291992, -0.00730425, 0.96307981, -0.28075563, 0.32034153, -0.12278823, -0.03277678, -0.04217454, 0.96308041, 0.00606469, -0.17094651, 1.01235347, -0.01452862, -0.01745147, 0.83781265, -0.13703327, -0.40331076, -0.12280303, 0.41779938, 0.08297445, -0.12280629, -0.11714949, -0.0038449, 0.81571997, 6.47e-06, -5.37e-06, 0.84891328, 0.05526249, 0.10337985, 0.81572221, -0.02012652, 0.04946903, 0.96308888, 0.02238468, -0.00387385, 0.83781521, -0.16127646, -0.27745593, 1.40559637, -0.81814005, -0.50532446, 1.24209961, -0.10247349, 0.00234259, 0.84953677, 0.05309273, 0.08757201, 0.84953809, -1.23131054, -0.91294797, 1.11401041, -2.26962192, 9.33827829, 8.3229228, -0.17514135, 1.52282139, 1.11399626, 0.04912236, -0.08976789, 0.84954011, 0.8466166, -0.45572755, 1.24210839, -6.95249391, -6.63465485, 8.32301846, 9.22178839, -2.70358814, 8.32287223, -0.1598187, 0.27838603, 1.40558289, -8.471e-05, 4.783e-05, 1.16472363, 0.32082785, -0.00079144, 1.40558138, 1.40620995, -0.60974329, 1.11400325, -0.02872293, 0.96118744, 1.24209828]]},
 "free_energy": -460.1241633,
 "mtime": 23.645634159726924,
 "numbers": {"__ndarray__": [[96], "int64", [78, 78, 78, 78, 78, 78, 78, 78, 78, 78, 78, 78, 78, 78, 78, 78, 78, 78, 78, 78, 78, 78, 78, 78, 78, 78, 78, 78, 78, 78, 78, 78, 16, 16, 16, 16, 16, 16, 16, 16, 16, 16, 16, 16, 16, 16, 16, 16, 16, 16, 16, 16, 16, 16, 16, 16, 16, 16, 16, 16, 16, 16, 16, 16, 52, 52, 52, 52, 52, 52, 52, 52, 52, 52, 52, 52, 52, 52, 52, 52, 52, 52, 52, 52, 52, 52, 52, 52, 52, 52, 52, 52, 52, 52, 52, 52]]},
 "pbc": {"__ndarray__": [[3], "bool", [true, true, true]]},
 "positions": {"__ndarray__": [[96, 3], "float64", [-1.86910471160214, 3.237424312050582, 6.965616861160071, -3.7382483616021402, 6.474871104550583, 6.965616861160071, -5.607391787304902, 9.712317508556966, 6.965616861160071, -7.476535437304903, 12.949764301056966, 6.965616861160071, 1.8691782783978599, 3.237424312050582, 6.965616861160071, 3.462839785980236e-05, 6.474871104550583, 6.965616861160071, -1.8691087973049019, 9.712317508556966, 6.965616861160071, -3.738252447304902, 12.949764301056966, 6.965616861160071, 5.6074617169918195, 3.237424312050582, 6.965616861160071, 3.7383180669918197, 6.474871104550583, 6.965616861160071, 1.869174641289058, 9.712317508556966, 6.965616861160071, 3.099128905784847e-05, 12.949764301056966, 6.965616861160071, 9.34574470699182, 3.237424312050582, 6.965616861160071, 7.47660105699182, 6.474871104550583, 6.965616861160071, 5.607457631289058, 9.712317508556966, 6.965616861160071, 3.738313981289058, 12.949764301056966, 6.965616861160071, 3.738328738012407, -2.6411544472700004e-05, 11.788958907234862, 1.869185162778153, 3.2374202514576558, 11.788958907234862, 4.128848091461514e-05, 6.474867432451271, 11.788958907234862, -1.8691023615190854, 9.712314224951273, 11.788958907234862, 7.476611428949767, -2.6411544472700004e-05, 11.788958907234862, 5.607467853715514, 3.2374202514576558, 11.788958907234862, 3.7383245775447604, 6.474865619481067, 11.788958907234862, 1.8691803294182756, 9.712314224951273, 11.788958907234862, 11.214894418949767, -2.6411544472700004e-05, 11.788958907234862, 9.345750843715512, 3.2374202514576558, 11.788958907234862, 7.476606969418275, 6.474867432451271, 11.788958907234862, 5.607463319418275, 9.712314224951273, 11.788958907234862, 14.953177408949767, -2.6411544472700004e-05, 11.788958907234862, 13.084033833715512, 3.2374202514576558, 11.788958907234862, 11.214889959418274, 6.474867432451271, 11.788958907234862, 9.345746309418274, 9.712314224951273, 11.788958907234862, 1.8691786762814793, 1.079127136351493, 5.794889784081491, 3.487674998706093e-05, 4.316574187847237, 5.794889784081491, -1.8691087732500125, 7.554020980347236, 5.794889784081491, -3.7382524232500125, 10.791467772847238, 5.794889784081491, 5.60746166628148, 1.079127136351493, 5.794889784081491, 3.7383178667499877, 4.316574187847237, 5.794889784081491, 1.869174216749988, 7.554020980347236, 5.794889784081491, 3.056674998791269e-05, 10.791467772847238, 5.794889784081491, 9.345745104875439, 1.079127136351493, 5.794889784081491, 7.476601305343946, 4.316574187847237, 5.794889784081491, 5.607457655343946, 7.554020980347236, 5.794889784081491, 3.7383140053439465, 10.791467772847238, 5.794889784081491, 13.084028094875439, 1.079127136351493, 5.794889784081491, 11.214884295343946, 4.316574187847237, 5.794889784081491, 9.345740645343946, 7.554020980347236, 5.794889784081491, 7.476596995343947, 10.791467772847238, 5.794889784081491, 1.869185656747695, 1.0791230202852888, 10.639454721544666, 4.1931981948931315e-05, 4.31656994228316, 10.639454721544666, -1.8691017180180511, 7.55401673478316, 10.639454721544666, -3.738245368018051, 10.791463527283161, 10.639454721544666, 5.6074684972163755, 1.0791230202852888, 10.639454721544666, 5.896621992015046, 6.474866293141323, 10.639454721544666, 2.659175289244509, 4.60572263205317, 10.639454721544666, 3.747245062959724e-05, 10.791463527283161, 10.639454721544666, 9.345751487216376, 1.0791230202852888, 10.639454721544666, 7.476607762450628, 4.31656994228316, 10.639454721544666, 2.659175118599308, 8.344005680799713, 10.639454721544666, 3.7383204624506288, 10.791463527283161, 10.639454721544666, 13.084034477216376, 1.0791230202852888, 10.639454721544666, 11.214890752450628, 4.31656994228316, 10.639454721544666, 9.345747102450629, 7.55401673478316, 10.639454721544666, 7.476603452450629, 10.791463527283161, 10.639454721544666, 4.018945316042962e-05, 2.158274002250147, 8.351927635267922, -1.8691034605468397, 5.395720794750147, 8.351927635267922, -3.7382471105468396, 8.633167587250147, 8.351927635267922, -5.60739076054684, 11.870614379750148, 8.351927635267922, 3.738322880390521, 2.158274002250147, 8.351927635267922, 1.8691792303905208, 5.395720794750147, 8.351927635267922, 3.5580390520880656e-05, 8.633167587250147, 8.351927635267922, -1.8691080696094793, 11.870614379750148, 8.351927635267922, 7.476605870390522, 2.158274002250147, 8.351927635267922, 5.607462220390522, 5.395720794750147, 8.351927635267922, 3.738318570390522, 8.633167587250147, 8.351927635267922, 1.8691749203905217, 11.870614379750148, 8.351927635267922, 11.214888860390523, 2.158274002250147, 8.351927635267922, 9.345745210390522, 5.395720794750147, 8.351927635267922, 7.476601560390522, 8.633167587250147, 8.351927635267922, 5.607457910390521, 11.870614379750148, 8.351927635267922, 4.6623407195691395e-05, 2.1582702880485405, 13.240920240465638, -1.8690971013585505, 5.395717210046413, 13.240920240465638, -3.7382407513585503, 8.633164002546412, 13.240920240465638, -5.6073844013585505, 11.870610795046412, 13.240920240465638, 3.7383296134071955, 2.1582702880485405, 13.240920240465638, 4.817474807727715, 4.605727357544758, 13.240920240465638, 4.2238641449501335e-05, 8.633164002546412, 13.240920240465638, -1.8691014113585507, 11.870610795046412, 13.240920240465638, 7.476612154813237, 2.1582702880485405, 13.240920240465638, 4.817474786614177, 8.344009888299814, 13.240920240465638, 1.5800279343123216, 6.474866227211661, 13.240920240465638, 1.869181130047491, 11.870610795046412, 13.240920240465638, 11.214895144813237, 2.1582702880485405, 13.240920240465638, 9.345751420047492, 5.395717210046413, 13.240920240465638, 7.476607770047491, 8.633164002546412, 13.240920240465638, 5.607464120047491, 11.870610795046412, 13.240920240465638]]},
 "stress": {"__ndarray__": [[6], "float64", [-0.04086245496286798, -0.04086289305439352, -0.030773018167860662, -1.3706354040439636e-07, 4.6461793933074977e-07, -3.620137708103549e-07]]},
 "unique_id": "101a36b7fae63e593cb0f2e8978c14e6",
 "user": "lpan"},
"8": {
 "calculator": "vasp",
 "calculator_parameters": {"kpoints_generation": {"divisions": [3, 3, 1], "usershift": [0.0, 0.0, 0.0], "genvec1": [0.33333333, -0.0, 0.0], "genvec2": [0.0, 0.33333333, 0.0], "genvec3": [0.0, 0.0, 1.0], "shift": [0.0, 0.0, 0.0]}, "system": "PtSTe", "lcompat": false, "prec": "normal", "enmax": 520.0, "enaug": 368.792, "ediff": 1e-06, "ialgo": 68, "iwavpr": 10, "nbands": 448, "nelect": 704.0, "turbo": 0, "irestart": 0, "nreboot": 0, "nmin": 0, "eref": 0.0, "ismear": 0, "sigma": 0.05, "kspacing": 0.5, "kgamma": true, "lreal": true, "ropt": [-0.0005, -0.0005, -0.0005], "lmaxpaw": -100, "lmaxmix": 2, "nlspline": false, "istart": 0, "icharg": 2, "iniwav": 1, "ispin": 1, "lnoncollinear": false, "magmom": [1.0, 1.0, 1.0, 1.0, 1.0, 1.0, 1.0, 1.0, 1.0, 1.0, 1.0, 1.0, 1.0, 1.0, 1.0, 1.0, 1.0, 1.0, 1.0, 1.0, 1.0, 1.0, 1.0, 1.0, 1.0, 1.0, 1.0, 1.0, 1.0, 1.0, 1.0, 1.0, 1.0, 1.0, 1.0, 1.0, 1.0, 1.0, 1.0, 1.0, 1.0, 1.0, 1.0, 1.0, 1.0, 1.0, 1.0, 1.0, 1.0, 1.0, 1.0, 1.0, 1.0, 1.0, 1.0, 1.0, 1.0, 1.0, 1.0, 1.0, 1.0, 1.0, 1.0, 1.0, 1.0, 1.0, 1.0, 1.0, 1.0, 1.0, 1.0, 1.0, 1.0, 1.0, 1.0, 1.0, 1.0, 1.0, 1.0, 1.0, 1.0, 1.0, 1.0, 1.0, 1.0, 1.0, 1.0, 1.0, 1.0, 1.0, 1.0, 1.0, 1.0, 1.0, 1.0, 1.0], "nupdown": -1.0, "lsorbit": false, "saxis": [0.0, 0.0, 1.0], "lspiral": false, "qspiral": [0.0, 0.0, 0.0], "lzeroz": false, "lasph": false, "lmetagga": false, "nelm": 1, "nelmdl": -5, "nelmin": 2, "enini": 520.0, "ldiag": true, "lsubrot": false, "weimin": 0.0, "ebreak": 0.0, "deper": 0.3, "nrmm": 4, "time": 0.4, "amix": 0.4, "bmix": 1.0, "amin": 0.1, "amix_mag": 1.6, "bmix_mag": 1.0, "imix": 4, "mixfirst": false, "maxmix": -45, "wc": 100.0, "inimix": 1, "mixpre": 1, "mremove": 5, "ldipol": false, "lmono": false, "idipol": 0, "epsilon": 1.0, "dipol": [-100.0, -100.0, -100.0], "efield": 0.0, "ngx": 84, "ngy": 84, "ngz": 112, "ngxf": 168, "ngyf": 168, "ngzf": 224, "addgrid": false, "nsw": 0, "ibrion": -1, "mdalgo": 0, "isif": 4, "pstress": 0.0, "ediffg": 1e-05, "nfree": 1, "potim": 0.25, "smass": -3.0, "scalee": 1.0, "tebeg": 0.0001, "teend": 0.0001, "nblock": 1, "kblock": 1, "npaco": 256, "apaco": 16.0, "isym": 0, "symprec": 1e-05, "lorbit": 0, "rwigs": [-1.0, -1.0, -1.0], "nedos": 301, "emin": 10.0, "emax": -10.0, "efermi": 0.0, "nwrite": 2, "lwave": false, "ldownsample": false, "lcharg": true, "lpard": false, "lvtot": false, "lvhar": false, "lelf": false, "loptics": false, "stm": [0.0, 0.0, 0.0, 0.0, 0.0, 0.0, 0.0], "npar": 28, "nsim": 4, "nblk": -1, "lplane": true, "lscalapack": true, "lscaaware": false, "lscalu": false, "lasync": false, "lorbitalreal": false, "idiot": 3, "ispecial": 0, "lmusic": false, "pomass": [195.08, 32.066, 127.6], "darwinr": [0.0, 0.0, 0.0], "darwinv": [1.0, 1.0, 1.0], "lcorr": true, "gga_compat": true, "lberry": false, "icorelevel": 0, "ldau": false, "i_constrained_m": 0, "gga": "--", "voskown": 0, "lhfcalc": false, "precfock": "", "lsymgrad": false, "lhfone": false, "lrhfcalc": false, "lthomas": false, "lmodelhf": false, "encut4o": -1.0, "exxoep": 0, "fourorbit": 0, "aexx": 0.0, "hfalpha": 0.0, "mcalpha": 0.0, "aldax": 1.0, "aggax": 1.0, "aldac": 1.0, "aggac": 1.0, "nkredx": 1, "nkredy": 1, "nkredz": 1, "shiftred": false, "oddonly": false, "evenonly": false, "lmaxfock": 0, "nmaxfockae": 0, "lfockaedft": false, "hfscreen": 0.0, "hfscreenc": 0.0, "nbandsgwlow": 0, "luse_vdw": false, "zab_vdw": -0.8491, "param1": 0.1234, "param2": 1.0, "param3": 0.0, "model_gw": 0, "model_eps0": 24.00735401, "model_alpha": 1.0, "lepsilon": false, "lrpa": false, "lnabla": false, "lvel": false, "kinter": 0, "cshift": -0.1, "omegamax": -30.0, "deg_threshold": 0.002, "rtime": -0.1, "wplasmai": 0.0, "dfield": [0.0, 0.0, 0.0], "wplasma": [0.0, 0.0, 0.0, 0.0, 0.0, 0.0, 0.0, 0.0, 0.0], "nucind": false, "magpos": [0.0, 0.0, 0.0], "lnicsall": true, "orbitalmag": false, "lmagbloch": false, "lchimag": false, "lgauge": true, "magatom": 0, "magdipol": [0.0, 0.0, 0.0], "avecconst": [0.0, 0.0, 0.0], "ladder": false, "lrpaforce": false, "lfxc": false, "lhartree": true, "ibse": 0, "kpoint": [-1, 0, 0, 0], "ltcte": false, "ltete": false, "ltriplet": false, "lfxceps": false, "lfxheg": false, "naturalo": 2, "l2order": false, "lmp2lt": false, "lusew": false, "encutgw": -2.0, "encutgwsoft": -2.0, "encutlf": -1.0, "lmaxmp2": -1, "scissor": 0.0, "nomega": 0, "nomegar": 0, "nbandsgw": -1, "nbandso": -1, "nbandsv": -1, "nelmhf": 1, "dim": 3, "antires": 0, "omegamin": -30.0, "omegatl": -200.0, "omegagrid": 140, "selfenergy": false, "lspectral": false, "lspectralgw": false, "lsingles": false, "lfermigw": false, "oddonlygw": false, "evenonlygw": false, "nkredlfx": 1, "nkredlfy": 1, "nkredlfz": 1, "maxmem": 2800, "telescope": 0, "taupar": 1, "omegapar": -1, "lambda": 1.0, "ofield_kappa": 0.0, "ofield_k": [0.0, 0.0, 0.0], "ofield_q6_near": 0.0, "ofield_q6_far": 0.0, "ofield_a": 0.0},
 "cell": {"array": {"__ndarray__": [[3, 3], "float64", [14.95313196, 0.0, 0.0, -7.4765746, 12.94978717, 0.0, 8.981e-05, -5.185e-05, 19.83670261]]}, "__ase_objtype__": "cell"},
 "ctime": 23.6456341602818,
 "energy": -468.63738534,
 "forces": {"__ndarray__": [[96, 3], "float64", [0.66067034, -0.58232492, 0.03646826, 0.39886862, 3.71168193, 0.84138932, 0.66083703, 0.03500356, 1.30154727, -1.99858123, 2.36739278, -0.36618901, 2.35110621, -0.76885615, -1.17765673, 1.20173452, -0.46360224, -0.10911716, 0.3661951, 0.3925256, -0.41805184, -0.25518541, 2.42805204, -1.80614138, -1.72065241, -0.74803313, 0.02189289, 1.20903253, 0.31689593, -1.0818137, -1.50154351, 0.93155847, -1.01795178, -0.55235194, 0.37812471, -0.97875342, 1.05365512, 0.06653047, -0.33399645, -0.05754722, -0.55752916, 0.61094291, -0.74376986, 0.39194558, 0.02884543, 1.14564345, 1.02045684, -0.79331862, 1.84392017, 1.2975797, 0.07507409, 0.73080994, 1.83270474, 0.79008325, -0.73346705, -0.29325235, 0.70765603, -1.49452137, -0.65785196, 0.06182608, 0.9605071, 0.86046743, 1.01571231, -0.98396198, 0.08191625, 0.20639224, -0.20235229, 0.82644868, -0.64704849, 1.3529572, 0.04872285, 0.36131004, -0.81302584, -0.01223109, -0.08341078, 0.74328673, -0.52959659, -0.65633122, -0.26085862, 1.20255715, 0.05890774, -0.08218754, -0.32908241, -0.49454646, -0.51056569, 1.5389969, 0.09130712, -1.69112263, 0.54389358, 0.98463331, -0.37281863, -2.46705691, 0.05665069, -1.03049192, 0.43635031, -0.27878178, -0.07817897, -0.40688836, -0.00280194, -0.66776991, -0.09687358, -1.10407576, -0.30691278, -0.23235284, -0.66631714, 0.56259098, -0.48205297, -1.34031088, -0.15240334, 0.72172057, -0.65261595, -0.32214556, -0.49507395, -0.74437068, -0.49995819, -0.21718979, -0.98270922, 0.02176254, 0.05682646, -0.09484659, 0.26248895, -1.03624637, -0.71237014, 0.25258759, 0.28083946, -1.11585676, -0.64502794, -0.30886393, -0.82960669, 0.20918743, -0.03084868, -0.28084946, -0.32050503, -0.44957023, -0.26310629, -0.51151851, -1.49790024, -0.95152308, 0.25392228, -0.76447032, -0.63204029, -0.06687911, -0.67241186, -0.80846767, -0.45360287, -1.6367976, -1.99019828, 0.75161074, 0.58338116, -0.76911633, 1.26919981, 0.90814627, -1.10758782, 0.6398302, -1.00937982, -1.45249376, -0.25032454, -0.26291375, -0.29320609, -0.06477993, -0.70467618, -0.36692436, -0.19860842, 0.62329052, -1.60101945, -0.44747723, 0.91721577, -2.30424374, -0.10560538, -0.18022663, 0.34880626, -0.97660131, -0.52052279, -1.38358008, 0.63408607, -0.099292, 0.05826523, 0.52095902, -0.89430174, -0.2343312, 0.93710313, -0.49655779, -0.3621098, -0.42915953, 0.47246779, -0.41638772, 0.03758804, 0.2865897, -0.98462404, -0.81831577, 0.24671393, -0.581815, -0.7317446, -1.49765127, 0.98778477, -0.68541174, -0.10020648, 0.66844955, -0.83917988, 0.03087745, -0.01295365, 0.10392723, -1.95860349, 1.60939249, 0.28882949, 0.55497752, -0.35095848, -1.35240248, 0.81170639, 2.05309033, -0.08717323, 0.09428852, 0.65495437, 1.03316662, -0.95703515, 1.98318918, -0.33967165, -0.95382712, 1.7118656, 1.14843047, 0.35409371, 0.53666017, 1.15452356, 0.67765287, 1.34254083, 0.67748478, -0.3903794, 1.69646444, -0.21752145, 0.08577232, -0.20368279, 0.13444232, -0.01459716, 0.50507434, 0.13559154, -0.16228708, 0.32486117, -0.44806466, 0.22294062, 0.39652337, -0.24953114, -0.74303492, 0.21711874, 0.7757669, -0.43911412, 0.28636285, 1.16617834, 0.59083867, 1.90038468, -0.48769722, -0.84723018, 1.5626594, 1.84773743, -1.55388583, 0.01188136, -2.03694102, 3.06471664, 2.17848163, -2.98567408, -1.05639501, 0.35229097, -0.22472931, 0.67133639, 0.32968827, -0.27451129, -0.21168291, 0.24602094, -1.64485898, -3.21148081, 2.76167577, 5.18013499, -0.65538615, 2.07641615, -0.72263364, 0.15605371, -0.0975513, 0.87180933, -0.02013577, 0.88517722, 0.08456433, -0.07792939, 0.80500294, 0.36560174, 1.7026007, -0.26378409, -0.35180407, -0.06916207, 0.45982338]]},
 "free_energy": -468.66001658,
 "mtime": 23.6456341602818,
 "numbers": {"__ndarray__": [[96], "int64", [78, 78, 78, 78, 78, 78, 78, 78, 78, 78, 78, 78, 78, 78, 78, 78, 78, 78, 78, 78, 78, 78, 78, 78, 78, 78, 78, 78, 78, 78, 78, 78, 16, 16, 16, 16, 16, 16, 16, 16, 16, 16, 16, 16, 16, 16, 16, 16, 16, 16, 16, 16, 16, 16, 16, 16, 16, 16, 16, 16, 16, 16, 16, 16, 52, 52, 52, 52, 52, 52, 52, 52, 52, 52, 52, 52, 52, 52, 52, 52, 52, 52, 52, 52, 52, 52, 52, 52, 52, 52, 52, 52, 52, 52, 52, 52]]},
 "pbc": {"__ndarray__": [[3], "bool", [true, true, true]]},
 "positions": {"__ndarray__": [[96, 3], "float64", [13.03125312344181, 3.267049118086256, 6.92892054826778, 11.197705257262497, 6.261859207000541, 6.893848067851143, 9.306434427757539, 9.7107685949381, 6.912085535496725, -7.372535273546537, 12.871822880329423, 6.923226422783579, 1.7751278708924618, 3.2431168592985653, 6.984628753675548, -0.03977851759838082, 6.526232952852021, 6.96028594570066, -1.8731244708094392, 9.674435861760776, 6.974370798021864, -3.736234070165211, 12.870863089175081, 7.053847538863959, 5.656704081077982, 3.252717023011579, 6.947139766146961, 3.709021718519676, 6.441982469550946, 6.988772045749697, 1.938633112304455, 9.666922319465966, 7.003362138886379, 7.496289309157612, 0.0107168958688036, 6.97008527679, 9.326971594937937, 3.2872945582025213, 6.977755732955234, 7.476754920392458, 6.5372423516718206, 6.957317383155074, 5.65032091811545, 9.694529955662029, 6.959585114997449, 3.704305847410857, 12.910124716510577, 7.025498510429957, -3.823771212730871, 12.871646472454529, 11.74106497408625, 1.8198287290468151, 2.9591981712983446, 11.509583350117222, 0.036487426962190754, 6.365987233460707, 11.717394431962816, -1.8210347073768762, 9.725892466400762, 11.738991840296478, -0.07299371361255469, 12.9046058431069, 11.706503288761823, 5.790776326724899, 3.269746549785832, 11.73803412429447, 3.767217425765342, 6.40864063021871, 11.703902101948572, 1.6549993120411772, 9.781209300012893, 11.489460800622611, 11.25426568574475, 0.0237300678805413, 11.752666866341762, 9.353412241776429, 3.297141532426252, 11.849792123128948, 7.671837483688062, 6.542887526868121, 11.525049630408187, 5.4618334699834525, 9.755439647937017, 11.772985402458158, 7.487647354580953, 12.786074554467504, 11.734700169686805, -1.7494019739488464, 3.1721469206439052, 11.761636428160925, -3.7104135801324483, 6.593301366872237, 11.70043742347071, -5.5294865780756135, 9.70532946704899, 11.70180774288701, 1.931343204254535, 1.1222852080822359, 5.723526849707963, 0.04902293445156168, 4.376917005982707, 5.8263101291806, -1.8456321296471567, 7.564758722681876, 5.780424860538279, -3.8076054685462224, 10.816824465441387, 5.904178510175076, 5.611068427163484, 0.9658049359003772, 5.809199386243266, 3.7647537810319185, 4.340991880949957, 5.80908016766058, 1.9493375611799155, 7.58308889441922, 5.827292244326821, 0.0016927136441423618, 10.769094804448347, 5.749018996232075, 9.339173243150912, 1.2216625170408375, 5.824630555570612, 7.455841646730365, 4.352358451186931, 5.8494236566947455, 5.687239940314255, 7.593986944099863, 5.817043016822287, 3.725171352758403, 10.793545203373391, 5.78506962445441, 13.11004354352292, 1.1069452601023184, 5.780182852766437, 11.256483526612504, 4.356011674989126, 5.716348542134483, 9.309877130674101, 7.631771946155636, 5.773792062286573, 7.4876625799877985, 10.834057725693006, 5.777554489670612, 1.8364308884162615, 0.9508954468388044, 10.618937024934066, -0.02315476583694566, 4.235313974980226, 10.615638181290024, -2.0081105888030994, 7.574258061830918, 10.577395994163334, -3.789183162244236, 10.88671639843637, 10.565374952381674, 5.600703006865361, 1.0247154287506348, 10.577372586854256, 4.021185801773836, 4.366944100640665, 10.489196460082544, 1.8257103864288486, 7.242195238733834, 10.618352635675176, -0.12524402681282826, 10.822289086794422, 10.633475145909909, 9.329897975949443, 1.1324976491292218, 10.536903531492568, 7.613551735685971, 4.372200019090549, 10.741376294655925, 5.388116149406586, 7.750806990096315, 10.448908910549738, 3.6673783973856566, 10.889330165675545, 10.572186082589845, 13.026938518343854, 1.0930370239248701, 10.599354827218553, 11.32671317026027, 4.251479642774508, 10.642235628883565, 9.47526275713967, 7.597320547772174, 10.497065878374958, 7.674792564408752, 10.755746472915359, 10.535539758188131, -0.032458022903323724, 2.21156121780363, 8.299771588196528, -1.812301669220365, 5.386562923551313, 8.36750162885406, -3.665316676928483, 8.525411861634778, 8.362862617581685, -5.619272808607286, 11.940046962365315, 8.364269039796735, 3.7224201464932056, 2.1129315072899106, 8.443616842071865, 1.9064162537533083, 5.347086255205378, 8.27574001808559, 0.021414816237183568, 8.641923369293714, 8.385232467114982, -1.8857214734633894, 11.894874775512365, 8.300287144097362, 7.505149455096341, 2.2294806244360332, 8.296275567728541, 5.536553190553641, 5.36218971196962, 8.378464580918502, 3.712850751397577, 8.564064063686422, 8.337688850134464, 1.7994505212332985, 11.877090846908485, 8.294886403444762, 11.215426895274812, 2.1585559499445828, 8.439219838571331, 9.316770838102473, 5.414187349637978, 8.390419764847497, 7.487140484697045, 8.672570000750166, 8.414256538538805, 5.678200280866573, 11.84533700902472, 8.364804829134231, 0.06955992415046941, 2.144305456855922, 13.30565335209285, -1.9272054670429644, 5.457873342349577, 13.239833585896662, -3.806005737700115, 8.6372491029157, 13.156942551801334, -5.585982913323571, 11.870604425277147, 13.20070192102494, 3.6939068680958975, 2.204467157347126, 13.268448227778615, 2.6790992009049, 4.63748297469882, 13.18389467963754, 0.09339585114574941, 8.641294386046651, 13.245081385572139, -1.8823673091877564, 11.790692899167253, 13.278156508402972, 7.507504221105307, 2.133950198700478, 13.290673467749883, 5.838683265785041, 6.483701397540552, 13.172808938383941, 2.652816479752299, 8.327471208574964, 13.236535337353697, 1.9672508759500444, 11.852613919399259, 13.255621022402883, 11.16409540987153, 2.1447557560931085, 13.242667457231526, 9.393663776588356, 5.510643258113351, 13.22030772441656, 7.418527177129892, 8.634174653407147, 13.271537199109043, 5.623312022572429, 11.817342312003722, 13.260627012673542]]},
 "stress": {"__ndarray__": [[6], "float64", [-0.030969889683712955, -0.030006988209573555, -0.019816397554313886, 6.288451516019027e-05, -0.0006297342982674487, 0.00041830077988864886]]},
 "unique_id": "bc88e7a3ff49c46aced0364854643412",
 "user": "lpan"},
"9": {
 "calculator": "vasp",
 "calculator_parameters": {"kpoints_generation": {"divisions": [2, 2, 1], "usershift": [0.0, 0.0, 0.0], "genvec1": [0.5, -0.0, 0.0], "genvec2": [0.0, 0.5, 0.0], "genvec3": [0.0, 0.0, 1.0], "shift": [0.0, 0.0, 0.0]}, "system": "PtSTe", "lcompat": false, "prec": "normal", "enmax": 520.0, "enaug": 368.792, "ediff": 1e-06, "ialgo": 68, "iwavpr": 10, "nbands": 448, "nelect": 704.0, "turbo": 0, "irestart": 0, "nreboot": 0, "nmin": 0, "eref": 0.0, "ismear": 0, "sigma": 0.05, "kspacing": 0.5, "kgamma": true, "lreal": true, "ropt": [-0.0005, -0.0005, -0.0005], "lmaxpaw": -100, "lmaxmix": 2, "nlspline": false, "istart": 0, "icharg": 2, "iniwav": 1, "ispin": 1, "lnoncollinear": false, "magmom": [1.0, 1.0, 1.0, 1.0, 1.0, 1.0, 1.0, 1.0, 1.0, 1.0, 1.0, 1.0, 1.0, 1.0, 1.0, 1.0, 1.0, 1.0, 1.0, 1.0, 1.0, 1.0, 1.0, 1.0, 1.0, 1.0, 1.0, 1.0, 1.0, 1.0, 1.0, 1.0, 1.0, 1.0, 1.0, 1.0, 1.0, 1.0, 1.0, 1.0, 1.0, 1.0, 1.0, 1.0, 1.0, 1.0, 1.0, 1.0, 1.0, 1.0, 1.0, 1.0, 1.0, 1.0, 1.0, 1.0, 1.0, 1.0, 1.0, 1.0, 1.0, 1.0, 1.0, 1.0, 1.0, 1.0, 1.0, 1.0, 1.0, 1.0, 1.0, 1.0, 1.0, 1.0, 1.0, 1.0, 1.0, 1.0, 1.0, 1.0, 1.0, 1.0, 1.0, 1.0, 1.0, 1.0, 1.0, 1.0, 1.0, 1.0, 1.0, 1.0, 1.0, 1.0, 1.0, 1.0], "nupdown": -1.0, "lsorbit": false, "saxis": [0.0, 0.0, 1.0], "lspiral": false, "qspiral": [0.0, 0.0, 0.0], "lzeroz": false, "lasph": false, "lmetagga": false, "nelm": 1, "nelmdl": -5, "nelmin": 2, "enini": 520.0, "ldiag": true, "lsubrot": false, "weimin": 0.0, "ebreak": 0.0, "deper": 0.3, "nrmm": 4, "time": 0.4, "amix": 0.4, "bmix": 1.0, "amin": 0.1, "amix_mag": 1.6, "bmix_mag": 1.0, "imix": 4, "mixfirst": false, "maxmix": -45, "wc": 100.0, "inimix": 1, "mixpre": 1, "mremove": 5, "ldipol": false, "lmono": false, "idipol": 0, "epsilon": 1.0, "dipol": [-100.0, -100.0, -100.0], "efield": 0.0, "ngx": 84, "ngy": 84, "ngz": 112, "ngxf": 168, "ngyf": 168, "ngzf": 224, "addgrid": false, "nsw": 0, "ibrion": -1, "mdalgo": 0, "isif": 4, "pstress": 0.0, "ediffg": 1e-05, "nfree": 1, "potim": 0.25, "smass": -3.0, "scalee": 1.0, "tebeg": 0.0001, "teend": 0.0001, "nblock": 1, "kblock": 1, "npaco": 256, "apaco": 16.0, "isym": 0, "symprec": 1e-05, "lorbit": 0, "rwigs": [-1.0, -1.0, -1.0], "nedos": 301, "emin": 10.0, "emax": -10.0, "efermi": 0.0, "nwrite": 2, "lwave": false, "ldownsample": false, "lcharg": true, "lpard": false, "lvtot": false, "lvhar": false, "lelf": false, "loptics": false, "stm": [0.0, 0.0, 0.0, 0.0, 0.0, 0.0, 0.0], "npar": 28, "nsim": 4, "nblk": -1, "lplane": true, "lscalapack": true, "lscaaware": false, "lscalu": false, "lasync": false, "lorbitalreal": false, "idiot": 3, "ispecial": 0, "lmusic": false, "pomass": [195.08, 32.066, 127.6], "darwinr": [0.0, 0.0, 0.0], "darwinv": [1.0, 1.0, 1.0], "lcorr": true, "gga_compat": true, "lberry": false, "icorelevel": 0, "ldau": false, "i_constrained_m": 0, "gga": "--", "voskown": 0, "lhfcalc": false, "precfock": "", "lsymgrad": false, "lhfone": false, "lrhfcalc": false, "lthomas": false, "lmodelhf": false, "encut4o": -1.0, "exxoep": 0, "fourorbit": 0, "aexx": 0.0, "hfalpha": 0.0, "mcalpha": 0.0, "aldax": 1.0, "aggax": 1.0, "aldac": 1.0, "aggac": 1.0, "nkredx": 1, "nkredy": 1, "nkredz": 1, "shiftred": false, "oddonly": false, "evenonly": false, "lmaxfock": 0, "nmaxfockae": 0, "lfockaedft": false, "hfscreen": 0.0, "hfscreenc": 0.0, "nbandsgwlow": 0, "luse_vdw": false, "zab_vdw": -0.8491, "param1": 0.1234, "param2": 1.0, "param3": 0.0, "model_gw": 0, "model_eps0": 24.00735401, "model_alpha": 1.0, "lepsilon": false, "lrpa": false, "lnabla": false, "lvel": false, "kinter": 0, "cshift": -0.1, "omegamax": -30.0, "deg_threshold": 0.002, "rtime": -0.1, "wplasmai": 0.0, "dfield": [0.0, 0.0, 0.0], "wplasma": [0.0, 0.0, 0.0, 0.0, 0.0, 0.0, 0.0, 0.0, 0.0], "nucind": false, "magpos": [0.0, 0.0, 0.0], "lnicsall": true, "orbitalmag": false, "lmagbloch": false, "lchimag": false, "lgauge": true, "magatom": 0, "magdipol": [0.0, 0.0, 0.0], "avecconst": [0.0, 0.0, 0.0], "ladder": false, "lrpaforce": false, "lfxc": false, "lhartree": true, "ibse": 0, "kpoint": [-1, 0, 0, 0], "ltcte": false, "ltete": false, "ltriplet": false, "lfxceps": false, "lfxheg": false, "naturalo": 2, "l2order": false, "lmp2lt": false, "lusew": false, "encutgw": -2.0, "encutgwsoft": -2.0, "encutlf": -1.0, "lmaxmp2": -1, "scissor": 0.0, "nomega": 0, "nomegar": 0, "nbandsgw": -1, "nbandso": -1, "nbandsv": -1, "nelmhf": 1, "dim": 3, "antires": 0, "omegamin": -30.0, "omegatl": -200.0, "omegagrid": 140, "selfenergy": false, "lspectral": false, "lspectralgw": false, "lsingles": false, "lfermigw": false, "oddonlygw": false, "evenonlygw": false, "nkredlfx": 1, "nkredlfy": 1, "nkredlfz": 1, "maxmem": 2800, "telescope": 0, "taupar": 1, "omegapar": -1, "lambda": 1.0, "ofield_kappa": 0.0, "ofield_k": [0.0, 0.0, 0.0], "ofield_q6_near": 0.0, "ofield_q6_far": 0.0, "ofield_a": 0.0},
 "cell": {"array": {"__ndarray__": [[3, 3], "float64", [14.95313196, 0.0, 0.0, -7.4765746, 12.94978717, 0.0, 8.981e-05, -5.185e-05, 19.83670261]]}, "__ase_objtype__": "cell"},
 "ctime": 23.64563416084245,
 "energy": -451.56510127,
 "forces": {"__ndarray__": [[96, 3], "float64", [0.83586814, 0.42627713, 0.69835285, -0.37217786, -1.04619121, 0.36550776, 2.7059889, -0.00363197, -0.61657625, -2.32816264, 1.31440253, -0.90093621, 0.83674853, 0.65973315, -2.51986813, -0.9771188, 1.25278621, -0.67026357, 1.13558733, 1.07012615, 0.21171242, 1.90475497, -1.51077426, -0.70177661, 0.55090291, -0.18415993, -0.04494705, 2.22894894, 0.90055946, -0.74373563, 0.68414414, -0.09221437, -0.86996269, 0.71392328, 0.50910202, -0.93819707, 0.05299357, 0.48809655, -0.08430925, 0.57382606, -1.38127357, 0.09458647, -1.04515316, -0.60253642, 0.45656823, -0.37108215, -0.0547019, 1.48420051, 2.08299996, -0.79472954, -0.12554064, -2.77597696, -5.11477351, -6.02303932, -11.3730351, -0.45353286, 6.73576652, -1.27705801, -0.95272453, -0.85852608, -0.9374548, -0.55555001, -1.49432194, 6.02435414, -10.20563171, 7.81812527, 1.19987277, -1.91180533, -1.92169086, -3.89882275, 5.88279587, -5.58559845, 0.95663488, 1.47237264, 0.092519, -1.1225387, -0.1241403, 0.92604794, 8.58799472, 0.53270572, -8.8161837, 7.88858062, 15.29105569, 11.05676731, -0.78406915, -0.02247104, 0.91448904, -0.83442889, -2.2048321, -0.06512268, -0.64985478, 0.51047223, 0.37562614, -0.13688313, -0.43344726, -0.21837141, -0.63783709, 0.19612052, -0.23783736, 0.20462152, -0.52616453, -0.46888497, -0.18699651, -0.24115481, -0.86670108, -0.48081215, 0.01502299, -0.81614776, -0.37952338, 0.13724734, -0.19996921, -0.70565707, 0.40017062, -0.71704727, -0.37489258, 0.09850359, -0.8923733, -0.24912991, -0.15461721, -0.08938036, -0.28029101, 0.30066011, -0.59279536, -0.20484758, -0.13654469, -1.22811694, -1.20107578, 0.50319953, -1.24836469, -0.02586687, -0.99136847, -0.523673, 1.48116296, 0.12241457, -1.65586953, 0.51848794, 0.18861358, -1.06984632, 0.5246241, 0.60904727, -1.17786053, 0.40807288, 0.20356923, -1.0023148, -0.15808654, 0.75098131, -1.49910843, 0.06832303, -0.13061529, -0.96028968, -0.75391904, 0.39555897, -0.73750615, 0.12260253, 0.19729739, -1.85693702, 0.27863702, -0.78121257, -1.03213087, -8.5453507, 10.84505237, -7.83404243, 12.68977522, 1.72498007, -6.39128067, 0.74858334, -0.18130298, -0.80278668, -0.03377447, -0.48461531, -0.37141554, 1.57287867, 0.08964799, -0.40431252, -7.241972, -16.40249523, -11.46450516, -0.94256495, 0.37863813, -1.11897325, -1.15885089, 0.18754575, -1.31379008, 0.7297042, 0.85475127, -0.97415604, 0.17493495, -0.08343457, -0.64891049, 0.58686409, 0.32079182, -0.99699432, -2.16511432, -1.11794375, 0.97921472, -0.44131898, 0.1008475, 0.12230903, -1.04915461, 1.06208627, 0.98757946, 0.90399299, -1.14191802, 1.57974883, 0.60255273, 0.89963101, 2.00896821, 0.11451055, -1.48156491, 1.05772563, -0.68162604, 0.00158316, 1.28086269, -1.30906515, -0.97126922, 0.7505314, -0.53067601, -0.56696983, 0.98848612, -0.29136517, 0.38111352, 0.25159887, -0.38162087, 0.34759417, -0.71427241, 0.54098756, 0.66215145, 0.59325508, -0.31448364, -0.24024786, 1.64421185, 0.93860941, -0.7048164, 0.63014514, -1.37580908, 0.20591682, 2.54198857, -0.06525984, -0.02255563, 0.38132594, -0.78336068, -0.73108989, 1.2892006, -0.59681826, 1.22617337, 1.46396102, 0.59500689, -0.67629576, 0.839519, -0.66470118, -0.98294281, 1.59798735, 1.79682133, -1.73130476, 1.05736452, 1.198028, 8.29919586, 6.51058319, -1.41904208, -0.55182291, 0.45434633, -0.39349998, 1.2342052, 1.35621601, 0.71265014, 0.94712897, 1.83959934, -10.28016547, -2.57813142, 9.07479655, 5.2685761, -3.82005517, 7.7315907, 0.23963133, 0.07627849, 1.27140412, 0.13610992, -0.41552932, 0.37624962, 1.47887642, -1.08505949, 0.7970388, 1.047465, 1.80216139, 1.04261704, 0.54113208, 0.50579772, 1.37686659]]},
 "free_energy": -451.58572101,
 "mtime": 23.64563416084245,
 "numbers": {"__ndarray__": [[96], "int64", [78, 78, 78, 78, 78, 78, 78, 78, 78, 78, 78, 78, 78, 78, 78, 78, 78, 78, 78, 78, 78, 78, 78, 78, 78, 78, 78, 78, 78, 78, 78, 78, 16, 16, 16, 16, 16, 16, 16, 16, 16, 16, 16, 16, 16, 16, 16, 16, 16, 16, 16, 16, 16, 16, 16, 16, 16, 16, 16, 16, 16, 16, 16, 16, 52, 52, 52, 52, 52, 52, 52, 52, 52, 52, 52, 52, 52, 52, 52, 52, 52, 52, 52, 52, 52, 52, 52, 52, 52, 52, 52, 52, 52, 52, 52, 52]]},
 "pbc": {"__ndarray__": [[3], "bool", [true, true, true]]},
 "positions": {"__ndarray__": [[96, 3], "float64", [13.040895382439848, 3.20855286210009, 6.877607362690283, -3.725830516752105, 6.494651887370352, 6.922609104598356, 9.22880821882718, 9.75391986781957, 6.964661128828321, -7.3874576500205515, 12.928455327176641, 7.00352737861912, 1.8364960352507373, 3.2225194178317396, 7.09442172874948, 0.0076601980073378656, 6.399022031285365, 7.003050107554324, -1.9264926271338143, 9.673027949754074, 6.929091739011304, 3.6252138173287483, 0.0533740926685289, 6.93952862172253, 5.570362192495191, 3.197737492480131, 6.963827987318702, 3.614870962604033, 6.399953954549262, 7.030947255902871, 1.8196231228840463, 9.728012028269566, 6.955994275090986, -0.03797626824385091, 12.93073855979541, 6.982239621213199, 9.31148255592556, 3.2435646900901567, 6.97424126435382, 7.447126652151278, 6.554487912154319, 6.930570366823854, 5.608153777354126, 9.772050664980135, 6.942035584198381, 3.6811973950050945, 12.91698414815874, 6.903885241004777, 3.650645239468949, 0.0448156496211478, 11.71793597394407, 1.8195610104481508, 3.2267906044801324, 11.767410892290696, -0.011832419874668381, 6.486081180916807, 11.686137342926187, -1.767879911433726, 9.74892391269873, 11.792046886730159, 7.529966924876622, 0.015351437761759299, 11.797742202416517, 5.605460381038979, 3.240563603746961, 11.769657993962356, 3.677088386115075, 6.552795581839913, 11.855281930576265, 1.929127808019729, 9.694023996465528, 11.719937497237417, 3.6694493131942876, 12.889716398955168, 11.770530610510171, 9.393615081148962, 3.2692142057733853, 11.729717586725226, 7.457067358343235, 6.359490343474009, 11.809503780128038, 5.586648028350704, 9.580707535616886, 11.767838174864915, -7.451821801773267, 12.947679734066064, 11.736963934188658, -1.8197550635032262, 3.329318570607524, 11.729851286100818, -3.6954894286408355, 6.450133652014235, 11.768275970891517, -5.602540017585308, 9.766284991443602, 11.76294287339482, 1.8932882308879433, 1.1048695641083983, 5.720925464527689, -0.0016046007738969882, 4.337567002743288, 5.777898458093869, -1.816725590586655, 7.531122330108288, 5.817682948848485, -3.758132238703088, 10.797979053032986, 5.845313293546929, 5.665850446285231, 1.077316705184989, 5.715284501406483, 3.7343853604958954, 4.228935835858404, 5.852018099029108, 1.898789520223403, 7.538966583678854, 5.848292171177872, -0.013786100473160439, 10.813523567455222, 5.704948785878568, 9.310193631371972, 1.0323083807310114, 5.781724561293286, 7.471126334313209, 4.341275570128579, 5.874178274615817, 5.622192938092383, 7.502141293590875, 5.89030333180046, 3.689753892348138, 10.866294357627002, 5.7472380570717485, 12.95708648971048, 1.030469355369073, 5.890790719583588, 11.109003156015664, 4.308697414161058, 5.820002256117647, 9.299340345915127, 7.529144352783568, 5.82794844244916, 7.384530278006475, 10.817583676152987, 5.818601189812302, 1.8321900200712302, 1.021462787392597, 10.643486928084203, -0.0033575642041980837, 4.277388592827344, 10.622392776895754, -1.8883925522289864, 7.569299778826877, 10.653142839813672, -3.7171498420521902, 10.772330859336606, 10.740412627643131, 5.596063007936408, 1.0488383936578918, 10.687221104695496, 4.89848550405195, 4.532826293401483, 10.656366105620771, 1.5599174404790908, 6.451981646279128, 10.70505509380999, -0.04238697901599204, 10.850602951550695, 10.609910531778413, 9.385370049844651, 1.1496826192386063, 10.603645307626069, 7.418469296235757, 4.280118947918964, 10.613989552936106, 4.86349115520239, 8.354790985181259, 10.710177723891995, 3.808577800297155, 10.800113522808461, 10.717236217781712, 13.17163482831801, 1.083005037248561, 10.7158680804027, 11.174629109446448, 4.258835776532244, 10.639497965556357, 9.343942243487836, 7.56286792011224, 10.637236383091793, 7.512253436225711, 10.816744309313943, 10.659149194996955, 0.06917817037036626, 2.213140196510678, 8.394589241369093, -1.8766012915190602, 5.338692044151737, 8.386116985684362, -3.6772772314358035, 8.566442120068729, 8.353961294019498, -5.638266655848276, 11.910991754889581, 8.375363112465429, 3.7004966271403816, 2.0838342876410287, 8.32707085832841, 1.814146444386354, 5.43528904237853, 8.384854379563235, 0.020902311166205934, 8.621505655722103, 8.30264929864416, -1.870376532886309, 11.960057396746995, 8.350973291505355, 7.488498586145775, 2.1766377191980935, 8.347238833871996, 5.612104233397969, 5.364268816938525, 8.32255582644735, 3.716185977150771, 8.624795647500916, 8.413652709311355, 1.7905102389313179, 11.8153068916595, 8.394993910102336, 11.219875037193244, 2.146258817268491, 8.246701664235891, 9.264022609188801, 5.496094554659225, 8.367401255138853, 7.506530029804731, 8.651696092385269, 8.2721033553961, 5.601815989658257, 11.915842072123981, 8.385138044410558, -0.03360799440755087, 2.1835442354911674, 13.249596814187253, -1.8062092151380593, 5.318405918217112, 13.251036165328635, -3.7658016504783776, 8.698804482447645, 13.210045206321277, -5.573758635478102, 11.988786760474966, 13.205473838204805, 3.6824467466414657, 2.1708952160752153, 13.221402313666582, 2.6970964259737706, 4.563069851769001, 13.29059828664699, 0.046240106878738384, 8.61816063378498, 13.292124522545805, -1.8469829231746773, 11.826542188499221, 13.177151390952298, 7.48058381750535, 2.0888252040690847, 13.205651178326136, 5.914932727359304, 6.469209812850642, 13.270311092520718, 2.6705053985692557, 8.2987831464586, 13.24040131232536, 1.8357824469415487, 11.924529610692, 13.2729406458187, 11.249880104387637, 2.234584555129818, 13.288241488009898, 9.321362968108938, 5.476402234284088, 13.309286840909925, 7.46141143228844, 8.595953360590254, 13.220457888255318, 5.559303021517462, 11.815705215696038, 13.205044373593296]]},
 "stress": {"__ndarray__": [[6], "float64", [-0.04896426577541032, -0.047058332178354555, -0.03688285518140548, -0.00010977673604560439, 0.0009915495953291096, -0.0007225942102574963]]},
 "unique_id": "b25dc692e72c47d69deaad2876593b23",
 "user": "lpan"},
"10": {
 "calculator": "vasp",
 "calculator_parameters": {"kpoints_generation": {"divisions": [3, 3, 1], "usershift": [0.0, 0.0, 0.0], "genvec1": [0.33333333, -0.0, 0.0], "genvec2": [0.0, 0.33333333, 0.0], "genvec3": [0.0, 0.0, 1.0], "shift": [0.0, 0.0, 0.0]}, "system": "PtSTe", "lcompat": false, "prec": "normal", "enmax": 520.0, "enaug": 368.792, "ediff": 1e-06, "ialgo": 68, "iwavpr": 10, "nbands": 448, "nelect": 704.0, "turbo": 0, "irestart": 0, "nreboot": 0, "nmin": 0, "eref": 0.0, "ismear": 0, "sigma": 0.05, "kspacing": 0.5, "kgamma": true, "lreal": true, "ropt": [-0.0005, -0.0005, -0.0005], "lmaxpaw": -100, "lmaxmix": 2, "nlspline": false, "istart": 0, "icharg": 2, "iniwav": 1, "ispin": 1, "lnoncollinear": false, "magmom": [1.0, 1.0, 1.0, 1.0, 1.0, 1.0, 1.0, 1.0, 1.0, 1.0, 1.0, 1.0, 1.0, 1.0, 1.0, 1.0, 1.0, 1.0, 1.0, 1.0, 1.0, 1.0, 1.0, 1.0, 1.0, 1.0, 1.0, 1.0, 1.0, 1.0, 1.0, 1.0, 1.0, 1.0, 1.0, 1.0, 1.0, 1.0, 1.0, 1.0, 1.0, 1.0, 1.0, 1.0, 1.0, 1.0, 1.0, 1.0, 1.0, 1.0, 1.0, 1.0, 1.0, 1.0, 1.0, 1.0, 1.0, 1.0, 1.0, 1.0, 1.0, 1.0, 1.0, 1.0, 1.0, 1.0, 1.0, 1.0, 1.0, 1.0, 1.0, 1.0, 1.0, 1.0, 1.0, 1.0, 1.0, 1.0, 1.0, 1.0, 1.0, 1.0, 1.0, 1.0, 1.0, 1.0, 1.0, 1.0, 1.0, 1.0, 1.0, 1.0, 1.0, 1.0, 1.0, 1.0], "nupdown": -1.0, "lsorbit": false, "saxis": [0.0, 0.0, 1.0], "lspiral": false, "qspiral": [0.0, 0.0, 0.0], "lzeroz": false, "lasph": false, "lmetagga": false, "nelm": 1, "nelmdl": -5, "nelmin": 2, "enini": 520.0, "ldiag": true, "lsubrot": false, "weimin": 0.0, "ebreak": 0.0, "deper": 0.3, "nrmm": 4, "time": 0.4, "amix": 0.4, "bmix": 1.0, "amin": 0.1, "amix_mag": 1.6, "bmix_mag": 1.0, "imix": 4, "mixfirst": false, "maxmix": -45, "wc": 100.0, "inimix": 1, "mixpre": 1, "mremove": 5, "ldipol": false, "lmono": false, "idipol": 0, "epsilon": 1.0, "dipol": [-100.0, -100.0, -100.0], "efield": 0.0, "ngx": 84, "ngy": 84, "ngz": 112, "ngxf": 168, "ngyf": 168, "ngzf": 224, "addgrid": false, "nsw": 0, "ibrion": -1, "mdalgo": 0, "isif": 4, "pstress": 0.0, "ediffg": 1e-05, "nfree": 1, "potim": 0.25, "smass": -3.0, "scalee": 1.0, "tebeg": 0.0001, "teend": 0.0001, "nblock": 1, "kblock": 1, "npaco": 256, "apaco": 16.0, "isym": 0, "symprec": 1e-05, "lorbit": 0, "rwigs": [-1.0, -1.0, -1.0], "nedos": 301, "emin": 10.0, "emax": -10.0, "efermi": 0.0, "nwrite": 2, "lwave": false, "ldownsample": false, "lcharg": true, "lpard": false, "lvtot": false, "lvhar": false, "lelf": false, "loptics": false, "stm": [0.0, 0.0, 0.0, 0.0, 0.0, 0.0, 0.0], "npar": 56, "nsim": 4, "nblk": -1, "lplane": true, "lscalapack": true, "lscaaware": false, "lscalu": false, "lasync": false, "lorbitalreal": false, "idiot": 3, "ispecial": 0, "lmusic": false, "pomass": [195.08, 32.066, 127.6], "darwinr": [0.0, 0.0, 0.0], "darwinv": [1.0, 1.0, 1.0], "lcorr": true, "gga_compat": true, "lberry": false, "icorelevel": 0, "ldau": false, "i_constrained_m": 0, "gga": "--", "voskown": 0, "lhfcalc": false, "precfock": "", "lsymgrad": false, "lhfone": false, "lrhfcalc": false, "lthomas": false, "lmodelhf": false, "encut4o": -1.0, "exxoep": 0, "fourorbit": 0, "aexx": 0.0, "hfalpha": 0.0, "mcalpha": 0.0, "aldax": 1.0, "aggax": 1.0, "aldac": 1.0, "aggac": 1.0, "nkredx": 1, "nkredy": 1, "nkredz": 1, "shiftred": false, "oddonly": false, "evenonly": false, "lmaxfock": 0, "nmaxfockae": 0, "lfockaedft": false, "hfscreen": 0.0, "hfscreenc": 0.0, "nbandsgwlow": 0, "luse_vdw": false, "zab_vdw": -0.8491, "param1": 0.1234, "param2": 1.0, "param3": 0.0, "model_gw": 0, "model_eps0": 24.00735401, "model_alpha": 1.0, "lepsilon": false, "lrpa": false, "lnabla": false, "lvel": false, "kinter": 0, "cshift": -0.1, "omegamax": -30.0, "deg_threshold": 0.002, "rtime": -0.1, "wplasmai": 0.0, "dfield": [0.0, 0.0, 0.0], "wplasma": [0.0, 0.0, 0.0, 0.0, 0.0, 0.0, 0.0, 0.0, 0.0], "nucind": false, "magpos": [0.0, 0.0, 0.0], "lnicsall": true, "orbitalmag": false, "lmagbloch": false, "lchimag": false, "lgauge": true, "magatom": 0, "magdipol": [0.0, 0.0, 0.0], "avecconst": [0.0, 0.0, 0.0], "ladder": false, "lrpaforce": false, "lfxc": false, "lhartree": true, "ibse": 0, "kpoint": [-1, 0, 0, 0], "ltcte": false, "ltete": false, "ltriplet": false, "lfxceps": false, "lfxheg": false, "naturalo": 2, "l2order": false, "lmp2lt": false, "lusew": false, "encutgw": -2.0, "encutgwsoft": -2.0, "encutlf": -1.0, "lmaxmp2": -1, "scissor": 0.0, "nomega": 0, "nomegar": 0, "nbandsgw": -1, "nbandso": -1, "nbandsv": -1, "nelmhf": 1, "dim": 3, "antires": 0, "omegamin": -30.0, "omegatl": -200.0, "omegagrid": 140, "selfenergy": false, "lspectral": false, "lspectralgw": false, "lsingles": false, "lfermigw": false, "oddonlygw": false, "evenonlygw": false, "nkredlfx": 1, "nkredlfy": 1, "nkredlfz": 1, "maxmem": 2800, "telescope": 0, "taupar": 1, "omegapar": -1, "lambda": 1.0, "ofield_kappa": 0.0, "ofield_k": [0.0, 0.0, 0.0], "ofield_q6_near": 0.0, "ofield_q6_far": 0.0, "ofield_a": 0.0},
 "cell": {"array": {"__ndarray__": [[3, 3], "float64", [14.95313196, 0.0, 0.0, -7.4765746, 12.94978717, 0.0, 8.981e-05, -5.185e-05, 19.83670261]]}, "__ase_objtype__": "cell"},
 "ctime": 23.645634161460894,
 "energy": -447.29139341,
 "forces": {"__ndarray__": [[96, 3], "float64", [-1.26254986, 0.21694038, 0.42961984, 1.48057364, 0.58402158, -1.13188321, -0.64750218, -0.30482212, -1.71471014, 0.72263558, -0.95787311, -1.7254926, -0.26350987, 0.35001314, 1.16071415, 0.36112967, 0.14328838, -0.68187149, -0.1678111, 0.30999863, 0.17366394, -0.09629297, -0.99421705, 0.01734502, -1.23073164, -1.53429686, 1.00708611, 0.30795713, -0.94737934, -0.75939828, 0.66707708, 1.20643317, -1.79925995, 0.44665025, -0.48547585, -0.22629634, 0.45755489, -0.25722266, -0.46400351, -0.7982894, 0.42469125, -1.42387237, 0.76083032, 0.2151183, -0.77611623, 0.47623691, 0.24548453, -0.99686613, 0.95545239, -0.59586774, -1.45901831, 0.3203179, -1.20668985, 0.39428226, -1.38252323, 0.26521599, -0.36809523, -1.05218844, -0.25937763, -1.69127239, -0.33563711, -0.53777464, -0.20554384, -0.55809295, -1.65662296, 0.42686157, -1.78748322, -2.27018528, -4.27014523, -0.5494906, 0.97362627, -0.91209159, -0.44633018, 1.36329624, -1.40614249, 0.71122807, -0.665322, -1.00758656, 0.67280527, 0.9300816, -0.18311044, 1.09793897, 0.37030158, 0.77497416, 0.26779514, 0.85711932, 0.24633491, -0.46142711, 0.68128666, 0.9787549, -0.50666601, 0.32625853, 1.03256324, 0.98787394, 0.43941432, 0.21052889, -0.8178872, -0.09025359, -1.28287715, -0.03689621, -0.08007139, -0.85603516, 0.06723073, -0.64714338, -0.38675367, -0.46240853, 0.2432943, 0.07172736, 0.02978217, -0.40620367, -0.6846977, -0.99030232, 0.77213666, -1.35286767, 0.23136888, 0.37546459, -1.04236582, 0.52266867, 0.2448612, -0.6133926, 1.1211081, -0.33813875, -0.81930893, 1.12006895, 1.19571004, -1.87772243, -0.4542373, -0.10990613, -0.44964823, 0.33001416, -0.09458732, -0.44418872, -0.67358053, 0.56801541, -0.69434711, 0.26657178, -0.08033837, -0.25937515, 0.02143888, 0.15952797, -0.32405146, -0.17161285, 0.08900318, -0.97866943, 0.18110724, -0.59281833, 0.07007736, -3.56124187, -1.9880873, -0.33180079, 0.82259812, -0.53381944, -0.74493627, 0.70372178, 0.855711, -1.00767256, 0.36815432, 0.06673935, -0.03024174, -4.20476398, 2.80934105, 5.37350526, 4.29733262, 2.50917397, 5.68220363, 0.06087984, 0.36252529, -0.33353207, -0.03189055, 0.0845587, -0.89452551, 4.65133625, -2.04490009, -0.14699245, -0.27200217, -3.26505954, 5.33691897, -0.10698827, 3.0828824, 0.31046113, 0.23835762, -0.04370364, -1.21388989, -0.84756482, -0.04501585, -1.23484463, -0.28276372, -1.20233003, -0.79365683, -0.70452355, 0.62138748, -1.39536086, -0.28385477, 1.24797615, 0.75713009, -1.1504591, -1.15554643, 0.78980182, 0.79341952, 0.24299571, 1.02589836, 2.16302552, 0.34073981, 1.63124371, 0.24812007, 0.16512833, 0.65315936, 0.67503121, -0.27404347, -7.52670299, -1.7094755, -0.65850191, 2.37678089, -1.00426439, -0.66492799, 1.37181453, 0.32415504, -0.84217533, 1.86894385, -0.48695005, 0.77766276, -6.62341612, 0.15241722, 0.50586461, -5.9826907, -0.6916514, 0.43326208, 1.09361998, 0.7965837, 0.50899584, 0.0372388, 0.36060167, -0.68721223, 2.70932157, 0.06551575, 0.2918337, 1.68223738, -1.16502758, 0.14877881, 1.67197746, -0.13544575, -1.0041703, 1.07978605, -0.69805732, -0.69553796, 0.67814776, -0.06672729, -0.37240358, 0.62584869, -0.69062149, -0.42665677, 1.0137602, 0.38068588, -8.43787711, 0.05020221, -0.34687661, 9.50798147, 1.98144165, -14.03464559, 7.51729511, 1.29060113, -0.16452005, 1.44566999, 0.76445666, -0.26288283, -0.50021652, 1.25505826, -4.22801927, -2.47513675, 3.68176618, 14.35627963, -7.63683298, 2.91612848, -0.5579302, 0.37306506, 1.69551654, 0.37535234, -0.40304841, 1.91545896, 0.91680715, 0.532136, 1.0656087, 4.90623458, 3.20993939, 0.68846764, 0.60057243, -0.72245568, 1.46030138]]},
 "free_energy": -447.31470219,
 "mtime": 23.645634161460894,
 "numbers": {"__ndarray__": [[96], "int64", [78, 78, 78, 78, 78, 78, 78, 78, 78, 78, 78, 78, 78, 78, 78, 78, 78, 78, 78, 78, 78, 78, 78, 78, 78, 78, 78, 78, 78, 78, 78, 78, 16, 16, 16, 16, 16, 16, 16, 16, 16, 16, 16, 16, 16, 16, 16, 16, 16, 16, 16, 16, 16, 16, 16, 16, 16, 16, 16, 16, 16, 16, 16, 16, 52, 52, 52, 52, 52, 52, 52, 52, 52, 52, 52, 52, 52, 52, 52, 52, 52, 52, 52, 52, 52, 52, 52, 52, 52, 52, 52, 52, 52, 52, 52, 52]]},
 "pbc": {"__ndarray__": [[3], "bool", [true, true, true]]},
 "positions": {"__ndarray__": [[96, 3], "float64", [-1.7876485642050903, 3.21965781072784, 7.03077487495719, 11.15294453668975, 6.426509825902231, 7.030258922322304, -5.593816883817112, 9.710252362653286, 7.081285467547086, 14.911234698381435, 0.0644167533909554, 7.0429345752900945, 1.9269632537036845, 3.205258726507314, 6.9151881941519555, -0.028713357889417108, 6.475287651247162, 7.033507182374692, -1.8580197230004234, 9.672087467072384, 7.00508535324211, 3.736616662942171, 0.0469704721044228, 7.019795260062555, 5.648498047703706, 3.2631948090769596, 7.002892802502626, 3.739498423570568, 6.487670780813558, 7.023910979120078, 1.8524763006128044, 9.641593584660063, 7.097507129473439, 7.44502323012129, 0.040001454936338894, 6.954836010025589, 9.34223919016573, 3.236765113046455, 7.036139512811038, 7.491578293339065, 6.435787263362368, 7.098572955504674, 5.585083219404103, 9.702821111355485, 7.037836939453376, 3.691177476011875, 12.930183048568686, 7.068072239938565, -3.7683262064862646, 12.913079479487028, 11.728254629907738, 1.8971040317534527, 3.3247704886978524, 11.675394974994768, 0.0671452248861493, 6.348284455562372, 11.828089381904425, -1.838514443046815, 9.710966877191735, 11.808815644914498, 7.462641941000606, 0.03385572832850071, 11.766874309485095, 5.677820951892524, 3.3741207664364437, 11.700716922610486, 3.8217293202306633, 6.556931634964239, 11.797857652025707, 1.889174443515969, 9.693527986142557, 11.732744072442435, 3.7480653538789848, 12.86646906550939, 11.821992769724268, 9.31047204144612, 3.292615519687065, 11.724929800183277, 7.463662525895447, 6.403841137969121, 11.720019621186223, 5.522991426986878, 9.691856679985811, 11.586649138124097, 7.484714129812891, 12.89863286326784, 11.714156685362813, 13.101551828208882, 3.165672011028632, 11.668683028299649, -3.722541120265045, 6.478017284488036, 11.710606312329674, -5.574531893616905, 9.723362759565884, 11.725950200165535, 1.9603463158481889, 1.0928909194326122, 5.904577426264564, 0.012313109566138094, 4.315334337235583, 5.858966300852313, -1.8869584415923994, 7.566461211683644, 5.837434948738341, -3.690882836736098, 10.763982804962097, 5.825725541554684, 5.584015294213297, 1.1818047568877157, 5.824139398813988, 3.854801091100197, 4.266020585745768, 5.880184629799099, 1.84477305118997, 7.480027851168563, 5.889292255068429, -0.019161663117090305, 10.727018194453924, 5.860356853705273, 9.225278679711916, 1.1389244572995971, 5.84626228139979, 7.428400248547822, 4.230515336777011, 5.945221242976245, 5.683677020723773, 7.541044802488798, 5.834150189153151, 3.6469418891144545, 10.792684768365767, 5.854180894714676, 13.101858354009783, 1.0358452548531625, 5.8700028470834384, 11.210926648965515, 4.288142337265577, 5.823529023474679, 9.295441651935676, 7.491641590038036, 5.846925620735068, 7.459837411856305, 10.781137796951112, 5.916995202098424, 1.8408881242676305, 1.0884696989608453, 10.475412133805882, 0.015288241008274193, 4.282623845993753, 10.65559703666058, -2.0398744063738135, 7.685502173426242, 10.577053811043312, -3.769437799587152, 10.697891623590563, 10.631439305121045, 5.546382668536198, 0.9762133698606816, 10.499527613168858, 5.598814994667567, 5.387470562944761, 10.55167969289973, 1.7495798937365465, 5.4073080875993895, 10.549887446818916, -0.050410682518278516, 10.790999335772979, 10.567584364318376, 9.353393574108438, 1.0646736592410153, 10.684605833823394, 7.387649876495139, 4.35888433935408, 10.566571303916085, 3.650408443413916, 8.522315590705633, 10.484347378129529, 3.7463669572503395, 10.74208389830182, 10.547460029520533, 13.041810660425798, 0.9989919609862572, 10.680487337627504, 11.305255672431498, 4.328566963879654, 10.658480896486024, 9.450848677356374, 7.694273898866988, 10.555016027911707, 7.571889329759157, 10.742465243806334, 10.656389116195799, 0.07714327112955979, 2.1238451368496505, 8.41801301491206, -1.8270857381107686, 5.469047371046537, 8.416612940441846, -3.775937248439714, 8.594305907416443, 8.407601919914228, -5.757333873462316, 11.86039966868746, 8.370460074681315, 3.7290755697027014, 2.1794756416718575, 8.455271499956318, 1.8842246802088982, 5.427273337803714, 8.451733028944746, 0.059302146669520696, 8.636182741320134, 8.38038179822576, -1.813547922198886, 11.906805054771642, 8.338799308746573, 7.465566069980713, 2.1856048069412437, 8.344324623891561, 5.561275838689591, 5.353872045543992, 8.434942450387538, 3.772631025862572, 8.561540297598643, 8.380370888039323, 1.8468538339341274, 11.840418393086285, 8.37543115235538, 11.177152627420575, 2.124660546583835, 8.482233347776804, 9.342958240764816, 5.394936472430866, 8.334218220645818, 7.453179086564608, 8.598515286707194, 8.388101449413465, 5.656939682055851, 11.85914722454678, 8.34778295462459, 0.046345662946425774, 2.2330691186457137, 13.15965522088325, -1.8536239983626885, 5.444604076232443, 13.242778542766143, -3.733882119675621, 8.640191191458364, 13.29547355304745, -5.554930417009755, 11.941600785964551, 13.227667934552976, 3.768488539430648, 2.0868959496349384, 13.154249322687972, 3.7279691441801797, 4.403051342704229, 13.363467620216722, 0.03431670207507784, 8.578354515085886, 13.153791491591734, -1.828353505213745, 11.74592518498717, 13.293818378581674, 7.4626028644024185, 2.2309883223871485, 13.16901159840331, 5.4863199452301465, 7.442497885892154, 13.243703329841821, 1.9492994269280668, 7.5416771341065845, 13.169014772275728, 1.8581454348982362, 11.816338939689834, 13.170265079641235, 11.157229806437984, 2.2040256271520984, 13.147345555078616, 9.268908707074468, 5.37769572527619, 13.207810006671181, 7.534337446374087, 8.675218610055769, 13.12493285826768, 5.62125146932643, 11.869343291441169, 13.183127594347612]]},
 "stress": {"__ndarray__": [[6], "float64", [-0.0499782015605854, -0.04545737714212438, -0.03582767886809998, 0.0006392217166972656, 0.0014541759876864633, 0.0011689290529435243]]},
 "unique_id": "fb4713d05c3e83032270922e34e6bc74",
 "user": "lpan"},
"11": {
 "calculator": "vasp",
 "calculator_parameters": {"kpoints_generation": {"divisions": [3, 3, 1], "usershift": [0.0, 0.0, 0.0], "genvec1": [0.33333333, -0.0, 0.0], "genvec2": [0.0, 0.33333333, 0.0], "genvec3": [0.0, 0.0, 1.0], "shift": [0.0, 0.0, 0.0]}, "system": "PtSTe", "lcompat": false, "prec": "normal", "enmax": 520.0, "enaug": 368.792, "ediff": 1e-06, "ialgo": 68, "iwavpr": 10, "nbands": 448, "nelect": 704.0, "turbo": 0, "irestart": 0, "nreboot": 0, "nmin": 0, "eref": 0.0, "ismear": 0, "sigma": 0.05, "kspacing": 0.5, "kgamma": true, "lreal": true, "ropt": [-0.0005, -0.0005, -0.0005], "lmaxpaw": -100, "lmaxmix": 2, "nlspline": false, "istart": 0, "icharg": 2, "iniwav": 1, "ispin": 1, "lnoncollinear": false, "magmom": [1.0, 1.0, 1.0, 1.0, 1.0, 1.0, 1.0, 1.0, 1.0, 1.0, 1.0, 1.0, 1.0, 1.0, 1.0, 1.0, 1.0, 1.0, 1.0, 1.0, 1.0, 1.0, 1.0, 1.0, 1.0, 1.0, 1.0, 1.0, 1.0, 1.0, 1.0, 1.0, 1.0, 1.0, 1.0, 1.0, 1.0, 1.0, 1.0, 1.0, 1.0, 1.0, 1.0, 1.0, 1.0, 1.0, 1.0, 1.0, 1.0, 1.0, 1.0, 1.0, 1.0, 1.0, 1.0, 1.0, 1.0, 1.0, 1.0, 1.0, 1.0, 1.0, 1.0, 1.0, 1.0, 1.0, 1.0, 1.0, 1.0, 1.0, 1.0, 1.0, 1.0, 1.0, 1.0, 1.0, 1.0, 1.0, 1.0, 1.0, 1.0, 1.0, 1.0, 1.0, 1.0, 1.0, 1.0, 1.0, 1.0, 1.0, 1.0, 1.0, 1.0, 1.0, 1.0, 1.0], "nupdown": -1.0, "lsorbit": false, "saxis": [0.0, 0.0, 1.0], "lspiral": false, "qspiral": [0.0, 0.0, 0.0], "lzeroz": false, "lasph": false, "lmetagga": false, "nelm": 1, "nelmdl": -5, "nelmin": 2, "enini": 520.0, "ldiag": true, "lsubrot": false, "weimin": 0.0, "ebreak": 0.0, "deper": 0.3, "nrmm": 4, "time": 0.4, "amix": 0.4, "bmix": 1.0, "amin": 0.1, "amix_mag": 1.6, "bmix_mag": 1.0, "imix": 4, "mixfirst": false, "maxmix": -45, "wc": 100.0, "inimix": 1, "mixpre": 1, "mremove": 5, "ldipol": false, "lmono": false, "idipol": 0, "epsilon": 1.0, "dipol": [-100.0, -100.0, -100.0], "efield": 0.0, "ngx": 84, "ngy": 84, "ngz": 112, "ngxf": 168, "ngyf": 168, "ngzf": 224, "addgrid": false, "nsw": 0, "ibrion": -1, "mdalgo": 0, "isif": 4, "pstress": 0.0, "ediffg": 1e-05, "nfree": 1, "potim": 0.25, "smass": -3.0, "scalee": 1.0, "tebeg": 0.0001, "teend": 0.0001, "nblock": 1, "kblock": 1, "npaco": 256, "apaco": 16.0, "isym": 0, "symprec": 1e-05, "lorbit": 0, "rwigs": [-1.0, -1.0, -1.0], "nedos": 301, "emin": 10.0, "emax": -10.0, "efermi": 0.0, "nwrite": 2, "lwave": false, "ldownsample": false, "lcharg": true, "lpard": false, "lvtot": false, "lvhar": false, "lelf": false, "loptics": false, "stm": [0.0, 0.0, 0.0, 0.0, 0.0, 0.0, 0.0], "npar": 56, "nsim": 4, "nblk": -1, "lplane": true, "lscalapack": true, "lscaaware": false, "lscalu": false, "lasync": false, "lorbitalreal": false, "idiot": 3, "ispecial": 0, "lmusic": false, "pomass": [195.08, 32.066, 127.6], "darwinr": [0.0, 0.0, 0.0], "darwinv": [1.0, 1.0, 1.0], "lcorr": true, "gga_compat": true, "lberry": false, "icorelevel": 0, "ldau": false, "i_constrained_m": 0, "gga": "--", "voskown": 0, "lhfcalc": false, "precfock": "", "lsymgrad": false, "lhfone": false, "lrhfcalc": false, "lthomas": false, "lmodelhf": false, "encut4o": -1.0, "exxoep": 0, "fourorbit": 0, "aexx": 0.0, "hfalpha": 0.0, "mcalpha": 0.0, "aldax": 1.0, "aggax": 1.0, "aldac": 1.0, "aggac": 1.0, "nkredx": 1, "nkredy": 1, "nkredz": 1, "shiftred": false, "oddonly": false, "evenonly": false, "lmaxfock": 0, "nmaxfockae": 0, "lfockaedft": false, "hfscreen": 0.0, "hfscreenc": 0.0, "nbandsgwlow": 0, "luse_vdw": false, "zab_vdw": -0.8491, "param1": 0.1234, "param2": 1.0, "param3": 0.0, "model_gw": 0, "model_eps0": 24.00735401, "model_alpha": 1.0, "lepsilon": false, "lrpa": false, "lnabla": false, "lvel": false, "kinter": 0, "cshift": -0.1, "omegamax": -30.0, "deg_threshold": 0.002, "rtime": -0.1, "wplasmai": 0.0, "dfield": [0.0, 0.0, 0.0], "wplasma": [0.0, 0.0, 0.0, 0.0, 0.0, 0.0, 0.0, 0.0, 0.0], "nucind": false, "magpos": [0.0, 0.0, 0.0], "lnicsall": true, "orbitalmag": false, "lmagbloch": false, "lchimag": false, "lgauge": true, "magatom": 0, "magdipol": [0.0, 0.0, 0.0], "avecconst": [0.0, 0.0, 0.0], "ladder": false, "lrpaforce": false, "lfxc": false, "lhartree": true, "ibse": 0, "kpoint": [-1, 0, 0, 0], "ltcte": false, "ltete": false, "ltriplet": false, "lfxceps": false, "lfxheg": false, "naturalo": 2, "l2order": false, "lmp2lt": false, "lusew": false, "encutgw": -2.0, "encutgwsoft": -2.0, "encutlf": -1.0, "lmaxmp2": -1, "scissor": 0.0, "nomega": 0, "nomegar": 0, "nbandsgw": -1, "nbandso": -1, "nbandsv": -1, "nelmhf": 1, "dim": 3, "antires": 0, "omegamin": -30.0, "omegatl": -200.0, "omegagrid": 140, "selfenergy": false, "lspectral": false, "lspectralgw": false, "lsingles": false, "lfermigw": false, "oddonlygw": false, "evenonlygw": false, "nkredlfx": 1, "nkredlfy": 1, "nkredlfz": 1, "maxmem": 2800, "telescope": 0, "taupar": 1, "omegapar": -1, "lambda": 1.0, "ofield_kappa": 0.0, "ofield_k": [0.0, 0.0, 0.0], "ofield_q6_near": 0.0, "ofield_q6_far": 0.0, "ofield_a": 0.0},
 "cell": {"array": {"__ndarray__": [[3, 3], "float64", [14.95313196, 0.0, 0.0, -7.4765746, 12.94978717, 0.0, 8.981e-05, -5.185e-05, 19.83670261]]}, "__ase_objtype__": "cell"},
 "ctime": 23.645634162115762,
 "energy": -468.60647713,
 "forces": {"__ndarray__": [[96, 3], "float64", [-0.34665757, -0.41974759, -0.71918061, -2.82738129, 0.32403297, -0.08128499, 1.15520489, 0.16638869, 0.1585996, 0.34316259, -0.14300572, -0.28961773, -0.15948848, -0.1694207, -0.32405888, 3.19560335, 0.34689902, -1.34678588, 1.16333877, 0.42375894, -1.14436912, -1.24758507, -1.12807125, 0.03063878, 1.01104277, 1.56438425, 0.49112071, -0.34714938, -1.25171862, -1.08835767, -0.86700383, -0.08996205, -0.53186007, 0.02353704, -0.14827801, 0.38961495, -0.47559508, 0.45146585, 0.16150011, -1.45420451, 0.54301983, -0.93470538, 3.27438784, 0.60372871, -0.65624976, 0.5124315, -0.10528793, 0.55718129, 1.00007318, 0.26320574, -0.38122347, -1.79709192, 2.62546107, -2.35355057, 1.23447822, -2.31317101, -1.36741652, -0.20765929, -0.46195602, 0.12875198, 1.09100086, 1.64702456, -0.33184626, 0.46505712, 1.58396476, -0.73645535, -0.42167291, -0.02548855, 0.73910192, -0.197886, 0.19993766, -0.18185385, 0.31663093, -0.98811548, -0.85485016, 0.54989381, 1.38636045, 0.41397892, -0.63324488, -0.48235158, -0.55765434, -0.11461737, 1.0906116, -0.83207534, 1.57818272, -1.65559229, -1.27852956, -1.64131882, 0.42859454, 0.23761128, -0.20341482, -0.64029826, -0.34013026, -1.51378239, 0.31026758, -0.17522362, -0.62586842, 0.03606781, -0.99786691, -0.79872781, 0.20277444, -0.77770487, 0.09668841, 0.50906523, -1.34371788, -0.30003728, -0.09939042, -0.24410085, 0.94249948, 0.20048381, -1.55178649, -0.48306457, 0.46439599, -1.05724074, -0.22365038, 0.47248872, -0.2879393, -0.6451456, -0.08262717, -0.55492379, -0.15964193, -0.13686356, -0.73372434, -0.70519485, 0.04644115, -0.60328872, -0.04674304, 0.01881527, -0.29556616, -0.44757658, 0.20017054, -1.66313084, 0.17981721, -0.29681172, -0.34199481, 0.9595594, 0.26570427, -0.62316322, 0.36324947, -0.15131636, -0.85770869, 0.06018309, 0.08000763, -0.94713388, 0.17386441, -0.69296105, 0.26703138, 1.53423238, 0.84802561, -0.4682842, -0.53570949, 0.68015779, 0.06975051, 0.00051963, 0.09218894, -1.41176809, -0.64236116, -0.25231275, 0.04425468, 0.64680075, -0.52447301, 0.83344702, -0.78000626, -0.69287563, 0.96744873, 0.9587521, -1.62893331, -1.60780822, -0.16029232, -0.16034612, -0.86637324, -0.11230095, 0.13108335, -0.934426, -0.01705193, 0.39801666, 0.26351027, -0.21990576, -0.75901146, -0.09314104, -0.49505671, 1.38855835, -0.80158768, -0.44784059, 0.02827783, -0.33268382, 0.1222658, 0.03349911, -0.19747849, 0.39380366, -0.02954698, 0.00258346, 0.24322866, 0.09436642, 0.42676093, -0.86518859, -1.3250509, 2.28839946, -1.62907334, -1.06571306, 0.27910423, -0.29377993, 0.67563951, 0.52988807, 0.50004374, -0.07681556, 1.87408673, -0.30845285, 0.35915687, 0.90479839, 0.32473691, 0.83307192, 0.88317237, 1.34030449, 0.21214735, 0.59702105, -0.0777536, 0.07099304, 0.45597474, 0.63557581, -0.9886422, 0.56725687, -0.81682424, -1.05008402, 2.56109972, -0.67560013, 0.00764028, 0.37418236, 0.48356149, 0.25402678, 0.59352778, 1.66772328, -0.55592618, 1.35092313, -0.67784893, -0.62164929, 0.53277867, -1.06148677, 0.24045829, 0.32926214, 0.27945215, 0.16414584, 1.90174453, 0.04539692, -0.01033302, 0.57609375, 0.68195167, -0.30135851, 0.8668837, -0.42395041, 0.18101844, 0.95259022, 1.30706823, -1.6402167, 0.78910053, 0.06999499, 1.56199053, 1.53378043, -0.12651696, 1.44845067, -0.03833209, -1.44339954, 0.20857064, 1.56791314, -0.18143511, -0.00719116, 1.09174857, -1.26208182, -0.81166661, 1.89879752, 1.2151743, -0.75136052, 1.68065837, -0.28891098, -0.4947014, 1.18500758, -0.13329556, 0.14212575, 0.52932479, 0.06731888, -0.62302943, 0.33601323, 0.66628573, 0.05635781, -0.4413071, -0.30655062, -0.71181575, 1.36744227]]},
 "free_energy": -468.62405032,
 "mtime": 23.645634162115762,
 "numbers": {"__ndarray__": [[96], "int64", [78, 78, 78, 78, 78, 78, 78, 78, 78, 78, 78, 78, 78, 78, 78, 78, 78, 78, 78, 78, 78, 78, 78, 78, 78, 78, 78, 78, 78, 78, 78, 78, 16, 16, 16, 16, 16, 16, 16, 16, 16, 16, 16, 16, 16, 16, 16, 16, 16, 16, 16, 16, 16, 16, 16, 16, 16, 16, 16, 16, 16, 16, 16, 16, 52, 52, 52, 52, 52, 52, 52, 52, 52, 52, 52, 52, 52, 52, 52, 52, 52, 52, 52, 52, 52, 52, 52, 52, 52, 52, 52, 52, 52, 52, 52, 52]]},
 "pbc": {"__ndarray__": [[3], "bool", [true, true, true]]},
 "positions": {"__ndarray__": [[96, 3], "float64", [13.045158927551716, 3.2620764077832622, 6.975414406946176, -3.6446462429841224, 6.4943122681014644, 6.9516274233784205, 9.288166842788417, 9.708242835806296, 6.92457373162485, 0.006870416890644102, 0.0349032601961914, 6.902626007123094, 1.839102543762331, 3.2763467252589913, 6.860830669824903, -0.1560408499739658, 6.46735103383098, 6.866458739089412, -1.9065262524948703, 9.727638185117701, 6.998955613768594, 3.744668468856396, 0.07115730236537891, 6.972252238183116, 5.559579148336336, 3.16926448507346, 6.834847961645246, 3.726412932526305, 6.604160031556614, 6.742626139376226, 1.836743599927165, 9.741984475905246, 6.900416793553418, -0.026993657136479526, 12.92822294417958, 6.928855483883219, 9.354821755656891, 3.180689906676987, 6.951578228355947, 7.5262835735979365, 6.499699815195248, 6.8840505220650385, 5.469115702621258, 9.725954600624487, 6.893236700676703, 11.21655300671365, 0.021290318686248703, 6.900995826902605, -3.8201404107501156, 12.924275404777683, 11.607248561949453, 1.7882049660216424, 3.197758617032664, 11.614607185149659, -0.06931412659162337, 6.411852553583636, 11.609539502733881, -1.8567286072881284, 9.692002210893396, 11.546555789909846, -0.08713401872498865, 12.919555690667618, 11.769145016832864, 5.664510974223032, 3.2139092816067647, 11.535028086922095, 3.767751957817552, 6.447152357394146, 12.757079259764605, 1.98522226721654, 9.768357715924576, 11.522287171202716, 11.17878919538546, 0.1165762700849406, 11.907557592964398, 9.383714779986516, 3.1550017783838076, 11.86552044626139, 7.491700732469087, 6.320535340163105, 11.600442192549908, 5.437664265902255, 9.700830162205886, 11.564957505453037, 14.891173328381612, 0.0367991556073242, 11.789578407457372, 13.11642857833762, 3.1239951924593914, 11.767971477506455, -3.698604172402754, 6.473215779129509, 11.70420639696661, -5.526423550072386, 9.654639945502664, 11.518987732457596, 1.9286029795643749, 1.082603917690462, 5.786289581664925, -0.00926654014427803, 4.281042644867765, 5.7135706103009785, -1.9379967818224175, 7.582076151825241, 5.804237830186453, -3.7029733468888897, 10.825133665440928, 5.767385402444622, 5.525323262791112, 1.0085976741591314, 5.844565053124479, 3.7767518473763597, 4.239967538081583, 5.6890310222361995, 1.793248277416168, 7.56686340378219, 5.600542864132434, 0.009739261400643726, 10.816525040290568, 5.765523529537647, 9.338823491648197, 1.0585417929851177, 5.784631828427808, 7.599278444379401, 4.2860553500502485, 5.724257237098064, 5.6608976920302645, 7.62599858325195, 5.609587805421515, 3.7207197751223426, 10.831149748025437, 5.816944230043289, 13.047104596390357, 1.1561676518695487, 5.733800476356708, 11.101946576310883, 4.293577966376446, 5.790839922876633, 9.367210054149536, 7.598497006713158, 5.801649735596926, 7.440128004299544, 10.80451646080034, 5.808506093487047, 1.7700071131140052, 1.1141137357056452, 10.490062728885523, -0.27607039674003775, 4.140084731018624, 10.469134412530895, -1.8392668934869274, 7.442254913407886, 10.48247876074367, -3.7317270234637707, 10.795052012521674, 10.452868316390694, 5.652583077748547, 1.060417270265883, 10.50668251343326, 5.262568374394658, 5.584870238605054, 11.202080340533733, 2.204060248345359, 5.601287654631838, 11.227005950831302, -0.07203826648590865, 10.951116642562045, 10.646845678570127, 9.352233596164565, 1.1014685163754325, 10.742045783369013, 7.668957470111032, 4.1642422903264995, 10.621460253506058, 3.6983218301239082, 8.238011777184417, 11.293128226742294, 3.7504099153186314, 11.094200775529874, 10.501254596498084, 13.070139878098624, 0.9208935162388808, 10.665871853511483, 11.260871428292731, 4.2309845184284685, 10.647661958882528, 9.380022955959236, 7.476612700771009, 10.509245812144522, 7.392680507315358, 10.810863847655, 10.546024248985619, -0.03286304494632889, 2.173172331818811, 8.307004843436237, -1.8477598712414276, 5.440093086940368, 8.262042378199334, -3.655560360527493, 8.724591600590013, 8.424273874989828, -5.58996699446599, 11.82647362099777, 8.346076799833103, 3.6644636558304216, 2.2620426062250942, 8.24637058966933, 1.8926355767112935, 5.464622633948121, 8.139943903028314, -0.004416704709435604, 8.548175916343554, 8.30859991269311, -1.9931276008836443, 11.873878012252481, 8.391087666624376, 7.437723773118027, 2.132734134792153, 8.317001152982495, 5.512391475310001, 5.510433118300614, 8.153430083664748, 3.6972922012437954, 8.689995409555207, 8.149060454813817, 1.9100949803172105, 11.895907165186593, 8.337342501306894, 11.172191675884456, 2.126072303509146, 8.394192904050945, 9.269360870638131, 5.426091057572287, 8.240041292967556, 7.447760441518186, 8.689114080281586, 8.334515572817942, 5.707392748635759, 11.87625500734817, 8.317954504909933, 0.020700684239402346, 2.138766507434305, 13.182447592182141, -1.904152487439397, 5.349433658953586, 13.231648168931672, -3.7684625423714717, 8.693024466293211, 13.064533471059674, -5.559323232700696, 11.751122804692853, 13.060017447343482, 3.6853654899207853, 2.4141705773804345, 12.8699941350953, 3.7021885037545115, 4.451326372788849, 14.53854409270957, 0.2001972029488912, 8.475441718273034, 12.929484207855664, -1.890199000834146, 11.751569615030544, 13.043688865590061, 7.429589730238561, 2.1397000749631188, 13.225344659943293, 5.421889287475882, 7.529789607829544, 14.5105616465398, 2.063019744883923, 7.44293627961752, 14.515209187594298, 1.8200397346813877, 11.902634150669181, 13.208046856900346, 11.298400720769779, 2.2047229064949363, 13.470120842001545, 9.385985168271603, 5.527532378790223, 13.266694663267888, 7.2547202356520595, 8.53504252613746, 12.906566270229254, 5.625432413429637, 11.899960519867513, 13.214834778166463]]},
 "stress": {"__ndarray__": [[6], "float64", [-0.029977930264653133, -0.026906306858026027, -0.0227695204426241, 0.0016638881914709813, 2.8838256282212754e-05, -0.0001514877491339312]]},
 "unique_id": "597355c64bac923af6a20571ad8c48b7",
 "user": "lpan"},
"12": {
 "calculator": "vasp",
 "calculator_parameters": {"kpoints_generation": {"divisions": [3, 3, 1], "usershift": [0.0, 0.0, 0.0], "genvec1": [0.33333333, -0.0, 0.0], "genvec2": [0.0, 0.33333333, 0.0], "genvec3": [0.0, 0.0, 1.0], "shift": [0.0, 0.0, 0.0]}, "system": "PtSTe", "lcompat": false, "prec": "normal", "enmax": 520.0, "enaug": 368.792, "ediff": 1e-06, "ialgo": 68, "iwavpr": 10, "nbands": 448, "nelect": 704.0, "turbo": 0, "irestart": 0, "nreboot": 0, "nmin": 0, "eref": 0.0, "ismear": 0, "sigma": 0.05, "kspacing": 0.5, "kgamma": true, "lreal": true, "ropt": [-0.0005, -0.0005, -0.0005], "lmaxpaw": -100, "lmaxmix": 2, "nlspline": false, "istart": 0, "icharg": 2, "iniwav": 1, "ispin": 1, "lnoncollinear": false, "magmom": [1.0, 1.0, 1.0, 1.0, 1.0, 1.0, 1.0, 1.0, 1.0, 1.0, 1.0, 1.0, 1.0, 1.0, 1.0, 1.0, 1.0, 1.0, 1.0, 1.0, 1.0, 1.0, 1.0, 1.0, 1.0, 1.0, 1.0, 1.0, 1.0, 1.0, 1.0, 1.0, 1.0, 1.0, 1.0, 1.0, 1.0, 1.0, 1.0, 1.0, 1.0, 1.0, 1.0, 1.0, 1.0, 1.0, 1.0, 1.0, 1.0, 1.0, 1.0, 1.0, 1.0, 1.0, 1.0, 1.0, 1.0, 1.0, 1.0, 1.0, 1.0, 1.0, 1.0, 1.0, 1.0, 1.0, 1.0, 1.0, 1.0, 1.0, 1.0, 1.0, 1.0, 1.0, 1.0, 1.0, 1.0, 1.0, 1.0, 1.0, 1.0, 1.0, 1.0, 1.0, 1.0, 1.0, 1.0, 1.0, 1.0, 1.0, 1.0, 1.0, 1.0, 1.0, 1.0, 1.0], "nupdown": -1.0, "lsorbit": false, "saxis": [0.0, 0.0, 1.0], "lspiral": false, "qspiral": [0.0, 0.0, 0.0], "lzeroz": false, "lasph": false, "lmetagga": false, "nelm": 1, "nelmdl": -5, "nelmin": 2, "enini": 520.0, "ldiag": true, "lsubrot": false, "weimin": 0.0, "ebreak": 0.0, "deper": 0.3, "nrmm": 4, "time": 0.4, "amix": 0.4, "bmix": 1.0, "amin": 0.1, "amix_mag": 1.6, "bmix_mag": 1.0, "imix": 4, "mixfirst": false, "maxmix": -45, "wc": 100.0, "inimix": 1, "mixpre": 1, "mremove": 5, "ldipol": false, "lmono": false, "idipol": 0, "epsilon": 1.0, "dipol": [-100.0, -100.0, -100.0], "efield": 0.0, "ngx": 84, "ngy": 84, "ngz": 112, "ngxf": 168, "ngyf": 168, "ngzf": 224, "addgrid": false, "nsw": 0, "ibrion": -1, "mdalgo": 0, "isif": 4, "pstress": 0.0, "ediffg": 1e-05, "nfree": 1, "potim": 0.25, "smass": -3.0, "scalee": 1.0, "tebeg": 0.0001, "teend": 0.0001, "nblock": 1, "kblock": 1, "npaco": 256, "apaco": 16.0, "isym": 0, "symprec": 1e-05, "lorbit": 0, "rwigs": [-1.0, -1.0, -1.0], "nedos": 301, "emin": 10.0, "emax": -10.0, "efermi": 0.0, "nwrite": 2, "lwave": false, "ldownsample": false, "lcharg": true, "lpard": false, "lvtot": false, "lvhar": false, "lelf": false, "loptics": false, "stm": [0.0, 0.0, 0.0, 0.0, 0.0, 0.0, 0.0], "npar": 28, "nsim": 4, "nblk": -1, "lplane": true, "lscalapack": true, "lscaaware": false, "lscalu": false, "lasync": false, "lorbitalreal": false, "idiot": 3, "ispecial": 0, "lmusic": false, "pomass": [195.08, 32.066, 127.6], "darwinr": [0.0, 0.0, 0.0], "darwinv": [1.0, 1.0, 1.0], "lcorr": true, "gga_compat": true, "lberry": false, "icorelevel": 0, "ldau": false, "i_constrained_m": 0, "gga": "--", "voskown": 0, "lhfcalc": false, "precfock": "", "lsymgrad": false, "lhfone": false, "lrhfcalc": false, "lthomas": false, "lmodelhf": false, "encut4o": -1.0, "exxoep": 0, "fourorbit": 0, "aexx": 0.0, "hfalpha": 0.0, "mcalpha": 0.0, "aldax": 1.0, "aggax": 1.0, "aldac": 1.0, "aggac": 1.0, "nkredx": 1, "nkredy": 1, "nkredz": 1, "shiftred": false, "oddonly": false, "evenonly": false, "lmaxfock": 0, "nmaxfockae": 0, "lfockaedft": false, "hfscreen": 0.0, "hfscreenc": 0.0, "nbandsgwlow": 0, "luse_vdw": false, "zab_vdw": -0.8491, "param1": 0.1234, "param2": 1.0, "param3": 0.0, "model_gw": 0, "model_eps0": 24.00735401, "model_alpha": 1.0, "lepsilon": false, "lrpa": false, "lnabla": false, "lvel": false, "kinter": 0, "cshift": -0.1, "omegamax": -30.0, "deg_threshold": 0.002, "rtime": -0.1, "wplasmai": 0.0, "dfield": [0.0, 0.0, 0.0], "wplasma": [0.0, 0.0, 0.0, 0.0, 0.0, 0.0, 0.0, 0.0, 0.0], "nucind": false, "magpos": [0.0, 0.0, 0.0], "lnicsall": true, "orbitalmag": false, "lmagbloch": false, "lchimag": false, "lgauge": true, "magatom": 0, "magdipol": [0.0, 0.0, 0.0], "avecconst": [0.0, 0.0, 0.0], "ladder": false, "lrpaforce": false, "lfxc": false, "lhartree": true, "ibse": 0, "kpoint": [-1, 0, 0, 0], "ltcte": false, "ltete": false, "ltriplet": false, "lfxceps": false, "lfxheg": false, "naturalo": 2, "l2order": false, "lmp2lt": false, "lusew": false, "encutgw": -2.0, "encutgwsoft": -2.0, "encutlf": -1.0, "lmaxmp2": -1, "scissor": 0.0, "nomega": 0, "nomegar": 0, "nbandsgw": -1, "nbandso": -1, "nbandsv": -1, "nelmhf": 1, "dim": 3, "antires": 0, "omegamin": -30.0, "omegatl": -200.0, "omegagrid": 140, "selfenergy": false, "lspectral": false, "lspectralgw": false, "lsingles": false, "lfermigw": false, "oddonlygw": false, "evenonlygw": false, "nkredlfx": 1, "nkredlfy": 1, "nkredlfz": 1, "maxmem": 2800, "telescope": 0, "taupar": 1, "omegapar": -1, "lambda": 1.0, "ofield_kappa": 0.0, "ofield_k": [0.0, 0.0, 0.0], "ofield_q6_near": 0.0, "ofield_q6_far": 0.0, "ofield_a": 0.0},
 "cell": {"array": {"__ndarray__": [[3, 3], "float64", [14.95313196, 0.0, 0.0, -7.4765746, 12.94978717, 0.0, 8.981e-05, -5.185e-05, 19.83670261]]}, "__ase_objtype__": "cell"},
 "ctime": 23.64563416280045,
 "energy": -461.88176776,
 "forces": {"__ndarray__": [[96, 3], "float64", [-0.79488335, -1.24767019, 1.74576287, 0.64063731, 0.66393424, 0.48298934, -0.21014336, -0.25087156, 0.00886495, -1.24329212, -1.57914301, 0.21616721, -0.86895961, 2.11331408, -0.06176819, -0.58136806, -0.32039299, -1.02989064, -0.02018974, -0.20010124, 0.31157742, 2.08532143, -1.31960656, -0.94568444, 1.39407892, -0.439122, 1.0034592, 0.21343926, -1.00051314, -1.29783246, -0.68795942, 1.61033877, -1.17569134, 0.20002355, -1.13855654, -0.58644325, 1.17875962, -1.90614687, -1.47721943, -1.246747, 0.53761198, -0.92736836, 0.96701434, -0.45678284, 0.84415362, 0.41004062, -1.04899412, 1.26704035, 1.8144445, 2.23439842, -1.80980434, -1.29442177, -0.30998442, -0.47894723, -0.19684506, -0.9503148, -0.69376711, -2.12467893, 0.68840109, -2.10079587, -0.99200229, -0.75948674, -0.71539913, 0.92964747, -0.39122946, -0.16539068, 0.78005157, -3.08003009, 4.16330587, 0.12388416, 0.5982038, -0.57492281, 0.03783393, -1.10574932, 0.34016899, -0.47805082, -0.27598985, 0.86407286, 0.28919038, -0.29522748, -0.14122587, -0.41671262, 0.58775563, -0.61225371, -0.15159372, 0.36620042, 0.11829461, -0.26879651, -0.32936929, -1.46561591, -0.84084317, -0.67146007, 1.51503417, 0.51624106, -0.34831004, -1.55994382, -0.57762804, -0.79988231, -1.86310135, 0.95748796, 0.47730543, -1.14224037, 0.59733253, 0.06146231, 0.03879221, 0.13193991, 0.35884022, -0.86324511, -0.18892457, -0.14828915, -0.08849324, -0.81903864, -0.34564208, -1.48538931, -0.73167451, -0.27042062, -0.87568471, 0.49588588, 0.6763117, -0.93522314, -0.75826396, 0.61664749, -0.65738652, -0.26215397, -0.59733114, -1.30000105, -0.25469793, 0.01997934, 0.25916999, 0.13006917, -0.16288485, -0.69446243, 0.77344938, 0.03619988, -0.87721766, -0.60303985, -0.23163807, -1.64720015, 0.33862565, -0.20144493, -0.54971842, 0.15410977, 0.88232463, -1.1200825, 0.46189334, -0.24622444, -0.23663657, -0.17974078, 0.46638185, -0.16627036, 0.93479105, 0.34858792, -1.50041418, 0.38607144, -0.77528201, -1.14617518, -0.03764791, -0.55424344, -0.32920576, -0.42714297, 0.44774069, 0.21454785, -0.46418072, 0.1708695, 0.12264374, 0.4143049, 0.33138149, -0.33756816, 0.44237529, 0.78509873, -0.57657365, -0.10946234, 0.45598396, -0.63225283, 0.05749417, 3.23035113, -1.71011169, -0.01965965, 0.05434956, 0.02905985, 0.6169817, 0.1548785, 0.28847027, 0.16250208, -0.07670737, -1.23009951, -0.29087076, 0.43340443, -0.68632586, 0.42989751, 0.04936238, -0.49909839, -0.56687804, 0.00336797, 0.30038338, -0.48853357, -0.33046299, 0.12762008, -0.30646656, 0.05837907, 0.69587526, -1.13727862, 0.07639149, 1.22102034, 0.93610405, 0.63026756, 1.71023898, 0.06629507, 0.34649706, 0.07424726, -0.61810971, 0.12111878, 1.48045399, 0.34304088, -0.06459749, 0.46987811, -1.06176897, 0.03330716, 0.49509655, 0.57805447, -0.04419634, 0.49253396, 1.18995434, 0.60662779, 1.89676247, -0.10240249, 0.66728671, 0.28432015, 0.38411232, 0.89509441, 1.05626598, 0.93580906, 1.16397533, 2.30939176, -1.37359799, 0.82692128, 1.14651828, 0.10360476, 0.22932175, -0.90190381, 0.66397374, -0.18464363, 0.53318759, 0.26317004, 0.36122538, 0.92737593, -0.06396204, -0.19815119, 1.04169787, -1.87524922, -0.31645768, 1.73176897, 0.5839715, -2.06813117, 0.75199592, -0.06313281, 2.58202879, 0.71133106, 0.95097584, -0.13690782, 1.73031897, -0.07003015, 0.50976629, 1.11923601, -0.04292891, 0.61568157, 0.55913953, -1.9057421, -1.11602552, 1.0125037, 1.48376339, -0.95410989, 0.78694366, 0.60821067, 0.21541125, 0.53760607, -0.41442908, -0.03368038, 2.00601428, 0.27647694, -0.09873657, 0.09442141, 0.17121892, -0.36698954, 0.39937006, -0.37243147, 0.34784397, 0.33495353]]},
 "free_energy": -461.90475194,
 "mtime": 23.64563416280045,
 "numbers": {"__ndarray__": [[96], "int64", [78, 78, 78, 78, 78, 78, 78, 78, 78, 78, 78, 78, 78, 78, 78, 78, 78, 78, 78, 78, 78, 78, 78, 78, 78, 78, 78, 78, 78, 78, 78, 78, 16, 16, 16, 16, 16, 16, 16, 16, 16, 16, 16, 16, 16, 16, 16, 16, 16, 16, 16, 16, 16, 16, 16, 16, 16, 16, 16, 16, 16, 16, 16, 16, 52, 52, 52, 52, 52, 52, 52, 52, 52, 52, 52, 52, 52, 52, 52, 52, 52, 52, 52, 52, 52, 52, 52, 52, 52, 52, 52, 52, 52, 52, 52, 52]]},
 "pbc": {"__ndarray__": [[3], "bool", [true, true, true]]},
 "positions": {"__ndarray__": [[96, 3], "float64", [-1.8314098422139908, 3.3281759726912092, 6.9387809764011585, 11.157218794667903, 6.43175609638211, 6.9110101878482375, -5.553908623100397, 9.716759457631294, 6.949327754444844, 0.0787178017719758, 0.1055218019643288, 6.9577603367243555, 1.9212393617113799, 3.1465936131790153, 6.959945547883872, 0.026565821212261934, 6.495037541186297, 6.968650091356166, -1.8835922644815974, 9.708427315210844, 6.9456395163285665, 3.6526690831507134, 0.0651016918805695, 6.984115379812001, 5.529909967399599, 3.2201933446980475, 6.85908722203251, 3.7555014086185463, 6.5393290195936755, 6.980571552890724, 1.8571491269114224, 9.662522952140051, 6.978927090244355, 7.437892459152445, 0.048866312460858305, 7.023041536444682, 9.26364344837878, 3.2929043968467226, 7.0308024479738185, 7.537054071024664, 6.479167817139063, 6.975867873967841, 5.586631984678227, 9.775183504520246, 6.882152149625262, 11.18346820204616, 0.024541550479143404, 6.878719804972653, -3.8110262853652173, 12.781598996981568, 11.826724815131884, 2.0117160223544817, 3.2644703618470685, 11.809059834723627, 0.007002076966120453, 6.5370195921467715, 11.77187038140445, -1.8236505359749657, 9.740411547788755, 11.773611052058477, 7.528388133752631, 0.044330051472888696, 11.809802719236371, 5.546052346337063, 3.2716721685530286, 11.793157146975242, 3.7037352300876556, 6.526275254401286, 11.6838132748484, 1.9106821125419584, 9.670901360568495, 11.824348378159206, 11.199659545806036, 0.045313897816393396, 11.740743421136942, 9.445280355068256, 3.2175379503454886, 11.72980486821671, 7.500917529725461, 6.432163334205404, 11.679768372819193, 5.611140528466614, 9.71623183068559, 11.824683420066288, 14.943869215523362, 0.0017581653475765, 11.801690301336984, -1.8613606451518052, 3.245729963847982, 11.852480988167734, -3.702934234311459, 6.501990675025234, 11.723024484897586, -5.601379293338928, 9.779937565608186, 11.811703670447487, 1.9136538043151745, 1.1545697025023933, 5.86162917981068, -0.04650789065613057, 4.2986709975744, 5.836786090195968, -1.9475660682676998, 7.517793018466653, 5.705669254917363, -3.7445465270667992, 10.801422461278982, 5.822420746899858, 5.618091177116228, 1.0826957928760002, 5.713334751906946, 3.784450116210116, 4.399923536818666, 5.84966665630172, 1.9640138782681806, 7.575729897228252, 5.7860265469883165, -0.061331799317390634, 10.743062319214772, 5.865733393580688, 9.348073007525414, 1.0287378077397438, 5.803788925606389, 7.5040083511666325, 4.395575428503771, 5.833704260078477, 5.665815858422225, 7.583861153712556, 5.654375112574374, 3.676340853344363, 10.821060469076896, 5.756025716327978, 13.029453456840182, 1.1260959347417803, 5.825371853147148, 11.232253863394458, 4.310933602308189, 5.911858289590538, 9.296454045250401, 7.581183943050938, 5.742619874337115, 7.499034793557289, 10.75098691161252, 5.877157548980813, 1.7770059435724885, 1.0811408177910642, 10.604576244079556, -0.18080147544453928, 4.120861138799593, 10.477420599945143, -1.9364259137148505, 7.548848023127416, 10.713139541958697, -3.7903292342550747, 10.822141137824598, 10.607805064163387, 5.602795559762399, 1.1038495554041636, 10.657626926438661, 5.542982366695395, 5.454522478065755, 10.902643727699573, 1.962011952351648, 5.443579339398259, 10.872427470448892, -0.027912673794400503, 10.805721353278576, 10.59724816940137, 9.314843731915564, 0.9877588998974363, 10.591808747178684, 7.669201180896387, 4.119304143407764, 10.592758925233703, 3.782608728109523, 8.477702155730743, 11.026910552832891, 3.7469131931492665, 10.991807326609793, 10.501162157463922, 13.004640670036745, 1.085122570057716, 10.523965637316273, 11.260238096992648, 4.321133688382526, 10.695844119320064, 9.395759703224106, 7.531578614524337, 10.648647843002246, 7.426833441010246, 10.822180414705988, 10.691960688050102, 0.036409034546249705, 2.1779967006660517, 8.434540757159686, -1.8423692552062807, 5.476368527918324, 8.418642433485875, -3.694621425638855, 8.571921291834162, 8.358813946578984, -5.55447884946466, 11.855161517214968, 8.35613718192879, 3.720876533856208, 2.1325207296144937, 8.363745747581882, 1.8756622592583374, 5.343358379904726, 8.283417615463765, 0.013446085309859523, 8.616100587070399, 8.335735728395484, -1.935944188001631, 11.88940491936024, 8.397670674752531, 7.4685994679431555, 2.169422583213968, 8.409240431549813, 5.588066134096374, 5.365037454201271, 8.24722912215829, 3.7254191165596486, 8.66175137382492, 8.210815879012245, 1.8553385984290116, 11.81229195046157, 8.384185684318252, 11.194668599928855, 2.10808662489826, 8.286768828002698, 9.296676172027261, 5.355465813707918, 8.321372963870713, 7.590934843367212, 8.601501662614984, 8.328806966540837, 5.613505546953247, 11.878556054212442, 8.466896799520908, -0.015591619847095417, 2.180993247074805, 13.302905175313262, -1.8792159018594412, 5.404573748052295, 13.271693115591557, -3.7200886995409084, 8.65706472699728, 13.210597658488966, -5.5456685293884584, 11.894851515453347, 13.285182470100409, 3.6991907793912286, 2.03086043604881, 13.192900939356534, 3.752913248300729, 4.6474430641767555, 13.721342960572914, -0.14704649193893, 8.670131748701353, 13.146149203544205, -1.7886858960417074, 11.845424093709612, 13.245809789291977, 7.516378210217995, 2.151918681577193, 13.288496984739515, 5.291977828738091, 7.372550586316971, 13.762150231714102, 2.2127921004294255, 7.409775604556964, 13.781839745990736, 1.8074423255931067, 11.81004432658, 13.311457968010588, 11.262342660973857, 2.1256529623893643, 13.210209454218889, 9.334152295842305, 5.419889089136332, 13.315003381868074, 7.586715763031415, 8.688143852389153, 13.201156578248764, 5.640822230883034, 11.87654115290966, 13.338924263178448]]},
 "stress": {"__ndarray__": [[6], "float64", [-0.031029905357860033, -0.035687997289243684, -0.018997014339656504, -0.0008517636834062584, 0.0007239274215728214, -0.0005585358744987624]]},
 "unique_id": "8703a44401afa2e8228e897ab9a67e6f",
 "user": "lpan"},
"13": {
 "calculator": "vasp",
 "calculator_parameters": {"kpoints_generation": {"divisions": [3, 3, 1], "usershift": [0.0, 0.0, 0.0], "genvec1": [0.33333333, -0.0, 0.0], "genvec2": [0.0, 0.33333333, 0.0], "genvec3": [0.0, 0.0, 1.0], "shift": [0.0, 0.0, 0.0]}, "system": "PtSTe", "lcompat": false, "prec": "normal", "enmax": 520.0, "enaug": 368.792, "ediff": 1e-06, "ialgo": 68, "iwavpr": 10, "nbands": 448, "nelect": 704.0, "turbo": 0, "irestart": 0, "nreboot": 0, "nmin": 0, "eref": 0.0, "ismear": 0, "sigma": 0.05, "kspacing": 0.5, "kgamma": true, "lreal": true, "ropt": [-0.0005, -0.0005, -0.0005], "lmaxpaw": -100, "lmaxmix": 2, "nlspline": false, "istart": 0, "icharg": 2, "iniwav": 1, "ispin": 1, "lnoncollinear": false, "magmom": [1.0, 1.0, 1.0, 1.0, 1.0, 1.0, 1.0, 1.0, 1.0, 1.0, 1.0, 1.0, 1.0, 1.0, 1.0, 1.0, 1.0, 1.0, 1.0, 1.0, 1.0, 1.0, 1.0, 1.0, 1.0, 1.0, 1.0, 1.0, 1.0, 1.0, 1.0, 1.0, 1.0, 1.0, 1.0, 1.0, 1.0, 1.0, 1.0, 1.0, 1.0, 1.0, 1.0, 1.0, 1.0, 1.0, 1.0, 1.0, 1.0, 1.0, 1.0, 1.0, 1.0, 1.0, 1.0, 1.0, 1.0, 1.0, 1.0, 1.0, 1.0, 1.0, 1.0, 1.0, 1.0, 1.0, 1.0, 1.0, 1.0, 1.0, 1.0, 1.0, 1.0, 1.0, 1.0, 1.0, 1.0, 1.0, 1.0, 1.0, 1.0, 1.0, 1.0, 1.0, 1.0, 1.0, 1.0, 1.0, 1.0, 1.0, 1.0, 1.0, 1.0, 1.0, 1.0, 1.0], "nupdown": -1.0, "lsorbit": false, "saxis": [0.0, 0.0, 1.0], "lspiral": false, "qspiral": [0.0, 0.0, 0.0], "lzeroz": false, "lasph": false, "lmetagga": false, "nelm": 1, "nelmdl": -5, "nelmin": 2, "enini": 520.0, "ldiag": true, "lsubrot": false, "weimin": 0.0, "ebreak": 0.0, "deper": 0.3, "nrmm": 4, "time": 0.4, "amix": 0.4, "bmix": 1.0, "amin": 0.1, "amix_mag": 1.6, "bmix_mag": 1.0, "imix": 4, "mixfirst": false, "maxmix": -45, "wc": 100.0, "inimix": 1, "mixpre": 1, "mremove": 5, "ldipol": false, "lmono": false, "idipol": 0, "epsilon": 1.0, "dipol": [-100.0, -100.0, -100.0], "efield": 0.0, "ngx": 84, "ngy": 84, "ngz": 112, "ngxf": 168, "ngyf": 168, "ngzf": 224, "addgrid": false, "nsw": 0, "ibrion": -1, "mdalgo": 0, "isif": 4, "pstress": 0.0, "ediffg": 1e-05, "nfree": 1, "potim": 0.25, "smass": -3.0, "scalee": 1.0, "tebeg": 0.0001, "teend": 0.0001, "nblock": 1, "kblock": 1, "npaco": 256, "apaco": 16.0, "isym": 0, "symprec": 1e-05, "lorbit": 0, "rwigs": [-1.0, -1.0, -1.0], "nedos": 301, "emin": 10.0, "emax": -10.0, "efermi": 0.0, "nwrite": 2, "lwave": false, "ldownsample": false, "lcharg": true, "lpard": false, "lvtot": false, "lvhar": false, "lelf": false, "loptics": false, "stm": [0.0, 0.0, 0.0, 0.0, 0.0, 0.0, 0.0], "npar": 28, "nsim": 4, "nblk": -1, "lplane": true, "lscalapack": true, "lscaaware": false, "lscalu": false, "lasync": false, "lorbitalreal": false, "idiot": 3, "ispecial": 0, "lmusic": false, "pomass": [195.08, 32.066, 127.6], "darwinr": [0.0, 0.0, 0.0], "darwinv": [1.0, 1.0, 1.0], "lcorr": true, "gga_compat": true, "lberry": false, "icorelevel": 0, "ldau": false, "i_constrained_m": 0, "gga": "--", "voskown": 0, "lhfcalc": false, "precfock": "", "lsymgrad": false, "lhfone": false, "lrhfcalc": false, "lthomas": false, "lmodelhf": false, "encut4o": -1.0, "exxoep": 0, "fourorbit": 0, "aexx": 0.0, "hfalpha": 0.0, "mcalpha": 0.0, "aldax": 1.0, "aggax": 1.0, "aldac": 1.0, "aggac": 1.0, "nkredx": 1, "nkredy": 1, "nkredz": 1, "shiftred": false, "oddonly": false, "evenonly": false, "lmaxfock": 0, "nmaxfockae": 0, "lfockaedft": false, "hfscreen": 0.0, "hfscreenc": 0.0, "nbandsgwlow": 0, "luse_vdw": false, "zab_vdw": -0.8491, "param1": 0.1234, "param2": 1.0, "param3": 0.0, "model_gw": 0, "model_eps0": 24.00735401, "model_alpha": 1.0, "lepsilon": false, "lrpa": false, "lnabla": false, "lvel": false, "kinter": 0, "cshift": -0.1, "omegamax": -30.0, "deg_threshold": 0.002, "rtime": -0.1, "wplasmai": 0.0, "dfield": [0.0, 0.0, 0.0], "wplasma": [0.0, 0.0, 0.0, 0.0, 0.0, 0.0, 0.0, 0.0, 0.0], "nucind": false, "magpos": [0.0, 0.0, 0.0], "lnicsall": true, "orbitalmag": false, "lmagbloch": false, "lchimag": false, "lgauge": true, "magatom": 0, "magdipol": [0.0, 0.0, 0.0], "avecconst": [0.0, 0.0, 0.0], "ladder": false, "lrpaforce": false, "lfxc": false, "lhartree": true, "ibse": 0, "kpoint": [-1, 0, 0, 0], "ltcte": false, "ltete": false, "ltriplet": false, "lfxceps": false, "lfxheg": false, "naturalo": 2, "l2order": false, "lmp2lt": false, "lusew": false, "encutgw": -2.0, "encutgwsoft": -2.0, "encutlf": -1.0, "lmaxmp2": -1, "scissor": 0.0, "nomega": 0, "nomegar": 0, "nbandsgw": -1, "nbandso": -1, "nbandsv": -1, "nelmhf": 1, "dim": 3, "antires": 0, "omegamin": -30.0, "omegatl": -200.0, "omegagrid": 140, "selfenergy": false, "lspectral": false, "lspectralgw": false, "lsingles": false, "lfermigw": false, "oddonlygw": false, "evenonlygw": false, "nkredlfx": 1, "nkredlfy": 1, "nkredlfz": 1, "maxmem": 2800, "telescope": 0, "taupar": 1, "omegapar": -1, "lambda": 1.0, "ofield_kappa": 0.0, "ofield_k": [0.0, 0.0, 0.0], "ofield_q6_near": 0.0, "ofield_q6_far": 0.0, "ofield_a": 0.0},
 "cell": {"array": {"__ndarray__": [[3, 3], "float64", [14.95313196, 0.0, 0.0, -7.4765746, 12.94978717, 0.0, 8.981e-05, -5.185e-05, 19.83670261]]}, "__ase_objtype__": "cell"},
 "ctime": 23.645634163526847,
 "energy": -447.51297319,
 "forces": {"__ndarray__": [[96, 3], "float64", [1.56114438, -0.69745416, 0.35464153, -0.47908907, 0.31210203, -1.98362538, -0.74324884, 0.93647724, 0.68493099, 1.17320327, -0.66475045, -0.65471983, 0.10938159, -0.3780967, -0.73024679, -0.33924812, 1.16223324, 1.31058397, 1.15153892, 2.38235589, 0.27726849, -0.48862706, -0.19030511, -3.68359579, 0.18140555, 1.63491255, -2.01779695, 0.91388176, 0.96824894, -0.30574907, -1.33155423, 1.34870417, -1.45248397, 0.98274091, -1.22254787, -0.07822135, -1.73872972, -0.11302583, -0.45522901, -1.30627359, -2.3578258, 0.96491551, -0.13651735, 0.30064848, 0.60895909, -0.37059328, 0.83960913, -2.71893038, -0.02101368, 0.14130891, -0.1192573, 0.66410824, 1.13602507, 0.0736914, 0.10001196, 0.12251129, -0.0271428, -0.86984406, -0.12031035, -0.00576072, -0.04861404, -0.52156546, -0.62671385, -1.34385547, -0.69198994, 0.34736715, -0.18903497, -0.43318358, -0.2067719, 0.12421339, -0.95278456, 0.32281532, 1.51625495, 1.15996578, -1.04520997, 0.71499798, 1.04923862, -0.38386135, 0.61111081, 0.65705024, 0.1563387, 1.49074323, 0.61685, 0.35343994, 0.65905735, -0.00591769, -0.74079391, -2.25233767, -0.22693789, 2.04426638, 0.86789539, -1.25559605, 0.38971184, -1.22238619, 1.06808141, -0.40953612, 0.63743834, -0.48761101, -0.53845985, -0.21926698, 0.03769454, -1.14427852, 0.32769284, -1.35484669, -0.84636684, 0.08015063, 0.17820338, -0.16667923, 0.11394612, -0.11460918, -0.5280114, 0.23148468, 0.58527153, -0.74384758, -0.01821435, -0.00634464, -0.11074789, 0.28382344, -0.18521306, -0.31201629, 0.03582887, -0.54946002, -0.38248568, -0.43935974, -0.07348474, -0.31216759, 0.03974188, -0.5740251, -1.60154523, -0.91106623, -0.27412522, -0.60741774, -0.58172058, 0.10276435, -0.31303556, 0.19356229, 0.78536973, -0.54237604, 1.45526375, -0.3175156, -1.66175383, 0.088408, 0.32752837, -0.66585388, -0.27878689, -1.07971587, -1.82827336, 2.18890929, 1.37544694, -1.92582478, 0.40453559, -0.11977401, -0.19915288, 0.4486994, 0.0304685, -0.75819926, -0.22731174, 0.09022531, -0.45043144, -0.40436447, 0.66943958, -0.06433261, 0.22926056, 0.16898599, 1.02053533, -0.19484908, 0.55261491, -1.08962776, 0.10589587, -0.9988518, -0.85658212, -0.34468929, 0.80538297, -1.36286046, -1.29653643, -0.5187692, 0.00972175, -0.24046068, -0.76443115, -1.05335985, -0.44000585, -1.06744466, -1.8350439, -0.19986716, -0.45061745, -0.74969409, -0.67348617, -0.4009127, -0.70891572, 0.07532429, -0.15559712, -1.00986402, -1.77453215, 0.07484488, 0.94707869, 1.01444642, -0.11995041, 0.28509581, 0.21281259, 0.02424285, 1.48219353, -1.72874451, -0.21674028, 1.25323929, -0.65597653, 0.35464023, 3.49269594, -1.12559546, 0.19429691, -1.01056756, -0.55323434, -1.09515108, -0.16050295, 1.13931009, -1.58818752, 1.24691048, 1.23777842, 0.30548365, 0.85042892, 0.26907017, 0.36250885, -0.74665021, 1.23669687, -1.28320502, -0.72688269, -1.2891913, 0.15759837, 0.36947977, 0.74190951, -0.31580865, 2.09299433, -0.53914293, 0.12185488, 0.42803572, 0.46239252, 0.89339118, 1.13029274, 1.04899463, -0.22881356, 2.36271474, -0.45938059, 0.63243414, 1.80891073, -0.14346513, 0.57896999, 0.68829089, 1.00946271, 0.43324527, 1.13863536, 0.65449063, -0.46251579, 0.96403911, -0.48351359, -17.702542, -0.61928805, 0.54752274, 18.45853313, 2.80914426, -13.10051735, 7.34422451, 0.24233778, 0.22211775, -0.2167399, 0.81921564, -0.42698682, -0.25538229, 2.10025643, -16.66221246, -8.86279089, 3.10996048, 13.5929918, -7.71595277, 1.48104288, -1.17993078, -0.73240678, 1.93877409, 0.76901504, 0.38922577, 2.54636922, -0.13015327, 0.44773732, 0.50788251, 16.12384234, 8.27852273, -0.89133563, -0.44097957, -0.47564619, 1.15487224]]},
 "free_energy": -447.53851908,
 "mtime": 23.645634163526847,
 "numbers": {"__ndarray__": [[96], "int64", [78, 78, 78, 78, 78, 78, 78, 78, 78, 78, 78, 78, 78, 78, 78, 78, 78, 78, 78, 78, 78, 78, 78, 78, 78, 78, 78, 78, 78, 78, 78, 78, 16, 16, 16, 16, 16, 16, 16, 16, 16, 16, 16, 16, 16, 16, 16, 16, 16, 16, 16, 16, 16, 16, 16, 16, 16, 16, 16, 16, 16, 16, 16, 16, 52, 52, 52, 52, 52, 52, 52, 52, 52, 52, 52, 52, 52, 52, 52, 52, 52, 52, 52, 52, 52, 52, 52, 52, 52, 52, 52, 52, 52, 52, 52, 52]]},
 "pbc": {"__ndarray__": [[3], "bool", [true, true, true]]},
 "positions": {"__ndarray__": [[96, 3], "float64", [13.014378126940471, 3.2737712281782243, 6.926980915486574, 11.203443847197688, 6.439788681070814, 7.074481676918882, 9.333368733774451, 9.671449184495657, 6.851699438879467, 14.899333365663555, 0.019789550921478098, 6.957015865275402, 1.8740973312572424, 3.259879107298527, 6.9679915128295145, -0.018407675166245994, 6.438610596587485, 6.892509288791994, -1.9276526519448922, 9.586251436668535, 6.974525722669248, 3.7314580206357304, 0.004293147576272, 7.071607338710693, 5.668178197676254, 3.148779147216967, 7.059622002993731, 3.711625733574817, 6.4208967266032735, 6.936547958788351, 1.8898800003302927, 9.670331605909098, 7.004902062109993, 7.409053999357441, 0.031565230213775004, 6.888602053478903, 9.398254764202434, 3.2565344546904686, 7.010486688995787, 7.5476587223229705, 6.570270634289328, 6.915449443525329, 5.609298265005115, 9.693170534494431, 6.891873522473343, 3.708379109494046, 12.94731431596965, 7.070385397829917, -3.734849185963447, 12.906279578475154, 11.666380582227706, 1.6319870947371624, 3.161548412768437, 11.519109331444596, -0.10165144049885211, 6.300503488616299, 11.48424374783618, -1.8612083877937593, 9.708595268485066, 11.703869966490345, 7.481090395288757, 0.024367320575677698, 11.804632282701075, 5.948701790707389, 3.2613352895939087, 11.48455359713095, 3.768482523751906, 6.478564324103196, 11.794157908621917, 1.9553988460254363, 9.967566803985074, 11.502559570457072, 11.169712287712594, 0.0386649746944348, 11.784317317191148, 9.429604638011496, 3.1689696482994703, 11.777728556419238, 7.5955371804768275, 6.34041820226894, 11.444972035844033, 5.461931954467915, 9.842586707534494, 11.509063628508839, 7.434385250375764, 12.920428081516114, 11.783037651505776, 13.112417484191731, 3.1666274675299966, 11.710113965370896, 11.166595322567069, 6.531608404233279, 11.718442801695755, -5.513560099737487, 9.69442382399387, 11.694075792943684, 1.7641866911433703, 1.1457369681964453, 5.790460050021652, -0.0043253389612414, 4.309622245232191, 5.836349286004496, -1.9604189419353621, 7.592278041202733, 5.835782551410928, -3.72903547695485, 10.765188615670034, 5.754748629413946, 5.537369362671586, 1.1094410777271126, 5.778215051867524, 3.780991725061739, 4.207893047417225, 5.814633055822197, 1.8691917989497793, 7.5554700970509785, 5.731757692721931, -0.03876657346347884, 10.748656422119158, 5.79559120988578, 9.340389389957425, 1.1627441973815065, 5.784836543198743, 7.574170688416792, 4.335229012325785, 5.7916107771400585, 5.572674735258342, 7.568341276105859, 5.881499208081064, 3.8233491607123202, 10.862769887392078, 5.7687231896686395, 13.090131764571847, 1.075995303119236, 5.767040045452181, 11.171257740150772, 4.266832805468937, 5.777627687103243, 9.270729615280827, 7.560158652981722, 5.847681994205589, 7.436835736664714, 10.762169917150118, 5.744661071035684, 1.8668784865851635, 1.0477108496500305, 10.689531485448482, -0.3496805960155662, 4.071532018878515, 10.482641223338044, -1.9991603124831756, 7.609495236774551, 10.517497682063256, -3.7485859657284477, 10.77785454853476, 10.55850708920404, 5.664656350424946, 0.9835357289188692, 10.537057464304821, 5.61718226944843, 5.409766523059784, 10.927920646000366, 1.9423023916435949, 5.4488232166871144, 10.776986349713294, -0.036881215601528385, 10.831909670285787, 10.661171150093992, 9.332402414526229, 1.1364429652842134, 10.622983712266505, 7.835400221622291, 4.043728228460636, 10.463464289456853, 3.856218712496216, 8.538139363423063, 10.865664345061036, 3.7492952646535143, 11.170533810178863, 10.453171421206576, 13.12551489821814, 1.1054756634258518, 10.705927908724831, 11.245941888118374, 4.400126995950601, 10.598929131580542, 9.461942088358954, 7.619788402699024, 10.556484539005924, 7.50498240674775, 10.840122245650498, 10.630818416329353, 0.08880761383934474, 2.1516633394602738, 8.323592889259798, -1.9204964556886301, 5.389205746506674, 8.405418295690918, -3.824787246658927, 8.638589621568103, 8.31828835661486, -5.550588205947863, 11.819249792419606, 8.31520394772603, 3.754953937011135, 2.1628966233523657, 8.227945466817058, 1.9199583276387182, 5.403981774101068, 8.332370431797697, 0.03848446067739869, 8.686670969680385, 8.484581021530698, -1.902440313406811, 11.920702536118085, 8.3277996587823, 7.4743090584301655, 2.0593482914061854, 8.384518940922101, 5.628486179176424, 5.377330719963426, 8.333766142193337, 3.6820361189148327, 8.68976205444913, 8.347210467387264, 1.879257737408625, 11.869143330604466, 8.383613197080928, 11.194780825204406, 2.190010528662054, 8.31577365782499, 9.37543460900176, 5.375165372407248, 8.438072086958318, 7.41360607832882, 8.607669570083667, 8.357944305536561, 5.572680666279568, 11.853474132889602, 8.217859297007976, 0.06322716978290548, 2.0614481479112716, 13.221183713203818, -1.8817375853452152, 5.339629978698052, 13.198892020278805, -3.832685534486284, 8.573220355276003, 13.236691055469185, -5.6589344478575345, 11.895732953110288, 13.20689156734034, 3.7518836756078646, 2.1646466197284617, 13.147199556947406, 3.8040432594863614, 4.29337589243101, 13.244216505338342, -0.007720298157392517, 8.689123848653939, 13.267390931529501, -1.9019450031404088, 11.871691028126483, 13.205978483919202, 7.542661202264385, 2.1810110454884875, 13.18193342485049, 5.626217351729522, 7.633419752986519, 13.324847345538288, 1.8897574598332294, 7.627228627702394, 13.260588727837506, 1.9436666428475715, 11.97912293381788, 13.22383052443307, 11.214677084742616, 2.130375877939219, 13.210717868906782, 9.378881390350815, 5.3396843021967095, 13.27353515179592, 7.489055831192592, 8.649974789652127, 13.183384678013438, 5.615118201975075, 11.884649123073165, 13.247903354885436]]},
 "stress": {"__ndarray__": [[6], "float64", [-0.0501319642586561, -0.05089657754416785, -0.02714435669912879, -0.00027331573455450093, 0.0014969449677791728, -0.0017291279088922779]]},
 "unique_id": "169ad6d814d8d5b0a03ccf8d07700faa",
 "user": "lpan"},
"14": {
 "calculator": "vasp",
 "calculator_parameters": {"kpoints_generation": {"divisions": [2, 2, 1], "usershift": [0.0, 0.0, 0.0], "genvec1": [0.5, -0.0, 0.0], "genvec2": [0.0, 0.5, 0.0], "genvec3": [0.0, 0.0, 1.0], "shift": [0.0, 0.0, 0.0]}, "system": "PtSTe", "lcompat": false, "prec": "normal", "enmax": 520.0, "enaug": 368.792, "ediff": 1e-06, "ialgo": 68, "iwavpr": 10, "nbands": 448, "nelect": 704.0, "turbo": 0, "irestart": 0, "nreboot": 0, "nmin": 0, "eref": 0.0, "ismear": 0, "sigma": 0.05, "kspacing": 0.5, "kgamma": true, "lreal": true, "ropt": [-0.0005, -0.0005, -0.0005], "lmaxpaw": -100, "lmaxmix": 2, "nlspline": false, "istart": 0, "icharg": 2, "iniwav": 1, "ispin": 1, "lnoncollinear": false, "magmom": [1.0, 1.0, 1.0, 1.0, 1.0, 1.0, 1.0, 1.0, 1.0, 1.0, 1.0, 1.0, 1.0, 1.0, 1.0, 1.0, 1.0, 1.0, 1.0, 1.0, 1.0, 1.0, 1.0, 1.0, 1.0, 1.0, 1.0, 1.0, 1.0, 1.0, 1.0, 1.0, 1.0, 1.0, 1.0, 1.0, 1.0, 1.0, 1.0, 1.0, 1.0, 1.0, 1.0, 1.0, 1.0, 1.0, 1.0, 1.0, 1.0, 1.0, 1.0, 1.0, 1.0, 1.0, 1.0, 1.0, 1.0, 1.0, 1.0, 1.0, 1.0, 1.0, 1.0, 1.0, 1.0, 1.0, 1.0, 1.0, 1.0, 1.0, 1.0, 1.0, 1.0, 1.0, 1.0, 1.0, 1.0, 1.0, 1.0, 1.0, 1.0, 1.0, 1.0, 1.0, 1.0, 1.0, 1.0, 1.0, 1.0, 1.0, 1.0, 1.0, 1.0, 1.0, 1.0, 1.0], "nupdown": -1.0, "lsorbit": false, "saxis": [0.0, 0.0, 1.0], "lspiral": false, "qspiral": [0.0, 0.0, 0.0], "lzeroz": false, "lasph": false, "lmetagga": false, "nelm": 1, "nelmdl": -5, "nelmin": 2, "enini": 520.0, "ldiag": true, "lsubrot": false, "weimin": 0.0, "ebreak": 0.0, "deper": 0.3, "nrmm": 4, "time": 0.4, "amix": 0.4, "bmix": 1.0, "amin": 0.1, "amix_mag": 1.6, "bmix_mag": 1.0, "imix": 4, "mixfirst": false, "maxmix": -45, "wc": 100.0, "inimix": 1, "mixpre": 1, "mremove": 5, "ldipol": false, "lmono": false, "idipol": 0, "epsilon": 1.0, "dipol": [-100.0, -100.0, -100.0], "efield": 0.0, "ngx": 84, "ngy": 84, "ngz": 112, "ngxf": 168, "ngyf": 168, "ngzf": 224, "addgrid": false, "nsw": 0, "ibrion": -1, "mdalgo": 0, "isif": 4, "pstress": 0.0, "ediffg": 1e-05, "nfree": 1, "potim": 0.25, "smass": -3.0, "scalee": 1.0, "tebeg": 0.0001, "teend": 0.0001, "nblock": 1, "kblock": 1, "npaco": 256, "apaco": 16.0, "isym": 0, "symprec": 1e-05, "lorbit": 0, "rwigs": [-1.0, -1.0, -1.0], "nedos": 301, "emin": 10.0, "emax": -10.0, "efermi": 0.0, "nwrite": 2, "lwave": false, "ldownsample": false, "lcharg": true, "lpard": false, "lvtot": false, "lvhar": false, "lelf": false, "loptics": false, "stm": [0.0, 0.0, 0.0, 0.0, 0.0, 0.0, 0.0], "npar": 28, "nsim": 4, "nblk": -1, "lplane": true, "lscalapack": true, "lscaaware": false, "lscalu": false, "lasync": false, "lorbitalreal": false, "idiot": 3, "ispecial": 0, "lmusic": false, "pomass": [195.08, 32.066, 127.6], "darwinr": [0.0, 0.0, 0.0], "darwinv": [1.0, 1.0, 1.0], "lcorr": true, "gga_compat": true, "lberry": false, "icorelevel": 0, "ldau": false, "i_constrained_m": 0, "gga": "--", "voskown": 0, "lhfcalc": false, "precfock": "", "lsymgrad": false, "lhfone": false, "lrhfcalc": false, "lthomas": false, "lmodelhf": false, "encut4o": -1.0, "exxoep": 0, "fourorbit": 0, "aexx": 0.0, "hfalpha": 0.0, "mcalpha": 0.0, "aldax": 1.0, "aggax": 1.0, "aldac": 1.0, "aggac": 1.0, "nkredx": 1, "nkredy": 1, "nkredz": 1, "shiftred": false, "oddonly": false, "evenonly": false, "lmaxfock": 0, "nmaxfockae": 0, "lfockaedft": false, "hfscreen": 0.0, "hfscreenc": 0.0, "nbandsgwlow": 0, "luse_vdw": false, "zab_vdw": -0.8491, "param1": 0.1234, "param2": 1.0, "param3": 0.0, "model_gw": 0, "model_eps0": 24.00735401, "model_alpha": 1.0, "lepsilon": false, "lrpa": false, "lnabla": false, "lvel": false, "kinter": 0, "cshift": -0.1, "omegamax": -30.0, "deg_threshold": 0.002, "rtime": -0.1, "wplasmai": 0.0, "dfield": [0.0, 0.0, 0.0], "wplasma": [0.0, 0.0, 0.0, 0.0, 0.0, 0.0, 0.0, 0.0, 0.0], "nucind": false, "magpos": [0.0, 0.0, 0.0], "lnicsall": true, "orbitalmag": false, "lmagbloch": false, "lchimag": false, "lgauge": true, "magatom": 0, "magdipol": [0.0, 0.0, 0.0], "avecconst": [0.0, 0.0, 0.0], "ladder": false, "lrpaforce": false, "lfxc": false, "lhartree": true, "ibse": 0, "kpoint": [-1, 0, 0, 0], "ltcte": false, "ltete": false, "ltriplet": false, "lfxceps": false, "lfxheg": false, "naturalo": 2, "l2order": false, "lmp2lt": false, "lusew": false, "encutgw": -2.0, "encutgwsoft": -2.0, "encutlf": -1.0, "lmaxmp2": -1, "scissor": 0.0, "nomega": 0, "nomegar": 0, "nbandsgw": -1, "nbandso": -1, "nbandsv": -1, "nelmhf": 1, "dim": 3, "antires": 0, "omegamin": -30.0, "omegatl": -200.0, "omegagrid": 140, "selfenergy": false, "lspectral": false, "lspectralgw": false, "lsingles": false, "lfermigw": false, "oddonlygw": false, "evenonlygw": false, "nkredlfx": 1, "nkredlfy": 1, "nkredlfz": 1, "maxmem": 2800, "telescope": 0, "taupar": 1, "omegapar": -1, "lambda": 1.0, "ofield_kappa": 0.0, "ofield_k": [0.0, 0.0, 0.0], "ofield_q6_near": 0.0, "ofield_q6_far": 0.0, "ofield_a": 0.0},
 "cell": {"array": {"__ndarray__": [[3, 3], "float64", [14.95313196, 0.0, 0.0, -7.4765746, 12.94978717, 0.0, 8.981e-05, -5.185e-05, 19.83670261]]}, "__ase_objtype__": "cell"},
 "ctime": 23.645634164256617,
 "energy": -444.01227959999994,
 "forces": {"__ndarray__": [[96, 3], "float64", [-0.81517582, 0.12215602, 0.31009748, -0.871908, -0.2645423, -0.52788218, 0.51242288, -0.67792479, -0.99653427, -1.03438073, 0.41656494, -0.27132726, -1.09478306, -1.84043715, -0.75920626, -1.9112615, -0.48178892, -0.13279327, -0.41516382, 0.3672034, 1.13349663, 0.01741462, 0.33675796, -1.5816222, 0.26996153, -1.0177281, 1.12407825, 1.35571641, -0.89442052, 0.48344522, -1.01254102, 1.17718009, 0.49000904, -0.51983003, -0.5969403, 0.83924239, 0.80873796, -0.2760308, 1.07272073, 1.15797922, -0.01891385, 0.15873306, 0.04865279, 0.62241641, 0.34244438, 1.3684567, 0.48877989, -1.17921691, 0.34232961, 0.27749832, -0.56318159, -0.34735558, -0.67951463, -0.47272914, -0.97862525, -0.34506172, -0.9477175, -1.64051246, -0.0869306, -1.61897516, 0.61496204, -0.7371776, -0.90879075, 0.95523753, -0.35101663, -0.58949474, 0.50245946, -1.28777136, -2.04182015, 0.02999172, 1.1888926, -0.73166862, 1.78987335, 0.50566374, -1.60331874, -0.50194139, 0.18333672, -0.29305435, 0.63527337, -0.68812635, -0.78595621, 0.52301659, 0.96923378, -0.31872646, -0.27013215, -0.12132409, -0.63665437, -1.10460139, -0.84368929, -1.59815276, 0.40511257, 0.235984, -0.6503982, 0.87019982, 0.79879099, -1.26479259, 0.13090953, 0.76396188, -0.76164633, -0.06003365, 0.25240095, -0.78160525, 0.43613104, -0.88876903, -1.14232093, -0.07398116, -0.27135041, -1.08211173, -0.25343502, -0.80753712, -0.75652302, 0.00750454, 0.73102446, -1.23022525, -0.11524772, -0.12093163, -0.65532772, 0.59968573, -0.14789579, -1.14488479, 0.0433966, -0.48027319, -0.45098967, -0.41158128, -0.21282558, -1.06119557, -0.5738192, -0.0438984, -0.87547227, -0.36087735, 0.17000417, -0.23184735, 0.04183033, -0.06467281, -0.51333421, 0.13415962, 0.74161489, -0.50228825, -0.19114996, -0.20876844, -0.26804203, 0.08598153, -0.39159563, -0.61502196, 0.1612881, -0.06161993, -0.77300601, -2.05365719, -1.19195745, -0.13176269, -0.61098126, 0.21115099, -0.18264781, 0.18366638, -0.43526242, -1.16821935, -0.07385771, -0.3340344, -0.58330664, -3.38316542, 1.92235434, 2.08416665, 3.28848899, 1.79505629, 3.44856433, -0.12813757, 0.52975306, -0.64943041, 0.02874835, -0.09453989, 0.53147112, 2.6418448, -1.95539546, 0.11621138, -0.29379142, -3.24533169, 1.7623692, -0.25269962, 3.54508294, -0.04640425, -0.61220566, 0.16022779, -0.50167198, 0.27630417, -0.35662328, -0.26726902, 0.73488965, -0.13110902, -1.08504389, 0.33156696, 0.24170709, -1.21401947, 0.11903031, -0.54857901, 0.82413054, 0.87495027, -1.12031367, 0.41292307, -0.44104508, 0.38382917, 0.63305563, -0.0793144, 0.49120784, 2.59897364, 1.09831355, -0.04402566, 1.71787841, 0.92960209, 1.16408012, -4.47863552, 0.60579361, 0.94396693, 0.58137502, 1.52861696, 0.73676832, 1.03893329, -0.10887761, 0.81346848, -0.31401885, -1.32376344, 0.76685603, -3.220157, 0.71236386, -0.07779828, -3.39075498, -1.16576707, -1.08022338, 0.39236609, 0.57153615, 0.33731803, 0.44602046, -0.22468171, 0.50426744, -0.22411812, -0.32081353, 0.1672783, 1.4577439, -0.05686815, -0.25613686, 0.59059562, 0.12933885, -0.03970983, 1.83141235, -0.69563989, 0.20385505, 1.69077964, 0.34126158, 0.04996889, 0.87550815, 0.12333379, -0.43374722, 1.37966848, 0.99939979, -21.4375188, 1.49570523, -1.27175068, 22.07374838, 1.15434857, -13.5984186, 8.1732577, 2.46237453, -0.24788893, 0.69251931, 1.32049438, 0.52384184, 0.44805159, 0.9733107, -17.70379259, -10.37301537, 3.2846421, 14.29897429, -8.82803035, 2.47868006, -1.15087421, 0.36400418, 1.3664317, -0.08867249, -0.09814704, 2.23736184, 0.49131698, -0.53362049, 1.12793131, 16.32479465, 9.87395372, 1.31583216, -0.56166125, 0.58139939, 1.19178931]]},
 "free_energy": -444.03079842,
 "mtime": 23.645634164256617,
 "numbers": {"__ndarray__": [[96], "int64", [78, 78, 78, 78, 78, 78, 78, 78, 78, 78, 78, 78, 78, 78, 78, 78, 78, 78, 78, 78, 78, 78, 78, 78, 78, 78, 78, 78, 78, 78, 78, 78, 16, 16, 16, 16, 16, 16, 16, 16, 16, 16, 16, 16, 16, 16, 16, 16, 16, 16, 16, 16, 16, 16, 16, 16, 16, 16, 16, 16, 16, 16, 16, 16, 52, 52, 52, 52, 52, 52, 52, 52, 52, 52, 52, 52, 52, 52, 52, 52, 52, 52, 52, 52, 52, 52, 52, 52, 52, 52, 52, 52, 52, 52, 52, 52]]},
 "pbc": {"__ndarray__": [[3], "bool", [true, true, true]]},
 "positions": {"__ndarray__": [[96, 3], "float64", [-1.8476149526573244, 3.270675459198051, 6.973792161406731, -3.703476790996283, 6.475859773707308, 6.93409078643605, -5.587079432606528, 9.708974035769486, 6.953082842248917, 0.044066315799260396, 0.0055607901143014, 6.977161028610986, 1.9150788708908673, 3.2945887887893295, 6.976237828471517, 0.13031141589280165, 6.509128793416265, 6.941556329463324, -1.8113449893598443, 9.660677398068337, 6.860866574256627, 3.7654342376242536, 0.006922120474716701, 7.057603023402085, 5.626684729961947, 3.274895879943958, 6.891688842772044, 3.653928949537668, 6.465417976924192, 6.932137466330044, 1.931253869420508, 9.675682600701458, 6.950295190431133, 7.495214365544136, 0.0062291706235559005, 6.911552126563542, 9.25324453783215, 3.2427227270287933, 6.912417205164364, 7.486311806205164, 6.475859497599932, 6.990180451635007, 5.6403586307317735, 9.698991018920317, 6.962999209883656, 11.148746501124572, 0.0006381116711893, 7.006178157188894, -3.762018321686441, 12.9367154761723, 11.760527159750975, 1.8981621306249126, 3.221365433103206, 11.762643934286487, 0.005093452218566235, 6.467605310354428, 11.842691178695645, -1.791076257629392, 9.6849942056345, 11.782387007660168, 7.4447118350740284, 0.023104016145718703, 11.824790934994434, 5.569644967059354, 3.2307422997412103, 11.791051084259138, 3.7482188943929278, 6.552562339155907, 11.812249179769262, 1.8525345634089971, 9.713909948520174, 11.769526278257027, 3.6469179998939807, 12.942157108209113, 11.858859678259003, 9.381038938988807, 3.2174401765166083, 11.730928022318489, 7.510260905455765, 6.45812200086484, 11.812601082873563, 5.57845904215098, 9.669615331854438, 11.76920055960017, 7.457909206833552, 12.942432876148652, 11.734151883226666, -1.8420595446569654, 3.2767457877506634, 11.834252050304274, 11.181960518869397, 6.462332879132757, 11.81414140283123, 9.326936409381657, 9.708986508749568, 11.792552325912663, 1.9031416469010198, 1.0029040727443799, 5.83250989221433, 0.03538901204728185, 4.3150858280568, 5.810480242130794, -1.84533865923019, 7.580919394593435, 5.7861586594276995, -3.7056789720149386, 10.852536875346065, 5.852784192483907, 5.652814250244438, 1.182255556292337, 5.817515725445483, 3.7454476078867667, 4.273000019369165, 5.824393903708474, 1.9245594518378557, 7.578634786377687, 5.739203002312543, 0.030531864294535964, 10.798432828366153, 5.8396546757604, 9.323011736797506, 1.1466834576110987, 5.744945330984084, 7.51371375776077, 4.388420629789769, 5.799962624039947, 5.678858029446561, 7.551643534794687, 5.84218564064641, 3.8079389939463657, 10.789819486438933, 5.759692332438411, 13.0562397396845, 1.1031992580098733, 5.836290172630718, 11.194976641076284, 4.211979459761045, 5.773696251012966, 9.368263266812145, 7.54854214920915, 5.7588066236668745, 7.447687797189295, 10.839713227629927, 5.799978890136087, 1.8469895851605609, 1.060121771134084, 10.600025704500823, -0.08327017992773789, 4.315161949594133, 10.674586116968054, -1.8267136698871216, 7.5350351418907895, 10.56097199787036, -3.7571244586870858, 10.808289618981805, 10.671883167870417, 5.599994357791309, 1.073595429260192, 10.629649836178597, 5.666142832929756, 5.469654101877411, 10.682855839919139, 1.8517923743525302, 5.397751293276482, 10.641662348178135, -0.00020565917533439947, 10.791491840500239, 10.607822718828709, 9.330949869581783, 1.0818757760688429, 10.532898699602635, 7.463062964413017, 4.320287106407357, 10.61756551531561, 3.6361456710228435, 8.61803720173034, 10.624670625456462, 3.794095256863751, 10.700610582937818, 10.672553053317557, 13.073329520053745, 1.0717381105983461, 10.652675685467207, 11.206616525504856, 4.372206558342102, 10.617668071068104, 9.311234227302556, 7.569536876001846, 10.65828014905561, 7.459021665671282, 10.770681051425, 10.643249284386934, -0.0005389776743412405, 2.2195586061480106, 8.353797839589992, -1.8803279865034441, 5.520865307003891, 8.363211148446544, -3.6661252866812983, 8.604423975921078, 8.353737536014059, -5.600315185807203, 11.813154094301973, 8.255828927840804, 3.7100047001796828, 2.2080278071477415, 8.32319556010652, 1.8212394896902568, 5.307548662879703, 8.454641089547373, 0.008965431096481494, 8.56978954610153, 8.389904804047742, -1.945931175731469, 11.740622074722518, 8.355926912881126, 7.443809438530895, 2.0603343832260945, 8.44725072762299, 5.6645096712549226, 5.350993164269643, 8.39078932261712, 3.722340488579863, 8.549402388696326, 8.358904401942885, 1.906504203601136, 11.913258020875519, 8.404541116701504, 11.131119181050206, 2.177402120407474, 8.356698957346707, 9.397481753993471, 5.34183456226887, 8.438236929957005, 7.528364716128902, 8.626614796871689, 8.328618914600094, 5.61333914606128, 11.90704728580779, 8.36155577561374, -0.0009506017982699346, 2.1164916148804083, 13.168538096312009, -1.853864881718714, 5.400286547926263, 13.238824889568944, -3.7539882173709644, 8.630658233364716, 13.235320934419914, -5.650881109224924, 11.93861985158806, 13.186873557268486, 3.808713087023731, 2.1692193412171825, 13.336901316246278, 3.6945635566247024, 4.266072340463908, 13.279107678293123, 0.019833215876706164, 8.702257876994613, 13.230970547170514, -1.869091919138346, 11.798439545491158, 13.196614965186203, 7.485022350750719, 2.132926467157343, 13.260591108241819, 5.668676681812717, 7.561500598487188, 13.245269239145854, 1.859919372632425, 7.550490813892462, 13.148111450166386, 1.920046145169342, 11.840559793614798, 13.28446477819998, 11.219097520944825, 2.1999098247598563, 13.185998957050408, 9.340803586478929, 5.365244295812592, 13.287807064222738, 7.494975301350136, 8.637210808785383, 13.142695435252781, 5.660131799157298, 11.852009695121302, 13.250727307868996]]},
 "stress": {"__ndarray__": [[6], "float64", [-0.048501299557847107, -0.05260542125993305, -0.02746101253682705, -0.001776653143633239, 0.00037859103180342703, 0.0005393385278387905]]},
 "unique_id": "87fa8e0be34e9d9cf0005cad0f0ebae1",
 "user": "lpan"},
"15": {
 "calculator": "vasp",
 "calculator_parameters": {"kpoints_generation": {"divisions": [2, 2, 1], "usershift": [0.0, 0.0, 0.0], "genvec1": [0.5, -0.0, 0.0], "genvec2": [0.0, 0.5, 0.0], "genvec3": [0.0, 0.0, 1.0], "shift": [0.0, 0.0, 0.0]}, "system": "PtSTe", "lcompat": false, "prec": "normal", "enmax": 520.0, "enaug": 368.792, "ediff": 1e-06, "ialgo": 68, "iwavpr": 10, "nbands": 448, "nelect": 704.0, "turbo": 0, "irestart": 0, "nreboot": 0, "nmin": 0, "eref": 0.0, "ismear": 0, "sigma": 0.05, "kspacing": 0.5, "kgamma": true, "lreal": true, "ropt": [-0.0005, -0.0005, -0.0005], "lmaxpaw": -100, "lmaxmix": 2, "nlspline": false, "istart": 0, "icharg": 2, "iniwav": 1, "ispin": 1, "lnoncollinear": false, "magmom": [1.0, 1.0, 1.0, 1.0, 1.0, 1.0, 1.0, 1.0, 1.0, 1.0, 1.0, 1.0, 1.0, 1.0, 1.0, 1.0, 1.0, 1.0, 1.0, 1.0, 1.0, 1.0, 1.0, 1.0, 1.0, 1.0, 1.0, 1.0, 1.0, 1.0, 1.0, 1.0, 1.0, 1.0, 1.0, 1.0, 1.0, 1.0, 1.0, 1.0, 1.0, 1.0, 1.0, 1.0, 1.0, 1.0, 1.0, 1.0, 1.0, 1.0, 1.0, 1.0, 1.0, 1.0, 1.0, 1.0, 1.0, 1.0, 1.0, 1.0, 1.0, 1.0, 1.0, 1.0, 1.0, 1.0, 1.0, 1.0, 1.0, 1.0, 1.0, 1.0, 1.0, 1.0, 1.0, 1.0, 1.0, 1.0, 1.0, 1.0, 1.0, 1.0, 1.0, 1.0, 1.0, 1.0, 1.0, 1.0, 1.0, 1.0, 1.0, 1.0, 1.0, 1.0, 1.0, 1.0], "nupdown": -1.0, "lsorbit": false, "saxis": [0.0, 0.0, 1.0], "lspiral": false, "qspiral": [0.0, 0.0, 0.0], "lzeroz": false, "lasph": false, "lmetagga": false, "nelm": 1, "nelmdl": -5, "nelmin": 2, "enini": 520.0, "ldiag": true, "lsubrot": false, "weimin": 0.0, "ebreak": 0.0, "deper": 0.3, "nrmm": 4, "time": 0.4, "amix": 0.4, "bmix": 1.0, "amin": 0.1, "amix_mag": 1.6, "bmix_mag": 1.0, "imix": 4, "mixfirst": false, "maxmix": -45, "wc": 100.0, "inimix": 1, "mixpre": 1, "mremove": 5, "ldipol": false, "lmono": false, "idipol": 0, "epsilon": 1.0, "dipol": [-100.0, -100.0, -100.0], "efield": 0.0, "ngx": 84, "ngy": 84, "ngz": 112, "ngxf": 168, "ngyf": 168, "ngzf": 224, "addgrid": false, "nsw": 0, "ibrion": -1, "mdalgo": 0, "isif": 4, "pstress": 0.0, "ediffg": 1e-05, "nfree": 1, "potim": 0.25, "smass": -3.0, "scalee": 1.0, "tebeg": 0.0001, "teend": 0.0001, "nblock": 1, "kblock": 1, "npaco": 256, "apaco": 16.0, "isym": 0, "symprec": 1e-05, "lorbit": 0, "rwigs": [-1.0, -1.0, -1.0], "nedos": 301, "emin": 10.0, "emax": -10.0, "efermi": 0.0, "nwrite": 2, "lwave": false, "ldownsample": false, "lcharg": true, "lpard": false, "lvtot": false, "lvhar": false, "lelf": false, "loptics": false, "stm": [0.0, 0.0, 0.0, 0.0, 0.0, 0.0, 0.0], "npar": 28, "nsim": 4, "nblk": -1, "lplane": true, "lscalapack": true, "lscaaware": false, "lscalu": false, "lasync": false, "lorbitalreal": false, "idiot": 3, "ispecial": 0, "lmusic": false, "pomass": [195.08, 32.066, 127.6], "darwinr": [0.0, 0.0, 0.0], "darwinv": [1.0, 1.0, 1.0], "lcorr": true, "gga_compat": true, "lberry": false, "icorelevel": 0, "ldau": false, "i_constrained_m": 0, "gga": "--", "voskown": 0, "lhfcalc": false, "precfock": "", "lsymgrad": false, "lhfone": false, "lrhfcalc": false, "lthomas": false, "lmodelhf": false, "encut4o": -1.0, "exxoep": 0, "fourorbit": 0, "aexx": 0.0, "hfalpha": 0.0, "mcalpha": 0.0, "aldax": 1.0, "aggax": 1.0, "aldac": 1.0, "aggac": 1.0, "nkredx": 1, "nkredy": 1, "nkredz": 1, "shiftred": false, "oddonly": false, "evenonly": false, "lmaxfock": 0, "nmaxfockae": 0, "lfockaedft": false, "hfscreen": 0.0, "hfscreenc": 0.0, "nbandsgwlow": 0, "luse_vdw": false, "zab_vdw": -0.8491, "param1": 0.1234, "param2": 1.0, "param3": 0.0, "model_gw": 0, "model_eps0": 24.00735401, "model_alpha": 1.0, "lepsilon": false, "lrpa": false, "lnabla": false, "lvel": false, "kinter": 0, "cshift": -0.1, "omegamax": -30.0, "deg_threshold": 0.002, "rtime": -0.1, "wplasmai": 0.0, "dfield": [0.0, 0.0, 0.0], "wplasma": [0.0, 0.0, 0.0, 0.0, 0.0, 0.0, 0.0, 0.0, 0.0], "nucind": false, "magpos": [0.0, 0.0, 0.0], "lnicsall": true, "orbitalmag": false, "lmagbloch": false, "lchimag": false, "lgauge": true, "magatom": 0, "magdipol": [0.0, 0.0, 0.0], "avecconst": [0.0, 0.0, 0.0], "ladder": false, "lrpaforce": false, "lfxc": false, "lhartree": true, "ibse": 0, "kpoint": [-1, 0, 0, 0], "ltcte": false, "ltete": false, "ltriplet": false, "lfxceps": false, "lfxheg": false, "naturalo": 2, "l2order": false, "lmp2lt": false, "lusew": false, "encutgw": -2.0, "encutgwsoft": -2.0, "encutlf": -1.0, "lmaxmp2": -1, "scissor": 0.0, "nomega": 0, "nomegar": 0, "nbandsgw": -1, "nbandso": -1, "nbandsv": -1, "nelmhf": 1, "dim": 3, "antires": 0, "omegamin": -30.0, "omegatl": -200.0, "omegagrid": 140, "selfenergy": false, "lspectral": false, "lspectralgw": false, "lsingles": false, "lfermigw": false, "oddonlygw": false, "evenonlygw": false, "nkredlfx": 1, "nkredlfy": 1, "nkredlfz": 1, "maxmem": 2800, "telescope": 0, "taupar": 1, "omegapar": -1, "lambda": 1.0, "ofield_kappa": 0.0, "ofield_k": [0.0, 0.0, 0.0], "ofield_q6_near": 0.0, "ofield_q6_far": 0.0, "ofield_a": 0.0},
 "cell": {"array": {"__ndarray__": [[3, 3], "float64", [14.95313196, 0.0, 0.0, -7.4765746, 12.94978717, 0.0, 8.981e-05, -5.185e-05, 19.83670261]]}, "__ase_objtype__": "cell"},
 "ctime": 23.645634165019864,
 "energy": -458.20580471,
 "forces": {"__ndarray__": [[96, 3], "float64", [2.50374736, 0.04566957, 0.2081017, -0.36621335, -0.37266411, 0.35208274, -0.87105746, -0.32198159, 0.25058312, -0.73519739, 1.04269665, 0.44196675, -0.84966907, 0.18039853, -0.88424024, -1.34466878, -1.48267166, 1.04039154, 1.64470964, 3.12912186, -0.26387567, -1.34913892, -0.87286408, -2.36952712, 0.88296763, -0.73804449, -1.37853261, 0.30455851, -0.79327719, -1.4875442, 0.61519325, 1.09013602, -0.05596487, 1.59974928, 0.12182512, -0.39738378, 0.29525414, -0.48769228, 0.16761895, 0.55344526, -1.28644912, -0.26915264, -0.84038626, 0.16971342, 1.11480224, -0.70456858, 0.24806659, 0.76014416, -0.28653069, 0.96133827, -1.12267454, -2.55189883, -2.31674386, 1.56449735, -6.17564342, 1.28465102, -5.16507808, -0.30655673, -0.15144067, -1.57051021, -0.17617328, -0.36273447, -0.89743345, 0.86692648, -1.52743089, -2.13015792, 0.8162603, -2.23669609, -2.85955812, -4.4057993, 8.75700382, 6.2418325, -2.12337226, -1.58611293, -0.17313423, -0.04015624, -0.52448782, -0.05727059, 9.85111447, -0.87872672, 5.93193085, 3.634228, 5.90791159, -6.26215409, -0.21448369, 0.14246092, 0.66132301, -0.94934673, 0.76518192, -0.46065668, -0.99354388, 0.06305722, 0.02214488, 0.89005868, 1.5641657, -0.05091513, 0.29860412, -0.0932258, 0.09013064, 0.0656632, 0.2039739, 0.32046478, -0.0533649, -0.74591779, -1.34334045, -0.06100413, 0.48210108, -0.57819733, 0.4810342, 0.4541522, -0.05542168, 0.39706344, 0.15401956, -0.73497163, 1.09027297, 0.5807253, -1.3183018, -0.4169162, -0.2489992, -0.73332506, -0.57108447, 0.35181541, -0.43838412, -0.12027418, 0.01064491, -0.86587782, -0.16510592, 0.15512922, -0.61837135, 0.42089654, -0.50391384, -0.39225376, -0.48772472, -0.27876697, -0.50896171, -0.82282141, 0.44724112, -0.80626994, -0.48995659, -0.27846437, -0.93502089, 0.68925331, -0.4931942, -0.94764831, 0.14725446, -1.09032534, -0.77144142, 0.10112974, -0.58338911, -0.70861516, -0.01200976, 0.30386311, -1.38052933, -0.15134923, -0.43788007, -0.49026165, 0.02376925, -2.26534045, -1.03516954, -10.86231799, 1.46726073, -5.73090456, 4.20639247, 3.26300499, -1.91238225, -0.44003891, 1.28725414, -0.42609388, 0.19238036, -0.28972392, -0.34442488, 1.00882884, -0.48865838, -0.50633106, 2.9588875, -10.22902513, -6.2432611, 1.07837921, 0.98571404, 0.11207918, 1.12556279, 1.06167824, -1.63182737, 0.18591037, -0.24569056, -0.72064102, 1.07777379, -0.78331792, -1.13185042, 0.00256906, -0.00508273, 0.03274994, -1.25045209, 0.324863, 0.46283454, 0.74643862, -0.16209114, 0.12184718, -1.19409577, -0.47319261, 2.25466229, 0.97667363, 0.06516518, 1.13128579, 0.40547993, 0.5674272, 1.97414057, -1.98055777, 0.10437515, -0.02049822, -0.15750461, -0.83009381, 1.32544227, 0.41351485, -1.95261331, 1.15209371, -0.09782101, -0.68245123, 0.49989697, 0.07605911, 0.39853668, 0.54122713, 1.30970896, 1.06715947, -0.54902522, -0.37580421, 0.80680713, -0.03480096, -0.68865645, -0.67635832, 0.23271971, 0.29169472, 0.85541158, 0.12784625, -0.44751683, 0.84346692, -0.07932514, 0.30859015, -0.00906939, -0.50406482, -0.00657238, -1.21584633, 1.47513458, -0.57912791, -0.78936534, 1.35275762, -0.86209315, 0.20556307, 1.12797059, 0.09389042, -0.5578398, 0.2713918, -0.82872717, -0.84041084, 0.90291931, -0.25537922, 5.10339998, 3.88669201, 0.4506544, 0.20869432, 0.80251199, 0.98593397, 0.13465137, 0.84247121, 0.46819067, -0.07350078, 1.17714002, -4.14044792, -4.01618171, 8.03785836, 5.75741936, -2.12257317, 7.22895364, -0.14416782, 0.42225996, 1.57746085, -0.26143575, 0.6322039, 1.09208774, 0.27528069, 0.58494707, 1.11689006, 0.30908593, -0.46703341, 1.25202528, 0.33027926, 0.86264679, 1.07245219]]},
 "free_energy": -458.22450777,
 "mtime": 23.645634165019864,
 "numbers": {"__ndarray__": [[96], "int64", [78, 78, 78, 78, 78, 78, 78, 78, 78, 78, 78, 78, 78, 78, 78, 78, 78, 78, 78, 78, 78, 78, 78, 78, 78, 78, 78, 78, 78, 78, 78, 78, 16, 16, 16, 16, 16, 16, 16, 16, 16, 16, 16, 16, 16, 16, 16, 16, 16, 16, 16, 16, 16, 16, 16, 16, 16, 16, 16, 16, 16, 16, 16, 16, 52, 52, 52, 52, 52, 52, 52, 52, 52, 52, 52, 52, 52, 52, 52, 52, 52, 52, 52, 52, 52, 52, 52, 52, 52, 52, 52, 52, 52, 52, 52, 52]]},
 "pbc": {"__ndarray__": [[3], "bool", [true, true, true]]},
 "positions": {"__ndarray__": [[96, 3], "float64", [12.995012881240847, 3.2305610238921822, 6.977268741906159, 11.213260658527924, 6.448395059997708, 6.895295155306543, -5.5738220076114375, 9.749058286161398, 6.904619595735399, 7.487923430004809, 12.904707139930661, 6.8895391393102, 1.8824698451631352, 3.2452817927341693, 6.9396702557791645, 0.01931430552819292, 6.536684382772758, 6.893454309304334, -1.9439535795330405, 9.620082610305468, 6.931045257484337, 3.7294078020202215, 0.0371002953876179, 7.110630695186163, 5.509937062589551, 3.246829755433943, 7.059744197081808, 3.760788622186599, 6.552567964421408, 7.034357383448556, 1.8316625206869879, 9.66742576248885, 6.92137803883438, 7.39006911306595, 0.0181941145961028, 7.015184615274912, 9.340129507628824, 3.2352654965922114, 6.948951452196332, 7.492152520266542, 6.561191039419865, 7.007302303125804, 5.685114675296869, 9.726231849942073, 6.895388982909888, 3.8003018672347046, 12.929420724808065, 6.957428270322663, -3.7524135382074575, 12.866704327380901, 11.786131185277805, 1.8340766676483347, 3.202305988517352, 11.742684442487331, 0.021086986575725893, 6.39995143899464, 11.758621844465283, -1.8697246239940868, 9.721754134360028, 11.87559094507541, -0.026147787681809316, 12.94115720394616, 11.828902885078461, 5.627475848756789, 3.141020543759376, 11.715707518772861, 3.687308497675495, 6.581967069990216, 11.847406958007122, 1.9204442895902087, 9.647675739196742, 11.842935765238828, 11.310224775021206, 0.057971718795478105, 11.77058000389967, 9.345581333252218, 3.243655279067868, 11.753156634529201, 7.451483767513445, 6.531600167107211, 11.748574752960344, 5.464894716670401, 9.671680778072838, 11.786353554714063, 7.4778112732568305, 12.90047400136302, 11.738123191089187, -1.8280625366700272, 3.1969142774226116, 11.81793933791294, -3.6677699029020587, 6.467394066846518, 11.756030774370366, 9.326222206649312, 9.680697733300676, 11.729762814407177, 1.8450705980094186, 1.0944037589560551, 5.689041138954531, -0.05455509075203356, 4.299425119590415, 5.66676710069484, -1.8724896601392267, 7.586235971467678, 5.819728509621628, -3.727419976432981, 10.81237738369188, 5.803308480669174, 5.490085804553032, 1.0244543106684538, 5.7909615218636326, 3.706098991310857, 4.351487381947313, 5.825342891561337, 1.8045694553385807, 7.489744335860705, 5.839602703599561, 0.01966243730318812, 10.852696729675888, 5.832141723013889, 9.421621989637883, 1.020636131137695, 5.815554272291406, 7.439413774937474, 4.326141652911607, 5.881425415547355, 5.634257502788523, 7.571359905895682, 5.818795192763828, 3.7078848071076176, 10.842331163802129, 5.747682002476161, 13.134060651972126, 1.1216932571219922, 5.779263421600464, 11.27072684915746, 4.242060230151166, 5.785644690463075, 9.385215022301944, 7.590794446537398, 5.811890234952313, 7.406922061617732, 10.843195285242842, 5.754513762855044, 1.8390448231877885, 1.0516933699876907, 10.66187515466962, -0.07328798794490711, 4.326163866147685, 10.660671860289298, -1.8491258970195605, 7.55535129226243, 10.707203408702652, -3.7232438039200804, 10.800179430591237, 10.571144854069846, 5.6210624592406235, 1.1885703088417094, 10.60489898723102, 5.9220491946092375, 6.4322191208758195, 10.649658919734279, 2.7039214836294625, 4.682986302490031, 10.616398323734037, -0.06512150184122788, 10.696686030557641, 10.668681524069163, 9.318773475772531, 1.1090558486752626, 10.623066629683416, 7.373836557928702, 4.30444072926901, 10.6600593029127, 2.6659111737028707, 8.395101395753201, 10.639947266870475, 3.6424733194285506, 10.796408594146254, 10.566522902361715, 13.064028033003275, 1.0024100939048943, 10.716029947895999, 11.225848087860204, 4.311648173643032, 10.667202499522562, 9.359753863462611, 7.6301465976251865, 10.68649666831618, 7.4529821619085865, 10.763528416808269, 10.524717051611141, 0.09215889347300033, 2.1075077858730027, 8.330014228261682, -1.9056125616674022, 5.429874367669097, 8.377279337937555, -3.727877098590577, 8.623165598506477, 8.238160773560129, -5.712406427239066, 11.853443987494815, 8.355925921045994, 3.6367602342219, 2.1562750318279122, 8.367718444013587, 1.9743680985008896, 5.402819770575504, 8.339686406087292, -0.02734237771415593, 8.696630308373273, 8.31840122745271, -1.9085674111898068, 11.978057151461096, 8.42383786426646, 7.466448842714341, 2.225962319902353, 8.386507967092806, 5.623909263735252, 5.389947986858042, 8.322189640917166, 3.707235061776508, 8.651068148627141, 8.374471452683109, 1.8850071218600637, 11.808038197745539, 8.386720814911811, 11.244166330379002, 2.1755877832238766, 8.433788152662663, 9.341121894088229, 5.3374638440207125, 8.402306115418435, 7.549512504514436, 8.63751418393473, 8.450776304777866, 5.6072813787737505, 11.843563283287248, 8.46136176439164, 0.032167382391601274, 2.198942741787428, 13.23281298010893, -1.863464943370729, 5.418176759169469, 13.25765924359606, -3.7038850664963436, 8.59133777908963, 13.227481072814388, -5.642060707794299, 11.89931631444484, 13.296135305446521, 3.7192747655090974, 2.155534040542837, 13.175108607317519, 4.827235306977648, 4.629061488434263, 13.325129621816426, -0.017682743597040623, 8.644207397334734, 13.311203859850155, -1.9826754765861259, 11.869840509633109, 13.302733587835686, 7.534379223829789, 2.124506418759405, 13.248073950527882, 4.808689987126607, 8.200216274573847, 13.272856141465583, 1.6411087921255783, 6.453289901374016, 13.255436937802662, 1.9116032277105512, 11.884346506717787, 13.19064332423249, 11.261925073244836, 2.1097146850583197, 13.285682156639155, 9.35831286631098, 5.352872643872598, 13.216559976192455, 7.503009595424687, 8.698566545191868, 13.179503032046712, 5.594970581620946, 11.80389881064904, 13.237213157481882]]},
 "stress": {"__ndarray__": [[6], "float64", [-0.040280524045954176, -0.039361970435263516, -0.029821430040679824, -0.001775634579275968, 0.00011711813639266906, -0.0016336283753117665]]},
 "unique_id": "e00daf62484bb7e22dac3d97704cae8f",
 "user": "lpan"},
"16": {
 "calculator": "vasp",
 "calculator_parameters": {"kpoints_generation": {"divisions": [3, 3, 1], "usershift": [0.0, 0.0, 0.0], "genvec1": [0.33333333, -0.0, 0.0], "genvec2": [0.0, 0.33333333, 0.0], "genvec3": [0.0, 0.0, 1.0], "shift": [0.0, 0.0, 0.0]}, "system": "PtSTe", "lcompat": false, "prec": "normal", "enmax": 520.0, "enaug": 368.792, "ediff": 1e-06, "ialgo": 68, "iwavpr": 10, "nbands": 448, "nelect": 704.0, "turbo": 0, "irestart": 0, "nreboot": 0, "nmin": 0, "eref": 0.0, "ismear": 0, "sigma": 0.05, "kspacing": 0.5, "kgamma": true, "lreal": true, "ropt": [-0.0005, -0.0005, -0.0005], "lmaxpaw": -100, "lmaxmix": 2, "nlspline": false, "istart": 0, "icharg": 2, "iniwav": 1, "ispin": 1, "lnoncollinear": false, "magmom": [1.0, 1.0, 1.0, 1.0, 1.0, 1.0, 1.0, 1.0, 1.0, 1.0, 1.0, 1.0, 1.0, 1.0, 1.0, 1.0, 1.0, 1.0, 1.0, 1.0, 1.0, 1.0, 1.0, 1.0, 1.0, 1.0, 1.0, 1.0, 1.0, 1.0, 1.0, 1.0, 1.0, 1.0, 1.0, 1.0, 1.0, 1.0, 1.0, 1.0, 1.0, 1.0, 1.0, 1.0, 1.0, 1.0, 1.0, 1.0, 1.0, 1.0, 1.0, 1.0, 1.0, 1.0, 1.0, 1.0, 1.0, 1.0, 1.0, 1.0, 1.0, 1.0, 1.0, 1.0, 1.0, 1.0, 1.0, 1.0, 1.0, 1.0, 1.0, 1.0, 1.0, 1.0, 1.0, 1.0, 1.0, 1.0, 1.0, 1.0, 1.0, 1.0, 1.0, 1.0, 1.0, 1.0, 1.0, 1.0, 1.0, 1.0, 1.0, 1.0, 1.0, 1.0, 1.0, 1.0], "nupdown": -1.0, "lsorbit": false, "saxis": [0.0, 0.0, 1.0], "lspiral": false, "qspiral": [0.0, 0.0, 0.0], "lzeroz": false, "lasph": false, "lmetagga": false, "nelm": 1, "nelmdl": -5, "nelmin": 2, "enini": 520.0, "ldiag": true, "lsubrot": false, "weimin": 0.0, "ebreak": 0.0, "deper": 0.3, "nrmm": 4, "time": 0.4, "amix": 0.4, "bmix": 1.0, "amin": 0.1, "amix_mag": 1.6, "bmix_mag": 1.0, "imix": 4, "mixfirst": false, "maxmix": -45, "wc": 100.0, "inimix": 1, "mixpre": 1, "mremove": 5, "ldipol": false, "lmono": false, "idipol": 0, "epsilon": 1.0, "dipol": [-100.0, -100.0, -100.0], "efield": 0.0, "ngx": 84, "ngy": 84, "ngz": 112, "ngxf": 168, "ngyf": 168, "ngzf": 224, "addgrid": false, "nsw": 0, "ibrion": -1, "mdalgo": 0, "isif": 4, "pstress": 0.0, "ediffg": 1e-05, "nfree": 1, "potim": 0.25, "smass": -3.0, "scalee": 1.0, "tebeg": 0.0001, "teend": 0.0001, "nblock": 1, "kblock": 1, "npaco": 256, "apaco": 16.0, "isym": 0, "symprec": 1e-05, "lorbit": 0, "rwigs": [-1.0, -1.0, -1.0], "nedos": 301, "emin": 10.0, "emax": -10.0, "efermi": 0.0, "nwrite": 2, "lwave": false, "ldownsample": false, "lcharg": true, "lpard": false, "lvtot": false, "lvhar": false, "lelf": false, "loptics": false, "stm": [0.0, 0.0, 0.0, 0.0, 0.0, 0.0, 0.0], "npar": 28, "nsim": 4, "nblk": -1, "lplane": true, "lscalapack": true, "lscaaware": false, "lscalu": false, "lasync": false, "lorbitalreal": false, "idiot": 3, "ispecial": 0, "lmusic": false, "pomass": [195.08, 32.066, 127.6], "darwinr": [0.0, 0.0, 0.0], "darwinv": [1.0, 1.0, 1.0], "lcorr": true, "gga_compat": true, "lberry": false, "icorelevel": 0, "ldau": false, "i_constrained_m": 0, "gga": "--", "voskown": 0, "lhfcalc": false, "precfock": "", "lsymgrad": false, "lhfone": false, "lrhfcalc": false, "lthomas": false, "lmodelhf": false, "encut4o": -1.0, "exxoep": 0, "fourorbit": 0, "aexx": 0.0, "hfalpha": 0.0, "mcalpha": 0.0, "aldax": 1.0, "aggax": 1.0, "aldac": 1.0, "aggac": 1.0, "nkredx": 1, "nkredy": 1, "nkredz": 1, "shiftred": false, "oddonly": false, "evenonly": false, "lmaxfock": 0, "nmaxfockae": 0, "lfockaedft": false, "hfscreen": 0.0, "hfscreenc": 0.0, "nbandsgwlow": 0, "luse_vdw": false, "zab_vdw": -0.8491, "param1": 0.1234, "param2": 1.0, "param3": 0.0, "model_gw": 0, "model_eps0": 24.00735401, "model_alpha": 1.0, "lepsilon": false, "lrpa": false, "lnabla": false, "lvel": false, "kinter": 0, "cshift": -0.1, "omegamax": -30.0, "deg_threshold": 0.002, "rtime": -0.1, "wplasmai": 0.0, "dfield": [0.0, 0.0, 0.0], "wplasma": [0.0, 0.0, 0.0, 0.0, 0.0, 0.0, 0.0, 0.0, 0.0], "nucind": false, "magpos": [0.0, 0.0, 0.0], "lnicsall": true, "orbitalmag": false, "lmagbloch": false, "lchimag": false, "lgauge": true, "magatom": 0, "magdipol": [0.0, 0.0, 0.0], "avecconst": [0.0, 0.0, 0.0], "ladder": false, "lrpaforce": false, "lfxc": false, "lhartree": true, "ibse": 0, "kpoint": [-1, 0, 0, 0], "ltcte": false, "ltete": false, "ltriplet": false, "lfxceps": false, "lfxheg": false, "naturalo": 2, "l2order": false, "lmp2lt": false, "lusew": false, "encutgw": -2.0, "encutgwsoft": -2.0, "encutlf": -1.0, "lmaxmp2": -1, "scissor": 0.0, "nomega": 0, "nomegar": 0, "nbandsgw": -1, "nbandso": -1, "nbandsv": -1, "nelmhf": 1, "dim": 3, "antires": 0, "omegamin": -30.0, "omegatl": -200.0, "omegagrid": 140, "selfenergy": false, "lspectral": false, "lspectralgw": false, "lsingles": false, "lfermigw": false, "oddonlygw": false, "evenonlygw": false, "nkredlfx": 1, "nkredlfy": 1, "nkredlfz": 1, "maxmem": 2800, "telescope": 0, "taupar": 1, "omegapar": -1, "lambda": 1.0, "ofield_kappa": 0.0, "ofield_k": [0.0, 0.0, 0.0], "ofield_q6_near": 0.0, "ofield_q6_far": 0.0, "ofield_a": 0.0},
 "cell": {"array": {"__ndarray__": [[3, 3], "float64", [14.95313196, 0.0, 0.0, -7.4765746, 12.94978717, 0.0, 8.981e-05, -5.185e-05, 19.83670261]]}, "__ase_objtype__": "cell"},
 "ctime": 23.645634165846783,
 "energy": -467.96414825,
 "forces": {"__ndarray__": [[96, 3], "float64", [-2.49907214, -0.28342378, -0.69526295, 0.84642757, -0.78264946, 0.53800309, 0.03849882, 0.06597376, -0.93824264, -1.16074152, 0.98115103, -0.48854906, -1.44701739, -2.01929771, -1.55088317, 0.2962373, 1.83759945, 0.15409238, 0.19158847, -0.01642405, 1.22982697, 1.24567596, 2.63317337, 0.46364885, -1.13016147, -0.21364094, -0.4591649, -1.55646377, -0.77819042, -0.16652817, -1.30102871, 1.12207242, 1.41387145, 0.97027705, -0.5998442, -0.69874458, -2.53221283, 1.30079483, -2.37189131, 0.1675919, 1.75407273, -1.01698412, 0.87766894, -0.19103449, -1.58374479, -0.2718507, 0.32229375, 0.81059793, -1.5298227, 1.26913593, 1.06772137, 1.83319522, 1.10973863, -0.84042614, 0.16434881, -0.47600087, 1.04975358, -0.73432623, -0.02712916, -0.10705317, -0.17799983, 0.14407512, -0.15843307, -0.0813909, 0.35862499, 0.29895234, -0.75885062, -0.89964566, 0.05840199, 0.27512532, -0.57596153, -0.65944444, 1.24784256, -1.30050441, 2.08399363, 1.26713206, -0.24390883, -0.58935808, -0.52679258, 1.53722589, -0.33477128, -0.44849162, -0.93045447, -0.41843995, -2.08524712, 1.98405607, -0.33728855, -0.18673863, 0.50472296, -0.63299475, -0.00547942, -1.39692233, 0.0863139, 0.46670567, -0.82581879, -0.6273388, -0.01800233, -0.25914494, -0.96823444, 0.83509531, -0.66903789, -1.84078969, -0.61135612, 0.0748049, -1.37554723, 0.15439506, -2.11479586, -2.07630977, 0.74018444, 0.09085593, -0.57027875, 0.53110586, 0.17340325, -0.55151382, 0.39120046, -0.70795679, -1.07679437, -0.45319688, 0.40024276, -0.57478779, -0.1776515, -0.19349933, -0.81703307, 0.36434952, -0.89414772, -0.9377142, 0.77240563, 0.68562513, -0.28624423, 0.22225338, -0.39828446, -0.58689485, 0.12189704, -0.10112203, -0.48190781, -0.08952249, -0.07183935, 0.18022033, -0.40269403, -0.0231322, -0.20375746, -0.18747159, -0.62787944, -0.46476154, 0.31072985, -0.61615284, -1.30194231, 0.00456964, 0.2358908, -0.59690129, -0.60137232, 0.35051346, -1.23775617, 0.05393972, -1.96282906, -1.16163639, 0.92001983, 0.52846757, -1.55253124, -0.05858482, -0.30350336, -0.21592884, 0.43648362, 0.65668135, -0.83631939, -0.35503412, 0.3451995, -0.56030404, -1.17274788, 0.47847871, -1.73303614, -0.38348449, -1.17212985, -1.30002779, 0.6290554, 0.089857, -0.04730765, 0.61361429, 0.26659491, -0.77094359, 0.43218685, -0.26835967, -0.70877484, 0.2088734, 0.1393123, -0.49928046, 0.14911502, 0.77490164, -0.50827758, 0.45455912, -1.35577564, -1.49177434, 1.51734892, -0.15378533, 1.662053, -1.47781743, 0.20359576, 1.01106188, 1.08243938, 0.39064403, 0.39239639, -1.34885749, -1.12148361, 2.34404864, 1.74315893, -0.48497103, 0.91392632, 0.91818407, 1.70047042, 2.09523744, 0.12190765, 0.76632423, -0.15935901, -0.20263665, -0.14325604, 0.3568317, 0.44747789, -0.1595936, 1.45737642, -0.52623736, -0.28202446, 1.51747892, -0.01488978, -0.24388034, 1.47247311, -0.29889448, 0.29832356, -0.98720231, 2.05092806, -0.89514521, 1.17800461, 1.36639682, 0.56305221, 0.84833484, -0.67721606, -0.18110524, 0.71897773, 0.53718032, -0.3427792, 0.63086991, -0.24148087, -0.84415967, 1.5972814, 0.10291515, 0.43407412, 0.54138275, 0.22736145, 1.04918694, 0.59044671, 1.29079003, -0.64458262, 1.6927985, 0.84148888, -0.95894318, 0.2627061, -0.99478509, 4.08851455, 2.15603632, -1.76929517, -1.05780133, 0.63092015, 0.15515872, 0.08360177, 0.76738053, -1.62214374, -0.21798552, 1.62848456, -3.55369698, -3.73768767, 2.05962132, 4.07627288, -0.89889979, 2.47530653, 0.3823976, 0.42176602, 0.26876225, -0.13978038, -0.14439836, 0.54052331, 0.7015882, 0.46348038, 0.65318451, 1.01961496, 2.7448098, 0.37967658, -1.0044208, 0.38953982, 0.87843608]]},
 "free_energy": -467.987422,
 "mtime": 23.645634165846783,
 "numbers": {"__ndarray__": [[96], "int64", [78, 78, 78, 78, 78, 78, 78, 78, 78, 78, 78, 78, 78, 78, 78, 78, 78, 78, 78, 78, 78, 78, 78, 78, 78, 78, 78, 78, 78, 78, 78, 78, 16, 16, 16, 16, 16, 16, 16, 16, 16, 16, 16, 16, 16, 16, 16, 16, 16, 16, 16, 16, 16, 16, 16, 16, 16, 16, 16, 16, 16, 16, 16, 16, 52, 52, 52, 52, 52, 52, 52, 52, 52, 52, 52, 52, 52, 52, 52, 52, 52, 52, 52, 52, 52, 52, 52, 52, 52, 52, 52, 52, 52, 52, 52, 52]]},
 "pbc": {"__ndarray__": [[3], "bool", [true, true, true]]},
 "positions": {"__ndarray__": [[96, 3], "float64", [-1.8127667676215382, 3.2327647642162733, 6.998102635556363, 11.139869572630507, 6.456337632059762, 6.914577422078593, 9.331930393168406, 9.708018073776959, 7.005955787752637, 7.4974906264798955, 12.903738649775079, 6.979280183550813, 1.8800080081815185, 3.318951263726788, 7.0103498157477775, -0.02167552238300512, 6.396916867604484, 6.9216690432616685, -1.8934461112879315, 9.691462082971487, 6.8865562943387335, -3.798564796678751, 12.934805540380435, 6.944010724677259, 5.619022589207257, 3.251757385490957, 6.969440782322201, 3.8018138241387787, 6.515113085809376, 6.965755916445366, 1.9137617058789576, 9.661185917943845, 6.818311887982524, 7.407640644042191, 0.0072644374530208, 7.036904217696653, 9.454960717992877, 3.152791712733446, 7.080868896792276, 7.473357907151793, 6.426132420793476, 6.99919841500854, 5.583207878229022, 9.756099922022742, 7.079994296574201, 3.7078517521652614, 12.930643520464654, 6.928064594550158, -3.6421395326363974, 12.855371431605079, 11.694326132130621, 1.7278510478210727, 2.9360008348407316, 11.556909953571186, -0.01823096766568168, 6.411996572219523, 11.652577807817616, -1.8880989963887866, 9.74752279872499, 11.72222784292077, 0.0026524554010549303, 12.94059860068399, 11.809561108198581, 5.680713972881596, 3.2548992650709616, 11.675189070021677, 3.829053143040158, 6.524643121087254, 11.711220059908428, 1.6483791624193604, 9.853890527752695, 11.577354056015103, 11.14920468152775, 0.0667331002612781, 11.692933397240372, 9.326782985032613, 3.314967581917557, 11.743068679416888, 7.7062861913868685, 6.478479119614337, 11.594030176798253, 5.538780969496449, 9.795587582373877, 11.735581712750795, -7.400109538338347, 12.895803512823907, 11.745123761807283, 13.031032130696701, 3.2194768765940522, 11.79671109061485, -3.701043194292832, 6.544140882433788, 11.744009335854654, -5.6323361837677215, 9.810596531504455, 11.729344656716158, 1.8200519884740585, 1.1546739020628587, 5.829771237051992, -0.07598551400363328, 4.329882859559663, 5.876400382042189, -1.8493070532303324, 7.527257731606891, 5.86474552579071, -3.7690429257533675, 10.929740315452294, 5.934101382594157, 5.497856691611083, 1.077333944188503, 5.808331133770027, 3.67859712334686, 4.3298138022120805, 5.7906974953518935, 1.8388689300692214, 7.57298753260395, 5.781510324905098, 0.022303205538616363, 10.790543274329272, 5.799944374273545, 9.307879534638877, 1.0777922172138066, 5.865503882931491, 7.471730245401098, 4.37726709894737, 5.852815336107004, 5.5568181294669206, 7.531001877352556, 5.775690037992298, 3.759363478690946, 10.827131674832899, 5.772462408110625, 13.044446172401186, 1.086584446991633, 5.777214488587876, 11.237700531500598, 4.28594061488511, 5.724276677066622, 9.366820816557244, 7.57771770423664, 5.730868016609873, 7.4865277936671335, 10.824687777330938, 5.8272343211552, 1.8387127682491105, 0.9248674021893112, 10.523072390597745, -0.03785479332081533, 4.251660601425185, 10.62305929010345, -1.8251907762643305, 7.588076720623277, 10.69909138753732, -3.7628350055574096, 10.944246070296789, 10.522197195278594, 5.599508317726135, 0.9354207718054863, 10.69444146607851, 3.914797827000927, 4.346932560327345, 10.479709953793364, 1.7833892768156339, 7.306489962217347, 10.543495267769872, -0.12988057842335704, 10.87270968769555, 10.501271656062329, 9.38068101737312, 1.0875891212336386, 10.720143484916235, 7.483451139576024, 4.421338557104152, 10.671707414685292, 5.414252517630296, 7.7530347335248795, 10.452144871846508, 3.6303345919280527, 10.770400726004668, 10.678456456014294, 13.020993442857456, 1.125631803731065, 10.63512456773193, 11.20079549489444, 4.350313527434906, 10.614308923848128, 9.467958892404933, 7.534512122791236, 10.50270446109185, 7.488563448432521, 10.92282808475272, 10.64942127603701, -0.09266552428802598, 2.1126303561663526, 8.321221609829799, -1.8203440582706283, 5.379989525788759, 8.35078186732517, -3.805176095636749, 8.562975170631994, 8.36636280375722, -5.556591934348997, 11.914344558831235, 8.286015231670545, 3.619905099664165, 2.207212634095461, 8.3665982654172, 1.8342985199636448, 5.375111900166893, 8.28547130928498, -0.006843763993805978, 8.552789674236852, 8.355189384278084, -1.9180593756361708, 11.861729698532256, 8.386832693914531, 7.423919555710553, 2.1703040051204368, 8.336975323941584, 5.628093076182482, 5.402983366597656, 8.32430284484621, 3.706614892287264, 8.661626142478449, 8.312543647539004, 1.8694463180663552, 11.803435486296022, 8.473792434082197, 11.169534905559617, 2.137704774876776, 8.418468068869933, 9.266112380702657, 5.32517940315928, 8.35802583438429, 7.517105877308322, 8.63147339845176, 8.389282923420918, 5.540030661078998, 11.948581040463992, 8.398946769831433, -0.04046935234769248, 2.1999848264029196, 13.17743862640609, -1.8314073421675714, 5.3853564684209845, 13.242987819978678, -3.8071661243322903, 8.606988928831303, 13.213337900587511, -5.635433959259395, 11.93824950714312, 13.179425470539508, 3.830130178136867, 2.1410944751244636, 13.237939577531458, 2.6467279896914575, 4.540238354115263, 13.186496461551869, -0.002322323394888327, 8.75266072113255, 13.253347339549723, -1.8819718156568566, 11.825800286389486, 13.279605381161609, 7.5931300465591445, 2.2180506569677485, 13.138998865721407, 5.948412588592318, 6.515801432395434, 13.331798522866883, 2.643068078204449, 8.318046533353154, 13.21726001342756, 1.8372740769124682, 11.819609062267238, 13.302703237680692, 11.167858519712398, 2.1827075937528164, 13.282302379248463, 9.34404498290867, 5.373189501707034, 13.290303711613234, 7.439783442003966, 8.595262837641142, 13.18633161855318, 5.669121321098817, 11.861790666721884, 13.202197608401736]]},
 "stress": {"__ndarray__": [[6], "float64", [-0.031130235494945504, -0.034044647033211785, -0.02233093727340451, -0.001530498359647516, -0.0001058154936222622, 0.0004676671537160905]]},
 "unique_id": "b6bac4d19ba6ab4a2bd02ad6d7ab921e",
 "user": "lpan"},
"17": {
 "calculator": "vasp",
 "calculator_parameters": {"kpoints_generation": {"divisions": [2, 2, 1], "usershift": [0.0, 0.0, 0.0], "genvec1": [0.5, -0.0, 0.0], "genvec2": [0.0, 0.5, 0.0], "genvec3": [0.0, 0.0, 1.0], "shift": [0.0, 0.0, 0.0]}, "system": "PtSTe", "lcompat": false, "prec": "normal", "enmax": 520.0, "enaug": 368.792, "ediff": 1e-06, "ialgo": 68, "iwavpr": 10, "nbands": 448, "nelect": 704.0, "turbo": 0, "irestart": 0, "nreboot": 0, "nmin": 0, "eref": 0.0, "ismear": 0, "sigma": 0.05, "kspacing": 0.5, "kgamma": true, "lreal": true, "ropt": [-0.0005, -0.0005, -0.0005], "lmaxpaw": -100, "lmaxmix": 2, "nlspline": false, "istart": 0, "icharg": 2, "iniwav": 1, "ispin": 1, "lnoncollinear": false, "magmom": [1.0, 1.0, 1.0, 1.0, 1.0, 1.0, 1.0, 1.0, 1.0, 1.0, 1.0, 1.0, 1.0, 1.0, 1.0, 1.0, 1.0, 1.0, 1.0, 1.0, 1.0, 1.0, 1.0, 1.0, 1.0, 1.0, 1.0, 1.0, 1.0, 1.0, 1.0, 1.0, 1.0, 1.0, 1.0, 1.0, 1.0, 1.0, 1.0, 1.0, 1.0, 1.0, 1.0, 1.0, 1.0, 1.0, 1.0, 1.0, 1.0, 1.0, 1.0, 1.0, 1.0, 1.0, 1.0, 1.0, 1.0, 1.0, 1.0, 1.0, 1.0, 1.0, 1.0, 1.0, 1.0, 1.0, 1.0, 1.0, 1.0, 1.0, 1.0, 1.0, 1.0, 1.0, 1.0, 1.0, 1.0, 1.0, 1.0, 1.0, 1.0, 1.0, 1.0, 1.0, 1.0, 1.0, 1.0, 1.0, 1.0, 1.0, 1.0, 1.0, 1.0, 1.0, 1.0, 1.0], "nupdown": -1.0, "lsorbit": false, "saxis": [0.0, 0.0, 1.0], "lspiral": false, "qspiral": [0.0, 0.0, 0.0], "lzeroz": false, "lasph": false, "lmetagga": false, "nelm": 1, "nelmdl": -5, "nelmin": 2, "enini": 520.0, "ldiag": true, "lsubrot": false, "weimin": 0.0, "ebreak": 0.0, "deper": 0.3, "nrmm": 4, "time": 0.4, "amix": 0.4, "bmix": 1.0, "amin": 0.1, "amix_mag": 1.6, "bmix_mag": 1.0, "imix": 4, "mixfirst": false, "maxmix": -45, "wc": 100.0, "inimix": 1, "mixpre": 1, "mremove": 5, "ldipol": false, "lmono": false, "idipol": 0, "epsilon": 1.0, "dipol": [-100.0, -100.0, -100.0], "efield": 0.0, "ngx": 84, "ngy": 84, "ngz": 112, "ngxf": 168, "ngyf": 168, "ngzf": 224, "addgrid": false, "nsw": 0, "ibrion": -1, "mdalgo": 0, "isif": 4, "pstress": 0.0, "ediffg": 1e-05, "nfree": 1, "potim": 0.25, "smass": -3.0, "scalee": 1.0, "tebeg": 0.0001, "teend": 0.0001, "nblock": 1, "kblock": 1, "npaco": 256, "apaco": 16.0, "isym": 0, "symprec": 1e-05, "lorbit": 0, "rwigs": [-1.0, -1.0, -1.0], "nedos": 301, "emin": 10.0, "emax": -10.0, "efermi": 0.0, "nwrite": 2, "lwave": false, "ldownsample": false, "lcharg": true, "lpard": false, "lvtot": false, "lvhar": false, "lelf": false, "loptics": false, "stm": [0.0, 0.0, 0.0, 0.0, 0.0, 0.0, 0.0], "npar": 28, "nsim": 4, "nblk": -1, "lplane": true, "lscalapack": true, "lscaaware": false, "lscalu": false, "lasync": false, "lorbitalreal": false, "idiot": 3, "ispecial": 0, "lmusic": false, "pomass": [195.08, 32.066, 127.6], "darwinr": [0.0, 0.0, 0.0], "darwinv": [1.0, 1.0, 1.0], "lcorr": true, "gga_compat": true, "lberry": false, "icorelevel": 0, "ldau": false, "i_constrained_m": 0, "gga": "--", "voskown": 0, "lhfcalc": false, "precfock": "", "lsymgrad": false, "lhfone": false, "lrhfcalc": false, "lthomas": false, "lmodelhf": false, "encut4o": -1.0, "exxoep": 0, "fourorbit": 0, "aexx": 0.0, "hfalpha": 0.0, "mcalpha": 0.0, "aldax": 1.0, "aggax": 1.0, "aldac": 1.0, "aggac": 1.0, "nkredx": 1, "nkredy": 1, "nkredz": 1, "shiftred": false, "oddonly": false, "evenonly": false, "lmaxfock": 0, "nmaxfockae": 0, "lfockaedft": false, "hfscreen": 0.0, "hfscreenc": 0.0, "nbandsgwlow": 0, "luse_vdw": false, "zab_vdw": -0.8491, "param1": 0.1234, "param2": 1.0, "param3": 0.0, "model_gw": 0, "model_eps0": 24.00735401, "model_alpha": 1.0, "lepsilon": false, "lrpa": false, "lnabla": false, "lvel": false, "kinter": 0, "cshift": -0.1, "omegamax": -30.0, "deg_threshold": 0.002, "rtime": -0.1, "wplasmai": 0.0, "dfield": [0.0, 0.0, 0.0], "wplasma": [0.0, 0.0, 0.0, 0.0, 0.0, 0.0, 0.0, 0.0, 0.0], "nucind": false, "magpos": [0.0, 0.0, 0.0], "lnicsall": true, "orbitalmag": false, "lmagbloch": false, "lchimag": false, "lgauge": true, "magatom": 0, "magdipol": [0.0, 0.0, 0.0], "avecconst": [0.0, 0.0, 0.0], "ladder": false, "lrpaforce": false, "lfxc": false, "lhartree": true, "ibse": 0, "kpoint": [-1, 0, 0, 0], "ltcte": false, "ltete": false, "ltriplet": false, "lfxceps": false, "lfxheg": false, "naturalo": 2, "l2order": false, "lmp2lt": false, "lusew": false, "encutgw": -2.0, "encutgwsoft": -2.0, "encutlf": -1.0, "lmaxmp2": -1, "scissor": 0.0, "nomega": 0, "nomegar": 0, "nbandsgw": -1, "nbandso": -1, "nbandsv": -1, "nelmhf": 1, "dim": 3, "antires": 0, "omegamin": -30.0, "omegatl": -200.0, "omegagrid": 140, "selfenergy": false, "lspectral": false, "lspectralgw": false, "lsingles": false, "lfermigw": false, "oddonlygw": false, "evenonlygw": false, "nkredlfx": 1, "nkredlfy": 1, "nkredlfz": 1, "maxmem": 2800, "telescope": 0, "taupar": 1, "omegapar": -1, "lambda": 1.0, "ofield_kappa": 0.0, "ofield_k": [0.0, 0.0, 0.0], "ofield_q6_near": 0.0, "ofield_q6_far": 0.0, "ofield_a": 0.0},
 "cell": {"array": {"__ndarray__": [[3, 3], "float64", [14.95313196, 0.0, 0.0, -7.4765746, 12.94978717, 0.0, 8.981e-05, -5.185e-05, 19.83670261]]}, "__ase_objtype__": "cell"},
 "ctime": 23.64563416683245,
 "energy": -457.23518383,
 "forces": {"__ndarray__": [[96, 3], "float64", [1.04304326, 1.97146591, -1.20451099, 1.43490934, -0.4744283, -0.69209415, -1.51208638, -0.01155778, 0.6881178, -1.69868801, 0.6663599, 0.38448846, -0.18910936, -1.15672574, -1.2198474, 1.43176139, 1.45966934, -2.22103672, -0.08406933, 0.92755623, -0.52697605, 1.22592944, -1.65949327, 0.17742926, 1.89332369, 1.02472407, -2.46366559, -1.02293669, -0.27880008, -0.36507412, 0.99100904, -0.62930401, -0.9273382, 1.9751529, -0.36345184, 0.3502364, -0.10470699, 0.10343885, 0.77203708, -0.71901037, -1.52602136, 0.79591362, 0.90518528, 1.21031144, -0.50714351, 2.458783, 0.90453244, -1.48764545, 0.32985732, -0.9710942, -1.57523395, -2.89532561, -4.09867687, -5.26068844, -5.4072042, -2.09277787, 2.89870009, 0.68088219, 1.14049202, -2.70816403, 0.41693895, -0.72846694, -0.16214453, 2.01754326, -3.12507932, 2.12305021, 0.07261789, 0.53292057, -0.92198962, -2.98688955, 8.20146586, -9.73679142, -3.75950135, 0.20395086, 0.57028259, -0.82910146, -0.3088535, 0.3634134, 6.23732743, 0.70333874, -6.23148191, 0.87377763, 2.99475582, 1.45814661, 0.1408711, -0.17005905, -1.1939486, -0.62495111, 0.0331085, -1.22217592, 0.69578885, 1.03780879, -0.24911208, -0.00478226, 1.21293102, -0.9136963, -0.080591, 0.47524749, -0.89205931, -0.47058698, -0.48975289, -0.41447494, -0.08320441, -1.15970853, -0.32654314, -0.08448495, 0.83099459, -0.66375606, -0.21359966, 0.60366622, -0.72971505, -0.03483256, -0.05134071, -1.03234192, 0.07288223, -0.06063978, 0.33486222, -0.83701205, 0.42840255, -0.51507641, -0.81841444, 0.01199373, -1.40735925, -0.19724522, 0.03302438, -0.7174888, -0.1397456, -0.18970573, -0.98677386, -0.21970966, -0.11378144, -0.53650275, -0.6892214, -0.10019991, -1.09077846, 0.50216971, 0.15511474, -0.83595325, 0.95810645, 0.3061366, -1.07269913, 0.68612512, -0.11443237, -0.80264731, 0.10738361, -0.30186315, -1.05253634, -0.83796798, -0.11635188, 0.26683359, -1.42594324, 0.18779095, -0.45160722, -0.6336853, 0.00199195, -0.72336409, 0.04952066, -0.65025079, -0.71762705, -5.08891603, 4.39235856, -3.16990388, 7.33212979, 1.78928214, -3.41474105, -0.32066932, -0.04549997, -0.64631282, 1.22686096, -0.23690924, -1.2903402, 0.85575855, 0.19503851, -0.54547115, -0.43509045, -5.50166997, -1.13500823, 0.66773195, 0.49271326, -0.44068715, 1.3807953, 1.1007555, -0.79704954, 1.00135239, -0.3332412, -0.46849162, 0.1021606, -0.05674547, -0.89589313, 0.36596056, 0.22412225, -0.59316852, 0.66019239, -0.57457421, 1.11946976, -1.82725086, -0.53653077, 1.36661124, -0.20553215, 0.03214943, 1.36587183, 0.87347125, -0.83410439, 1.06221888, -2.36977918, -1.06242951, 2.73216709, 0.65119998, 0.25662139, 0.11742682, 0.20704895, 0.05217907, 1.8003736, -0.82705811, 0.64060924, 0.64613695, 0.28598414, -0.84245988, 0.92318386, 1.14241223, 1.11534355, -0.28087674, -2.11530135, 0.16737244, -0.14076516, -2.70710988, -0.48742304, 2.29482945, -1.56316765, -0.23078081, 1.67837661, -0.77738871, -0.05685968, 0.63124937, 1.07033265, 0.58601606, 0.41910252, 1.03396996, -0.79523453, 0.60311282, -0.44774342, -0.10553723, 1.65413936, -0.57427862, -0.32898274, 1.33470813, -0.4679285, -1.63643596, 1.66024121, -0.00398049, -0.76649039, 1.24512904, 1.53429484, -1.07451003, 1.85429957, 0.67475672, 6.88320383, 5.45957456, -3.62416004, -1.02892296, 3.61826301, -0.2244365, 0.47743001, 1.52502242, 1.77778336, -0.79838252, 2.49077185, -7.48237011, -2.39606137, 6.4954718, 8.40961329, -7.69709792, 8.57139898, 0.28508975, 1.83274504, 1.42649812, 0.39788755, -0.12509462, 0.58584425, 0.61248628, -0.32596395, 1.67819289, -0.28740781, 1.10637945, 0.5738774, 0.20401314, 0.11324638, 2.46169781]]},
 "free_energy": -457.25730881,
 "mtime": 23.64563416683245,
 "numbers": {"__ndarray__": [[96], "int64", [78, 78, 78, 78, 78, 78, 78, 78, 78, 78, 78, 78, 78, 78, 78, 78, 78, 78, 78, 78, 78, 78, 78, 78, 78, 78, 78, 78, 78, 78, 78, 78, 16, 16, 16, 16, 16, 16, 16, 16, 16, 16, 16, 16, 16, 16, 16, 16, 16, 16, 16, 16, 16, 16, 16, 16, 16, 16, 16, 16, 16, 16, 16, 16, 52, 52, 52, 52, 52, 52, 52, 52, 52, 52, 52, 52, 52, 52, 52, 52, 52, 52, 52, 52, 52, 52, 52, 52, 52, 52, 52, 52, 52, 52, 52, 52]]},
 "pbc": {"__ndarray__": [[3], "bool", [true, true, true]]},
 "positions": {"__ndarray__": [[96, 3], "float64", [13.059646607773844, 3.112576933927345, 6.929078250053529, 11.146683393029816, 6.484256598633389, 6.96319380793626, -5.547124362392527, 9.701436915729264, 6.936025063307551, -7.409804537913154, 12.884892881688929, 6.907860317840795, 1.8795284000304, 3.2514750776432146, 7.069478662153613, -0.06746090433530699, 6.380666841150186, 7.015408373280353, -1.8394153181510065, 9.637362098236812, 6.954221468978731, 3.6854490726186793, 0.0597206931971212, 6.924480102388532, 5.574386960133489, 3.2282159372152255, 7.030529891679957, 3.803376446120879, 6.498057520633678, 6.934570239538134, 1.8173238964765246, 9.723993729821863, 7.0472333871127075, 7.365406536190943, 0.014198719733294802, 6.914961063907071, 9.354152154720246, 3.2351096395237855, 6.926620680967177, 7.5281810571480134, 6.563757333906553, 6.944306489913175, 5.582199632529057, 9.702216284573746, 7.015732703368027, 3.6569039511257246, 12.917919892249374, 6.956309281928433, 3.7196019834524003, 0.0576392565556074, 11.835886594599337, 1.870821424231048, 3.1841359035155734, 11.833976716872048, -0.020036233162042675, 6.5264811785961205, 11.82380445577364, -1.8858973021628767, 9.662608058120039, 11.824252368518573, 7.416158553222978, 0.05342496839430791, 11.751691297307403, 5.63107191622694, 3.198545554727325, 11.870307836069289, 3.764886448407835, 6.42633888655486, 11.737680435886935, 1.8624755010485587, 9.726602492896973, 11.792488650097283, 3.89581758315033, 12.944567542369736, 11.725236277238603, 9.367584916939546, 3.2589776051501693, 11.749941105036122, 7.457401532048498, 6.510590577024506, 11.79233174177964, 5.620352515962724, 9.738518860002218, 11.802836862747844, 0.012343744047993604, 0.015597793045046202, 11.778486516825964, -1.8401828466465497, 3.2505162167563415, 11.84805442798031, 11.17171895639113, 6.455235024607992, 11.793741932968185, 9.345822874815415, 9.675407774262597, 11.768203170192939, 1.8750164033393004, 1.0636299452857796, 5.814501340116867, 0.07531715379396615, 4.311476557025136, 5.774652380078769, -1.8778411366469068, 7.616755097142701, 5.730681948339391, -3.7033703464537315, 10.67245693851468, 5.779310632952675, 5.584994698704701, 1.048083421465277, 5.782299428934924, 3.7133714225836703, 4.321469887279951, 5.881583117333105, 1.81959215896724, 7.58296288844352, 5.729945411571482, 0.10235548422896606, 10.731221911242633, 5.777768329324748, 9.382744972464089, 1.0841117737932744, 5.842380635433066, 7.478444568328149, 4.351391150457235, 5.830917600095825, 5.664401155015271, 7.5920378117062315, 5.839969682597846, 3.71997883256331, 10.770942075263081, 5.804807738652439, 13.178127023358305, 1.0144371523529225, 5.783290073863267, 11.159382759958405, 4.295979628629776, 5.792858109000175, 9.2739447921301, 7.565471370608472, 5.821880791854814, 7.379843627098112, 10.735187429597687, 5.814101828926302, 1.8655090978778595, 1.106805961003212, 10.669414886964654, 0.05499793257998781, 4.187851293889224, 10.576669772480782, -1.8388671144579514, 7.548917301194417, 10.615313652835324, -3.640714654116961, 10.822463258472355, 10.585064268291283, 5.5480508268905835, 1.049750787552541, 10.606540474371998, 4.844594765108619, 4.583195564931469, 10.641694483636362, 1.4949271818541867, 6.438530051090712, 10.557866363709739, -0.0049880626298040845, 10.821741549292515, 10.591775024784244, 9.21999304279139, 1.1428324452217373, 10.701048079882769, 7.4150268388454705, 4.3037936230043705, 10.711668253726113, 4.774288866488899, 8.349856846526661, 10.516116849194576, 3.6643136923347197, 10.809612291169385, 10.629637339055954, 13.02349915988099, 1.0488714398369987, 10.628411232467629, 11.149476142986718, 4.34904698328868, 10.635335828614727, 9.3502245330661, 7.556897794062411, 10.643039610440347, 7.54778843055984, 10.818930018031107, 10.592910874375693, -0.03749734688472525, 2.135358379244185, 8.328447128755492, -1.8411824684902882, 5.337345734551511, 8.306054863748246, -3.703415361409474, 8.626149626425269, 8.334009935268414, -5.635097368430751, 11.892286760846039, 8.34971564455988, 3.8573657958314715, 2.167970289712147, 8.300540260422665, 1.8712377836268828, 5.3976577624941395, 8.325882838209097, -0.020107942988397357, 8.561381683954554, 8.322698452339115, -1.8575809540688373, 11.791290203847671, 8.350243102482281, 7.477604657402432, 2.195467637137407, 8.339239485177488, 5.566466646691816, 5.366455361728818, 8.382341862810652, 3.8261988043422246, 8.609724637093489, 8.332968111647338, 1.9395566069166825, 11.912764288587082, 8.28896713138594, 11.278462219344078, 2.149414038222843, 8.29421314575818, 9.380490590105643, 5.390021777955255, 8.38041333858291, 7.4180021482979015, 8.620341623370543, 8.442090209438998, 5.545938974817182, 11.95358559467395, 8.357261724599752, -0.05268293509941011, 2.1084220182409728, 13.243431765383091, -1.8558901958077183, 5.4680314699073165, 13.268141353989238, -3.7352445240826984, 8.780044450388255, 13.211529190043532, -5.606691395237523, 11.90800212378584, 13.197587558715172, 3.7005372268961874, 2.2035647356417223, 13.249716231136965, 2.684889853556517, 4.688403732725272, 13.285502039379457, 0.10347330388448246, 8.685199103807136, 13.039894302747793, -1.8547609379591279, 11.830483580549727, 13.179130300404669, 7.398890512422173, 2.1942337599011545, 13.202696303105352, 5.906013541826268, 6.442619041585965, 13.345404120453031, 2.687764311754433, 8.328462920146972, 13.180537912821876, 1.865210237411776, 11.87277181942223, 13.15564781022198, 11.183185675124792, 2.163294894256693, 13.306038779224563, 9.322377385039223, 5.378800159586132, 13.178558011534372, 7.505135189575394, 8.650963055809394, 13.306037589022406, 5.660336036418965, 11.85603113347671, 13.147261447459549]]},
 "stress": {"__ndarray__": [[6], "float64", [-0.046126531663593234, -0.0433573474223548, -0.03412223764861967, 0.003603852212696075, 0.0027332691309734534, -0.000793660176719513]]},
 "unique_id": "94aaaf09fb1f54df6f4c98e1f8515c0f",
 "user": "lpan"},
"18": {
 "calculator": "vasp",
 "calculator_parameters": {"kpoints_generation": {"divisions": [3, 3, 1], "usershift": [0.0, 0.0, 0.0], "genvec1": [0.33333333, -0.0, 0.0], "genvec2": [0.0, 0.33333333, 0.0], "genvec3": [0.0, 0.0, 1.0], "shift": [0.0, 0.0, 0.0]}, "system": "PtSTe", "lcompat": false, "prec": "normal", "enmax": 520.0, "enaug": 368.792, "ediff": 1e-06, "ialgo": 68, "iwavpr": 10, "nbands": 448, "nelect": 704.0, "turbo": 0, "irestart": 0, "nreboot": 0, "nmin": 0, "eref": 0.0, "ismear": 0, "sigma": 0.05, "kspacing": 0.5, "kgamma": true, "lreal": true, "ropt": [-0.0005, -0.0005, -0.0005], "lmaxpaw": -100, "lmaxmix": 2, "nlspline": false, "istart": 0, "icharg": 2, "iniwav": 1, "ispin": 1, "lnoncollinear": false, "magmom": [1.0, 1.0, 1.0, 1.0, 1.0, 1.0, 1.0, 1.0, 1.0, 1.0, 1.0, 1.0, 1.0, 1.0, 1.0, 1.0, 1.0, 1.0, 1.0, 1.0, 1.0, 1.0, 1.0, 1.0, 1.0, 1.0, 1.0, 1.0, 1.0, 1.0, 1.0, 1.0, 1.0, 1.0, 1.0, 1.0, 1.0, 1.0, 1.0, 1.0, 1.0, 1.0, 1.0, 1.0, 1.0, 1.0, 1.0, 1.0, 1.0, 1.0, 1.0, 1.0, 1.0, 1.0, 1.0, 1.0, 1.0, 1.0, 1.0, 1.0, 1.0, 1.0, 1.0, 1.0, 1.0, 1.0, 1.0, 1.0, 1.0, 1.0, 1.0, 1.0, 1.0, 1.0, 1.0, 1.0, 1.0, 1.0, 1.0, 1.0, 1.0, 1.0, 1.0, 1.0, 1.0, 1.0, 1.0, 1.0, 1.0, 1.0, 1.0, 1.0, 1.0, 1.0, 1.0, 1.0], "nupdown": -1.0, "lsorbit": false, "saxis": [0.0, 0.0, 1.0], "lspiral": false, "qspiral": [0.0, 0.0, 0.0], "lzeroz": false, "lasph": false, "lmetagga": false, "nelm": 1, "nelmdl": -5, "nelmin": 2, "enini": 520.0, "ldiag": true, "lsubrot": false, "weimin": 0.0, "ebreak": 0.0, "deper": 0.3, "nrmm": 4, "time": 0.4, "amix": 0.4, "bmix": 1.0, "amin": 0.1, "amix_mag": 1.6, "bmix_mag": 1.0, "imix": 4, "mixfirst": false, "maxmix": -45, "wc": 100.0, "inimix": 1, "mixpre": 1, "mremove": 5, "ldipol": false, "lmono": false, "idipol": 0, "epsilon": 1.0, "dipol": [-100.0, -100.0, -100.0], "efield": 0.0, "ngx": 84, "ngy": 84, "ngz": 112, "ngxf": 168, "ngyf": 168, "ngzf": 224, "addgrid": false, "nsw": 0, "ibrion": -1, "mdalgo": 0, "isif": 4, "pstress": 0.0, "ediffg": 1e-05, "nfree": 1, "potim": 0.25, "smass": -3.0, "scalee": 1.0, "tebeg": 0.0001, "teend": 0.0001, "nblock": 1, "kblock": 1, "npaco": 256, "apaco": 16.0, "isym": 0, "symprec": 1e-05, "lorbit": 0, "rwigs": [-1.0, -1.0, -1.0], "nedos": 301, "emin": 10.0, "emax": -10.0, "efermi": 0.0, "nwrite": 2, "lwave": false, "ldownsample": false, "lcharg": true, "lpard": false, "lvtot": false, "lvhar": false, "lelf": false, "loptics": false, "stm": [0.0, 0.0, 0.0, 0.0, 0.0, 0.0, 0.0], "npar": 56, "nsim": 4, "nblk": -1, "lplane": true, "lscalapack": true, "lscaaware": false, "lscalu": false, "lasync": false, "lorbitalreal": false, "idiot": 3, "ispecial": 0, "lmusic": false, "pomass": [195.08, 32.066, 127.6], "darwinr": [0.0, 0.0, 0.0], "darwinv": [1.0, 1.0, 1.0], "lcorr": true, "gga_compat": true, "lberry": false, "icorelevel": 0, "ldau": false, "i_constrained_m": 0, "gga": "--", "voskown": 0, "lhfcalc": false, "precfock": "", "lsymgrad": false, "lhfone": false, "lrhfcalc": false, "lthomas": false, "lmodelhf": false, "encut4o": -1.0, "exxoep": 0, "fourorbit": 0, "aexx": 0.0, "hfalpha": 0.0, "mcalpha": 0.0, "aldax": 1.0, "aggax": 1.0, "aldac": 1.0, "aggac": 1.0, "nkredx": 1, "nkredy": 1, "nkredz": 1, "shiftred": false, "oddonly": false, "evenonly": false, "lmaxfock": 0, "nmaxfockae": 0, "lfockaedft": false, "hfscreen": 0.0, "hfscreenc": 0.0, "nbandsgwlow": 0, "luse_vdw": false, "zab_vdw": -0.8491, "param1": 0.1234, "param2": 1.0, "param3": 0.0, "model_gw": 0, "model_eps0": 24.00735401, "model_alpha": 1.0, "lepsilon": false, "lrpa": false, "lnabla": false, "lvel": false, "kinter": 0, "cshift": -0.1, "omegamax": -30.0, "deg_threshold": 0.002, "rtime": -0.1, "wplasmai": 0.0, "dfield": [0.0, 0.0, 0.0], "wplasma": [0.0, 0.0, 0.0, 0.0, 0.0, 0.0, 0.0, 0.0, 0.0], "nucind": false, "magpos": [0.0, 0.0, 0.0], "lnicsall": true, "orbitalmag": false, "lmagbloch": false, "lchimag": false, "lgauge": true, "magatom": 0, "magdipol": [0.0, 0.0, 0.0], "avecconst": [0.0, 0.0, 0.0], "ladder": false, "lrpaforce": false, "lfxc": false, "lhartree": true, "ibse": 0, "kpoint": [-1, 0, 0, 0], "ltcte": false, "ltete": false, "ltriplet": false, "lfxceps": false, "lfxheg": false, "naturalo": 2, "l2order": false, "lmp2lt": false, "lusew": false, "encutgw": -2.0, "encutgwsoft": -2.0, "encutlf": -1.0, "lmaxmp2": -1, "scissor": 0.0, "nomega": 0, "nomegar": 0, "nbandsgw": -1, "nbandso": -1, "nbandsv": -1, "nelmhf": 1, "dim": 3, "antires": 0, "omegamin": -30.0, "omegatl": -200.0, "omegagrid": 140, "selfenergy": false, "lspectral": false, "lspectralgw": false, "lsingles": false, "lfermigw": false, "oddonlygw": false, "evenonlygw": false, "nkredlfx": 1, "nkredlfy": 1, "nkredlfz": 1, "maxmem": 2800, "telescope": 0, "taupar": 1, "omegapar": -1, "lambda": 1.0, "ofield_kappa": 0.0, "ofield_k": [0.0, 0.0, 0.0], "ofield_q6_near": 0.0, "ofield_q6_far": 0.0, "ofield_a": 0.0},
 "cell": {"array": {"__ndarray__": [[3, 3], "float64", [14.95313196, 0.0, 0.0, -7.4765746, 12.94978717, 0.0, 8.981e-05, -5.185e-05, 19.83670261]]}, "__ase_objtype__": "cell"},
 "ctime": 23.64563416773153,
 "energy": -468.53522661000005,
 "forces": {"__ndarray__": [[96, 3], "float64", [0.32146137, 1.1018596, -0.93235895, -0.27786923, 0.13560765, -2.15367765, 1.95009098, 0.32844919, -2.51018653, -0.13484536, 0.81173689, -0.61436809, 0.58142565, 1.29048575, 1.01155412, -1.65455454, 0.18004951, 0.42914063, 1.93930203, 0.71445363, -2.66541174, -0.89695174, -0.18727879, -0.0046218, -0.85240754, 1.06283526, -1.28687437, -1.60783178, 0.24715671, -0.42311948, -0.18555958, -1.04107601, -0.31582027, -2.26247034, 0.34192912, -1.29181021, -0.56553245, 0.94300912, -1.07120047, -0.04022284, 0.69184897, -0.12859766, -0.77675693, -2.93679896, -1.97200292, 0.39481709, -0.82749619, 1.01920435, -0.10335197, 0.83849641, -1.36568778, 0.33081656, 0.68170356, -0.45985119, 0.47041413, 0.21714885, -0.05539598, -0.62378361, -1.16480242, -1.27512183, 0.22655078, 0.89248548, -1.95218795, -1.02661543, 1.17074804, -0.15924233, -1.81417633, 0.00773756, -0.85289903, 0.21182478, -0.16274589, -1.04455094, 0.62766663, 0.67713188, -0.29704887, 0.13287276, 0.05455339, -1.16379379, -0.39222281, -1.28862714, -1.39804265, -0.3622974, -0.77366569, -0.65676253, 1.19197341, -1.12936508, -1.36723018, 0.53141391, -2.24447497, -0.16773198, 0.60193723, 0.84421325, -1.74905091, 1.66449937, 1.46182342, 0.32966879, -0.16885895, -0.77238982, -0.30634568, 0.18256832, -0.1555474, -0.8042371, -0.47410242, -0.02649273, -0.70520444, -0.59387136, -0.41419553, -0.38863207, 0.66850081, -0.07751144, -0.60049152, 0.01639649, -0.07159519, -1.23978347, 0.44008569, 0.12807214, -0.34535798, -0.13915332, -0.12149304, -0.07204245, -0.6163473, 0.58243932, -0.99502043, -0.26403918, -0.57305315, -0.63101689, 0.59852911, 0.68742289, -1.89502472, 0.09926339, -0.16516135, -0.96520751, 0.60765694, -0.07099503, -0.78814451, -0.16364288, -0.01212792, 0.60030297, 0.68754254, 0.39187334, -0.23711383, 0.26689132, 0.12725018, -0.15066299, 0.13151822, -1.01009532, -0.01455663, 0.06230248, -0.59704707, -1.23160295, -0.72680981, 0.67429488, -0.15504688, -0.48017018, -0.60164079, -1.29085478, 0.26236333, -1.19665839, -0.06995148, 1.26076781, -1.3422434, -0.56962312, 0.72862793, 0.23835914, 0.84486943, 0.38941878, 0.57241785, -0.61256587, -0.37631494, -0.34322083, 0.20019132, -0.263901, 0.63592817, -0.4502737, 0.34203345, 0.60706596, 0.28860167, 0.03418582, -0.92202766, -0.31523071, -0.03087707, 0.18720553, -1.06515781, -0.22473415, -0.28841859, -0.54191269, 0.57759651, 0.22477333, -0.14470312, -0.92289171, 0.2603232, -1.02578007, -0.45980907, -0.32356511, 0.55517417, 1.17209346, -0.25411664, 1.02753054, -2.39611416, -1.00070279, 2.4549784, -0.01739249, 0.24527038, 0.80145303, -0.25457667, 0.67714819, 0.36166719, 0.57655064, -0.8954128, 0.42841717, 1.14645834, -0.90836536, 0.74479815, 0.66443159, 0.99186415, 0.97168639, 1.36452896, -0.71649106, 1.7692689, 0.23278475, -0.47323967, 2.32560768, -0.27454638, 0.26848437, 0.64652235, 1.25078309, 0.04157843, 1.28139912, -0.20664543, -0.56173708, 1.39785881, 1.00362686, -0.24566566, 1.08733387, -1.01030303, -1.54138435, 2.24712412, 0.48242904, 2.52510094, 2.01090733, -0.36614903, 1.49046827, 1.38991153, 0.10091671, 1.32919577, 2.00920257, -0.95355294, 0.03374574, 1.18014271, -0.37480922, -0.91023524, 0.81000088, -0.07158104, -0.38260116, -0.50672559, -0.08386669, 1.03204012, 2.6849442, -0.4114779, 0.15201489, -0.12345823, -0.1891091, 0.29350964, 2.41023766, -0.25319967, -0.17863586, 1.19785034, -0.1736572, -0.0714376, 2.30913523, 1.03816962, -0.67236765, 2.38240498, -0.03504749, -0.19574689, 1.4245077, 0.12142313, 0.06696029, 1.00160248, -0.48195562, 0.38020258, 1.84137513, -0.07335459, 0.610321, 0.81539773, -0.5771999, -0.30084322, 1.28440366]]},
 "free_energy": -468.55230654,
 "mtime": 23.64563416773153,
 "numbers": {"__ndarray__": [[96], "int64", [78, 78, 78, 78, 78, 78, 78, 78, 78, 78, 78, 78, 78, 78, 78, 78, 78, 78, 78, 78, 78, 78, 78, 78, 78, 78, 78, 78, 78, 78, 78, 78, 16, 16, 16, 16, 16, 16, 16, 16, 16, 16, 16, 16, 16, 16, 16, 16, 16, 16, 16, 16, 16, 16, 16, 16, 16, 16, 16, 16, 16, 16, 16, 16, 52, 52, 52, 52, 52, 52, 52, 52, 52, 52, 52, 52, 52, 52, 52, 52, 52, 52, 52, 52, 52, 52, 52, 52, 52, 52, 52, 52, 52, 52, 52, 52]]},
 "pbc": {"__ndarray__": [[3], "bool", [true, true, true]]},
 "positions": {"__ndarray__": [[96, 3], "float64", [13.087248651700788, 3.173702721553913, 6.95079686064014, 11.174645989721327, 6.487296896313491, 7.0331481380574505, 9.29264008283111, 9.723734999452795, 7.0447930759576245, 7.495226041210784, 12.87960021733141, 6.940892593393993, 1.8405347932764766, 3.1487709740794636, 6.817557696549292, 0.07363533604404045, 6.496132202845687, 6.863385240387019, -1.9209713538716593, 9.716243888794942, 7.013335834591661, 3.7938601388186806, 0.0042377184825777995, 6.924510055809472, 5.612807728666634, 3.1532709479603653, 6.896620842141969, 3.760498522944936, 6.454861603659749, 6.869494548056846, 1.8686691044234067, 9.765311022433451, 6.9136536268380455, 0.0845436995470073, 12.91752625056723, 6.944124984084293, 9.374754246341075, 3.193750904085888, 6.912912924362588, 7.439236521593691, 6.484016642547641, 6.862779824223361, 5.591772849471022, 9.844804395235455, 6.937075813444803, 11.175994960397086, 0.05746773301322391, 6.858184652063755, 3.7471017116149596, 0.005865497044403, 11.68435501519668, 1.7212076145634374, 3.2874349915006036, 11.612770504854996, 0.004508128266375545, 6.359868077092823, 11.51671087573202, -1.78199265217858, 9.745209555279583, 11.68146996516908, 0.0008570566561555618, 12.925076891667635, 11.796024145603466, 5.794863155971862, 3.3069061289331168, 11.575874833101476, 3.8136381031396063, 6.499131103925067, 13.060343364367364, 2.012592772711636, 9.772096839685329, 11.620526655575507, 11.157298330937506, 0.015508097168532102, 11.760831058034961, 9.38275769888888, 3.1866725892569536, 11.753280018819437, 7.452964928831323, 6.398044974792895, 11.608666687819042, 5.485848620469929, 9.841419742973462, 11.531727259607791, 14.886346238942041, 0.0516770274828416, 11.693976014329555, 12.995747169727714, 3.303041076124286, 11.697659491637205, 11.17785699841043, 6.411133199945635, 11.805018900034943, 9.277277860125315, 9.579474238010707, 11.603858271106375, 1.9175239993926876, 1.0790075360227627, 5.674492107792252, -0.044848118397670125, 4.313735580182327, 5.750824136169585, -1.851416309318095, 7.579514659458631, 5.813597381578929, -3.686867110187105, 10.832224322161833, 5.767096183320568, 5.579595168532687, 1.0302442067396427, 5.7237327546810555, 3.7318562492133975, 4.263364177641171, 5.788085199985182, 1.8368147293581332, 7.589982964446233, 5.68178804701221, -0.0008257614453171388, 10.80715641221643, 5.706434356537031, 9.377263490599615, 1.0318886476364608, 5.743847171127596, 7.52774069732564, 4.339348722482273, 5.694680713506554, 5.538124375856486, 7.56485965614253, 5.858615191216116, 3.689418814027374, 10.841859142275105, 5.748364781779997, 13.062047862149534, 1.0668273618624953, 5.770839765837127, 11.24388388163496, 4.335280706176831, 5.633722923120076, 9.282572756456519, 7.566565795713224, 5.757573574232637, 7.465877727043181, 10.781909519043671, 5.701884015325323, 1.7893776837489406, 1.2150504766759478, 10.534491785189244, -0.1747956335023934, 4.272577986242622, 10.530822987041525, -1.8504615622824372, 7.413458486536938, 10.575880271716906, -3.6475825802957016, 10.86647384291384, 10.552447571657764, 5.634660208379269, 1.2122344996847252, 10.552002832785249, 5.257196343742933, 5.681455739256716, 11.537008583310676, 2.145650299926732, 5.551958149739875, 11.47859445329988, 0.043752223926118376, 10.779568537710228, 10.625134010829429, 9.378204745086073, 1.1082233235809569, 10.517582583150427, 7.655680519866243, 4.1840200981662505, 10.478038314864419, 3.7321374556139073, 8.254435632113339, 11.480452755600385, 3.717333930680027, 11.045309796988695, 10.437772585704485, 13.002763526363353, 1.0989469386855597, 10.641097200520775, 11.182271023650774, 4.353207937874059, 10.563423417578903, 9.29171852711273, 7.425361983195883, 10.555874362033641, 7.547274888072631, 10.80758275820371, 10.596285097489654, 0.047606340962811855, 2.119430215730565, 8.299866407635005, -1.9161657776022731, 5.400876117913144, 8.24790971942484, -3.6501787819630884, 8.692042095003337, 8.308560437654915, -5.561611089109753, 11.884407158230633, 8.367167380415081, 3.730146471746019, 2.1212742507312616, 8.355030492290178, 1.8348401410691633, 5.410517802552145, 8.278285860498558, -0.03999697344234, 8.694552593174738, 8.338044720579287, -1.8985498219603252, 11.834794984358709, 8.361524036889563, 7.423930336204045, 2.1659094451349525, 8.207363697657025, 5.589288534771546, 5.371503808745392, 8.145151632564518, 3.74518867274045, 8.608690061167199, 8.290093062626083, 1.8239108854822463, 11.876009004213298, 8.301571967325412, 11.222505217249259, 2.1878675472367712, 8.2856060004957, 9.22363642775608, 5.387922183684177, 8.249106070959249, 7.445006905044365, 8.72512521846461, 8.242496680016622, 5.5298856756267725, 11.838264800324927, 8.243311968493893, -0.058243609416761204, 2.0303346896245817, 13.187187175536748, -1.8871735165323424, 5.2915902690658845, 13.154577025015092, -3.644955301102646, 8.66714472736812, 13.056024715842142, -5.586156799103387, 11.905278492016286, 13.061404231222948, 3.779242952465395, 2.40516181367037, 12.913901684487406, 3.6599944914501754, 4.426235831505792, 14.56518895002235, 0.2384166072205796, 8.4824791787154, 12.918732715041044, -1.8916506866307865, 11.84597190755053, 13.03315914711062, 7.53799255069927, 2.1417997868343366, 13.212574385904052, 5.507518805624913, 7.511336623322841, 14.630988482781875, 1.9562634262019527, 7.467630091601686, 14.61723073768671, 1.8603762148310883, 11.870548758517993, 13.19407348684781, 11.209959446351641, 2.1554279654327515, 13.280451218160898, 9.347083177928166, 5.309686694902391, 13.15275918958791, 7.2212513905032765, 8.533910972744307, 12.857401994645498, 5.652088068059546, 11.915813267835553, 13.16261049283809]]},
 "stress": {"__ndarray__": [[6], "float64", [-0.03084446657655286, -0.031258369913669884, -0.024729207308128512, -0.0012447604865212624, 0.000480114770128095, -0.00013477959121147102]]},
 "unique_id": "5104519ee97ca2d0c78a64b19f9f57f6",
 "user": "lpan"},
"19": {
 "calculator": "vasp",
 "calculator_parameters": {"kpoints_generation": {"divisions": [3, 3, 1], "usershift": [0.0, 0.0, 0.0], "genvec1": [0.33333333, -0.0, 0.0], "genvec2": [0.0, 0.33333333, 0.0], "genvec3": [0.0, 0.0, 1.0], "shift": [0.0, 0.0, 0.0]}, "system": "PtSTe", "lcompat": false, "prec": "normal", "enmax": 520.0, "enaug": 368.792, "ediff": 1e-06, "ialgo": 68, "iwavpr": 10, "nbands": 448, "nelect": 704.0, "turbo": 0, "irestart": 0, "nreboot": 0, "nmin": 0, "eref": 0.0, "ismear": 0, "sigma": 0.05, "kspacing": 0.5, "kgamma": true, "lreal": true, "ropt": [-0.0005, -0.0005, -0.0005], "lmaxpaw": -100, "lmaxmix": 2, "nlspline": false, "istart": 0, "icharg": 2, "iniwav": 1, "ispin": 1, "lnoncollinear": false, "magmom": [1.0, 1.0, 1.0, 1.0, 1.0, 1.0, 1.0, 1.0, 1.0, 1.0, 1.0, 1.0, 1.0, 1.0, 1.0, 1.0, 1.0, 1.0, 1.0, 1.0, 1.0, 1.0, 1.0, 1.0, 1.0, 1.0, 1.0, 1.0, 1.0, 1.0, 1.0, 1.0, 1.0, 1.0, 1.0, 1.0, 1.0, 1.0, 1.0, 1.0, 1.0, 1.0, 1.0, 1.0, 1.0, 1.0, 1.0, 1.0, 1.0, 1.0, 1.0, 1.0, 1.0, 1.0, 1.0, 1.0, 1.0, 1.0, 1.0, 1.0, 1.0, 1.0, 1.0, 1.0, 1.0, 1.0, 1.0, 1.0, 1.0, 1.0, 1.0, 1.0, 1.0, 1.0, 1.0, 1.0, 1.0, 1.0, 1.0, 1.0, 1.0, 1.0, 1.0, 1.0, 1.0, 1.0, 1.0, 1.0, 1.0, 1.0, 1.0, 1.0, 1.0, 1.0, 1.0, 1.0], "nupdown": -1.0, "lsorbit": false, "saxis": [0.0, 0.0, 1.0], "lspiral": false, "qspiral": [0.0, 0.0, 0.0], "lzeroz": false, "lasph": false, "lmetagga": false, "nelm": 1, "nelmdl": -5, "nelmin": 2, "enini": 520.0, "ldiag": true, "lsubrot": false, "weimin": 0.0, "ebreak": 0.0, "deper": 0.3, "nrmm": 4, "time": 0.4, "amix": 0.4, "bmix": 1.0, "amin": 0.1, "amix_mag": 1.6, "bmix_mag": 1.0, "imix": 4, "mixfirst": false, "maxmix": -45, "wc": 100.0, "inimix": 1, "mixpre": 1, "mremove": 5, "ldipol": false, "lmono": false, "idipol": 0, "epsilon": 1.0, "dipol": [-100.0, -100.0, -100.0], "efield": 0.0, "ngx": 84, "ngy": 84, "ngz": 112, "ngxf": 168, "ngyf": 168, "ngzf": 224, "addgrid": false, "nsw": 0, "ibrion": -1, "mdalgo": 0, "isif": 4, "pstress": 0.0, "ediffg": 1e-05, "nfree": 1, "potim": 0.25, "smass": -3.0, "scalee": 1.0, "tebeg": 0.0001, "teend": 0.0001, "nblock": 1, "kblock": 1, "npaco": 256, "apaco": 16.0, "isym": 0, "symprec": 1e-05, "lorbit": 0, "rwigs": [-1.0, -1.0, -1.0], "nedos": 301, "emin": 10.0, "emax": -10.0, "efermi": 0.0, "nwrite": 2, "lwave": false, "ldownsample": false, "lcharg": true, "lpard": false, "lvtot": false, "lvhar": false, "lelf": false, "loptics": false, "stm": [0.0, 0.0, 0.0, 0.0, 0.0, 0.0, 0.0], "npar": 56, "nsim": 4, "nblk": -1, "lplane": true, "lscalapack": true, "lscaaware": false, "lscalu": false, "lasync": false, "lorbitalreal": false, "idiot": 3, "ispecial": 0, "lmusic": false, "pomass": [195.08, 32.066, 127.6], "darwinr": [0.0, 0.0, 0.0], "darwinv": [1.0, 1.0, 1.0], "lcorr": true, "gga_compat": true, "lberry": false, "icorelevel": 0, "ldau": false, "i_constrained_m": 0, "gga": "--", "voskown": 0, "lhfcalc": false, "precfock": "", "lsymgrad": false, "lhfone": false, "lrhfcalc": false, "lthomas": false, "lmodelhf": false, "encut4o": -1.0, "exxoep": 0, "fourorbit": 0, "aexx": 0.0, "hfalpha": 0.0, "mcalpha": 0.0, "aldax": 1.0, "aggax": 1.0, "aldac": 1.0, "aggac": 1.0, "nkredx": 1, "nkredy": 1, "nkredz": 1, "shiftred": false, "oddonly": false, "evenonly": false, "lmaxfock": 0, "nmaxfockae": 0, "lfockaedft": false, "hfscreen": 0.0, "hfscreenc": 0.0, "nbandsgwlow": 0, "luse_vdw": false, "zab_vdw": -0.8491, "param1": 0.1234, "param2": 1.0, "param3": 0.0, "model_gw": 0, "model_eps0": 24.00735401, "model_alpha": 1.0, "lepsilon": false, "lrpa": false, "lnabla": false, "lvel": false, "kinter": 0, "cshift": -0.1, "omegamax": -30.0, "deg_threshold": 0.002, "rtime": -0.1, "wplasmai": 0.0, "dfield": [0.0, 0.0, 0.0], "wplasma": [0.0, 0.0, 0.0, 0.0, 0.0, 0.0, 0.0, 0.0, 0.0], "nucind": false, "magpos": [0.0, 0.0, 0.0], "lnicsall": true, "orbitalmag": false, "lmagbloch": false, "lchimag": false, "lgauge": true, "magatom": 0, "magdipol": [0.0, 0.0, 0.0], "avecconst": [0.0, 0.0, 0.0], "ladder": false, "lrpaforce": false, "lfxc": false, "lhartree": true, "ibse": 0, "kpoint": [-1, 0, 0, 0], "ltcte": false, "ltete": false, "ltriplet": false, "lfxceps": false, "lfxheg": false, "naturalo": 2, "l2order": false, "lmp2lt": false, "lusew": false, "encutgw": -2.0, "encutgwsoft": -2.0, "encutlf": -1.0, "lmaxmp2": -1, "scissor": 0.0, "nomega": 0, "nomegar": 0, "nbandsgw": -1, "nbandso": -1, "nbandsv": -1, "nelmhf": 1, "dim": 3, "antires": 0, "omegamin": -30.0, "omegatl": -200.0, "omegagrid": 140, "selfenergy": false, "lspectral": false, "lspectralgw": false, "lsingles": false, "lfermigw": false, "oddonlygw": false, "evenonlygw": false, "nkredlfx": 1, "nkredlfy": 1, "nkredlfz": 1, "maxmem": 2800, "telescope": 0, "taupar": 1, "omegapar": -1, "lambda": 1.0, "ofield_kappa": 0.0, "ofield_k": [0.0, 0.0, 0.0], "ofield_q6_near": 0.0, "ofield_q6_far": 0.0, "ofield_a": 0.0},
 "cell": {"array": {"__ndarray__": [[3, 3], "float64", [14.95313196, 0.0, 0.0, -7.4765746, 12.94978717, 0.0, 8.981e-05, -5.185e-05, 19.83670261]]}, "__ase_objtype__": "cell"},
 "ctime": 23.645634168659317,
 "energy": -442.94214320000003,
 "forces": {"__ndarray__": [[96, 3], "float64", [-1.27656202, 1.38560094, -0.38003762, -0.96366967, 0.8166766, -1.87391877, 0.43599223, -0.63183344, -0.2113902, 0.28161402, 0.38712099, -0.26749738, -1.20904948, 0.9925206, 0.31170471, 1.10789553, -0.40174499, -0.14625724, 1.68390647, 0.809284, 0.13805901, -1.92177435, 0.88327148, -0.45505722, 0.33090005, -0.40997582, -0.71597199, 0.04250292, 0.74476505, 1.01368628, 0.1927593, 1.02245858, -0.21289878, -4.4630797, 1.68363936, -2.32724146, 0.89931439, 0.7157713, -1.47466978, -0.64575219, 2.62034092, 0.22108512, 0.53302844, -0.65527887, 0.20352268, -1.00779852, 0.0435552, -0.54616446, -0.44395059, -1.1982601, -0.12941263, 0.30119991, -1.71460023, 0.3539604, -0.21344492, 1.41031177, -0.34837027, -0.80181825, 1.13950967, -0.14867224, -0.43725885, 0.82983808, -0.2102679, 0.41573976, -0.86637907, -0.91355672, 2.05960322, -0.38251257, -3.01684832, -0.97154686, 0.35950407, -0.40377203, 0.90791322, 0.20438061, 0.6342042, -0.29842652, -1.1661126, 0.18125561, 0.58317987, 1.15563688, -0.30210238, 3.07904098, -0.18259159, 0.89755559, -0.04244455, 0.11879701, 0.58516766, -0.49597819, 0.61295294, 0.3426389, 0.31769538, 1.51677238, -0.38862087, 1.85373392, 0.29833442, -0.52889664, 0.3110537, 0.27808677, -0.35405424, 0.05036102, -0.18104089, -0.04280368, 0.07272386, -0.51612029, -1.07090789, -0.70045081, -0.08514136, -1.23335541, 0.4263777, 0.22314767, -0.06689208, -0.10558179, -1.47001795, -1.35379987, -0.48884027, 0.04375169, -0.83886374, 0.29552721, -0.28760303, -0.01986906, 0.93295893, -0.03935511, -1.13897567, 0.04607783, -0.17844975, -0.78845662, 0.36415894, -0.55971259, -0.42038845, 0.18530639, 0.37697174, -0.65356764, -0.33373336, -1.1609324, -0.83270848, 0.0417743, 0.08390794, -0.42000438, 0.51092468, -0.42981079, -0.44251326, -0.5188729, -0.66355511, -1.04287912, 0.2001141, 0.54326381, -1.22087671, -3.96459197, -2.16982943, -0.39400369, 0.21690815, -0.85943168, -1.27976172, -1.21058896, 0.30389506, -0.85263721, 0.01165736, 0.47909572, -0.77625801, -5.29768075, 3.19531626, 4.29883511, 4.15256442, 2.57670084, 8.89082776, 0.03742667, -0.11965526, -0.81785384, -0.78336448, -0.0315234, -1.25969937, 4.87908764, -3.39491762, 0.01126771, -0.61496891, -6.1144805, 3.5402257, -1.51771047, 5.78837906, -0.9872001, -0.82975137, -0.23687795, -1.71058155, 1.13459467, 0.63788496, -1.49842881, -0.54457255, 0.4280848, -0.4842115, 0.14777078, -1.07812079, -0.89793152, 1.90399839, 0.05715434, 1.10479758, 0.30747127, -0.61607986, 1.7309606, -0.75922484, -0.79945473, 1.51727727, 0.8897251, 0.89922394, 1.23612279, -0.19987402, -0.87712477, 0.87227907, 0.26881497, -0.45353065, -11.57061719, -0.8600921, -0.00034686, 0.38211401, 1.47546068, -0.20657405, 1.55795718, -0.78539276, -0.7811715, 2.00499874, -0.82638436, 0.41806517, -5.50027351, 0.29488256, -0.68471502, -5.39735151, 2.76950892, -1.71640554, 2.56952288, 1.01003725, -0.28623877, 0.81563553, -0.21202313, -0.22939502, 1.705039, -0.33302764, -0.87475045, -0.07277524, -0.16390382, 0.59794653, 1.11142074, -0.39137409, -0.21188956, 1.22034684, -1.0619965, -1.12499919, 2.12319908, -0.59624557, -0.28233511, -0.01825209, 0.74709279, -0.25509013, 0.20623723, 0.32137189, -16.27944435, -0.25232323, -1.02458218, 16.83423501, 3.39389467, -5.79416862, 3.29593471, 0.83700267, 0.31623904, -0.22876944, 0.79586158, 0.54287131, -0.72139152, 1.06005012, -16.79002, -11.13578941, 3.10533562, 5.79668653, -3.44461461, 3.34480212, 0.57845849, 0.54986436, 1.74962501, 0.06578142, -0.10265261, 1.84088861, 0.16944699, -0.30823818, 2.12985223, 15.51924346, 10.39029223, -0.96471186, -0.11890613, 1.05462107, 1.63819558]]},
 "free_energy": -442.96069412,
 "mtime": 23.645634168659317,
 "numbers": {"__ndarray__": [[96], "int64", [78, 78, 78, 78, 78, 78, 78, 78, 78, 78, 78, 78, 78, 78, 78, 78, 78, 78, 78, 78, 78, 78, 78, 78, 78, 78, 78, 78, 78, 78, 78, 78, 16, 16, 16, 16, 16, 16, 16, 16, 16, 16, 16, 16, 16, 16, 16, 16, 16, 16, 16, 16, 16, 16, 16, 16, 16, 16, 16, 16, 16, 16, 16, 16, 52, 52, 52, 52, 52, 52, 52, 52, 52, 52, 52, 52, 52, 52, 52, 52, 52, 52, 52, 52, 52, 52, 52, 52, 52, 52, 52, 52, 52, 52, 52, 52]]},
 "pbc": {"__ndarray__": [[3], "bool", [true, true, true]]},
 "positions": {"__ndarray__": [[96, 3], "float64", [-1.8213727383116045, 3.210997213244807, 6.996083259230666, -3.6818082754954236, 6.459677333505246, 7.081825224225104, 9.306308611269701, 9.736307327082523, 6.985013784073208, 7.478130014453683, 12.932125202313276, 6.990156052490798, 1.9205200513062672, 3.1495455965855585, 6.979103835264611, -0.048753656368719374, 6.519013000251172, 7.031926792277753, -1.8926591443033907, 9.638850321649304, 6.990806299602354, -3.6353707969714164, 12.937018310853798, 7.027663884886865, 5.596853643787159, 3.231317725655464, 7.009328423930389, 3.760077346820096, 6.478905260658609, 7.000465583571267, 1.8251498727797328, 9.66894604430369, 7.029339689523357, 0.16262855561523898, 12.842720596470027, 7.010130025082859, 9.324271239843643, 3.1854772231393658, 7.03568981476287, 7.56898457199834, 6.347350325652824, 6.9469489370678525, 5.601048905994415, 9.73699381484941, 6.977534752088159, 11.30743811255772, 0.0027740469019191002, 7.007197763703049, 3.7273457768072262, 0.022839816239048603, 11.685438495893237, 1.8545573632042778, 3.443797590893714, 11.660127061729904, 0.04161207987031391, 6.381131016524552, 11.700962104254744, -1.8841812663765478, 9.698709797942502, 11.700622103172009, -0.003820851518024802, 12.927836127814333, 11.736918706506708, 5.648769861567469, 3.3258641777829037, 11.69450069511359, 3.6760664855192653, 6.530227048811722, 11.818150400428712, 1.934980453671988, 9.668507233531768, 11.763475092125846, 3.6835912519627074, 12.929921234185079, 11.663985300387548, 9.303246083561314, 3.31219654370558, 11.709882074317385, 7.442921746642511, 6.394893637149429, 11.710406358367365, 5.4262793393794455, 9.789054559561778, 11.58109228262196, 0.017422023361420007, 0.0329511651833347, 11.774721510670584, -1.8085553441593603, 3.2122979657165516, 11.723204800524313, 11.19407036177531, 6.397525320534492, 11.798919510716422, 9.287246082803653, 9.71909239164939, 11.743586814089062, 1.880712399814426, 1.0374792129094226, 5.838092337062836, 0.03627840208484916, 4.3467579865294805, 5.7771944535182405, -1.8635126083608244, 7.551840349201856, 5.900282383415447, -3.6659057316141648, 10.79927821816343, 5.928146999571713, 5.609940951122992, 1.072850172177686, 5.7732116403682046, 3.763729066457159, 4.460175619432908, 5.914375567151747, 1.9117950906329393, 7.5259101331828715, 5.8814149020949715, 0.0017380591410760876, 10.732010750522738, 5.751851082263704, 9.32222337342902, 1.0647120467681777, 5.857438676384318, 7.495050645447825, 4.260916100868007, 5.80683405782405, 5.571482607555108, 7.624707657350552, 5.793076312728885, 3.6962177427005942, 10.754903145520391, 5.843196122277363, 13.15554974674139, 1.1995628306207704, 5.812437529577323, 11.213193280190024, 4.29585054513356, 5.832499378761947, 9.315193036367367, 7.579985728325016, 5.830580376151455, 7.503209358878997, 10.859980422646665, 5.8490979380378905, 1.8552615801364256, 0.9765646413286436, 10.620136947074943, 0.042426861375139735, 4.348584751968809, 10.606228443039944, -2.0103597211212474, 7.642656498744688, 10.629983092782446, -3.652854561438813, 10.767076468970211, 10.597224365358239, 5.622989130981445, 0.9481873232827381, 10.544359949636641, 5.666152993138743, 5.444729574320325, 10.561845209519252, 1.9052374234514309, 5.442097641962027, 10.519040779159289, -0.04539069169374381, 10.833585600926545, 10.57387398761493, 9.377268237871323, 1.1213890175261039, 10.653271976747662, 7.3485476330999395, 4.424331389014269, 10.4710109645978, 3.7745084846090524, 8.712420055725104, 10.619437504940915, 3.7212963182362153, 10.721973098733876, 10.56241452288416, 13.167116188138202, 1.090707022705823, 10.727330123904812, 11.12725121887818, 4.253497840910237, 10.70180028764574, 9.455778391415498, 7.534124307723972, 10.589908391068644, 7.544379792204046, 10.961852402698645, 10.598037471798222, -0.10987721673472825, 2.1090454475690352, 8.37803948038157, -1.857288929657762, 5.3961784046466725, 8.365540572434035, -3.719880676872556, 8.700927523947756, 8.383936138599418, -5.636273245482643, 11.834431429099988, 8.382463660164678, 3.760195347717261, 2.2365702427761347, 8.445533067543991, 1.8770219139200017, 5.440186338091061, 8.504905707024903, 0.07396764583679104, 8.617435821847824, 8.54070956666677, -1.887602231092423, 11.82874202351172, 8.350554737080284, 7.487041448689562, 2.1218437113304676, 8.28312284206298, 5.6694396708640955, 5.414505571410231, 8.373011868105065, 3.7044067045646862, 8.635717719824054, 8.42787383977949, 1.8413770988318656, 11.91898860715583, 8.337222687623129, 11.173498920135483, 2.1660997973400917, 8.409234282172005, 9.417756514742967, 5.376026414045488, 8.335049378485177, 7.4761576208481495, 8.659737248772153, 8.47561522868503, 5.647822452803114, 11.826803765464327, 8.374810858664766, 0.15418311035924498, 2.232979796526949, 13.197180509577613, -1.762960118961616, 5.480331460614117, 13.110384818940533, -3.6898238127944913, 8.659764038965957, 13.336910837863533, -5.682843539079728, 11.892581712941615, 13.320882583787625, 3.8547115717236586, 2.2220044899240774, 13.087949309921596, 3.7358637088976216, 4.380198914503165, 13.290503863942568, -0.06916414898537143, 8.646712670851418, 13.11008905370462, -1.932377651386463, 11.913187329863081, 13.20455182826749, 7.421487001407579, 2.230849318649876, 13.189104987945083, 5.644493639310119, 7.543842327369127, 13.371453876687507, 1.970956002748259, 7.447931701283915, 13.310386984436676, 1.7887244502501818, 11.800992252307049, 13.129944204448044, 11.199776498808395, 2.162100392062713, 13.113155609561097, 9.284966887991482, 5.432902970503444, 13.169147479816187, 7.420687648058229, 8.6912530385512, 13.173702581836523, 5.589129892028293, 11.781202243215477, 13.135621865469078]]},
 "stress": {"__ndarray__": [[6], "float64", [-0.050374630912851735, -0.0504705591070375, -0.035680137194522225, 0.0012091581757276383, -0.0012004143270045152, -0.00023368915457838143]]},
 "unique_id": "27d5ca89f37e90e545107ab7751a3f06",
 "user": "lpan"},
"20": {
 "calculator": "vasp",
 "calculator_parameters": {"kpoints_generation": {"divisions": [3, 3, 1], "usershift": [0.0, 0.0, 0.0], "genvec1": [0.33333333, -0.0, 0.0], "genvec2": [0.0, 0.33333333, 0.0], "genvec3": [0.0, 0.0, 1.0], "shift": [0.0, 0.0, 0.0]}, "system": "PtSTe", "lcompat": false, "prec": "normal", "enmax": 520.0, "enaug": 368.792, "ediff": 1e-06, "ialgo": 68, "iwavpr": 10, "nbands": 448, "nelect": 704.0, "turbo": 0, "irestart": 0, "nreboot": 0, "nmin": 0, "eref": 0.0, "ismear": 0, "sigma": 0.05, "kspacing": 0.5, "kgamma": true, "lreal": true, "ropt": [-0.0005, -0.0005, -0.0005], "lmaxpaw": -100, "lmaxmix": 2, "nlspline": false, "istart": 0, "icharg": 2, "iniwav": 1, "ispin": 1, "lnoncollinear": false, "magmom": [1.0, 1.0, 1.0, 1.0, 1.0, 1.0, 1.0, 1.0, 1.0, 1.0, 1.0, 1.0, 1.0, 1.0, 1.0, 1.0, 1.0, 1.0, 1.0, 1.0, 1.0, 1.0, 1.0, 1.0, 1.0, 1.0, 1.0, 1.0, 1.0, 1.0, 1.0, 1.0, 1.0, 1.0, 1.0, 1.0, 1.0, 1.0, 1.0, 1.0, 1.0, 1.0, 1.0, 1.0, 1.0, 1.0, 1.0, 1.0, 1.0, 1.0, 1.0, 1.0, 1.0, 1.0, 1.0, 1.0, 1.0, 1.0, 1.0, 1.0, 1.0, 1.0, 1.0, 1.0, 1.0, 1.0, 1.0, 1.0, 1.0, 1.0, 1.0, 1.0, 1.0, 1.0, 1.0, 1.0, 1.0, 1.0, 1.0, 1.0, 1.0, 1.0, 1.0, 1.0, 1.0, 1.0, 1.0, 1.0, 1.0, 1.0, 1.0, 1.0, 1.0, 1.0, 1.0, 1.0], "nupdown": -1.0, "lsorbit": false, "saxis": [0.0, 0.0, 1.0], "lspiral": false, "qspiral": [0.0, 0.0, 0.0], "lzeroz": false, "lasph": false, "lmetagga": false, "nelm": 1, "nelmdl": -5, "nelmin": 2, "enini": 520.0, "ldiag": true, "lsubrot": false, "weimin": 0.0, "ebreak": 0.0, "deper": 0.3, "nrmm": 4, "time": 0.4, "amix": 0.4, "bmix": 1.0, "amin": 0.1, "amix_mag": 1.6, "bmix_mag": 1.0, "imix": 4, "mixfirst": false, "maxmix": -45, "wc": 100.0, "inimix": 1, "mixpre": 1, "mremove": 5, "ldipol": false, "lmono": false, "idipol": 0, "epsilon": 1.0, "dipol": [-100.0, -100.0, -100.0], "efield": 0.0, "ngx": 84, "ngy": 84, "ngz": 112, "ngxf": 168, "ngyf": 168, "ngzf": 224, "addgrid": false, "nsw": 0, "ibrion": -1, "mdalgo": 0, "isif": 4, "pstress": 0.0, "ediffg": 1e-05, "nfree": 1, "potim": 0.25, "smass": -3.0, "scalee": 1.0, "tebeg": 0.0001, "teend": 0.0001, "nblock": 1, "kblock": 1, "npaco": 256, "apaco": 16.0, "isym": 0, "symprec": 1e-05, "lorbit": 0, "rwigs": [-1.0, -1.0, -1.0], "nedos": 301, "emin": 10.0, "emax": -10.0, "efermi": 0.0, "nwrite": 2, "lwave": false, "ldownsample": false, "lcharg": true, "lpard": false, "lvtot": false, "lvhar": false, "lelf": false, "loptics": false, "stm": [0.0, 0.0, 0.0, 0.0, 0.0, 0.0, 0.0], "npar": 56, "nsim": 4, "nblk": -1, "lplane": true, "lscalapack": true, "lscaaware": false, "lscalu": false, "lasync": false, "lorbitalreal": false, "idiot": 3, "ispecial": 0, "lmusic": false, "pomass": [195.08, 32.066, 127.6], "darwinr": [0.0, 0.0, 0.0], "darwinv": [1.0, 1.0, 1.0], "lcorr": true, "gga_compat": true, "lberry": false, "icorelevel": 0, "ldau": false, "i_constrained_m": 0, "gga": "--", "voskown": 0, "lhfcalc": false, "precfock": "", "lsymgrad": false, "lhfone": false, "lrhfcalc": false, "lthomas": false, "lmodelhf": false, "encut4o": -1.0, "exxoep": 0, "fourorbit": 0, "aexx": 0.0, "hfalpha": 0.0, "mcalpha": 0.0, "aldax": 1.0, "aggax": 1.0, "aldac": 1.0, "aggac": 1.0, "nkredx": 1, "nkredy": 1, "nkredz": 1, "shiftred": false, "oddonly": false, "evenonly": false, "lmaxfock": 0, "nmaxfockae": 0, "lfockaedft": false, "hfscreen": 0.0, "hfscreenc": 0.0, "nbandsgwlow": 0, "luse_vdw": false, "zab_vdw": -0.8491, "param1": 0.1234, "param2": 1.0, "param3": 0.0, "model_gw": 0, "model_eps0": 24.00735401, "model_alpha": 1.0, "lepsilon": false, "lrpa": false, "lnabla": false, "lvel": false, "kinter": 0, "cshift": -0.1, "omegamax": -30.0, "deg_threshold": 0.002, "rtime": -0.1, "wplasmai": 0.0, "dfield": [0.0, 0.0, 0.0], "wplasma": [0.0, 0.0, 0.0, 0.0, 0.0, 0.0, 0.0, 0.0, 0.0], "nucind": false, "magpos": [0.0, 0.0, 0.0], "lnicsall": true, "orbitalmag": false, "lmagbloch": false, "lchimag": false, "lgauge": true, "magatom": 0, "magdipol": [0.0, 0.0, 0.0], "avecconst": [0.0, 0.0, 0.0], "ladder": false, "lrpaforce": false, "lfxc": false, "lhartree": true, "ibse": 0, "kpoint": [-1, 0, 0, 0], "ltcte": false, "ltete": false, "ltriplet": false, "lfxceps": false, "lfxheg": false, "naturalo": 2, "l2order": false, "lmp2lt": false, "lusew": false, "encutgw": -2.0, "encutgwsoft": -2.0, "encutlf": -1.0, "lmaxmp2": -1, "scissor": 0.0, "nomega": 0, "nomegar": 0, "nbandsgw": -1, "nbandso": -1, "nbandsv": -1, "nelmhf": 1, "dim": 3, "antires": 0, "omegamin": -30.0, "omegatl": -200.0, "omegagrid": 140, "selfenergy": false, "lspectral": false, "lspectralgw": false, "lsingles": false, "lfermigw": false, "oddonlygw": false, "evenonlygw": false, "nkredlfx": 1, "nkredlfy": 1, "nkredlfz": 1, "maxmem": 2800, "telescope": 0, "taupar": 1, "omegapar": -1, "lambda": 1.0, "ofield_kappa": 0.0, "ofield_k": [0.0, 0.0, 0.0], "ofield_q6_near": 0.0, "ofield_q6_far": 0.0, "ofield_a": 0.0},
 "cell": {"array": {"__ndarray__": [[3, 3], "float64", [14.95313196, 0.0, 0.0, -7.4765746, 12.94978717, 0.0, 8.981e-05, -5.185e-05, 19.83670261]]}, "__ase_objtype__": "cell"},
 "ctime": 23.645634169614226,
 "energy": -467.24041618999996,
 "forces": {"__ndarray__": [[96, 3], "float64", [0.99018684, 1.13149991, -1.65611495, -0.55406855, -3.34176311, -1.54518404, -0.85579376, -0.83104145, -1.27052429, -0.50898479, -0.59068378, 0.0380294, 0.1518252, 1.08759515, -0.3259369, -0.1195026, 0.75171837, -0.16799095, 3.43343685, 3.30717603, -0.06495409, 0.78505586, 0.22976654, -0.06518528, 0.23743487, 0.81592255, -0.81524646, -0.47378858, 0.02145747, -0.20171651, 0.63540672, -0.75518898, -0.0155002, 1.04530876, 0.19711728, -0.25952763, -0.13448587, -0.50003385, -1.20341258, -2.09868377, -0.20848919, -0.52020346, -0.68627334, -1.46067303, -0.21675334, 1.80842437, 0.23747091, 0.20891117, 0.26650276, -0.86208928, -0.81975501, -1.44301406, 1.28574565, -1.80911685, 1.51642821, -2.53512837, -1.75228977, -1.24425618, 0.03673336, 0.0323109, -0.99674714, -1.10836103, -1.99211671, -0.14919896, 0.58275306, -0.2009082, -1.19579243, 0.56831754, 0.78582222, 2.04084641, -0.64968688, -0.9688475, -0.47920019, 1.10867658, -1.49570969, 1.73799389, -3.20876627, -1.75548643, 0.28084285, 0.24417867, -0.00981787, -1.04637737, 0.2581926, -0.46124042, -0.34666351, -1.70562008, -0.71901144, -0.94726863, -1.5510376, -0.14787545, -1.22860529, 0.14160836, -0.5494724, 0.09049879, -0.58322564, 0.32096441, 0.5728817, 0.68695023, -0.49376164, -0.56303147, -0.22377815, -0.63003343, 0.16812001, -1.56247414, -1.47002926, -0.93165986, -0.18306044, -1.21959596, -0.08612293, -0.18291325, -1.70120838, 0.15436519, 0.19688643, -1.11481377, -0.19483764, 0.43031214, -1.05917002, 0.00539672, -0.31941798, 0.09744471, -0.58009327, -0.21687772, -1.31235377, 0.32107478, 0.30508395, -0.50549523, 0.59638253, 0.44141154, -0.4315262, -0.10766073, 0.41162918, -0.92549755, -0.76295946, 0.75549136, -0.63352133, 0.42277522, 0.54107085, -0.01084157, 0.80704941, -0.1102215, -0.63228265, -0.02409234, 0.80952721, -0.78951708, 0.27695601, -0.01115023, 0.34949746, 1.74293189, 0.90595933, -1.02877858, -0.49925272, 0.42053423, -0.69257075, 0.75418964, 0.49202567, -1.10102287, -0.82486524, -0.80425244, -0.04183197, -0.45071681, -0.29353354, 0.92601389, 0.47413924, -0.09439403, 1.47427433, -0.1162286, 0.49047235, -0.83071441, 0.51844161, -0.01796114, 0.00895866, -0.90629416, 1.00401181, -1.66064167, -0.5031832, -0.1322675, 1.44403674, -0.20535171, -0.50399691, -0.76481458, 0.21573666, 0.01199028, 0.02781574, -0.2800561, 1.69374568, 0.61382394, 0.4631048, -0.47240927, -0.42910425, -0.07414692, 0.60215416, -0.6328807, -0.18060875, -0.65607315, 1.21252939, -0.45702895, -0.00902639, -0.22417644, -1.15044857, 0.31412754, 3.75099322, -0.29269192, 0.80773744, 1.49688278, -1.08821806, -0.52306834, 2.04348971, 0.2655221, -1.30074881, 0.71093236, -0.51517782, -0.49743578, 0.81758705, -0.50261161, -0.88809237, 0.85274389, 0.42792028, -0.90129747, 1.5267787, 0.85440698, 0.28987192, 0.44614453, -0.28849936, 0.75687742, 0.0678623, -1.0395966, -0.05410227, 0.34395009, -1.29993159, -1.39670079, 1.0961206, 1.10566173, 1.40621905, 1.39436718, 0.10157797, -0.02135408, 1.29192469, 0.38500776, 0.47302836, 0.58484531, -0.05131257, 0.75736679, 1.49382992, -0.16695131, -0.0112812, 1.0559749, -0.04970158, 0.12796884, 0.76774299, 0.2480337, 0.83307924, 0.59791362, 0.92770531, -0.75868558, -0.24204702, 0.05461101, 2.10402202, 1.68423742, -0.0375959, 1.25296128, 1.44649134, -0.11071503, -0.08482022, 0.51901768, -0.3039115, 1.45307298, 2.49625417, -1.3026533, -0.76097509, 1.23781319, 1.69345597, -0.91807832, 0.81686002, 0.5018857, -0.51097109, 1.73566792, -0.41230554, 0.09027337, 1.87886788, 0.37466784, 2.04368413, 1.28796837, 0.5093257, -0.47245387, -0.14140828, 0.90569828, -0.12981523, 0.745843]]},
 "free_energy": -467.26135789,
 "mtime": 23.645634169614226,
 "numbers": {"__ndarray__": [[96], "int64", [78, 78, 78, 78, 78, 78, 78, 78, 78, 78, 78, 78, 78, 78, 78, 78, 78, 78, 78, 78, 78, 78, 78, 78, 78, 78, 78, 78, 78, 78, 78, 78, 16, 16, 16, 16, 16, 16, 16, 16, 16, 16, 16, 16, 16, 16, 16, 16, 16, 16, 16, 16, 16, 16, 16, 16, 16, 16, 16, 16, 16, 16, 16, 16, 52, 52, 52, 52, 52, 52, 52, 52, 52, 52, 52, 52, 52, 52, 52, 52, 52, 52, 52, 52, 52, 52, 52, 52, 52, 52, 52, 52, 52, 52, 52, 52]]},
 "pbc": {"__ndarray__": [[3], "bool", [true, true, true]]},
 "positions": {"__ndarray__": [[96, 3], "float64", [13.067392596957761, 3.2018193405448168, 6.984620818994504, -3.72292161798766, 6.610722905366688, 7.02030823719205, -5.573985024534399, 9.747992707803428, 7.030436460810664, 7.48164046875856, 12.931599321888523, 6.986164907925666, 1.8644255399612497, 3.17878003492571, 6.866700746861254, -0.03339767176309974, 6.456455960588569, 6.877478027389267, -1.9924862043153202, 9.63023299031554, 6.901268978297545, -3.7963049480298388, 12.946809049322809, 6.958272917119797, 5.616696652715547, 3.2186846643529514, 6.821074942289072, 3.7672864927260625, 6.4614614195541975, 6.68782526474584, 1.8271568222513084, 9.788054808539618, 6.835455559846191, 7.425215897981497, 0.0008786750550557, 6.973339091119118, 9.400056221007963, 3.2452646603079476, 7.004021907615188, 7.587776643054773, 6.462504697396027, 6.869551677760364, 5.634455842098453, 9.770189807704268, 6.882109103980597, 11.129695741891835, 0.0004584668665975, 6.9190500034160705, 3.6893627341300803, 0.06431097229299329, 11.692847702685098, 1.803679029028732, 3.2763282470346398, 11.601678019122513, -0.12164690271649932, 6.444736254523187, 11.640954888657337, -1.8109511500617979, 9.751519617712805, 11.574870302481306, 7.522038645922354, 0.04171985838238311, 11.723719761324068, 5.714353357246191, 3.30728066134781, 11.516931856599097, 3.8006153219775283, 6.4413395634680635, 12.716319795076707, 1.885821764300628, 9.81998297622594, 11.610943147810564, 3.7541017437428623, 12.947831534132463, 11.874666554733784, 9.30220071336039, 3.3245247344971762, 11.960120490806325, 7.457490850422096, 6.330805269720916, 11.512318831407141, 5.5519485192967055, 9.750148108170974, 11.524402358802021, 0.020092512994348496, 0.0644680804299271, 11.731977582253585, -1.8600151920854742, 3.2596853569672506, 11.831448529124403, -3.6797228989167277, 6.414165403352313, 11.751366570485677, 9.339029452641945, 9.709324327198646, 11.560713046195575, 1.7755865631823402, 0.9229984393394072, 5.736352468147485, 0.010678357408324178, 4.297332629749352, 5.740500719397288, -1.9325304141575939, 7.647349816132299, 5.803059133317367, -3.703956102174226, 10.83198066742147, 5.8431304627917235, 5.5893438152562895, 1.036982782929431, 5.86282136563754, 3.6951835514199916, 4.2051786433952225, 5.665672114710769, 1.8091357629205174, 7.540343152248278, 5.697293405607317, -0.038290865822409814, 10.90221447968466, 5.64723151923046, 9.363820197407946, 1.123761728593135, 5.877597328677677, 7.531719231941565, 4.244706905726934, 5.6872953107578255, 5.639236001247826, 7.518672420484278, 5.613480559941701, 3.7424281646910673, 10.77366193485963, 5.7492209338646445, 13.156468081130722, 0.9625626146883509, 5.791409632975593, 11.192219922145293, 4.260728373463734, 5.740262480598942, 9.324591547008465, 7.632957233296366, 5.776423797621842, 7.528270427621654, 10.713791932410421, 5.809634405131503, 1.822529084245305, 1.082160152583221, 10.483666185761901, -0.2829839435845343, 4.19152910263207, 10.550200469986104, -1.8861453663944527, 7.4967586217435285, 10.582863782870755, -3.828170079696076, 10.81892234059397, 10.508004034561138, 5.748469027498522, 1.1719449166323712, 10.481882072729158, 5.33415588356782, 5.599081940813669, 11.218041943288869, 2.0836737387257473, 5.608172559191678, 11.21908158487266, 0.03186642116168918, 10.822462623161007, 10.580405221949272, 9.345789241219508, 1.1480080500488778, 10.61596846238848, 7.707694646977176, 4.140593287616511, 10.610703008047683, 3.7846339534757396, 8.287920350573089, 11.207762167262315, 3.7456991665997412, 11.018811583228347, 10.57521514707839, 13.052461499013027, 1.077126531246779, 10.59769727234846, 11.225005116886562, 4.070350688093489, 10.551772131933893, 9.341476148958671, 7.523656252481324, 10.576627520304225, 7.462352054203968, 10.795952967451068, 10.586869408228793, 0.03563205164782958, 2.197022013145274, 8.284702240324789, -1.854772536450997, 5.411046089637227, 8.401945682532011, -3.7003690313407933, 8.667506869102912, 8.274755324168032, -5.59069676406478, 11.841695000423403, 8.36880569368364, 3.8062983429162807, 2.2362126865087086, 8.202654662824438, 1.9015890177490107, 5.520430696397931, 8.171063722082883, 0.04132502767859754, 8.68955484570822, 8.252771100133472, -1.8775939682966682, 11.908067219682474, 8.358251377692964, 7.442934915659389, 2.237382201833664, 8.244528751831991, 5.532753163314915, 5.39488730062998, 8.171284107848878, 3.7358377436439696, 8.536839569056331, 8.199605166532203, 1.9029335848955404, 11.883938914092585, 8.359452291668974, 11.31296572059479, 2.210793130060281, 8.363036387096548, 9.311271189781275, 5.337611336992138, 8.305172725583178, 7.4388207691653845, 8.590611183445755, 8.266698052301901, 5.5449768952993645, 11.855973932218951, 8.327499331104786, 0.07241287949114977, 2.1079034191303005, 13.17863696161076, -1.8825773529346592, 5.400945815907194, 13.290542545512658, -3.7013309655551176, 8.678923915063097, 13.032578328458198, -5.639326140846658, 11.721055087363407, 13.157188130179645, 3.715311963778771, 2.4029471818952466, 12.898282264852291, 3.71970727508134, 4.441174013522708, 14.53285155416158, 0.14672132913480718, 8.515144130202453, 12.861600829486957, -1.9036223556012783, 11.890950323961718, 13.113066146032327, 7.389243827593679, 2.0394563922932054, 13.136846781855247, 5.425308384889657, 7.4741829472713155, 14.566017330723342, 1.9464408845495078, 7.4888747150369745, 14.575495505597427, 1.7824057866124579, 11.922551465475193, 13.198808706127844, 11.27953186992697, 2.161622372038197, 13.278381258243545, 9.32664508259411, 5.380987766919984, 13.277725655222284, 7.261140351894071, 8.527190647866105, 12.919503767671495, 5.610338229475548, 11.87258133875098, 13.25064121657967]]},
 "stress": {"__ndarray__": [[6], "float64", [-0.030102043048111867, -0.029890940211128068, -0.02326747236605289, 0.00020304793852101127, 0.0004310413415314767, -0.0006909897920288015]]},
 "unique_id": "f17005ee873d3ea90e83211374c87c78",
 "user": "lpan"},
"21": {
 "calculator": "vasp",
 "calculator_parameters": {"kpoints_generation": {"divisions": [3, 3, 1], "usershift": [0.0, 0.0, 0.0], "genvec1": [0.33333333, -0.0, 0.0], "genvec2": [0.0, 0.33333333, 0.0], "genvec3": [0.0, 0.0, 1.0], "shift": [0.0, 0.0, 0.0]}, "system": "PtSTe", "lcompat": false, "prec": "normal", "enmax": 520.0, "enaug": 368.792, "ediff": 1e-06, "ialgo": 68, "iwavpr": 10, "nbands": 448, "nelect": 704.0, "turbo": 0, "irestart": 0, "nreboot": 0, "nmin": 0, "eref": 0.0, "ismear": 0, "sigma": 0.05, "kspacing": 0.5, "kgamma": true, "lreal": true, "ropt": [-0.0005, -0.0005, -0.0005], "lmaxpaw": -100, "lmaxmix": 2, "nlspline": false, "istart": 0, "icharg": 2, "iniwav": 1, "ispin": 1, "lnoncollinear": false, "magmom": [1.0, 1.0, 1.0, 1.0, 1.0, 1.0, 1.0, 1.0, 1.0, 1.0, 1.0, 1.0, 1.0, 1.0, 1.0, 1.0, 1.0, 1.0, 1.0, 1.0, 1.0, 1.0, 1.0, 1.0, 1.0, 1.0, 1.0, 1.0, 1.0, 1.0, 1.0, 1.0, 1.0, 1.0, 1.0, 1.0, 1.0, 1.0, 1.0, 1.0, 1.0, 1.0, 1.0, 1.0, 1.0, 1.0, 1.0, 1.0, 1.0, 1.0, 1.0, 1.0, 1.0, 1.0, 1.0, 1.0, 1.0, 1.0, 1.0, 1.0, 1.0, 1.0, 1.0, 1.0, 1.0, 1.0, 1.0, 1.0, 1.0, 1.0, 1.0, 1.0, 1.0, 1.0, 1.0, 1.0, 1.0, 1.0, 1.0, 1.0, 1.0, 1.0, 1.0, 1.0, 1.0, 1.0, 1.0, 1.0, 1.0, 1.0, 1.0, 1.0, 1.0, 1.0, 1.0, 1.0], "nupdown": -1.0, "lsorbit": false, "saxis": [0.0, 0.0, 1.0], "lspiral": false, "qspiral": [0.0, 0.0, 0.0], "lzeroz": false, "lasph": false, "lmetagga": false, "nelm": 1, "nelmdl": -5, "nelmin": 2, "enini": 520.0, "ldiag": true, "lsubrot": false, "weimin": 0.0, "ebreak": 0.0, "deper": 0.3, "nrmm": 4, "time": 0.4, "amix": 0.4, "bmix": 1.0, "amin": 0.1, "amix_mag": 1.6, "bmix_mag": 1.0, "imix": 4, "mixfirst": false, "maxmix": -45, "wc": 100.0, "inimix": 1, "mixpre": 1, "mremove": 5, "ldipol": false, "lmono": false, "idipol": 0, "epsilon": 1.0, "dipol": [-100.0, -100.0, -100.0], "efield": 0.0, "ngx": 84, "ngy": 84, "ngz": 112, "ngxf": 168, "ngyf": 168, "ngzf": 224, "addgrid": false, "nsw": 0, "ibrion": -1, "mdalgo": 0, "isif": 4, "pstress": 0.0, "ediffg": 1e-05, "nfree": 1, "potim": 0.25, "smass": -3.0, "scalee": 1.0, "tebeg": 0.0001, "teend": 0.0001, "nblock": 1, "kblock": 1, "npaco": 256, "apaco": 16.0, "isym": 0, "symprec": 1e-05, "lorbit": 0, "rwigs": [-1.0, -1.0, -1.0], "nedos": 301, "emin": 10.0, "emax": -10.0, "efermi": 0.0, "nwrite": 2, "lwave": false, "ldownsample": false, "lcharg": true, "lpard": false, "lvtot": false, "lvhar": false, "lelf": false, "loptics": false, "stm": [0.0, 0.0, 0.0, 0.0, 0.0, 0.0, 0.0], "npar": 28, "nsim": 4, "nblk": -1, "lplane": true, "lscalapack": true, "lscaaware": false, "lscalu": false, "lasync": false, "lorbitalreal": false, "idiot": 3, "ispecial": 0, "lmusic": false, "pomass": [195.08, 32.066, 127.6], "darwinr": [0.0, 0.0, 0.0], "darwinv": [1.0, 1.0, 1.0], "lcorr": true, "gga_compat": true, "lberry": false, "icorelevel": 0, "ldau": false, "i_constrained_m": 0, "gga": "--", "voskown": 0, "lhfcalc": false, "precfock": "", "lsymgrad": false, "lhfone": false, "lrhfcalc": false, "lthomas": false, "lmodelhf": false, "encut4o": -1.0, "exxoep": 0, "fourorbit": 0, "aexx": 0.0, "hfalpha": 0.0, "mcalpha": 0.0, "aldax": 1.0, "aggax": 1.0, "aldac": 1.0, "aggac": 1.0, "nkredx": 1, "nkredy": 1, "nkredz": 1, "shiftred": false, "oddonly": false, "evenonly": false, "lmaxfock": 0, "nmaxfockae": 0, "lfockaedft": false, "hfscreen": 0.0, "hfscreenc": 0.0, "nbandsgwlow": 0, "luse_vdw": false, "zab_vdw": -0.8491, "param1": 0.1234, "param2": 1.0, "param3": 0.0, "model_gw": 0, "model_eps0": 24.00735401, "model_alpha": 1.0, "lepsilon": false, "lrpa": false, "lnabla": false, "lvel": false, "kinter": 0, "cshift": -0.1, "omegamax": -30.0, "deg_threshold": 0.002, "rtime": -0.1, "wplasmai": 0.0, "dfield": [0.0, 0.0, 0.0], "wplasma": [0.0, 0.0, 0.0, 0.0, 0.0, 0.0, 0.0, 0.0, 0.0], "nucind": false, "magpos": [0.0, 0.0, 0.0], "lnicsall": true, "orbitalmag": false, "lmagbloch": false, "lchimag": false, "lgauge": true, "magatom": 0, "magdipol": [0.0, 0.0, 0.0], "avecconst": [0.0, 0.0, 0.0], "ladder": false, "lrpaforce": false, "lfxc": false, "lhartree": true, "ibse": 0, "kpoint": [-1, 0, 0, 0], "ltcte": false, "ltete": false, "ltriplet": false, "lfxceps": false, "lfxheg": false, "naturalo": 2, "l2order": false, "lmp2lt": false, "lusew": false, "encutgw": -2.0, "encutgwsoft": -2.0, "encutlf": -1.0, "lmaxmp2": -1, "scissor": 0.0, "nomega": 0, "nomegar": 0, "nbandsgw": -1, "nbandso": -1, "nbandsv": -1, "nelmhf": 1, "dim": 3, "antires": 0, "omegamin": -30.0, "omegatl": -200.0, "omegagrid": 140, "selfenergy": false, "lspectral": false, "lspectralgw": false, "lsingles": false, "lfermigw": false, "oddonlygw": false, "evenonlygw": false, "nkredlfx": 1, "nkredlfy": 1, "nkredlfz": 1, "maxmem": 2800, "telescope": 0, "taupar": 1, "omegapar": -1, "lambda": 1.0, "ofield_kappa": 0.0, "ofield_k": [0.0, 0.0, 0.0], "ofield_q6_near": 0.0, "ofield_q6_far": 0.0, "ofield_a": 0.0},
 "cell": {"array": {"__ndarray__": [[3, 3], "float64", [14.95313196, 0.0, 0.0, -7.4765746, 12.94978717, 0.0, 8.981e-05, -5.185e-05, 19.83670261]]}, "__ase_objtype__": "cell"},
 "ctime": 23.645634170635773,
 "energy": -462.42299184999996,
 "forces": {"__ndarray__": [[96, 3], "float64", [-0.22309948, -0.77950216, -0.06461668, 0.64260323, 1.40721925, 1.56623091, 0.74851398, 2.56784988, 0.66069426, 1.23335606, 0.33146654, 0.09197339, 0.20203291, -0.07112905, 0.29336633, -0.81986182, 1.53762353, -0.56731902, 0.96874779, -1.26257082, -0.5534358, 2.08675595, -0.82103825, 0.57780106, -1.08557458, -0.43165653, 0.24332538, -1.84926551, 1.27477834, -1.00073248, 1.43036988, -0.39136527, 0.18492892, 0.11350115, -0.77265261, 0.58175146, 0.87976661, 0.44990137, -1.30994666, 0.39193731, -0.01778221, 0.76401242, 0.43673959, 1.03741272, 0.45300653, 1.33545725, 0.71846126, 0.36109285, 0.38376894, -1.3767206, -1.07922213, -0.42076238, -0.14488687, -0.06005604, -0.38725285, -0.23473012, -0.47338062, -0.34490194, 1.53740197, -1.84359348, -1.2675916, -0.68532912, 1.02099753, 1.14281071, 0.20744778, -0.35465669, 2.22279966, -0.43525426, 2.04179232, 0.18705236, 0.66831066, -0.17071353, -1.27868045, 2.11563741, 2.04857169, 0.64437638, -0.88668603, 0.39025395, 0.3044337, -0.7739782, -0.25794359, -0.23015846, 0.49694061, 0.13331659, 0.99531747, 1.08222235, -1.84074239, 0.91277771, -0.45313705, 1.34404098, 1.00982863, -1.7406759, -2.12926773, 2.28820517, 1.51211687, -1.61240774, -1.29455926, 0.89759797, -1.01603791, 0.20975968, -0.66307916, -1.18659756, 0.67880857, 0.11396775, -0.97783389, -0.13341145, -0.12001374, -0.41401651, -0.48305763, 0.7092273, -1.23937342, 0.30693078, -1.5775408, -1.17574996, -0.07042052, -0.60087908, -0.86114214, -0.46907929, 0.10824194, -1.21849628, 0.04605282, 0.31951995, -0.53618007, -0.17497428, -0.11733598, -1.08112119, 0.81078504, 0.24213539, -1.65101726, -0.03567963, 0.57199817, -0.60948244, -0.61604441, -0.23534936, -0.5983771, -0.49585746, -0.89961477, -1.21032297, -0.14277215, -1.07846566, -1.68918803, -0.58437415, -0.43871359, -0.86607199, -0.48184327, 0.00565896, -0.47561222, 0.17607619, 0.20960657, -0.67862293, -0.1321735, 0.06151904, -0.10265757, 0.34401858, -0.695042, -0.24009898, -0.61550143, -0.15270771, -0.46378321, -1.32024308, 0.89411789, 1.4216077, -0.13899111, -0.27224987, -0.15942235, -0.57883829, -0.24334772, -0.41002609, 1.29543396, 0.87965885, -1.00588263, -0.04474182, 0.36292377, -0.47280667, 0.06927242, -0.26809542, 0.51964686, 0.28493506, -2.37531488, -1.59129303, 0.84497087, 0.40654626, -1.03149438, -1.15975338, 0.26977691, -0.93473122, 0.04182286, -1.13341772, -0.61790503, -0.66048806, 0.12937369, -0.13671688, 0.2384319, -0.56515929, 0.29976546, -1.38755133, 0.52762002, 1.08331967, -0.10811651, -1.06803715, 0.91781704, -1.04879059, -0.48519163, 0.48309304, 0.09500921, 0.6123999, 0.23315192, 0.46989159, -0.76772828, 0.70308353, -1.21382958, -0.64077568, 0.79310184, -0.90617754, 1.40117127, 1.23486214, -0.38526667, -0.03353372, 0.77013488, 1.36858735, -1.0041732, 0.78140224, -0.81825512, 0.94434231, 0.356902, 0.47354886, 0.8191078, 0.2752175, 0.45295706, -1.20453767, 0.95621565, 0.06992374, 0.45051053, 0.83459843, -0.62916315, -0.51314868, 0.54800208, -0.94596772, -0.34524422, 0.09297248, -0.25393818, 0.28677344, 0.50237462, -0.0374576, -0.35892864, 0.57696295, -0.82340217, 1.4959365, 2.09531243, 0.52928346, 0.20531991, 1.54107094, -0.60068064, 0.08257476, 0.75699448, 0.3774122, 1.49426637, 0.56071072, 0.72379654, -0.44151318, 0.34318241, -0.01624035, 0.38710772, 0.43483879, -0.14071159, 0.1035082, 0.23295596, -1.27064791, -0.67348858, 0.54876915, 0.33554532, -0.17218858, 0.93580131, 0.40966544, -0.05005061, 0.7096045, -0.50132157, -0.03919646, 0.87144274, -0.9450201, 0.17115296, 0.87921606, -0.91208807, -0.54447467, 0.87173322, -0.72949235, -1.05081993, 1.04707522]]},
 "free_energy": -462.44571862,
 "mtime": 23.645634170635773,
 "numbers": {"__ndarray__": [[96], "int64", [78, 78, 78, 78, 78, 78, 78, 78, 78, 78, 78, 78, 78, 78, 78, 78, 78, 78, 78, 78, 78, 78, 78, 78, 78, 78, 78, 78, 78, 78, 78, 78, 16, 16, 16, 16, 16, 16, 16, 16, 16, 16, 16, 16, 16, 16, 16, 16, 16, 16, 16, 16, 16, 16, 16, 16, 16, 16, 16, 16, 16, 16, 16, 16, 52, 52, 52, 52, 52, 52, 52, 52, 52, 52, 52, 52, 52, 52, 52, 52, 52, 52, 52, 52, 52, 52, 52, 52, 52, 52, 52, 52, 52, 52, 52, 52]]},
 "pbc": {"__ndarray__": [[3], "bool", [true, true, true]]},
 "positions": {"__ndarray__": [[96, 3], "float64", [-1.842434408847974, 3.2834253650464738, 6.949539610428718, 11.162283204849107, 6.382917584964809, 6.889233852457031, 9.293426036241287, 9.598034389277474, 6.897911021279723, 14.906156384405833, 0.0064379488871852, 7.000043061805674, 1.859044361102871, 3.2157739339811684, 6.922728124814016, 0.027873843429374674, 6.491058808668892, 6.934374649650399, -1.9183224729043793, 9.746073491388653, 6.9535230186798325, 3.6795145810002614, 0.004815885656139301, 6.940128285242429, 5.667075065012111, 3.207797198392035, 6.943841120869943, 3.7577322976646075, 6.428189740486526, 7.004169889416658, 1.8074564343162884, 9.73976227097384, 6.958167385861912, 7.486652886345588, 0.012927525289494599, 6.931540183214456, 9.273209028665239, 3.188727593701743, 7.045643475398516, 7.460573803002913, 6.492128610883688, 6.926609572413715, 5.631972220418116, 9.688682615931643, 6.90729953425801, 3.6414907594231, 12.87985432503523, 6.97785670177152, -3.7333509260926023, 12.938085218579328, 11.793459458323017, 1.8741196045732267, 3.2138428086469286, 11.699171643477165, 0.005544957436876077, 6.4213813676315485, 11.81836503355095, -1.897792055131452, 9.639358614876768, 11.741558709614214, 7.53525336095001, 0.04849525102082731, 11.748781253034515, 5.4993165659757235, 3.226690965247217, 11.788594110273863, 3.659671009083007, 6.527677821019127, 11.742856029964909, 1.8639218288673498, 9.671587380052069, 11.748308941145371, 11.246100910802507, 0.011553253027106102, 11.752850355840904, 9.397795613876252, 3.2365279564339877, 11.7603381159751, 7.493351984580988, 6.478905577672565, 11.73440857015844, 5.630723254560971, 9.749671561257633, 11.770107692010525, 7.399697342296959, 12.892503131725709, 11.893118060400527, 12.996904792288353, 3.2487829846193317, 11.711905616350629, 11.140942083631312, 6.548650544740291, 11.832221763792141, 9.300485214727267, 9.676051932832896, 11.803913598965513, 1.9398614247874038, 0.9909346064651776, 5.824092385828802, -0.005727030471475906, 4.401112965709539, 5.803589963479211, -1.9662361185280584, 7.556351178182042, 5.839409097382087, -3.7538715284718718, 10.792233859305425, 5.754127145521175, 5.647345836578016, 1.0075468812254733, 5.862623792079544, 3.678661667846124, 4.451793356550027, 5.813432141846188, 1.8841852379982196, 7.64720181684153, 5.7966407698208755, 0.03230934606451315, 10.78597513617917, 5.838479946231835, 9.341816989905304, 1.0405281101983261, 5.7887796829435585, 7.513126335724195, 4.310998666694158, 5.840716931185166, 5.524687359154556, 7.517796598110945, 5.872010519754597, 3.7254945915777395, 10.715944006558788, 5.779595686369181, 13.139964144022864, 1.1170656981915184, 5.810628422299291, 11.234815888162505, 4.328088895329066, 5.838416468783484, 9.317812821611792, 7.571865871571399, 5.861646636108976, 7.530459382473001, 10.865202359497601, 5.8243556188724375, 1.8862685268570274, 1.0090458129768076, 10.670645357627555, -0.2104967146157755, 4.185612705244273, 10.560959897481768, -1.9131084199078647, 7.549613943152672, 10.537878108691798, -3.7710750209283685, 10.873189805202571, 10.524456397338845, 5.693265290259146, 1.0923690598574178, 10.654271349825155, 5.5860239616197385, 5.445505946758335, 10.797051571137361, 1.9378063201947886, 5.4737354687537785, 10.937284164733365, 0.04554256111202186, 10.837088535680575, 10.616789106775457, 9.26523710007325, 1.040703086035332, 10.634742314472636, 7.65690574000838, 4.121715179236155, 10.575752126618044, 3.753624632117063, 8.56895140984716, 10.827475717031398, 3.6635055582203986, 11.15202261432267, 10.599156460192452, 13.022378336473844, 1.0262822348589211, 10.672113273620692, 11.277398062972534, 4.355897781002825, 10.646121638924862, 9.361759036719969, 7.680249760681838, 10.61858889080326, 7.531982115594624, 10.818535025019665, 10.602285104928102, -0.012487871861936471, 2.2016143496358778, 8.401591200656371, -1.7653039688338044, 5.396931551322149, 8.32095044210512, -3.7501923517868576, 8.658305924046143, 8.321151586269586, -5.553061985164081, 11.86729240973535, 8.386593066547002, 3.739178153143484, 2.1175322876232956, 8.40174533183565, 1.80539335271429, 5.4149015825534, 8.271380902687044, 0.06593562301324696, 8.68153928563077, 8.412997503024148, -1.7891560558120454, 11.79540670108741, 8.343014608051197, 7.468649345071401, 2.097840542141542, 8.417092591910954, 5.5681012093397415, 5.400242358776033, 8.246590975435327, 3.8120255490920743, 8.599289230015119, 8.264519982355322, 1.7967666952179142, 11.804526332618881, 8.44098649530578, 11.203586337790398, 2.2144077963201596, 8.316489961156236, 9.313260653739604, 5.365946611761963, 8.364295224244179, 7.496346015355526, 8.67100009357689, 8.415968445974046, 5.635813507251626, 11.889278484918533, 8.414702665980503, 0.013715861589085651, 2.180449476660319, 13.25674834221221, -1.889912647648522, 5.490819914972182, 13.295842118981945, -3.6518388435417766, 8.560719628917692, 13.201612227307713, -5.654424046271111, 11.825049278594127, 13.199509338464027, 3.7915542757514413, 2.009651056024872, 13.226988329121557, 3.704082109261146, 4.715604353205834, 13.738650086866087, -0.14672328731458095, 8.71134534125335, 13.249673978960404, -1.8060655469628446, 11.793865960077929, 13.238346031567938, 7.542317623859961, 2.1744064581905165, 13.355944352384853, 5.190549637259975, 7.43990329608096, 13.777373909132146, 2.2514856379641124, 7.329903209407389, 13.801103762996386, 1.8161453806559558, 11.83583561161617, 13.27304141626796, 11.293550038206778, 2.153474595947294, 13.339018884249898, 9.418221440798096, 5.3458268989350435, 13.275565835042107, 7.594699349534748, 8.667728630292546, 13.205793804217903, 5.594176575848857, 11.947185471142797, 13.342071356047525]]},
 "stress": {"__ndarray__": [[6], "float64", [-0.03178753387661466, -0.03259304426994171, -0.019619012699302024, -0.0009153321368949537, 0.0016248755700230474, -0.0018356060697799442]]},
 "unique_id": "2dc896b2c51e63e249e0f03bb0226718",
 "user": "lpan"},
"22": {
 "calculator": "vasp",
 "calculator_parameters": {"kpoints_generation": {"divisions": [3, 3, 1], "usershift": [0.0, 0.0, 0.0], "genvec1": [0.33333333, -0.0, 0.0], "genvec2": [0.0, 0.33333333, 0.0], "genvec3": [0.0, 0.0, 1.0], "shift": [0.0, 0.0, 0.0]}, "system": "PtSTe", "lcompat": false, "prec": "normal", "enmax": 520.0, "enaug": 368.792, "ediff": 1e-06, "ialgo": 68, "iwavpr": 10, "nbands": 448, "nelect": 704.0, "turbo": 0, "irestart": 0, "nreboot": 0, "nmin": 0, "eref": 0.0, "ismear": 0, "sigma": 0.05, "kspacing": 0.5, "kgamma": true, "lreal": true, "ropt": [-0.0005, -0.0005, -0.0005], "lmaxpaw": -100, "lmaxmix": 2, "nlspline": false, "istart": 0, "icharg": 2, "iniwav": 1, "ispin": 1, "lnoncollinear": false, "magmom": [1.0, 1.0, 1.0, 1.0, 1.0, 1.0, 1.0, 1.0, 1.0, 1.0, 1.0, 1.0, 1.0, 1.0, 1.0, 1.0, 1.0, 1.0, 1.0, 1.0, 1.0, 1.0, 1.0, 1.0, 1.0, 1.0, 1.0, 1.0, 1.0, 1.0, 1.0, 1.0, 1.0, 1.0, 1.0, 1.0, 1.0, 1.0, 1.0, 1.0, 1.0, 1.0, 1.0, 1.0, 1.0, 1.0, 1.0, 1.0, 1.0, 1.0, 1.0, 1.0, 1.0, 1.0, 1.0, 1.0, 1.0, 1.0, 1.0, 1.0, 1.0, 1.0, 1.0, 1.0, 1.0, 1.0, 1.0, 1.0, 1.0, 1.0, 1.0, 1.0, 1.0, 1.0, 1.0, 1.0, 1.0, 1.0, 1.0, 1.0, 1.0, 1.0, 1.0, 1.0, 1.0, 1.0, 1.0, 1.0, 1.0, 1.0, 1.0, 1.0, 1.0, 1.0, 1.0, 1.0], "nupdown": -1.0, "lsorbit": false, "saxis": [0.0, 0.0, 1.0], "lspiral": false, "qspiral": [0.0, 0.0, 0.0], "lzeroz": false, "lasph": false, "lmetagga": false, "nelm": 1, "nelmdl": -5, "nelmin": 2, "enini": 520.0, "ldiag": true, "lsubrot": false, "weimin": 0.0, "ebreak": 0.0, "deper": 0.3, "nrmm": 4, "time": 0.4, "amix": 0.4, "bmix": 1.0, "amin": 0.1, "amix_mag": 1.6, "bmix_mag": 1.0, "imix": 4, "mixfirst": false, "maxmix": -45, "wc": 100.0, "inimix": 1, "mixpre": 1, "mremove": 5, "ldipol": false, "lmono": false, "idipol": 0, "epsilon": 1.0, "dipol": [-100.0, -100.0, -100.0], "efield": 0.0, "ngx": 84, "ngy": 84, "ngz": 112, "ngxf": 168, "ngyf": 168, "ngzf": 224, "addgrid": false, "nsw": 0, "ibrion": -1, "mdalgo": 0, "isif": 4, "pstress": 0.0, "ediffg": 1e-05, "nfree": 1, "potim": 0.25, "smass": -3.0, "scalee": 1.0, "tebeg": 0.0001, "teend": 0.0001, "nblock": 1, "kblock": 1, "npaco": 256, "apaco": 16.0, "isym": 0, "symprec": 1e-05, "lorbit": 0, "rwigs": [-1.0, -1.0, -1.0], "nedos": 301, "emin": 10.0, "emax": -10.0, "efermi": 0.0, "nwrite": 2, "lwave": false, "ldownsample": false, "lcharg": true, "lpard": false, "lvtot": false, "lvhar": false, "lelf": false, "loptics": false, "stm": [0.0, 0.0, 0.0, 0.0, 0.0, 0.0, 0.0], "npar": 28, "nsim": 4, "nblk": -1, "lplane": true, "lscalapack": true, "lscaaware": false, "lscalu": false, "lasync": false, "lorbitalreal": false, "idiot": 3, "ispecial": 0, "lmusic": false, "pomass": [195.08, 32.066, 127.6], "darwinr": [0.0, 0.0, 0.0], "darwinv": [1.0, 1.0, 1.0], "lcorr": true, "gga_compat": true, "lberry": false, "icorelevel": 0, "ldau": false, "i_constrained_m": 0, "gga": "--", "voskown": 0, "lhfcalc": false, "precfock": "", "lsymgrad": false, "lhfone": false, "lrhfcalc": false, "lthomas": false, "lmodelhf": false, "encut4o": -1.0, "exxoep": 0, "fourorbit": 0, "aexx": 0.0, "hfalpha": 0.0, "mcalpha": 0.0, "aldax": 1.0, "aggax": 1.0, "aldac": 1.0, "aggac": 1.0, "nkredx": 1, "nkredy": 1, "nkredz": 1, "shiftred": false, "oddonly": false, "evenonly": false, "lmaxfock": 0, "nmaxfockae": 0, "lfockaedft": false, "hfscreen": 0.0, "hfscreenc": 0.0, "nbandsgwlow": 0, "luse_vdw": false, "zab_vdw": -0.8491, "param1": 0.1234, "param2": 1.0, "param3": 0.0, "model_gw": 0, "model_eps0": 24.00735401, "model_alpha": 1.0, "lepsilon": false, "lrpa": false, "lnabla": false, "lvel": false, "kinter": 0, "cshift": -0.1, "omegamax": -30.0, "deg_threshold": 0.002, "rtime": -0.1, "wplasmai": 0.0, "dfield": [0.0, 0.0, 0.0], "wplasma": [0.0, 0.0, 0.0, 0.0, 0.0, 0.0, 0.0, 0.0, 0.0], "nucind": false, "magpos": [0.0, 0.0, 0.0], "lnicsall": true, "orbitalmag": false, "lmagbloch": false, "lchimag": false, "lgauge": true, "magatom": 0, "magdipol": [0.0, 0.0, 0.0], "avecconst": [0.0, 0.0, 0.0], "ladder": false, "lrpaforce": false, "lfxc": false, "lhartree": true, "ibse": 0, "kpoint": [-1, 0, 0, 0], "ltcte": false, "ltete": false, "ltriplet": false, "lfxceps": false, "lfxheg": false, "naturalo": 2, "l2order": false, "lmp2lt": false, "lusew": false, "encutgw": -2.0, "encutgwsoft": -2.0, "encutlf": -1.0, "lmaxmp2": -1, "scissor": 0.0, "nomega": 0, "nomegar": 0, "nbandsgw": -1, "nbandso": -1, "nbandsv": -1, "nelmhf": 1, "dim": 3, "antires": 0, "omegamin": -30.0, "omegatl": -200.0, "omegagrid": 140, "selfenergy": false, "lspectral": false, "lspectralgw": false, "lsingles": false, "lfermigw": false, "oddonlygw": false, "evenonlygw": false, "nkredlfx": 1, "nkredlfy": 1, "nkredlfz": 1, "maxmem": 2800, "telescope": 0, "taupar": 1, "omegapar": -1, "lambda": 1.0, "ofield_kappa": 0.0, "ofield_k": [0.0, 0.0, 0.0], "ofield_q6_near": 0.0, "ofield_q6_far": 0.0, "ofield_a": 0.0},
 "cell": {"array": {"__ndarray__": [[3, 3], "float64", [14.95313196, 0.0, 0.0, -7.4765746, 12.94978717, 0.0, 8.981e-05, -5.185e-05, 19.83670261]]}, "__ase_objtype__": "cell"},
 "ctime": 23.645634171660845,
 "energy": -465.66240343,
 "forces": {"__ndarray__": [[96, 3], "float64", [-0.64584615, -2.7725172, -0.44741737, -0.80088558, 0.20273161, -2.30073821, -0.70766782, -0.55504294, 0.25697833, -1.05906755, -0.25105519, 0.79241036, -0.30494342, 3.07913826, -0.5510725, 0.06590715, 0.25495262, 1.0539641, 1.65877686, 0.2201431, -0.44689311, -1.12382316, 0.02141892, -0.93732172, 1.23147046, -0.57730436, 1.13799097, -2.75116988, 1.2874862, -1.59246012, -1.20755054, -2.00875888, -1.5288139, 1.00059161, -1.19048779, -1.47192243, -0.360015, 0.60554436, -0.57176221, -0.3721138, 0.27674377, -0.82229316, 0.2140137, -2.92547944, -0.09654528, 0.93322921, 1.58256613, 0.47627787, -0.49527929, 0.12732244, -0.33671873, -1.04531859, 0.4670249, -0.6975952, -1.33420765, -2.19360988, -1.47839152, -1.01473717, -0.56170694, -0.54927708, -1.24139219, 0.31256063, -1.53555638, 2.07965219, -0.76702534, -1.18104083, -1.88100324, 0.57229167, 0.29972593, 0.05743644, 0.00434891, -0.29915899, 1.64922881, 2.49613462, 0.17391425, 0.32698611, -1.52522475, 1.27696056, 0.02082984, -2.40332388, -1.85216074, -1.43404415, -0.40215042, -0.65894355, -0.37926038, 0.64305093, 1.69668866, 0.31510385, 0.43049112, 0.65914631, 2.23591415, 0.68177182, -0.71192083, 2.04012908, 0.33645766, -2.05566416, 0.6552574, -1.60438448, -2.1183888, -0.53374976, -0.27993714, -1.13658084, -0.37932813, -1.38833186, -1.13267503, -0.12504242, 0.23624362, -1.01138328, -0.83921365, -0.89532369, -0.5751587, -0.58900504, -0.02402153, -0.47983113, 0.59448249, 0.05614961, -0.7170923, -0.20738598, 0.49858484, -0.13283745, 0.00462767, -0.14342894, -1.04083775, 0.72342113, 0.17887577, -0.97762858, -0.35264064, 0.1958101, 0.07987173, 0.0172194, 0.48975132, -1.11768591, 0.28118085, 0.20162884, -1.35692646, 0.29130788, 0.28196961, 0.12254672, -0.1161163, 0.12986302, -0.95291337, 0.63636166, 0.3148668, -1.90278482, 0.32484747, -0.10866777, -0.78825376, 0.33106235, 0.82401935, -0.7815782, 0.77701979, 0.62532587, 0.1221796, -0.31114833, -0.49730931, -0.69145552, 0.5137243, -0.19896486, -0.08354041, 0.9530283, 0.16384582, 0.59921065, 0.85361498, -0.46650164, 1.16977455, 0.07705816, 0.87173645, 0.241131, -0.72098123, -0.191409, -0.39766393, -1.88810876, 1.61074065, -1.23192012, 0.51802382, 0.38028296, 1.26195748, 1.12630094, -1.15855991, -1.95896269, -0.42278275, -0.72551018, -0.5262684, 0.38398299, 0.22070729, -0.88699546, -1.29718316, 1.07390128, -0.02922624, 0.51376748, -0.17286259, 0.03422845, -1.07189511, 0.40192934, 1.51475696, 1.30969208, 1.17505513, 1.57367557, -0.74271589, 0.25079702, 1.92171004, 0.80660334, 0.51988171, 1.10981111, 0.98013592, -0.32705122, 1.76116345, 0.69516971, 0.25249097, 0.27913983, 0.30983177, -0.28832137, 0.36777619, 0.00530362, 0.10826114, 2.41581752, -0.49658291, 1.17456681, 1.28269075, 1.2318924, -0.84308374, 1.68618015, 0.76712715, -0.40961683, 0.73994512, -1.33975716, 1.91956071, 1.91084905, 0.71690468, -0.53006055, -0.41972936, 0.27433791, -0.81718607, 1.65592286, 0.29181466, 0.44369277, 0.67560243, 0.36103121, 1.45352807, 0.62598054, 0.11680359, -0.5513942, -0.20071064, -0.00182745, 0.09162997, 0.23467184, -0.28214057, 0.04514855, 0.64775211, -0.23516834, 0.03163645, 0.35675507, -0.12580873, 0.3421754, 0.61727031, 0.00502051, 1.77407255, 1.49470924, -0.16604513, 0.74408477, 0.50572501, 0.64301678, 0.15643332, 0.32362564, -0.14740254, 0.31783995, 0.60827037, -0.71264873, -0.41629436, 1.19787413, 2.18351068, -1.25411184, 1.95745717, -0.41640598, -1.14991647, 1.62454694, 0.16983017, -0.00927606, 0.94320684, -1.45752079, -0.75104065, 1.38415853, -1.50905578, 0.12008292, 1.7496875, 0.37240213, 0.05690282, 0.15100738]]},
 "free_energy": -465.67496646,
 "mtime": 23.645634171660845,
 "numbers": {"__ndarray__": [[96], "int64", [78, 78, 78, 78, 78, 78, 78, 78, 78, 78, 78, 78, 78, 78, 78, 78, 78, 78, 78, 78, 78, 78, 78, 78, 78, 78, 78, 78, 78, 78, 78, 78, 16, 16, 16, 16, 16, 16, 16, 16, 16, 16, 16, 16, 16, 16, 16, 16, 16, 16, 16, 16, 16, 16, 16, 16, 16, 16, 16, 16, 16, 16, 16, 16, 52, 52, 52, 52, 52, 52, 52, 52, 52, 52, 52, 52, 52, 52, 52, 52, 52, 52, 52, 52, 52, 52, 52, 52, 52, 52, 52, 52, 52, 52, 52, 52]]},
 "pbc": {"__ndarray__": [[3], "bool", [true, true, true]]},
 "positions": {"__ndarray__": [[96, 3], "float64", [-1.843865457908286, 3.3522504556108648, 6.96858939104618, -3.6873780261902747, 6.454300329620647, 7.079245064316621, 9.344969132583264, 9.695201209800297, 6.934078884414484, 7.470263585747678, 12.942394399545375, 6.884946149187879, 1.8849347590887788, 3.139163225678824, 6.883285222078344, -0.048378480382451745, 6.495016880062132, 6.7976263728678425, -1.9505890934202483, 9.731786431075252, 6.933867028430609, 3.7934414453324914, 0.03910898164987451, 6.944871637570533, 5.552511435854027, 3.2812332890279694, 6.776442956517649, 3.845943820514542, 6.434847737564651, 6.808483198573322, 1.8507918415949518, 9.754443678057445, 6.918428519523299, 7.48259695022751, 0.0310308308747962, 7.022548991118876, 9.353440575709042, 3.2024671001535254, 7.029858220929582, 7.502506519640149, 6.474752191642874, 6.879485303326373, 5.5413227976300945, 9.848400192283762, 6.876191220490956, 3.6731818214145084, 12.885829618014615, 6.977021378224612, -3.7145109188050034, 12.889917319177181, 11.595494522184923, 1.8146103845844133, 3.2946751427484653, 11.641371657779175, 0.06313549146769701, 6.438671547461285, 11.714498868482835, -1.8419848271465182, 9.756849458473644, 11.537815540372852, 0.03297835699117519, 12.917726837560553, 11.801343952509415, 5.6376504184248635, 3.414049601766183, 11.70853635241232, 3.8324984423391175, 6.432134137372438, 12.643970381482387, 2.0123965725169004, 9.754355905800113, 11.664123760571766, 3.6715018554689487, 12.920779256982437, 11.841288922188147, 9.403803266134346, 3.299356194724951, 11.85373387430458, 7.497346438831358, 6.437469973002187, 11.700614168490965, 5.576477690011705, 9.805152191086977, 11.62677521689766, -7.464469659704481, 12.935942857518363, 11.625039902153336, 13.010028411113659, 3.171010735231052, 11.849661002524696, 11.154754742758033, 6.4378591133707985, 11.750438807904606, 9.272940560595206, 9.746369559862048, 11.695760127362298, 1.8199645529370974, 1.1310015906266506, 5.868216353646382, 0.03484795036156513, 4.323298958370641, 5.765988303479799, -1.9152356613485868, 7.694146984907394, 5.801189325729348, -3.7708373530746786, 10.80841185016594, 5.822322158487887, 5.76838791503762, 1.1632579606404292, 5.718000145993792, 3.7810855910581878, 4.317765842647935, 5.59083121126863, 1.7803630361876683, 7.586480411744915, 5.6908801996535034, -0.00766851285385168, 10.792535445578036, 5.7100436445769205, 9.345475032080206, 1.0878858621479928, 5.891012493918768, 7.477492628566613, 4.283207452755239, 5.766187265606977, 5.705593384106044, 7.558244613111428, 5.5738855096970115, 3.6747556051286168, 10.785307022267157, 5.752551317865837, 12.987855904712797, 1.0948741149519228, 5.929210048464584, 11.160496628262226, 4.288424029553095, 5.760818858779633, 9.455008760550811, 7.521434293785337, 5.833577305181774, 7.416704910390481, 10.7785288722044, 5.8906453165534565, 1.8251177503563758, 1.099173156380721, 10.597325929275602, -0.1751085366653583, 4.1389707287343, 10.690870661241684, -1.989948894546084, 7.435680935225408, 10.489642785891268, -3.7211170012035546, 10.855029430868969, 10.368672820731733, 5.603708185178411, 1.071552259961035, 10.561696830983728, 5.270730418353289, 5.587468640315109, 11.142240348339328, 2.129770937827488, 5.635527084606731, 11.153284035783393, 0.019711422586906585, 10.740844316589028, 10.459118464649054, 9.434021892500835, 1.1328338973160472, 10.658097453024572, 7.734811061944882, 4.143091152839729, 10.667600820510971, 3.7290450896991336, 8.212256584786186, 11.098087220568912, 3.6588619897941985, 11.008705057019641, 10.72166753877776, 13.08674333184359, 1.1458734812019968, 10.637173897478569, 11.195535874083832, 4.250621963753629, 10.697370751952928, 9.496702232653742, 7.430835918292667, 10.48335355932877, 7.428524270366722, 10.844935035849637, 10.481501406406071, 0.059540453617653546, 2.114988689015776, 8.253656015436905, -1.8861549018752244, 5.35682945413457, 8.360265993210035, -3.711322149450459, 8.635121937991421, 8.314297410416753, -5.65194598783551, 11.829990037048463, 8.284733979048966, 3.7328211206446027, 2.2274781873944405, 8.251113545263381, 1.8055866303894854, 5.395927513634896, 8.18788742793345, -0.056855897778023023, 8.629314966496018, 8.324983838846812, -1.8684030475777416, 11.871316700066886, 8.232427569771787, 7.429226913141448, 2.1242101806286215, 8.323028535070543, 5.56362498593776, 5.426768521883735, 8.167182076116157, 3.673540907444894, 8.61061361201407, 8.195038955958406, 1.9304318984338247, 11.728557612949047, 8.326106596214538, 11.182800090690108, 2.191929074066047, 8.500772134935032, 9.297877874038875, 5.445402961238534, 8.283632446953032, 7.360373679549028, 8.592183182620756, 8.306864002847707, 5.551655080386163, 11.811345203338185, 8.379664899793434, -0.014785223796631055, 2.1337460682961487, 13.356192509534505, -1.9132393046833176, 5.409371005444496, 13.317894382906456, -3.6803077792176513, 8.726882063661877, 13.068237181803989, -5.564684892211931, 11.890224222357398, 13.165301738281187, 3.744687702406584, 2.2301945769823357, 12.892010097854035, 3.7753170314763307, 4.449303480621204, 14.441720353802056, 0.07795107361334465, 8.614578114290138, 12.880810890661508, -1.9938048464114697, 11.780936918388797, 13.178924197064553, 7.446138603204822, 2.1150394924519973, 13.242104491611455, 5.395385167705696, 7.4390274290152725, 14.44934716922155, 1.9906412034508572, 7.47536020303131, 14.32189476801609, 1.8359381023403842, 11.931178637061212, 13.239409675561886, 11.168203834621352, 2.1248125436641048, 13.399788424328605, 9.469068455390385, 5.52898641055333, 13.304890630877496, 7.442435509992672, 8.57786067256266, 12.882218503078713, 5.643332187814271, 11.89372797493138, 13.291681370609497]]},
 "stress": {"__ndarray__": [[6], "float64", [-0.029209273617182473, -0.030727133382721747, -0.021551965464805267, -0.001394920560558463, -0.0010052806033305963, 0.0010095245112192316]]},
 "unique_id": "726e1b9bdd22623f34de718b8328fb6a",
 "user": "lpan"},
"23": {
 "calculator": "vasp",
 "calculator_parameters": {"kpoints_generation": {"divisions": [2, 2, 1], "usershift": [0.0, 0.0, 0.0], "genvec1": [0.5, -0.0, 0.0], "genvec2": [0.0, 0.5, 0.0], "genvec3": [0.0, 0.0, 1.0], "shift": [0.0, 0.0, 0.0]}, "system": "PtSTe", "lcompat": false, "prec": "normal", "enmax": 520.0, "enaug": 368.792, "ediff": 1e-06, "ialgo": 68, "iwavpr": 10, "nbands": 448, "nelect": 704.0, "turbo": 0, "irestart": 0, "nreboot": 0, "nmin": 0, "eref": 0.0, "ismear": 0, "sigma": 0.05, "kspacing": 0.5, "kgamma": true, "lreal": true, "ropt": [-0.0005, -0.0005, -0.0005], "lmaxpaw": -100, "lmaxmix": 2, "nlspline": false, "istart": 0, "icharg": 2, "iniwav": 1, "ispin": 1, "lnoncollinear": false, "magmom": [1.0, 1.0, 1.0, 1.0, 1.0, 1.0, 1.0, 1.0, 1.0, 1.0, 1.0, 1.0, 1.0, 1.0, 1.0, 1.0, 1.0, 1.0, 1.0, 1.0, 1.0, 1.0, 1.0, 1.0, 1.0, 1.0, 1.0, 1.0, 1.0, 1.0, 1.0, 1.0, 1.0, 1.0, 1.0, 1.0, 1.0, 1.0, 1.0, 1.0, 1.0, 1.0, 1.0, 1.0, 1.0, 1.0, 1.0, 1.0, 1.0, 1.0, 1.0, 1.0, 1.0, 1.0, 1.0, 1.0, 1.0, 1.0, 1.0, 1.0, 1.0, 1.0, 1.0, 1.0, 1.0, 1.0, 1.0, 1.0, 1.0, 1.0, 1.0, 1.0, 1.0, 1.0, 1.0, 1.0, 1.0, 1.0, 1.0, 1.0, 1.0, 1.0, 1.0, 1.0, 1.0, 1.0, 1.0, 1.0, 1.0, 1.0, 1.0, 1.0, 1.0, 1.0, 1.0, 1.0], "nupdown": -1.0, "lsorbit": false, "saxis": [0.0, 0.0, 1.0], "lspiral": false, "qspiral": [0.0, 0.0, 0.0], "lzeroz": false, "lasph": false, "lmetagga": false, "nelm": 1, "nelmdl": -5, "nelmin": 2, "enini": 520.0, "ldiag": true, "lsubrot": false, "weimin": 0.0, "ebreak": 0.0, "deper": 0.3, "nrmm": 4, "time": 0.4, "amix": 0.4, "bmix": 1.0, "amin": 0.1, "amix_mag": 1.6, "bmix_mag": 1.0, "imix": 4, "mixfirst": false, "maxmix": -45, "wc": 100.0, "inimix": 1, "mixpre": 1, "mremove": 5, "ldipol": false, "lmono": false, "idipol": 0, "epsilon": 1.0, "dipol": [-100.0, -100.0, -100.0], "efield": 0.0, "ngx": 84, "ngy": 84, "ngz": 112, "ngxf": 168, "ngyf": 168, "ngzf": 224, "addgrid": false, "nsw": 0, "ibrion": -1, "mdalgo": 0, "isif": 4, "pstress": 0.0, "ediffg": 1e-05, "nfree": 1, "potim": 0.25, "smass": -3.0, "scalee": 1.0, "tebeg": 0.0001, "teend": 0.0001, "nblock": 1, "kblock": 1, "npaco": 256, "apaco": 16.0, "isym": 0, "symprec": 1e-05, "lorbit": 0, "rwigs": [-1.0, -1.0, -1.0], "nedos": 301, "emin": 10.0, "emax": -10.0, "efermi": 0.0, "nwrite": 2, "lwave": false, "ldownsample": false, "lcharg": true, "lpard": false, "lvtot": false, "lvhar": false, "lelf": false, "loptics": false, "stm": [0.0, 0.0, 0.0, 0.0, 0.0, 0.0, 0.0], "npar": 28, "nsim": 4, "nblk": -1, "lplane": true, "lscalapack": true, "lscaaware": false, "lscalu": false, "lasync": false, "lorbitalreal": false, "idiot": 3, "ispecial": 0, "lmusic": false, "pomass": [195.08, 32.066, 127.6], "darwinr": [0.0, 0.0, 0.0], "darwinv": [1.0, 1.0, 1.0], "lcorr": true, "gga_compat": true, "lberry": false, "icorelevel": 0, "ldau": false, "i_constrained_m": 0, "gga": "--", "voskown": 0, "lhfcalc": false, "precfock": "", "lsymgrad": false, "lhfone": false, "lrhfcalc": false, "lthomas": false, "lmodelhf": false, "encut4o": -1.0, "exxoep": 0, "fourorbit": 0, "aexx": 0.0, "hfalpha": 0.0, "mcalpha": 0.0, "aldax": 1.0, "aggax": 1.0, "aldac": 1.0, "aggac": 1.0, "nkredx": 1, "nkredy": 1, "nkredz": 1, "shiftred": false, "oddonly": false, "evenonly": false, "lmaxfock": 0, "nmaxfockae": 0, "lfockaedft": false, "hfscreen": 0.0, "hfscreenc": 0.0, "nbandsgwlow": 0, "luse_vdw": false, "zab_vdw": -0.8491, "param1": 0.1234, "param2": 1.0, "param3": 0.0, "model_gw": 0, "model_eps0": 24.00735401, "model_alpha": 1.0, "lepsilon": false, "lrpa": false, "lnabla": false, "lvel": false, "kinter": 0, "cshift": -0.1, "omegamax": -30.0, "deg_threshold": 0.002, "rtime": -0.1, "wplasmai": 0.0, "dfield": [0.0, 0.0, 0.0], "wplasma": [0.0, 0.0, 0.0, 0.0, 0.0, 0.0, 0.0, 0.0, 0.0], "nucind": false, "magpos": [0.0, 0.0, 0.0], "lnicsall": true, "orbitalmag": false, "lmagbloch": false, "lchimag": false, "lgauge": true, "magatom": 0, "magdipol": [0.0, 0.0, 0.0], "avecconst": [0.0, 0.0, 0.0], "ladder": false, "lrpaforce": false, "lfxc": false, "lhartree": true, "ibse": 0, "kpoint": [-1, 0, 0, 0], "ltcte": false, "ltete": false, "ltriplet": false, "lfxceps": false, "lfxheg": false, "naturalo": 2, "l2order": false, "lmp2lt": false, "lusew": false, "encutgw": -2.0, "encutgwsoft": -2.0, "encutlf": -1.0, "lmaxmp2": -1, "scissor": 0.0, "nomega": 0, "nomegar": 0, "nbandsgw": -1, "nbandso": -1, "nbandsv": -1, "nelmhf": 1, "dim": 3, "antires": 0, "omegamin": -30.0, "omegatl": -200.0, "omegagrid": 140, "selfenergy": false, "lspectral": false, "lspectralgw": false, "lsingles": false, "lfermigw": false, "oddonlygw": false, "evenonlygw": false, "nkredlfx": 1, "nkredlfy": 1, "nkredlfz": 1, "maxmem": 2800, "telescope": 0, "taupar": 1, "omegapar": -1, "lambda": 1.0, "ofield_kappa": 0.0, "ofield_k": [0.0, 0.0, 0.0], "ofield_q6_near": 0.0, "ofield_q6_far": 0.0, "ofield_a": 0.0},
 "cell": {"array": {"__ndarray__": [[3, 3], "float64", [14.95313196, 0.0, 0.0, -7.4765746, 12.94978717, 0.0, 8.981e-05, -5.185e-05, 19.83670261]]}, "__ase_objtype__": "cell"},
 "ctime": 23.645634172693693,
 "energy": -423.33950845000004,
 "forces": {"__ndarray__": [[96, 3], "float64", [0.07109079, 0.46978297, -1.12703131, -1.13295036, 0.47862717, -0.8968742, 0.65784077, -1.62238308, -0.86848175, 0.77606934, 1.09606455, 1.16559228, -0.27642494, 0.94048977, -0.85400081, 0.2508896, -0.35623299, -0.39102074, -1.08648349, 0.57682456, -0.78321749, 0.6828504, -0.72169966, -0.90154192, 2.02361319, -0.15930271, -2.01124142, -0.2453983, -0.99176212, -2.44739031, -0.37247252, -0.49954302, 0.10504906, -0.816217, 0.85793965, -1.62105627, 1.21031919, 1.19992764, -0.08113385, 0.13203286, -0.36544364, -1.00040419, -0.55084419, -0.2068686, -0.80271461, -0.37373222, 0.02554066, 1.07162526, 1.68322656, -0.21729171, -0.84078082, -0.90224487, 0.76559913, -0.67385541, -0.24820176, -1.38396288, -0.6711354, 1.09291231, 0.18313417, 0.8370891, -1.31782144, -0.84220563, -0.14081712, -0.51201263, 0.82764658, -1.41370098, 0.83649063, -0.95459431, -2.18633514, 0.27629577, 0.82747817, -0.97822958, 0.99386021, -1.64604229, -0.81258456, 1.07547655, -0.69321756, -0.00182207, 0.94451577, -1.5728222, -1.77846186, -0.79230683, 0.8176427, -1.42119492, -1.10115257, 0.21461048, -0.38679737, -1.77280132, -0.01861361, 1.08595193, -0.5316204, 0.24433619, -0.50640043, 0.47255482, 0.03200443, -1.16386695, -0.24938338, -0.76103213, -1.13375976, -1.76992146, -1.31195631, -1.07506695, -0.54519702, -0.18373424, -0.88948233, 0.3001877, 0.05208261, -0.0686072, 0.39940143, -0.35288752, -0.5353903, -1.85652431, 1.1742328, -1.21547268, 2.15841796, 0.99132805, -0.959492, -0.27637254, 0.6444842, -0.82573606, 0.0940202, -0.11390614, -0.7452666, 1.31633759, -0.5460327, -0.90277481, -0.02568771, -1.58648212, -1.74275686, 1.03973976, 2.64550857, -0.98345226, 0.43969809, 0.16082389, -0.8512598, 0.13613528, 0.03225697, -0.31750902, 0.19527303, -0.14064174, -0.47974762, -0.31312553, -0.39839978, -1.64029954, -0.5725155, -0.55850417, -2.30019739, -1.27587665, -0.76974226, -1.11563327, -1.16372216, -0.99788384, -2.25693673, -1.25296244, 0.7332132, -1.34031247, 0.03420153, -0.50745786, -0.44784254, -2.04603197, 1.45441826, -1.12211592, 2.38423968, 1.23819098, -1.55312231, -0.26736839, 0.43784118, -0.79624446, 0.54068185, 0.78203199, -0.6569326, 1.42774798, -0.71933687, -0.98573088, 0.1313398, -2.25122381, -1.6552975, 0.21582057, 2.52792318, -0.45771403, 0.36478419, -0.15636009, -0.99822805, 0.28975294, -0.12904984, -0.45844748, -0.04121055, 0.22613347, -0.88478071, 0.39195267, 0.29274516, -0.90186045, -0.14492863, -0.49743787, 1.14263732, 0.71141156, -0.20205835, 2.17787705, -0.08735724, -0.1532606, 0.72922937, -0.61898248, 1.08675813, 1.72939776, -1.16933266, -17.19195672, 2.05624528, -0.65526326, 17.22798663, 3.41988824, -17.7144142, 9.40579441, 1.88066758, -0.7526146, 0.11806029, 1.07962579, -0.69335199, -0.65664092, 1.70754843, -10.91017612, -6.23898628, 2.39573986, 17.44258864, -9.36189022, 2.32723562, 1.37513526, -0.3692241, 1.62831607, -1.03325165, -1.29651707, 1.92787228, 0.48338895, -0.44170151, 1.13954808, 12.17065942, 6.71982947, 1.73092393, -0.68700738, 0.73919764, 0.80575207, -0.50302499, -0.37416403, 1.21947933, -0.01461092, -0.66518084, 1.37432255, 0.36979409, -0.00856139, 1.09679604, -0.25278777, -0.64931952, 1.61527033, 0.45488974, -17.95396479, 2.62435562, 0.09501818, 18.54795019, 1.11170866, -17.75919043, 10.39664205, 1.20125863, 0.53232161, 0.1504621, 0.61014707, 1.37881587, -0.79878182, 2.14171313, -16.46351619, -9.64368598, 2.81745161, 17.4638647, -9.94714566, 3.52613621, -0.45216391, 0.7118831, 1.46035518, 0.07511885, 1.36333022, 1.4476897, 0.59535906, -0.06813577, 1.22778031, 15.74258938, 9.89457352, 2.12344636, -0.33016735, 0.9418998, 1.31783902]]},
 "free_energy": -423.37344197,
 "mtime": 23.645634172693693,
 "numbers": {"__ndarray__": [[96], "int64", [78, 78, 78, 78, 78, 78, 78, 78, 78, 78, 78, 78, 78, 78, 78, 78, 78, 78, 78, 78, 78, 78, 78, 78, 78, 78, 78, 78, 78, 78, 78, 78, 16, 16, 16, 16, 16, 16, 16, 16, 16, 16, 16, 16, 16, 16, 16, 16, 16, 16, 16, 16, 16, 16, 16, 16, 16, 16, 16, 16, 16, 16, 16, 16, 52, 52, 52, 52, 52, 52, 52, 52, 52, 52, 52, 52, 52, 52, 52, 52, 52, 52, 52, 52, 52, 52, 52, 52, 52, 52, 52, 52, 52, 52, 52, 52]]},
 "pbc": {"__ndarray__": [[3], "bool", [true, true, true]]},
 "positions": {"__ndarray__": [[96, 3], "float64", [-1.8370479250000267, 3.1958515611667084, 6.984413723819255, -3.710810942044176, 6.4614189183081345, 6.9454665402818065, -5.62991504401635, 9.766751372399346, 6.984185403372214, 7.421124486577864, 12.89778298538341, 6.852561938708949, 1.8406211395817356, 3.168397280128739, 6.967293459264668, -0.004913344082100402, 6.449922129593497, 6.834009662592948, -1.79287904752824, 9.67273475599981, 6.933136641040509, 3.7278506006452146, 0.0288874469046436, 6.948213923593292, 5.626446044481968, 3.2467848574379294, 7.045295936368789, 3.6735624905297035, 6.479478459652904, 6.984621414095582, 2.004008320129069, 9.76922061153072, 6.895155703287194, 0.03046495900527728, 12.907833765153972, 7.027223311721896, 9.358949261623499, 3.1282919840439, 6.942317662109495, 7.422930915071667, 6.430993738452569, 6.962067876696117, 5.609113715764611, 9.77676743772033, 6.964125141123799, 11.237755804512458, 0.015256494667672902, 6.901066445563896, 3.651260615343368, 0.0174148286923804, 11.758971367165273, 1.8761949656989, 3.179894254779072, 11.813297946236252, 0.042030904491569494, 6.53652737414911, 11.820107886242265, -1.9286785717484871, 9.77709081488565, 11.7122382778534, 7.513308978888171, 0.046195664955660604, 11.833658337795157, 5.664803244686781, 3.201295712311274, 11.816448212977749, 3.6654574306382175, 6.510000586681911, 11.841124674290533, 1.9179523022788239, 9.73743459214643, 11.79601779785863, 11.119593070112776, 0.0831646034683177, 11.778147904312412, 9.282735574700487, 3.2673140924879593, 11.775822844399494, 7.447572007778248, 6.530784774290684, 11.92559768541901, 5.6035765036357095, 9.71734748779257, 11.861623526033657, 0.034300961754780805, 0.014008314419222099, 11.836350178339334, -1.7982234073749077, 3.225652862864593, 11.707658578321828, -3.6821355221064738, 6.478763886858141, 11.791657888991978, 9.313893848466837, 9.720162942357153, 11.796266153375308, 1.8748644744696734, 1.125454539352832, 5.822475892933113, -0.025899199044541944, 4.341527964445497, 5.7739576987533665, -1.8588289395200923, 7.578413015052167, 5.766354290642954, -3.7587892661632707, 10.78131267574454, 5.746686398372165, 5.606453146412895, 1.0828578425003395, 5.7941387665206765, 5.643172507785678, 5.348984877950181, 5.77775345179779, 1.811304409043894, 5.340388142188369, 5.785232483782838, 0.04576895946318067, 10.732495470851918, 5.797646689010229, 9.319486670068656, 1.03167101193854, 5.774175505748025, 7.477893709139331, 4.262592672798133, 5.870538239686883, 3.7512600180740923, 8.513042235881548, 5.782430549539177, 3.7229334121183206, 10.7101545946538, 5.810222166629838, 13.02228640807583, 1.0689450999245813, 5.748127534816781, 11.214719418296795, 4.265924276740323, 5.717242582321116, 9.347953917993884, 7.613233652357645, 5.783729456826078, 7.536277014505859, 10.81616707890636, 5.826263512929467, 1.8721842034065261, 1.103895093139325, 10.77412649229801, -0.0462419185773651, 4.350150119990304, 10.755719222478087, -1.7352417804858011, 7.691316225725171, 10.780447259217661, -3.6950276431989435, 10.7491479364443, 10.624073937441953, 5.586105867587922, 1.075040378214743, 10.57562973416294, 5.656132918964632, 5.360635490451067, 10.702424151942827, 1.8641596304967296, 5.348585304612589, 10.660679199869262, 0.004635417223120245, 10.784863451362575, 10.623345732089138, 9.248886593249217, 1.0385883893064192, 10.63339718766865, 7.491809414404989, 4.26327235165873, 10.647898610744667, 3.710315288539128, 8.591936835424585, 10.701095489602007, 3.702329406424334, 10.767498351773561, 10.60535900036455, 13.039595425007487, 1.081299008929493, 10.67526096159085, 11.187169946602753, 4.34400419512717, 10.590207528544004, 9.396355181950439, 7.521449355239425, 10.673614316907193, 7.461948023453874, 10.798070341517436, 10.653871045166484, 0.00767334321561174, 2.110891509747226, 8.400795550514683, -1.9108693758970416, 5.398586767722703, 8.281123104072867, -3.714270329695807, 8.652711293798697, 8.345328361043627, -5.57189076735312, 11.852589714968934, 8.296843690891292, 3.7836813076111455, 2.185922624380225, 8.33297664142946, 3.844086958938574, 4.3463435460292885, 8.321993654295381, 0.0065169913073789935, 8.586016321904104, 8.372692893927097, -1.8322763136243374, 11.828026460495717, 8.334401115043883, 7.56380246038925, 2.168120531547296, 8.390328317648464, 5.498973500179602, 7.514877029457157, 8.265052994554454, 1.869780349479377, 7.613271366509159, 8.298847594588954, 1.8390099915482228, 11.896969503468169, 8.3611610252318, 11.305907935523052, 2.2292315804481198, 8.303766700102182, 9.319791011782092, 5.403898350612874, 8.342646042116703, 7.415242513192721, 8.62419593018597, 8.418500402695187, 5.664695361475732, 11.851958490656441, 8.415703824361229, 0.0023192121988009724, 2.184480467739834, 13.31343449705865, -1.8665309672526602, 5.420404054832187, 13.234028374877845, -3.7741645114157696, 8.646832271433176, 13.23038992688512, -5.584574327191789, 11.916638396715944, 13.224227060118245, 3.7294099471978144, 2.1262571161770545, 13.341157479158282, 3.704887273053374, 4.262633439830892, 13.162863609163391, 0.05546731483273795, 8.645588917612754, 13.197968820139335, -1.9520735921904067, 11.913780415140574, 13.25982402295189, 7.389502795156142, 2.208773511443796, 13.256255003418298, 5.59115619411553, 7.538533562599204, 13.222640719010522, 1.9011892202883072, 7.612969656279736, 13.245580080275753, 1.9010169018392655, 11.831840985695354, 13.274982040884295, 11.214028492111366, 2.1185458637194876, 13.208860955175462, 9.368161275918553, 5.39600181993476, 13.251033189823241, 7.421805706817012, 8.658174884355027, 13.221270201227199, 5.596404746751182, 11.866465073077732, 13.232160749327113]]},
 "stress": {"__ndarray__": [[6], "float64", [-0.06984178464302306, -0.06822540432241464, -0.026359474530911843, 0.0010320456300094828, -0.00013186312124221955, 0.0017176533749605444]]},
 "unique_id": "7425f14eec7692ac425bd3b70a1d6b81",
 "user": "lpan"},
"24": {
 "calculator": "vasp",
 "calculator_parameters": {"kpoints_generation": {"divisions": [3, 3, 1], "usershift": [0.0, 0.0, 0.0], "genvec1": [0.33333333, -0.0, 0.0], "genvec2": [0.0, 0.33333333, 0.0], "genvec3": [0.0, 0.0, 1.0], "shift": [0.0, 0.0, 0.0]}, "system": "PtSTe", "lcompat": false, "prec": "normal", "enmax": 520.0, "enaug": 368.792, "ediff": 1e-06, "ialgo": 68, "iwavpr": 10, "nbands": 448, "nelect": 704.0, "turbo": 0, "irestart": 0, "nreboot": 0, "nmin": 0, "eref": 0.0, "ismear": 0, "sigma": 0.05, "kspacing": 0.5, "kgamma": true, "lreal": true, "ropt": [-0.0005, -0.0005, -0.0005], "lmaxpaw": -100, "lmaxmix": 2, "nlspline": false, "istart": 0, "icharg": 2, "iniwav": 1, "ispin": 1, "lnoncollinear": false, "magmom": [1.0, 1.0, 1.0, 1.0, 1.0, 1.0, 1.0, 1.0, 1.0, 1.0, 1.0, 1.0, 1.0, 1.0, 1.0, 1.0, 1.0, 1.0, 1.0, 1.0, 1.0, 1.0, 1.0, 1.0, 1.0, 1.0, 1.0, 1.0, 1.0, 1.0, 1.0, 1.0, 1.0, 1.0, 1.0, 1.0, 1.0, 1.0, 1.0, 1.0, 1.0, 1.0, 1.0, 1.0, 1.0, 1.0, 1.0, 1.0, 1.0, 1.0, 1.0, 1.0, 1.0, 1.0, 1.0, 1.0, 1.0, 1.0, 1.0, 1.0, 1.0, 1.0, 1.0, 1.0, 1.0, 1.0, 1.0, 1.0, 1.0, 1.0, 1.0, 1.0, 1.0, 1.0, 1.0, 1.0, 1.0, 1.0, 1.0, 1.0, 1.0, 1.0, 1.0, 1.0, 1.0, 1.0, 1.0, 1.0, 1.0, 1.0, 1.0, 1.0, 1.0, 1.0, 1.0, 1.0], "nupdown": -1.0, "lsorbit": false, "saxis": [0.0, 0.0, 1.0], "lspiral": false, "qspiral": [0.0, 0.0, 0.0], "lzeroz": false, "lasph": false, "lmetagga": false, "nelm": 1, "nelmdl": -5, "nelmin": 2, "enini": 520.0, "ldiag": true, "lsubrot": false, "weimin": 0.0, "ebreak": 0.0, "deper": 0.3, "nrmm": 4, "time": 0.4, "amix": 0.4, "bmix": 1.0, "amin": 0.1, "amix_mag": 1.6, "bmix_mag": 1.0, "imix": 4, "mixfirst": false, "maxmix": -45, "wc": 100.0, "inimix": 1, "mixpre": 1, "mremove": 5, "ldipol": false, "lmono": false, "idipol": 0, "epsilon": 1.0, "dipol": [-100.0, -100.0, -100.0], "efield": 0.0, "ngx": 84, "ngy": 84, "ngz": 112, "ngxf": 168, "ngyf": 168, "ngzf": 224, "addgrid": false, "nsw": 0, "ibrion": -1, "mdalgo": 0, "isif": 4, "pstress": 0.0, "ediffg": 1e-05, "nfree": 1, "potim": 0.25, "smass": -3.0, "scalee": 1.0, "tebeg": 0.0001, "teend": 0.0001, "nblock": 1, "kblock": 1, "npaco": 256, "apaco": 16.0, "isym": 0, "symprec": 1e-05, "lorbit": 0, "rwigs": [-1.0, -1.0, -1.0], "nedos": 301, "emin": 10.0, "emax": -10.0, "efermi": 0.0, "nwrite": 2, "lwave": false, "ldownsample": false, "lcharg": true, "lpard": false, "lvtot": false, "lvhar": false, "lelf": false, "loptics": false, "stm": [0.0, 0.0, 0.0, 0.0, 0.0, 0.0, 0.0], "npar": 28, "nsim": 4, "nblk": -1, "lplane": true, "lscalapack": true, "lscaaware": false, "lscalu": false, "lasync": false, "lorbitalreal": false, "idiot": 3, "ispecial": 0, "lmusic": false, "pomass": [195.08, 32.066, 127.6], "darwinr": [0.0, 0.0, 0.0], "darwinv": [1.0, 1.0, 1.0], "lcorr": true, "gga_compat": true, "lberry": false, "icorelevel": 0, "ldau": false, "i_constrained_m": 0, "gga": "--", "voskown": 0, "lhfcalc": false, "precfock": "", "lsymgrad": false, "lhfone": false, "lrhfcalc": false, "lthomas": false, "lmodelhf": false, "encut4o": -1.0, "exxoep": 0, "fourorbit": 0, "aexx": 0.0, "hfalpha": 0.0, "mcalpha": 0.0, "aldax": 1.0, "aggax": 1.0, "aldac": 1.0, "aggac": 1.0, "nkredx": 1, "nkredy": 1, "nkredz": 1, "shiftred": false, "oddonly": false, "evenonly": false, "lmaxfock": 0, "nmaxfockae": 0, "lfockaedft": false, "hfscreen": 0.0, "hfscreenc": 0.0, "nbandsgwlow": 0, "luse_vdw": false, "zab_vdw": -0.8491, "param1": 0.1234, "param2": 1.0, "param3": 0.0, "model_gw": 0, "model_eps0": 24.00735401, "model_alpha": 1.0, "lepsilon": false, "lrpa": false, "lnabla": false, "lvel": false, "kinter": 0, "cshift": -0.1, "omegamax": -30.0, "deg_threshold": 0.002, "rtime": -0.1, "wplasmai": 0.0, "dfield": [0.0, 0.0, 0.0], "wplasma": [0.0, 0.0, 0.0, 0.0, 0.0, 0.0, 0.0, 0.0, 0.0], "nucind": false, "magpos": [0.0, 0.0, 0.0], "lnicsall": true, "orbitalmag": false, "lmagbloch": false, "lchimag": false, "lgauge": true, "magatom": 0, "magdipol": [0.0, 0.0, 0.0], "avecconst": [0.0, 0.0, 0.0], "ladder": false, "lrpaforce": false, "lfxc": false, "lhartree": true, "ibse": 0, "kpoint": [-1, 0, 0, 0], "ltcte": false, "ltete": false, "ltriplet": false, "lfxceps": false, "lfxheg": false, "naturalo": 2, "l2order": false, "lmp2lt": false, "lusew": false, "encutgw": -2.0, "encutgwsoft": -2.0, "encutlf": -1.0, "lmaxmp2": -1, "scissor": 0.0, "nomega": 0, "nomegar": 0, "nbandsgw": -1, "nbandso": -1, "nbandsv": -1, "nelmhf": 1, "dim": 3, "antires": 0, "omegamin": -30.0, "omegatl": -200.0, "omegagrid": 140, "selfenergy": false, "lspectral": false, "lspectralgw": false, "lsingles": false, "lfermigw": false, "oddonlygw": false, "evenonlygw": false, "nkredlfx": 1, "nkredlfy": 1, "nkredlfz": 1, "maxmem": 2800, "telescope": 0, "taupar": 1, "omegapar": -1, "lambda": 1.0, "ofield_kappa": 0.0, "ofield_k": [0.0, 0.0, 0.0], "ofield_q6_near": 0.0, "ofield_q6_far": 0.0, "ofield_a": 0.0},
 "cell": {"array": {"__ndarray__": [[3, 3], "float64", [14.95313196, 0.0, 0.0, -7.4765746, 12.94978717, 0.0, 8.981e-05, -5.185e-05, 19.83670261]]}, "__ase_objtype__": "cell"},
 "ctime": 23.64563417378252,
 "energy": -445.33173773000004,
 "forces": {"__ndarray__": [[96, 3], "float64", [-0.21468694, -0.33105639, -0.43426449, -0.49232571, -1.16687221, -2.88624586, 0.75539011, -1.35146965, -0.08687843, 2.80759875, 0.3431705, -0.50481438, 0.25735662, -1.04837877, 0.09420366, 0.06302188, -2.22454411, 0.11695849, -0.73018231, -0.66189728, 0.65575786, 1.28260617, 0.4519881, 0.47540417, -0.43927972, -1.60536397, -0.71766173, 0.13984135, 1.03388121, -0.23553865, -0.12996899, 0.92966379, 1.79823605, -0.19502416, 0.22349586, -0.47922271, -0.10939502, -2.77487515, -0.66808608, 0.66000139, 0.89099212, 0.40969816, 0.87395455, -0.82748434, -0.19136882, -0.92715316, 0.27402592, 0.24235688, -0.68312187, 0.31566079, 0.24372972, -0.01161985, -2.3077487, 0.71994827, -1.02024257, 1.20554931, 0.6464336, -0.03085144, 1.32556828, -0.75215827, -0.75677171, -1.0741551, 0.72961667, -0.43634732, -0.7544217, 0.42862312, 0.48931071, -0.06412881, 0.54518635, -0.13730257, -0.05379339, -0.2972954, -0.65737623, -1.2425095, -0.31729923, -1.39851277, -1.16225854, 0.0406804, -1.00944816, 0.32079431, -0.60257267, 0.39705427, -0.05784715, 0.20790272, 1.71996059, 0.57264019, -1.56790185, -0.8258262, -0.23931675, 0.29520814, -1.19386347, 0.21007726, -0.77402407, 1.18482475, 0.848804, -0.38311526, -0.63580463, 0.71921545, -0.24349802, -0.77269086, -0.08330332, -0.51384326, -0.83382325, 0.85045807, -0.9862123, -0.21159517, 0.0915376, -0.16979742, 0.71477156, 0.31640022, -0.74697451, -0.5159585, 0.05598791, -0.65565194, 0.5364085, -0.30616856, -0.65092247, -0.15978687, -0.40518805, -1.52358016, -0.52097673, 0.2986613, -1.15545952, 0.75160912, 0.51249478, -0.506851, -0.31384238, -0.81517301, -1.42496204, -0.46585858, -0.32974544, -1.74236263, -0.75444085, 0.790519, -0.71589367, 0.79946106, 0.29695629, -0.89557348, 0.26105891, -0.13340444, -0.77812497, 0.04556718, 0.19627406, -1.32538931, 0.15307959, -0.45812071, -0.17872883, 0.33630158, -0.14681114, -1.36282316, -0.01833577, -0.45069234, -0.6873378, 0.07484746, -0.30835672, -0.34223317, 0.05853241, -0.04173155, -0.82360246, 0.77228915, 0.34797811, -0.14154726, 1.38796888, 1.59619123, -0.08903011, 0.22058195, 0.03772279, -0.69099096, 0.40777691, 0.15181448, -0.69016531, -0.79735458, 0.54938807, -0.83826001, -0.23804112, 0.59314713, 0.28478155, -0.22633731, -0.5342944, -0.34313982, 0.19663152, -0.25064505, -0.72796332, 1.49287691, 0.98798786, -0.99535122, 0.48172405, -0.86803083, -1.15849608, -1.0978288, 0.33646071, -1.4176813, 0.28668117, 0.20175266, -0.23314502, 0.79597759, -0.49814586, 0.82965947, 0.00197108, 3.44449501, 1.62490195, -0.76719655, 0.17981459, 0.71484286, -0.41725139, -0.67535357, 1.15612874, -0.09622383, -0.08089549, -1.54394207, 0.51473398, 1.54594206, 1.00313432, -0.8668282, -0.14785471, 0.35203991, -0.04574569, 0.41554873, 0.91001591, -0.19585088, 0.62587317, 0.18175816, -0.74058994, -0.52385712, -1.73193246, 0.610514, -0.74609509, -0.1896796, 0.62467316, 0.98798247, 0.27212187, -0.86774795, 1.25284572, 1.12249579, 0.04541087, -0.65025065, 1.04199029, -0.62353196, 0.82556117, 3.26220059, 0.24744994, -0.01248981, 1.20693877, 0.37174244, 0.01546217, 1.24003658, -0.01443696, -0.38494043, 1.05161439, 0.56498473, 0.35728204, 0.76972249, 0.79220396, -18.26327635, -0.32597399, -0.71863787, 18.09835599, 2.49812794, -18.09550556, 11.11048826, -0.57922047, 0.27214767, 0.20404917, 0.25352768, -0.2278931, 0.15055702, 0.57496974, -19.12501847, -12.20012215, 1.39613112, 18.9071562, -11.48641756, 2.73976287, 0.21420659, 0.47212746, 0.76204348, 0.44819254, 0.73082006, 2.32551363, 0.6012524, 0.41819704, 1.99147704, 18.28213664, 11.8517016, 1.26339641, -1.13940888, -0.81487722, 1.54551119]]},
 "free_energy": -445.36017829,
 "mtime": 23.64563417378252,
 "numbers": {"__ndarray__": [[96], "int64", [78, 78, 78, 78, 78, 78, 78, 78, 78, 78, 78, 78, 78, 78, 78, 78, 78, 78, 78, 78, 78, 78, 78, 78, 78, 78, 78, 78, 78, 78, 78, 78, 16, 16, 16, 16, 16, 16, 16, 16, 16, 16, 16, 16, 16, 16, 16, 16, 16, 16, 16, 16, 16, 16, 16, 16, 16, 16, 16, 16, 16, 16, 16, 16, 52, 52, 52, 52, 52, 52, 52, 52, 52, 52, 52, 52, 52, 52, 52, 52, 52, 52, 52, 52, 52, 52, 52, 52, 52, 52, 52, 52, 52, 52, 52, 52]]},
 "pbc": {"__ndarray__": [[3], "bool", [true, true, true]]},
 "positions": {"__ndarray__": [[96, 3], "float64", [13.082699870652768, 3.234733081519245, 7.0173642721577, -3.6990717774971857, 6.444752687370926, 7.088107507941691, -5.613841838659617, 9.774776045036786, 6.95433592675279, 7.391279617070179, 12.942461410615575, 6.960821139937078, 1.8452412933433757, 3.2679061202866553, 6.934550006101472, -0.0031728978968113375, 6.549238641631167, 6.958993584525619, -1.813101850698, 9.730739701316269, 6.883735515227592, -3.7997448260381854, 12.91780424786466, 6.907831752989037, 5.646255105185686, 3.2702230717795393, 6.943895473435095, 3.7486448020782617, 6.412317122683759, 6.92944185681237, 1.8645237045636953, 9.662097513217175, 6.8449942366632355, 7.498114326663358, 0.0089425237849377, 6.967118697914675, 9.351358713034362, 3.3664959122300275, 7.001588737673045, 7.500638899895716, 6.427716063834698, 6.94446439006595, 5.588274573434078, 9.691339024781518, 6.900027597448211, 3.7774169818039414, 12.927029339866328, 6.937436643065279, -3.7034485876961405, 12.896783723000205, 11.630433898327047, 1.7075531263287875, 3.310977111854615, 11.492731079414897, 0.006217562818367717, 6.1731752154625035, 11.438065887830362, -1.8775931136340167, 9.630153333206016, 11.713041664309104, 7.4859144897675, 0.0662022453138328, 11.709449832567511, 5.8258150216786415, 3.282425556171967, 11.44105627074882, 3.642441264854962, 6.476661375884505, 11.735813207070255, 1.9952956563642672, 9.93034262049613, 11.559857092477953, 11.248054625774563, 0.12098188320828772, 11.771924337235548, 9.47140794444545, 3.2135504638646157, 11.774762969379042, 7.553663928523461, 6.2998000861065035, 11.522336564592218, 5.408730686067944, 9.887229250655846, 11.472978484423962, 14.891991327205995, 0.0079533933559032, 11.832170981833459, 13.022929146803634, 3.2104368243286077, 11.771973532258022, -3.6639826824614423, 6.471203178611673, 11.782096201599904, 9.292056349935027, 9.668035547790854, 11.734779516497246, 1.8810215933849148, 0.9931410794488871, 5.740788351585133, 0.05910948329599515, 4.3374996454567345, 5.784935329977741, -1.8063801452198487, 7.4240101224586, 5.81215128595866, -3.7050042354585715, 10.755602459789436, 5.7342539433783735, 5.537794359182608, 1.0210084663189147, 5.804535975826681, 3.806464049624025, 4.305990690312317, 5.754901372024045, 1.805788104513918, 7.562929788865292, 5.744415294290346, 0.051626532300243666, 10.855202782466945, 5.8778675045672255, 9.417092240269985, 1.1022220882490987, 5.877730631319216, 7.426933371394238, 4.266894972722191, 5.724918791130108, 5.64610182668326, 7.571445922435104, 5.8568790830036885, 3.7643281976419045, 10.813612804387262, 5.848643479181095, 13.147317148705229, 1.0345224331378244, 5.771282322672357, 11.167906105431593, 4.313509972997528, 5.85828590195279, 9.359964087765372, 7.54486685220014, 5.864745724157736, 7.470889763485432, 10.790979174808568, 5.845415650932396, 1.812832224790312, 1.0562297116664177, 10.550839806911222, -0.3678656104794668, 4.137820608463392, 10.462158637691063, -1.8994145299658565, 7.575754913870392, 10.58269834477099, -3.747196225298759, 10.791554815876223, 10.49365892470169, 5.63637249643554, 1.0374935028767203, 10.576938758168176, 5.468833693365982, 5.432629737263267, 10.887382955647649, 1.9215646466392764, 5.307700026457985, 10.790602659118848, -0.08416912783645321, 10.839181564713458, 10.584487813713436, 9.313348031233613, 1.0624893813663518, 10.599779332654407, 7.8170036216839565, 4.055659588522122, 10.435286451766375, 3.7284901472672263, 8.490389521386223, 10.801700699128066, 3.7583523666765535, 11.211399443618422, 10.407428381721967, 13.081047264469884, 1.1137105219774348, 10.622377304267719, 11.135596930153266, 4.242529853385684, 10.61640387801077, 9.364694185018308, 7.622032116672624, 10.642621056015276, 7.581439567961118, 10.827407716034788, 10.695694748949409, -0.02427952271886475, 2.1120940937126123, 8.424809664327324, -1.8725008104398817, 5.3838530953865895, 8.400097100215785, -3.71395693820231, 8.490729994313483, 8.315736761558135, -5.563340979578758, 11.878048361942403, 8.390999790031813, 3.758196220409059, 2.210439938138102, 8.28354814096694, 1.8685007151973665, 5.420489378041393, 8.335338002508154, -0.020440143434234028, 8.573691627009103, 8.37037894256764, -1.8235138804426898, 11.86876523927492, 8.367370508249808, 7.507476461773549, 2.1455866689827316, 8.317030908036411, 5.650431900910395, 5.3591094803720525, 8.277550117198754, 3.7658864984530482, 8.643068970555777, 8.361095960847239, 1.834783810512085, 11.897420401812248, 8.41577146751713, 11.152572327753491, 2.067651917506041, 8.39845600980886, 9.403463920670148, 5.3552789301645465, 8.427389427501755, 7.483266204766904, 8.665417791835031, 8.331032446206653, 5.633041931086007, 11.78127402838895, 8.164724110295753, -0.010815146503947447, 2.2058292059090845, 13.222751011077033, -1.8441254358148857, 5.404183469743485, 13.21133201321959, -3.751578328130304, 8.676657907143367, 13.201928424347319, -5.624754345639379, 11.843453252788692, 13.201168083536277, 3.760786255876347, 2.1785896882703963, 13.184233887252171, 3.7086532538939756, 4.312721191777223, 13.24391558255975, 0.04319805919457113, 8.628150344662942, 13.198371703569345, -1.897762318660523, 11.81494992037167, 13.22942864027664, 7.5448937165047685, 2.151768617615774, 13.279287597185796, 5.710070229402625, 7.554270309991697, 13.258209910460513, 1.8379399011266735, 7.57232493081192, 13.297213826967427, 1.812441784651141, 11.872069881647343, 13.22788177420711, 11.200709837882629, 2.102106057260847, 13.278162856147809, 9.307822267915778, 5.393105978303791, 13.106315319400093, 7.471255190404332, 8.653949845508935, 13.237064580579332, 5.663329428940499, 11.893136619342199, 13.2187279294207]]},
 "stress": {"__ndarray__": [[6], "float64", [-0.050143819006599255, -0.05309919782596793, -0.026284432947830966, -0.0008136527602987228, -0.0004838583836112359, 0.00029713894449557557]]},
 "unique_id": "e581afe63e325963a666d0d0ffdc2484",
 "user": "lpan"},
"25": {
 "calculator": "vasp",
 "calculator_parameters": {"kpoints_generation": {"divisions": [2, 2, 1], "usershift": [0.0, 0.0, 0.0], "genvec1": [0.5, -0.0, 0.0], "genvec2": [0.0, 0.5, 0.0], "genvec3": [0.0, 0.0, 1.0], "shift": [0.0, 0.0, 0.0]}, "system": "PtSTe", "lcompat": false, "prec": "normal", "enmax": 520.0, "enaug": 368.792, "ediff": 1e-06, "ialgo": 68, "iwavpr": 10, "nbands": 448, "nelect": 704.0, "turbo": 0, "irestart": 0, "nreboot": 0, "nmin": 0, "eref": 0.0, "ismear": 0, "sigma": 0.05, "kspacing": 0.5, "kgamma": true, "lreal": true, "ropt": [-0.0005, -0.0005, -0.0005], "lmaxpaw": -100, "lmaxmix": 2, "nlspline": false, "istart": 0, "icharg": 2, "iniwav": 1, "ispin": 1, "lnoncollinear": false, "magmom": [1.0, 1.0, 1.0, 1.0, 1.0, 1.0, 1.0, 1.0, 1.0, 1.0, 1.0, 1.0, 1.0, 1.0, 1.0, 1.0, 1.0, 1.0, 1.0, 1.0, 1.0, 1.0, 1.0, 1.0, 1.0, 1.0, 1.0, 1.0, 1.0, 1.0, 1.0, 1.0, 1.0, 1.0, 1.0, 1.0, 1.0, 1.0, 1.0, 1.0, 1.0, 1.0, 1.0, 1.0, 1.0, 1.0, 1.0, 1.0, 1.0, 1.0, 1.0, 1.0, 1.0, 1.0, 1.0, 1.0, 1.0, 1.0, 1.0, 1.0, 1.0, 1.0, 1.0, 1.0, 1.0, 1.0, 1.0, 1.0, 1.0, 1.0, 1.0, 1.0, 1.0, 1.0, 1.0, 1.0, 1.0, 1.0, 1.0, 1.0, 1.0, 1.0, 1.0, 1.0, 1.0, 1.0, 1.0, 1.0, 1.0, 1.0, 1.0, 1.0, 1.0, 1.0, 1.0, 1.0], "nupdown": -1.0, "lsorbit": false, "saxis": [0.0, 0.0, 1.0], "lspiral": false, "qspiral": [0.0, 0.0, 0.0], "lzeroz": false, "lasph": false, "lmetagga": false, "nelm": 1, "nelmdl": -5, "nelmin": 2, "enini": 520.0, "ldiag": true, "lsubrot": false, "weimin": 0.0, "ebreak": 0.0, "deper": 0.3, "nrmm": 4, "time": 0.4, "amix": 0.4, "bmix": 1.0, "amin": 0.1, "amix_mag": 1.6, "bmix_mag": 1.0, "imix": 4, "mixfirst": false, "maxmix": -45, "wc": 100.0, "inimix": 1, "mixpre": 1, "mremove": 5, "ldipol": false, "lmono": false, "idipol": 0, "epsilon": 1.0, "dipol": [-100.0, -100.0, -100.0], "efield": 0.0, "ngx": 84, "ngy": 84, "ngz": 112, "ngxf": 168, "ngyf": 168, "ngzf": 224, "addgrid": false, "nsw": 0, "ibrion": -1, "mdalgo": 0, "isif": 4, "pstress": 0.0, "ediffg": 1e-05, "nfree": 1, "potim": 0.25, "smass": -3.0, "scalee": 1.0, "tebeg": 0.0001, "teend": 0.0001, "nblock": 1, "kblock": 1, "npaco": 256, "apaco": 16.0, "isym": 0, "symprec": 1e-05, "lorbit": 0, "rwigs": [-1.0, -1.0, -1.0], "nedos": 301, "emin": 10.0, "emax": -10.0, "efermi": 0.0, "nwrite": 2, "lwave": false, "ldownsample": false, "lcharg": true, "lpard": false, "lvtot": false, "lvhar": false, "lelf": false, "loptics": false, "stm": [0.0, 0.0, 0.0, 0.0, 0.0, 0.0, 0.0], "npar": 28, "nsim": 4, "nblk": -1, "lplane": true, "lscalapack": true, "lscaaware": false, "lscalu": false, "lasync": false, "lorbitalreal": false, "idiot": 3, "ispecial": 0, "lmusic": false, "pomass": [195.08, 32.066, 127.6], "darwinr": [0.0, 0.0, 0.0], "darwinv": [1.0, 1.0, 1.0], "lcorr": true, "gga_compat": true, "lberry": false, "icorelevel": 0, "ldau": false, "i_constrained_m": 0, "gga": "--", "voskown": 0, "lhfcalc": false, "precfock": "", "lsymgrad": false, "lhfone": false, "lrhfcalc": false, "lthomas": false, "lmodelhf": false, "encut4o": -1.0, "exxoep": 0, "fourorbit": 0, "aexx": 0.0, "hfalpha": 0.0, "mcalpha": 0.0, "aldax": 1.0, "aggax": 1.0, "aldac": 1.0, "aggac": 1.0, "nkredx": 1, "nkredy": 1, "nkredz": 1, "shiftred": false, "oddonly": false, "evenonly": false, "lmaxfock": 0, "nmaxfockae": 0, "lfockaedft": false, "hfscreen": 0.0, "hfscreenc": 0.0, "nbandsgwlow": 0, "luse_vdw": false, "zab_vdw": -0.8491, "param1": 0.1234, "param2": 1.0, "param3": 0.0, "model_gw": 0, "model_eps0": 24.00735401, "model_alpha": 1.0, "lepsilon": false, "lrpa": false, "lnabla": false, "lvel": false, "kinter": 0, "cshift": -0.1, "omegamax": -30.0, "deg_threshold": 0.002, "rtime": -0.1, "wplasmai": 0.0, "dfield": [0.0, 0.0, 0.0], "wplasma": [0.0, 0.0, 0.0, 0.0, 0.0, 0.0, 0.0, 0.0, 0.0], "nucind": false, "magpos": [0.0, 0.0, 0.0], "lnicsall": true, "orbitalmag": false, "lmagbloch": false, "lchimag": false, "lgauge": true, "magatom": 0, "magdipol": [0.0, 0.0, 0.0], "avecconst": [0.0, 0.0, 0.0], "ladder": false, "lrpaforce": false, "lfxc": false, "lhartree": true, "ibse": 0, "kpoint": [-1, 0, 0, 0], "ltcte": false, "ltete": false, "ltriplet": false, "lfxceps": false, "lfxheg": false, "naturalo": 2, "l2order": false, "lmp2lt": false, "lusew": false, "encutgw": -2.0, "encutgwsoft": -2.0, "encutlf": -1.0, "lmaxmp2": -1, "scissor": 0.0, "nomega": 0, "nomegar": 0, "nbandsgw": -1, "nbandso": -1, "nbandsv": -1, "nelmhf": 1, "dim": 3, "antires": 0, "omegamin": -30.0, "omegatl": -200.0, "omegagrid": 140, "selfenergy": false, "lspectral": false, "lspectralgw": false, "lsingles": false, "lfermigw": false, "oddonlygw": false, "evenonlygw": false, "nkredlfx": 1, "nkredlfy": 1, "nkredlfz": 1, "maxmem": 2800, "telescope": 0, "taupar": 1, "omegapar": -1, "lambda": 1.0, "ofield_kappa": 0.0, "ofield_k": [0.0, 0.0, 0.0], "ofield_q6_near": 0.0, "ofield_q6_far": 0.0, "ofield_a": 0.0},
 "cell": {"array": {"__ndarray__": [[3, 3], "float64", [14.95313196, 0.0, 0.0, -7.4765746, 12.94978717, 0.0, 8.981e-05, -5.185e-05, 19.83670261]]}, "__ase_objtype__": "cell"},
 "ctime": 23.64563417488722,
 "energy": -443.4249301,
 "forces": {"__ndarray__": [[96, 3], "float64", [-0.59426873, -0.55195766, 1.6204067, -1.20064492, 0.36313152, -0.69265153, 1.58968521, -2.04056572, -0.70465647, 0.62310444, 1.25264806, -0.62134502, 0.84642151, -0.74598607, -1.66820253, -0.39011725, -0.936987, -0.77685807, -2.79440307, -0.13988825, -1.2887366, -0.94072406, 0.39899108, -1.32090845, 0.10271889, 1.25789921, -0.0006332, 0.49758136, -0.32162442, -0.67768516, -0.94546671, -0.41229142, -1.13191167, 0.69612446, 0.15853166, -1.00470158, -0.353783, -1.18906295, -2.19876954, -0.38398571, 1.88745676, -0.33119556, -0.70915459, 1.15267548, 0.87065114, 0.44155108, -0.63120009, -1.46453013, -1.27012344, -0.40780457, -1.19391679, 0.74564656, -0.18872398, -0.43341548, -1.00838122, -0.44962052, -0.88883326, -0.67374476, -0.16281241, -0.4211934, 1.0063547, -0.36944889, 0.53591794, 1.25929189, -0.33163012, -0.6374082, -0.66497331, -0.46864745, -2.41963627, -0.06496531, 1.1413029, -0.5970786, 1.07368554, 0.80994005, -0.95538179, 0.34266456, -1.02033986, -0.42448446, 1.97817717, -0.99645152, -0.43553228, -1.71689303, 2.15432583, -2.21740399, -2.83458838, 0.66242472, -1.27677261, 0.12454511, -2.14993391, -1.584719, -1.43639701, 0.12287035, -1.32712166, 1.02917309, 0.70752823, -0.86980161, -0.42869794, 0.4373174, -0.42288025, 0.57476062, 0.23410923, -1.09616245, 0.42373398, 0.01759198, -0.11339286, 0.1947796, -0.04258524, -0.39061162, 0.12360843, -1.19428058, -0.89147445, -0.69659911, 0.72308673, -0.51044, 0.7382494, 0.34658503, -1.05977262, 1.05486261, 0.42551199, -0.62402, 0.10621569, 0.08696976, 0.44967536, 0.13771935, -0.70816891, -0.23476747, 0.72068257, -0.57823028, -1.04956641, 0.31647667, 0.43444134, -0.97623692, -0.41029156, -0.22836543, -0.45439073, 0.04636463, 0.38754787, -0.79839518, -0.13850247, -0.11142727, -0.09007233, 0.09071131, 0.05039557, -0.75829217, 0.81929995, -0.03296698, -0.62553412, -1.78709785, -0.80787165, -0.68305875, -0.28095067, 0.16099834, -0.30095155, -0.44639053, 0.11272928, -0.35019041, 0.17446028, -0.20106174, -0.04709239, -3.27389731, 1.86986602, 2.76567234, 2.72380052, 1.49652432, -0.1281248, -0.23019526, 0.06696345, -0.87520239, -0.14376687, 0.20486383, -0.07747211, 2.39476653, -1.63967955, -0.1229969, 0.11654239, -3.20756319, 2.2706272, 0.31797077, 2.74651392, 0.28198581, -0.83373067, -0.04284064, 0.53571319, -1.01858639, -0.40422365, -0.76528933, 0.96386457, 0.4361234, -0.73595337, 0.18833806, 0.38686465, -0.78993296, -0.91697726, -0.75025101, 0.68352481, -0.28667051, -0.58993518, 0.82081564, -0.30342135, 0.41306221, 0.13768806, 0.30306322, 0.65602036, 2.02874353, -0.57662449, 0.31622662, 1.27329104, -0.45256701, 0.25424421, 0.29966381, 1.03864377, 0.08207767, 2.74395192, 0.86490838, -0.56482825, 2.20266967, 1.27307671, -0.72553524, 1.80866265, -0.79204227, 0.12076715, -4.46656118, 0.54032248, -0.26781843, -2.8926236, -0.75452833, 0.92367547, 1.52992744, 0.8821242, 0.83053823, 1.24540166, 0.62431151, 0.57094577, 1.85500942, 0.22640629, -0.56166143, 0.90639495, -0.98200342, -0.65883672, 0.59495428, -0.63363907, -0.9094144, 1.91563901, 0.34997147, 0.71482437, 2.89155947, 0.45209781, 0.8474844, 0.79400928, 1.70985983, -1.10912499, 1.44161119, 1.01142306, -17.95339216, 0.98150618, -1.52914468, 17.70648744, 2.01520435, -12.15038871, 7.3446742, 1.32107887, 0.41122708, 0.21689513, 0.5160791, 0.37917715, -0.03522378, 0.5676678, -24.20974725, -16.02101804, 2.32860487, 12.78991879, -7.34249147, 2.55370165, -1.02654637, 0.49563502, 0.77888625, -0.06763383, -0.06320989, 1.22667603, 0.35278203, 0.26955386, 0.88559572, 24.5807635, 14.71101027, 3.42778706, -0.02075508, 1.09813058, 0.78998886]]},
 "free_energy": -443.44573501,
 "mtime": 23.64563417488722,
 "numbers": {"__ndarray__": [[96], "int64", [78, 78, 78, 78, 78, 78, 78, 78, 78, 78, 78, 78, 78, 78, 78, 78, 78, 78, 78, 78, 78, 78, 78, 78, 78, 78, 78, 78, 78, 78, 78, 78, 16, 16, 16, 16, 16, 16, 16, 16, 16, 16, 16, 16, 16, 16, 16, 16, 16, 16, 16, 16, 16, 16, 16, 16, 16, 16, 16, 16, 16, 16, 16, 16, 52, 52, 52, 52, 52, 52, 52, 52, 52, 52, 52, 52, 52, 52, 52, 52, 52, 52, 52, 52, 52, 52, 52, 52, 52, 52, 52, 52, 52, 52, 52, 52]]},
 "pbc": {"__ndarray__": [[3], "bool", [true, true, true]]},
 "positions": {"__ndarray__": [[96, 3], "float64", [-1.8531375523439213, 3.2733410189462835, 6.83451410994032, -3.6677124886984727, 6.482806296221694, 6.9845212387474005, 9.238035648213906, 9.796111984157417, 6.954612450387174, 7.441234094399869, 12.930391551093553, 6.964796216773096, 1.8496437250470972, 3.2306999684891538, 7.078887408568563, -0.018462165618197923, 6.554550636141187, 6.962125799867737, -1.8090642201542466, 9.73844129029275, 6.997339517606957, -3.730501254126053, 12.944983708832885, 6.98428379341716, 5.547968386083785, 3.1953947018939535, 6.881800643255012, 3.7502452758877443, 6.495144338106725, 6.983503219169457, 1.8785716007540498, 9.736461621985649, 7.060021315817269, 7.432521273834149, 0.0105602641339531, 6.946866614752021, 9.32462556681119, 3.296327480992884, 7.054749712098663, 7.5341924829190985, 6.404054336343534, 6.9467108966365325, 5.658943042377461, 9.684298851406059, 6.908283831441519, 11.22032899968441, 0.023853755033112798, 7.039687108705811, -3.6653669269024634, 12.949451395831536, 11.785978045933657, 1.7127398045990758, 3.3252872916901843, 11.684199495448217, 0.014817363112943013, 6.553702432900055, 11.764817243424439, -1.878455157805624, 9.740810514783536, 11.730169268443657, 7.412447013033372, 0.0462685868803563, 11.728977677717875, 5.510204586176859, 3.2550726305926423, 11.786566997634148, 3.7889783514395425, 6.49482829032146, 11.817105799669267, 1.8397979634161763, 9.71487434510133, 11.809148901518347, 3.692010951127712, 12.945932322294162, 11.774069874989847, 9.348940878639393, 3.2871004887871513, 11.814658148934221, 7.415308681071992, 6.4939749323984115, 11.705374778750338, 5.662279819349314, 9.700261193374548, 11.89461335104327, -7.349790600917198, 12.92022680000647, 11.799035952160741, 13.030773105096731, 3.286934817237381, 11.880947449881187, -3.675475417851029, 6.4634155579733354, 11.834366309711308, 9.283244428858804, 9.63393024775944, 11.819922016338811, 1.8973804298015413, 1.0756583230314831, 5.826769547213049, 4.733356481735634e-05, 4.324178705220782, 5.83913277211473, -1.9107035427628374, 7.566110431505975, 5.727040921575325, -3.791103690857791, 10.803047739100494, 5.791993625500431, 5.567193250570798, 1.1892731089166442, 5.743886646165789, 3.7431666213649954, 4.232709382678912, 5.7610275408910905, 1.8007228861853222, 7.575982907101381, 5.846652270973103, -0.07312001901959701, 10.746049614024704, 5.801688417167016, 9.343577891461605, 1.0836824703901105, 5.700621805938249, 7.480466552599959, 4.386598228716947, 5.692277695352378, 5.5194078693845565, 7.574939749427766, 5.817124545670014, 3.705097823652164, 10.779301735736132, 5.882904440093956, 13.111698927274892, 1.0888148327803526, 5.760402288024824, 11.16648853854684, 4.286366803616579, 5.819064376818246, 9.368671452026623, 7.555588923060354, 5.752048457454674, 7.408586571238773, 10.808475062045563, 5.766306484189664, 1.8545303709422107, 1.0411483136716857, 10.579860902829653, -0.1350414178607771, 4.329396814097306, 10.697366982979432, -1.8909125429415126, 7.548860239265946, 10.547929762638336, -3.7013330115791705, 10.768543217454505, 10.575957039756004, 5.577752728037214, 1.0808167701650915, 10.522304710206738, 5.63858950241653, 5.375522964886089, 10.599278455913504, 1.8976678066368426, 5.398988014172393, 10.6849995923702, 0.005860393605185466, 10.85282597115009, 10.636830325789363, 9.350876759236835, 1.1087089926549663, 10.596753640405302, 7.472254102279616, 4.260354711010334, 10.717947561937308, 3.725772159798439, 8.602354694505452, 10.596539007283063, 3.6621998879698867, 10.78239730501419, 10.619091354480371, 13.205398296329088, 1.0706173366873784, 10.542047585213394, 11.305764295329581, 4.3686463284941075, 10.695659439618764, 9.291574983769376, 7.48328497376272, 10.648444516800495, 7.5020336553148015, 10.734543358512184, 10.649690460091428, -0.014414682870725382, 2.206946350663636, 8.380297492239666, -1.822358447836836, 5.416037088184427, 8.344340096519597, -3.741378619669913, 8.64574632901129, 8.414480891645322, -5.641368164313847, 11.857173023900788, 8.300379186397473, 3.7899629432226, 2.1185991388312475, 8.383480687907493, 1.8975355109973213, 5.425803882074229, 8.22061342479835, -0.06360422416839502, 8.650954903119322, 8.300011017197031, -1.916114691098984, 11.919317535438134, 8.286268546362875, 7.354487838431562, 2.209606846817714, 8.246060740374562, 5.66619251849412, 5.375577708871626, 8.382698129989528, 3.756386509666794, 8.648769099135656, 8.353153146755169, 1.8744680647476102, 11.878400373088276, 8.327710393620556, 11.181841135096382, 2.151310966376898, 8.327179365091688, 9.37146735769883, 5.413803830895653, 8.320235130609003, 7.449221760845067, 8.623968676004562, 8.363377975115494, 5.690351229580297, 11.900368297658737, 8.413363093453249, 0.056250277205881785, 2.195297131451971, 13.178009923441259, -1.852107317126452, 5.396252878752186, 13.166314997050508, -3.7838222231732352, 8.560983378005682, 13.265722664839998, -5.64979722941857, 11.9108740355828, 13.232785407092303, 3.7630659313562513, 2.194204667596922, 13.235131692277013, 3.573845436521109, 4.3362253627048455, 13.275011399204157, -0.02636847562402298, 8.665428669277174, 13.186403229049601, -1.8795580446889812, 11.8520465385913, 13.274991760868573, 7.4110497917192255, 2.138041293506924, 13.291421906539359, 5.672018875506848, 7.510494503298849, 13.142921375295508, 1.867166937702507, 7.517251352491112, 13.227186299413605, 1.945483936452874, 11.886206238160854, 13.284944429669089, 11.180201094569437, 2.1379422913835158, 13.316576234018022, 9.342804454086162, 5.376752687258254, 13.320101414438845, 7.355551278571105, 8.625590090707735, 13.229372700775277, 5.603329063511485, 11.8791563949755, 13.276929409979518]]},
 "stress": {"__ndarray__": [[6], "float64", [-0.052188307434076375, -0.052806529324934716, -0.02656414338935285, -0.0002514769625079278, -0.0009035152561876654, -0.0017123265839630957]]},
 "unique_id": "e332487e0ae931611dfa23caea4c18be",
 "user": "lpan"},
"26": {
 "calculator": "vasp",
 "calculator_parameters": {"kpoints_generation": {"divisions": [2, 2, 1], "usershift": [0.0, 0.0, 0.0], "genvec1": [0.5, -0.0, 0.0], "genvec2": [0.0, 0.5, 0.0], "genvec3": [0.0, 0.0, 1.0], "shift": [0.0, 0.0, 0.0]}, "system": "PtSTe", "lcompat": false, "prec": "normal", "enmax": 520.0, "enaug": 368.792, "ediff": 1e-06, "ialgo": 68, "iwavpr": 10, "nbands": 448, "nelect": 704.0, "turbo": 0, "irestart": 0, "nreboot": 0, "nmin": 0, "eref": 0.0, "ismear": 0, "sigma": 0.05, "kspacing": 0.5, "kgamma": true, "lreal": true, "ropt": [-0.0005, -0.0005, -0.0005], "lmaxpaw": -100, "lmaxmix": 2, "nlspline": false, "istart": 0, "icharg": 2, "iniwav": 1, "ispin": 1, "lnoncollinear": false, "magmom": [1.0, 1.0, 1.0, 1.0, 1.0, 1.0, 1.0, 1.0, 1.0, 1.0, 1.0, 1.0, 1.0, 1.0, 1.0, 1.0, 1.0, 1.0, 1.0, 1.0, 1.0, 1.0, 1.0, 1.0, 1.0, 1.0, 1.0, 1.0, 1.0, 1.0, 1.0, 1.0, 1.0, 1.0, 1.0, 1.0, 1.0, 1.0, 1.0, 1.0, 1.0, 1.0, 1.0, 1.0, 1.0, 1.0, 1.0, 1.0, 1.0, 1.0, 1.0, 1.0, 1.0, 1.0, 1.0, 1.0, 1.0, 1.0, 1.0, 1.0, 1.0, 1.0, 1.0, 1.0, 1.0, 1.0, 1.0, 1.0, 1.0, 1.0, 1.0, 1.0, 1.0, 1.0, 1.0, 1.0, 1.0, 1.0, 1.0, 1.0, 1.0, 1.0, 1.0, 1.0, 1.0, 1.0, 1.0, 1.0, 1.0, 1.0, 1.0, 1.0, 1.0, 1.0, 1.0, 1.0], "nupdown": -1.0, "lsorbit": false, "saxis": [0.0, 0.0, 1.0], "lspiral": false, "qspiral": [0.0, 0.0, 0.0], "lzeroz": false, "lasph": false, "lmetagga": false, "nelm": 1, "nelmdl": -5, "nelmin": 2, "enini": 520.0, "ldiag": true, "lsubrot": false, "weimin": 0.0, "ebreak": 0.0, "deper": 0.3, "nrmm": 4, "time": 0.4, "amix": 0.4, "bmix": 1.0, "amin": 0.1, "amix_mag": 1.6, "bmix_mag": 1.0, "imix": 4, "mixfirst": false, "maxmix": -45, "wc": 100.0, "inimix": 1, "mixpre": 1, "mremove": 5, "ldipol": false, "lmono": false, "idipol": 0, "epsilon": 1.0, "dipol": [-100.0, -100.0, -100.0], "efield": 0.0, "ngx": 84, "ngy": 84, "ngz": 112, "ngxf": 168, "ngyf": 168, "ngzf": 224, "addgrid": false, "nsw": 0, "ibrion": -1, "mdalgo": 0, "isif": 4, "pstress": 0.0, "ediffg": 1e-05, "nfree": 1, "potim": 0.25, "smass": -3.0, "scalee": 1.0, "tebeg": 0.0001, "teend": 0.0001, "nblock": 1, "kblock": 1, "npaco": 256, "apaco": 16.0, "isym": 0, "symprec": 1e-05, "lorbit": 0, "rwigs": [-1.0, -1.0, -1.0], "nedos": 301, "emin": 10.0, "emax": -10.0, "efermi": 0.0, "nwrite": 2, "lwave": false, "ldownsample": false, "lcharg": true, "lpard": false, "lvtot": false, "lvhar": false, "lelf": false, "loptics": false, "stm": [0.0, 0.0, 0.0, 0.0, 0.0, 0.0, 0.0], "npar": 28, "nsim": 4, "nblk": -1, "lplane": true, "lscalapack": true, "lscaaware": false, "lscalu": false, "lasync": false, "lorbitalreal": false, "idiot": 3, "ispecial": 0, "lmusic": false, "pomass": [195.08, 32.066, 127.6], "darwinr": [0.0, 0.0, 0.0], "darwinv": [1.0, 1.0, 1.0], "lcorr": true, "gga_compat": true, "lberry": false, "icorelevel": 0, "ldau": false, "i_constrained_m": 0, "gga": "--", "voskown": 0, "lhfcalc": false, "precfock": "", "lsymgrad": false, "lhfone": false, "lrhfcalc": false, "lthomas": false, "lmodelhf": false, "encut4o": -1.0, "exxoep": 0, "fourorbit": 0, "aexx": 0.0, "hfalpha": 0.0, "mcalpha": 0.0, "aldax": 1.0, "aggax": 1.0, "aldac": 1.0, "aggac": 1.0, "nkredx": 1, "nkredy": 1, "nkredz": 1, "shiftred": false, "oddonly": false, "evenonly": false, "lmaxfock": 0, "nmaxfockae": 0, "lfockaedft": false, "hfscreen": 0.0, "hfscreenc": 0.0, "nbandsgwlow": 0, "luse_vdw": false, "zab_vdw": -0.8491, "param1": 0.1234, "param2": 1.0, "param3": 0.0, "model_gw": 0, "model_eps0": 24.00735401, "model_alpha": 1.0, "lepsilon": false, "lrpa": false, "lnabla": false, "lvel": false, "kinter": 0, "cshift": -0.1, "omegamax": -30.0, "deg_threshold": 0.002, "rtime": -0.1, "wplasmai": 0.0, "dfield": [0.0, 0.0, 0.0], "wplasma": [0.0, 0.0, 0.0, 0.0, 0.0, 0.0, 0.0, 0.0, 0.0], "nucind": false, "magpos": [0.0, 0.0, 0.0], "lnicsall": true, "orbitalmag": false, "lmagbloch": false, "lchimag": false, "lgauge": true, "magatom": 0, "magdipol": [0.0, 0.0, 0.0], "avecconst": [0.0, 0.0, 0.0], "ladder": false, "lrpaforce": false, "lfxc": false, "lhartree": true, "ibse": 0, "kpoint": [-1, 0, 0, 0], "ltcte": false, "ltete": false, "ltriplet": false, "lfxceps": false, "lfxheg": false, "naturalo": 2, "l2order": false, "lmp2lt": false, "lusew": false, "encutgw": -2.0, "encutgwsoft": -2.0, "encutlf": -1.0, "lmaxmp2": -1, "scissor": 0.0, "nomega": 0, "nomegar": 0, "nbandsgw": -1, "nbandso": -1, "nbandsv": -1, "nelmhf": 1, "dim": 3, "antires": 0, "omegamin": -30.0, "omegatl": -200.0, "omegagrid": 140, "selfenergy": false, "lspectral": false, "lspectralgw": false, "lsingles": false, "lfermigw": false, "oddonlygw": false, "evenonlygw": false, "nkredlfx": 1, "nkredlfy": 1, "nkredlfz": 1, "maxmem": 2800, "telescope": 0, "taupar": 1, "omegapar": -1, "lambda": 1.0, "ofield_kappa": 0.0, "ofield_k": [0.0, 0.0, 0.0], "ofield_q6_near": 0.0, "ofield_q6_far": 0.0, "ofield_a": 0.0},
 "cell": {"array": {"__ndarray__": [[3, 3], "float64", [14.95313196, 0.0, 0.0, -7.4765746, 12.94978717, 0.0, 8.981e-05, -5.185e-05, 19.83670261]]}, "__ase_objtype__": "cell"},
 "ctime": 23.64563417604614,
 "energy": -438.10846719,
 "forces": {"__ndarray__": [[96, 3], "float64", [0.96391302, 0.50189904, 0.04592476, -0.50996317, -1.92344717, 0.41607633, 0.10662338, -1.73989115, -0.05148015, 1.01916626, 0.74594434, 0.34920035, -0.90825253, -0.32145351, -0.00293942, -13.78667549, -1.63279679, -12.7034324, -2.04007604, 1.64490066, 0.14357134, 0.76676019, 0.60757467, -1.42222088, 5.84694633, -10.44657028, -11.39004446, -0.11945002, -0.31030628, -2.37165932, -2.93116198, 7.43880241, 4.77337276, -0.62633961, 0.33974499, 0.14745303, 2.20454164, 0.07659117, -0.00218567, 9.48243761, -0.6720842, 5.1211783, 3.77385054, 9.38994564, -9.87249474, 0.06611747, -0.55422051, 1.60039384, -0.33204855, 0.12522558, -0.15387598, -3.83341609, -4.76541972, 3.39428463, -7.15058542, 0.65572836, -6.65372745, -2.05222313, 0.1941516, -0.48799129, -0.22506303, 0.36814655, -0.4261076, 3.09258138, -7.15626499, -7.37029702, -1.44861576, -2.26855173, -1.54364853, -1.1010314, 2.56616546, 2.65631213, 0.96478667, 0.80126057, 1.10260704, -0.1178327, 2.18145284, -0.00332306, 3.70606436, -1.3837118, 1.7605958, 4.49966314, 5.65828181, -5.73902844, 0.44107523, 0.69644163, -1.23045103, 1.12686622, 0.8011266, -0.79701799, 0.91274345, 0.76189568, -2.32356374, 0.50578994, -0.31630442, -0.95549167, -0.04222294, -0.7213149, -0.29202059, -0.11089829, 0.01583493, -0.16494181, 0.28014671, -0.63176779, -1.81423004, 1.04202394, 0.05826464, -0.74640658, 0.34489003, -0.85255074, -0.53933705, -10.05272892, 0.20170571, -7.04543068, 2.08306307, 1.98737962, -1.73755158, 0.7966645, 0.67069385, -0.33467825, -0.47924195, 0.31971857, -0.64538568, 0.17778159, 0.29234682, -1.1282225, 3.57009576, -7.34739746, -5.48434158, 0.16194461, -0.72700219, -1.04804182, -0.35115967, -0.14953244, -1.66290095, -0.6388931, 0.49834547, -0.47240014, 0.82441652, -0.07608269, -0.1116942, -0.22030904, 0.37156065, -1.44560582, -0.66378209, -1.1238696, 0.04049258, -0.82914901, 0.07278666, -0.22575393, -0.12588619, -0.37870883, 0.03731225, 0.32712129, -0.43691998, -0.72749578, 0.32792551, 0.4178729, -1.63743, -4.05856428, 0.74110423, -2.80261787, 4.38345483, 6.10039553, -4.61375137, -0.83487771, 1.46968968, -1.52482105, -0.7606287, -0.79305721, -1.17574907, 0.75527655, -0.07736793, -0.11076282, 2.11006828, -4.92159511, -3.27385399, -0.98199915, 0.49676848, -0.97935094, 0.8189693, -0.36827323, -0.03993499, -0.08277534, 0.03606847, -0.4956954, 0.69507315, 0.05208932, -0.10246423, -0.60489622, 0.95314813, -0.55218756, -0.99442217, -1.00952458, 1.08678594, -1.27969216, 0.69053115, 0.82135055, -0.26078843, 0.86145995, 1.19190194, -0.76586375, -0.23550787, 2.04600258, -0.94175687, -1.88926229, 1.17338511, -5.06626177, 12.79633509, 12.22451897, -0.47818447, 3.37916296, 1.79864513, 0.41148833, -0.00050103, -0.01187956, 0.5964517, -1.8701043, 2.05830549, -8.59352915, -8.42971427, 10.08209879, 14.61520686, -2.95583853, 13.03085081, -0.19564704, -0.35903946, 0.12101421, -1.27351126, -0.07597313, 0.30836272, 0.33563323, 0.30497857, 0.09198296, 3.7522402, 0.16322862, 1.99948843, -1.01229352, 1.75854294, 1.30674416, -0.20479103, -0.78358642, 0.95138318, -0.25309199, -0.71126904, 1.02444315, 0.61058079, 0.70487528, 1.09313994, 0.05336542, 0.11438151, 0.93703757, -0.29119456, -1.11530811, 0.96792397, -2.83001345, 9.15878456, 7.95432342, 1.15665008, 0.02273683, 1.28318267, 0.0676719, -0.3635745, 0.77566529, 0.2015567, -0.97783777, 1.56981352, -5.96614232, -4.53712236, 8.07808555, 7.85241937, -1.74132036, 6.62718752, 0.73137987, 0.3222023, 1.86557101, -0.61487992, -1.29425747, 1.29467458, -0.94905754, -0.58418854, 1.22900909, 1.97868822, -0.28023684, 1.16786313, -0.5503062, 0.72235646, 0.69840215]]},
 "free_energy": -438.14459026,
 "mtime": 23.64563417604614,
 "numbers": {"__ndarray__": [[96], "int64", [78, 78, 78, 78, 78, 78, 78, 78, 78, 78, 78, 78, 78, 78, 78, 78, 78, 78, 78, 78, 78, 78, 78, 78, 78, 78, 78, 78, 78, 78, 78, 78, 16, 16, 16, 16, 16, 16, 16, 16, 16, 16, 16, 16, 16, 16, 16, 16, 16, 16, 16, 16, 16, 16, 16, 16, 16, 16, 16, 16, 16, 16, 16, 16, 52, 52, 52, 52, 52, 52, 52, 52, 52, 52, 52, 52, 52, 52, 52, 52, 52, 52, 52, 52, 52, 52, 52, 52, 52, 52, 52, 52, 52, 52, 52, 52]]},
 "pbc": {"__ndarray__": [[3], "bool", [true, true, true]]},
 "positions": {"__ndarray__": [[96, 3], "float64", [13.060671144146772, 3.189414842054341, 6.945353074342878, -3.687533312994971, 6.5311840921207684, 6.8927080525521465, -5.608046590902006, 9.810941758193632, 6.929261739552672, 7.441828825337069, 12.934457670454375, 6.909251465794834, 1.8024772534497635, 3.1778025006772563, 6.948500167211954, 0.03408438741319525, 6.500345408354251, 7.014978511934795, -1.7681542274771025, 9.643302769725413, 6.970816060914152, -3.718852142613082, 12.934877771522807, 7.004522387622038, 5.619059946640517, 3.2446958839231277, 6.962793106543537, 3.714272028664909, 6.466311244730772, 7.034480371004738, 1.8383147106868631, 9.674789791293087, 6.870751401534216, 0.029249233885139028, 12.935908740768568, 6.940942780251596, 9.261952416821515, 3.223794506748749, 6.92556457492022, 7.418604178712735, 6.451932268777196, 6.954626931180079, 5.6734649998259234, 9.728657165382987, 6.96413684477834, 11.25783661823002, 0.05189197318804621, 6.896236406845388, -3.7562570675109668, 12.927366705037985, 11.734237379414916, 1.8691006698269614, 3.231628163684639, 11.753366705209842, -0.014341039740425552, 6.462284536109089, 11.829566026046713, -1.8435109905856657, 9.683559416199422, 11.764412177957142, -0.05405031672914769, 12.936237918245777, 11.79850710566916, 5.68897118347881, 3.2908193183165477, 11.799681041729619, 3.855647483836457, 6.588115415930205, 11.78027003475763, 1.8527217851358648, 9.820186820429484, 11.754004653565781, 3.6800711427456188, 12.879985143040809, 11.724372388839937, 9.37718055967317, 3.1199187468573593, 11.761122855930353, 7.506991417602531, 6.500349246627939, 11.888056328995534, 5.532311456666365, 9.765874503052588, 11.7058008711224, 7.406487265889849, 12.883194652477536, 11.810380364016375, 13.055516501135799, 3.225950580616993, 11.805924048775037, 11.14317397178183, 6.399178901851958, 11.889208841417174, 9.31082599569157, 9.721877446572996, 11.764935866906047, 1.8560310697573388, 1.1045493231031078, 5.7677019962182765, 0.04211737546283067, 4.349237136202235, 5.760966642214078, -1.8607928680200814, 7.623406678811484, 5.85903969665197, -3.8218964229403376, 10.824448576003617, 5.834410843425446, 5.543682441492287, 1.1332576172197057, 5.752231550219764, 5.915968383361204, 6.362381187094286, 5.790825243716702, 2.685943502645751, 4.664446518965164, 5.647443970315414, -0.13387993559130548, 10.781471129173877, 5.766567336828985, 9.406090309537852, 1.044454413144734, 5.766982519014612, 7.424982041757183, 4.263620632243816, 5.818952101081473, 2.575807697174474, 8.28894008262667, 5.732840776684436, 3.772741161663291, 10.86930858995172, 5.880616673181946, 13.137232818212073, 1.108438200306804, 5.845319244557711, 11.262915413643858, 4.221520275068413, 5.750890787490354, 9.292742952224144, 7.54954548114391, 5.815073628987166, 7.529957497697658, 10.773992673876174, 5.798208464428144, 1.892097540741546, 1.0683773212942893, 10.52720675615572, 0.014717173258575038, 4.3027459989637, 10.656867974196805, -1.9110105957967691, 7.553118212126537, 10.565780414583022, -3.780052123077858, 10.816365205160322, 10.584503286341471, 5.5746401862255155, 1.0181477942649768, 10.733815932190177, 5.923899067139227, 6.453988210846621, 10.558321219300584, 2.5995597823732415, 4.619495192465707, 10.56188250252016, -0.01877819132531823, 10.718744968283504, 10.763458115267326, 9.401692229626365, 1.1097096120802463, 10.65036332104396, 7.449054163728843, 4.3696120261289195, 10.633871681595084, 2.6402981425816603, 8.350927076167489, 10.592543300276331, 3.7826145278757104, 10.762845171886605, 10.629216999327648, 12.950333257579947, 1.0782462528521624, 10.565940695140114, 11.241462768065666, 4.294311079050517, 10.636416135438868, 9.349685464993978, 7.556690170310145, 10.608288484605993, 7.5467817997155535, 10.706617757630266, 10.562976496669101, 0.05733189465092826, 2.208985880972874, 8.403699842143814, -1.8287161809129395, 5.269232636494842, 8.38103779798107, -3.736010322990611, 8.593087177746966, 8.318156244175476, -5.576807286150693, 11.934452844430938, 8.291532017033411, 3.655078583044479, 2.1553496320124377, 8.37078837210951, 4.764726048618621, 4.530215157593355, 8.30516141866269, 0.006357871532656638, 8.583570723024549, 8.384771858880377, -1.8607748750231732, 11.837462785652408, 8.454627203855544, 7.464866385886917, 2.23203341765561, 8.295634842234238, 4.865143976532038, 8.31422671206934, 8.271579864814223, 1.560307199203596, 6.487534967833811, 8.34998780411969, 1.910595796686393, 11.887948985269677, 8.393660883686945, 11.297970394957192, 2.1472510673905516, 8.430554571770205, 9.352266163825874, 5.363298228098171, 8.422518921909921, 7.453434172647156, 8.572460851200326, 8.28201873119571, 5.701541533145992, 11.819786564175523, 8.363569597662705, 0.013334163627962766, 2.1917154097990275, 13.254148940702196, -1.9095695119411067, 5.420783305993426, 13.301975429061931, -3.842485632432089, 8.574785531953331, 13.211670427366116, -5.626787791567507, 11.871998181080873, 13.212098701775464, 3.6345785759194325, 2.150361900612788, 13.222713718076127, 4.799678848192318, 4.547700124806417, 13.295596342236607, -0.0742233388202126, 8.668786925418829, 13.240600472819564, -1.9419790865745565, 11.86411086646856, 13.256951668413961, 7.522318641197649, 2.212492323618574, 13.198374282340684, 4.806907631592484, 8.333718049452838, 13.189653076038198, 1.6133545959602982, 6.396388464580199, 13.282970677759394, 1.777323532194723, 11.904035943949092, 13.216150348283557, 11.29100206662302, 2.2339907057393558, 13.27758699667104, 9.390574648848256, 5.328114932821768, 13.334370946461348, 7.397769427786, 8.688583313485731, 13.222075968087218, 5.589697176926866, 11.867617283441115, 13.30530859020149]]},
 "stress": {"__ndarray__": [[6], "float64", [-0.056268367119840575, -0.05326709247410334, -0.0447812063155528, -0.001621423603536832, -0.001164118971520571, 0.00041982115533813186]]},
 "unique_id": "910fd332a5baabbb3cffd29bdb336953",
 "user": "lpan"},
"27": {
 "calculator": "vasp",
 "calculator_parameters": {"kpoints_generation": {"divisions": [2, 2, 1], "usershift": [0.0, 0.0, 0.0], "genvec1": [0.5, -0.0, 0.0], "genvec2": [0.0, 0.5, 0.0], "genvec3": [0.0, 0.0, 1.0], "shift": [0.0, 0.0, 0.0]}, "system": "PtSTe", "lcompat": false, "prec": "normal", "enmax": 520.0, "enaug": 368.792, "ediff": 1e-06, "ialgo": 68, "iwavpr": 10, "nbands": 448, "nelect": 704.0, "turbo": 0, "irestart": 0, "nreboot": 0, "nmin": 0, "eref": 0.0, "ismear": 0, "sigma": 0.05, "kspacing": 0.5, "kgamma": true, "lreal": true, "ropt": [-0.0005, -0.0005, -0.0005], "lmaxpaw": -100, "lmaxmix": 2, "nlspline": false, "istart": 0, "icharg": 2, "iniwav": 1, "ispin": 1, "lnoncollinear": false, "magmom": [1.0, 1.0, 1.0, 1.0, 1.0, 1.0, 1.0, 1.0, 1.0, 1.0, 1.0, 1.0, 1.0, 1.0, 1.0, 1.0, 1.0, 1.0, 1.0, 1.0, 1.0, 1.0, 1.0, 1.0, 1.0, 1.0, 1.0, 1.0, 1.0, 1.0, 1.0, 1.0, 1.0, 1.0, 1.0, 1.0, 1.0, 1.0, 1.0, 1.0, 1.0, 1.0, 1.0, 1.0, 1.0, 1.0, 1.0, 1.0, 1.0, 1.0, 1.0, 1.0, 1.0, 1.0, 1.0, 1.0, 1.0, 1.0, 1.0, 1.0, 1.0, 1.0, 1.0, 1.0, 1.0, 1.0, 1.0, 1.0, 1.0, 1.0, 1.0, 1.0, 1.0, 1.0, 1.0, 1.0, 1.0, 1.0, 1.0, 1.0, 1.0, 1.0, 1.0, 1.0, 1.0, 1.0, 1.0, 1.0, 1.0, 1.0, 1.0, 1.0, 1.0, 1.0, 1.0, 1.0], "nupdown": -1.0, "lsorbit": false, "saxis": [0.0, 0.0, 1.0], "lspiral": false, "qspiral": [0.0, 0.0, 0.0], "lzeroz": false, "lasph": false, "lmetagga": false, "nelm": 1, "nelmdl": -5, "nelmin": 2, "enini": 520.0, "ldiag": true, "lsubrot": false, "weimin": 0.0, "ebreak": 0.0, "deper": 0.3, "nrmm": 4, "time": 0.4, "amix": 0.4, "bmix": 1.0, "amin": 0.1, "amix_mag": 1.6, "bmix_mag": 1.0, "imix": 4, "mixfirst": false, "maxmix": -45, "wc": 100.0, "inimix": 1, "mixpre": 1, "mremove": 5, "ldipol": false, "lmono": false, "idipol": 0, "epsilon": 1.0, "dipol": [-100.0, -100.0, -100.0], "efield": 0.0, "ngx": 84, "ngy": 84, "ngz": 112, "ngxf": 168, "ngyf": 168, "ngzf": 224, "addgrid": false, "nsw": 0, "ibrion": -1, "mdalgo": 0, "isif": 4, "pstress": 0.0, "ediffg": 1e-05, "nfree": 1, "potim": 0.25, "smass": -3.0, "scalee": 1.0, "tebeg": 0.0001, "teend": 0.0001, "nblock": 1, "kblock": 1, "npaco": 256, "apaco": 16.0, "isym": 0, "symprec": 1e-05, "lorbit": 0, "rwigs": [-1.0, -1.0, -1.0], "nedos": 301, "emin": 10.0, "emax": -10.0, "efermi": 0.0, "nwrite": 2, "lwave": false, "ldownsample": false, "lcharg": true, "lpard": false, "lvtot": false, "lvhar": false, "lelf": false, "loptics": false, "stm": [0.0, 0.0, 0.0, 0.0, 0.0, 0.0, 0.0], "npar": 28, "nsim": 4, "nblk": -1, "lplane": true, "lscalapack": true, "lscaaware": false, "lscalu": false, "lasync": false, "lorbitalreal": false, "idiot": 3, "ispecial": 0, "lmusic": false, "pomass": [195.08, 32.066, 127.6], "darwinr": [0.0, 0.0, 0.0], "darwinv": [1.0, 1.0, 1.0], "lcorr": true, "gga_compat": true, "lberry": false, "icorelevel": 0, "ldau": false, "i_constrained_m": 0, "gga": "--", "voskown": 0, "lhfcalc": false, "precfock": "", "lsymgrad": false, "lhfone": false, "lrhfcalc": false, "lthomas": false, "lmodelhf": false, "encut4o": -1.0, "exxoep": 0, "fourorbit": 0, "aexx": 0.0, "hfalpha": 0.0, "mcalpha": 0.0, "aldax": 1.0, "aggax": 1.0, "aldac": 1.0, "aggac": 1.0, "nkredx": 1, "nkredy": 1, "nkredz": 1, "shiftred": false, "oddonly": false, "evenonly": false, "lmaxfock": 0, "nmaxfockae": 0, "lfockaedft": false, "hfscreen": 0.0, "hfscreenc": 0.0, "nbandsgwlow": 0, "luse_vdw": false, "zab_vdw": -0.8491, "param1": 0.1234, "param2": 1.0, "param3": 0.0, "model_gw": 0, "model_eps0": 24.00735401, "model_alpha": 1.0, "lepsilon": false, "lrpa": false, "lnabla": false, "lvel": false, "kinter": 0, "cshift": -0.1, "omegamax": -30.0, "deg_threshold": 0.002, "rtime": -0.1, "wplasmai": 0.0, "dfield": [0.0, 0.0, 0.0], "wplasma": [0.0, 0.0, 0.0, 0.0, 0.0, 0.0, 0.0, 0.0, 0.0], "nucind": false, "magpos": [0.0, 0.0, 0.0], "lnicsall": true, "orbitalmag": false, "lmagbloch": false, "lchimag": false, "lgauge": true, "magatom": 0, "magdipol": [0.0, 0.0, 0.0], "avecconst": [0.0, 0.0, 0.0], "ladder": false, "lrpaforce": false, "lfxc": false, "lhartree": true, "ibse": 0, "kpoint": [-1, 0, 0, 0], "ltcte": false, "ltete": false, "ltriplet": false, "lfxceps": false, "lfxheg": false, "naturalo": 2, "l2order": false, "lmp2lt": false, "lusew": false, "encutgw": -2.0, "encutgwsoft": -2.0, "encutlf": -1.0, "lmaxmp2": -1, "scissor": 0.0, "nomega": 0, "nomegar": 0, "nbandsgw": -1, "nbandso": -1, "nbandsv": -1, "nelmhf": 1, "dim": 3, "antires": 0, "omegamin": -30.0, "omegatl": -200.0, "omegagrid": 140, "selfenergy": false, "lspectral": false, "lspectralgw": false, "lsingles": false, "lfermigw": false, "oddonlygw": false, "evenonlygw": false, "nkredlfx": 1, "nkredlfy": 1, "nkredlfz": 1, "maxmem": 2800, "telescope": 0, "taupar": 1, "omegapar": -1, "lambda": 1.0, "ofield_kappa": 0.0, "ofield_k": [0.0, 0.0, 0.0], "ofield_q6_near": 0.0, "ofield_q6_far": 0.0, "ofield_a": 0.0},
 "cell": {"array": {"__ndarray__": [[3, 3], "float64", [14.95313196, 0.0, 0.0, -7.4765746, 12.94978717, 0.0, 8.981e-05, -5.185e-05, 19.83670261]]}, "__ase_objtype__": "cell"},
[truncated: 7,802,868 more chars]
