# Supplementary material for: Phonon Transport in Defect-Laden Bilayer Janus PtSTe Studied Using Neural-Network Force Fields
Source: J Phys Chem C Nanomater Interfaces. 2024 Jun 22;128(26):11024–32. doi: 10.1021/acs.jpcc.4c02454 (PMC11229070; doi:10.1021/acs.jpcc.4c02454)
Supplement: Supplementary file 2 — jp4c02454_si_002.zip [file jp4c02454_si_002.zip › supporting_information/dataset/vacancy_defects_1.json]

{"1": {
 "calculator": "vasp",
 "calculator_parameters": {"kpoints_generation": {"divisions": [5, 5, 1], "usershift": [0.0, 0.0, 0.0], "genvec1": [0.2, -0.0, 0.0], "genvec2": [0.0, 0.2, 0.0], "genvec3": [0.0, 0.0, 1.0], "shift": [0.0, 0.0, 0.0]}, "system": "PtSTe", "lcompat": false, "prec": "normal", "enmax": 520.0, "enaug": 368.792, "ediff": 1e-06, "ialgo": 68, "iwavpr": 10, "nbands": 448, "nelect": 688.0, "turbo": 0, "irestart": 0, "nreboot": 0, "nmin": 0, "eref": 0.0, "ismear": 0, "sigma": 0.05, "kspacing": 0.5, "kgamma": true, "lreal": true, "ropt": [-0.0005, -0.0005, -0.0005], "lmaxpaw": -100, "lmaxmix": 2, "nlspline": false, "istart": 0, "icharg": 2, "iniwav": 1, "ispin": 1, "lnoncollinear": false, "magmom": [1.0, 1.0, 1.0, 1.0, 1.0, 1.0, 1.0, 1.0, 1.0, 1.0, 1.0, 1.0, 1.0, 1.0, 1.0, 1.0, 1.0, 1.0, 1.0, 1.0, 1.0, 1.0, 1.0, 1.0, 1.0, 1.0, 1.0, 1.0, 1.0, 1.0, 1.0, 1.0, 1.0, 1.0, 1.0, 1.0, 1.0, 1.0, 1.0, 1.0, 1.0, 1.0, 1.0, 1.0, 1.0, 1.0, 1.0, 1.0, 1.0, 1.0, 1.0, 1.0, 1.0, 1.0, 1.0, 1.0, 1.0, 1.0, 1.0, 1.0, 1.0, 1.0, 1.0, 1.0, 1.0, 1.0, 1.0, 1.0, 1.0, 1.0, 1.0, 1.0, 1.0, 1.0, 1.0, 1.0, 1.0, 1.0, 1.0, 1.0, 1.0, 1.0, 1.0, 1.0, 1.0, 1.0, 1.0, 1.0, 1.0, 1.0, 1.0, 1.0, 1.0, 1.0], "nupdown": -1.0, "lsorbit": false, "saxis": [0.0, 0.0, 1.0], "lspiral": false, "qspiral": [0.0, 0.0, 0.0], "lzeroz": false, "lasph": false, "lmetagga": false, "nelm": 1, "nelmdl": -5, "nelmin": 2, "enini": 520.0, "ldiag": true, "lsubrot": false, "weimin": 0.0, "ebreak": 0.0, "deper": 0.3, "nrmm": 4, "time": 0.4, "amix": 0.4, "bmix": 1.0, "amin": 0.1, "amix_mag": 1.6, "bmix_mag": 1.0, "imix": 4, "mixfirst": false, "maxmix": -45, "wc": 100.0, "inimix": 1, "mixpre": 1, "mremove": 5, "ldipol": false, "lmono": false, "idipol": 0, "epsilon": 1.0, "dipol": [-100.0, -100.0, -100.0], "efield": 0.0, "ngx": 84, "ngy": 84, "ngz": 112, "ngxf": 168, "ngyf": 168, "ngzf": 224, "addgrid": false, "nsw": 0, "ibrion": -1, "mdalgo": 0, "isif": 4, "pstress": 0.0, "ediffg": 1e-05, "nfree": 1, "potim": 0.25, "smass": -3.0, "scalee": 1.0, "tebeg": 0.0001, "teend": 0.0001, "nblock": 1, "kblock": 1, "npaco": 256, "apaco": 16.0, "isym": 0, "symprec": 1e-05, "lorbit": 0, "rwigs": [-1.0, -1.0, -1.0], "nedos": 301, "emin": 10.0, "emax": -10.0, "efermi": 0.0, "nwrite": 2, "lwave": false, "ldownsample": false, "lcharg": true, "lpard": false, "lvtot": false, "lvhar": false, "lelf": false, "loptics": false, "stm": [0.0, 0.0, 0.0, 0.0, 0.0, 0.0, 0.0], "npar": 56, "nsim": 4, "nblk": -1, "lplane": true, "lscalapack": true, "lscaaware": false, "lscalu": false, "lasync": false, "lorbitalreal": false, "idiot": 3, "ispecial": 0, "lmusic": false, "pomass": [195.08, 32.066, 127.6], "darwinr": [0.0, 0.0, 0.0], "darwinv": [1.0, 1.0, 1.0], "lcorr": true, "gga_compat": true, "lberry": false, "icorelevel": 0, "ldau": false, "i_constrained_m": 0, "gga": "--", "voskown": 0, "lhfcalc": false, "precfock": "", "lsymgrad": false, "lhfone": false, "lrhfcalc": false, "lthomas": false, "lmodelhf": false, "encut4o": -1.0, "exxoep": 0, "fourorbit": 0, "aexx": 0.0, "hfalpha": 0.0, "mcalpha": 0.0, "aldax": 1.0, "aggax": 1.0, "aldac": 1.0, "aggac": 1.0, "nkredx": 1, "nkredy": 1, "nkredz": 1, "shiftred": false, "oddonly": false, "evenonly": false, "lmaxfock": 0, "nmaxfockae": 0, "lfockaedft": false, "hfscreen": 0.0, "hfscreenc": 0.0, "nbandsgwlow": 0, "luse_vdw": false, "zab_vdw": -0.8491, "param1": 0.1234, "param2": 1.0, "param3": 0.0, "model_gw": 0, "model_eps0": 24.51814878, "model_alpha": 1.0, "lepsilon": false, "lrpa": false, "lnabla": false, "lvel": false, "kinter": 0, "cshift": -0.1, "omegamax": -30.0, "deg_threshold": 0.002, "rtime": -0.1, "wplasmai": 0.0, "dfield": [0.0, 0.0, 0.0], "wplasma": [0.0, 0.0, 0.0, 0.0, 0.0, 0.0, 0.0, 0.0, 0.0], "nucind": false, "magpos": [0.0, 0.0, 0.0], "lnicsall": true, "orbitalmag": false, "lmagbloch": false, "lchimag": false, "lgauge": true, "magatom": 0, "magdipol": [0.0, 0.0, 0.0], "avecconst": [0.0, 0.0, 0.0], "ladder": false, "lrpaforce": false, "lfxc": false, "lhartree": true, "ibse": 0, "kpoint": [-1, 0, 0, 0], "ltcte": false, "ltete": false, "ltriplet": false, "lfxceps": false, "lfxheg": false, "naturalo": 2, "l2order": false, "lmp2lt": false, "lusew": false, "encutgw": -2.0, "encutgwsoft": -2.0, "encutlf": -1.0, "lmaxmp2": -1, "scissor": 0.0, "nomega": 0, "nomegar": 0, "nbandsgw": -1, "nbandso": -1, "nbandsv": -1, "nelmhf": 1, "dim": 3, "antires": 0, "omegamin": -30.0, "omegatl": -200.0, "omegagrid": 140, "selfenergy": false, "lspectral": false, "lspectralgw": false, "lsingles": false, "lfermigw": false, "oddonlygw": false, "evenonlygw": false, "nkredlfx": 1, "nkredlfy": 1, "nkredlfz": 1, "maxmem": 2800, "telescope": 0, "taupar": 1, "omegapar": -1, "lambda": 1.0, "ofield_kappa": 0.0, "ofield_k": [0.0, 0.0, 0.0], "ofield_q6_near": 0.0, "ofield_q6_far": 0.0, "ofield_a": 0.0},
 "cell": {"array": {"__ndarray__": [[3, 3], "float64", [14.95313196, 0.0, 0.0, -7.4765746, 12.94978717, 0.0, 8.981e-05, -5.185e-05, 19.83670261]]}, "__ase_objtype__": "cell"},
 "ctime": 23.63682698454082,
 "energy": -461.2833905,
 "forces": {"__ndarray__": [[94, 3], "float64", [-0.80683693, -0.27559876, 0.45072331, 1.54011631, 0.23017181, -0.99758697, 0.37350045, 0.4046851, 0.2997435, -1.36433448, 0.15148164, 1.69145415, 1.87996193, 0.91136502, -0.0574968, 0.25965538, 0.43608543, 0.07590719, -0.57809528, 1.00564032, -0.15129264, -1.65455444, -0.76569003, -0.86687953, 0.0031616, 1.61235937, -0.8925791, -0.65689324, -0.13732828, -0.27813175, -0.55507002, 1.32671992, -0.32489458, -0.55649926, 0.17803419, 0.04792658, -0.70378677, -0.80608842, -0.07063083, 0.23586625, -0.33258691, 0.24894839, -1.12256729, 2.62826828, 0.4293518, -0.48941013, 0.16058906, -1.11460889, 0.85417512, 0.30090235, -1.29210414, 0.88131075, -0.66659525, -0.67751592, 0.40594324, 0.280651, 0.20641721, 1.36818406, -0.43386278, -2.06891226, 0.10026674, 0.30957834, 0.11177264, -0.99587323, 0.48089957, -0.70214518, 0.66244372, -0.81053781, -1.46060785, -0.01530364, -1.77749479, -1.50364218, -0.22603629, -1.22268835, -1.22363763, -1.27192533, 1.22252262, -0.05846738, -0.0704018, -2.29854217, -0.23213232, -0.50956432, 1.54165868, -1.43391473, 1.17646951, -0.7326573, 0.2579633, -0.25920518, -0.36694083, -0.61648971, 3.03320925, 0.85378839, -1.06974066, 0.51095958, -0.44148322, -0.87803327, 0.17303546, 0.33201757, -0.62426871, -0.54539459, -0.29983368, -0.74938175, 0.15064546, 0.24517651, -0.54059356, 0.1600063, -0.85765899, -1.24506477, -0.4485912, 0.67186167, -0.57311843, 0.17986621, -0.66445324, -0.17923005, 0.1971356, -0.41947327, -0.77244801, 0.02551155, 0.20403713, -1.0429904, -0.63997923, 0.19993427, -1.45069294, 0.36388371, -1.40740266, -0.91541891, 0.13775593, 0.53662432, -0.49741501, 0.39929465, 0.14124747, -0.25153887, 0.411867, 0.85943742, -0.87389366, 0.12967208, 0.51274481, 0.24690001, 0.22491528, -0.67028397, -0.47352229, 0.36789423, 1.29576992, -0.9183123, -0.13183717, -0.22968706, -0.33080996, 0.02849324, 0.16830449, -0.1986739, -0.01516951, -0.18043996, -0.08170101, 0.11653463, -0.05258345, -0.27684512, -0.29375104, 0.43524463, -0.12266448, 0.09918885, -1.31327705, -0.75753841, -0.20206739, 0.22190699, -0.82383251, -0.13827417, -0.67972451, -1.5278314, 0.30992842, 0.35018085, 0.15699175, -0.72438775, 0.73105399, -0.2425249, -0.25650961, -0.16602746, 0.41009827, -0.34869655, 1.38393792, -1.07099642, 0.41426151, 0.35624919, -0.6601513, -0.71706536, 0.19882266, -1.18365936, -0.60224144, -1.23553825, 0.68338131, -0.23635231, -0.18539962, 0.12159837, -0.60702688, 0.3009844, 0.37527032, -0.0674529, -0.43318621, -0.71900315, -1.42531195, 0.74949906, 1.24102623, 0.92690483, -0.30366512, 0.29893964, 0.05821331, -0.39432883, 1.04373915, 0.8745954, -0.93971585, 0.88952266, 1.42652651, -0.61200284, 2.27883232, -0.43369358, 0.3390957, 0.8562323, 0.66241066, -0.72212773, 1.00934735, 0.0844187, -0.86949128, 0.81475464, 1.24416475, -0.45099801, 0.79282884, -1.5294429, 0.56975248, 1.17097948, 0.65118698, -0.64334927, 0.90973045, 1.88844567, -0.76456468, 0.33171321, -0.88615999, -0.34763976, 1.08064703, 0.04816316, 0.12738591, 0.42622818, -1.13832287, -0.53628119, 1.43158268, 0.33674085, -1.04950876, 1.91393912, -0.34960021, 0.42079855, 0.20777991, 0.23787277, 0.2623816, 0.35481082, -0.54892714, 0.05390984, 0.50412569, 0.20517038, 0.82612275, 2.05308445, 0.43220857, -0.5442577, 2.19711562, -0.15844959, 0.29316282, 0.29541355, 0.31917252, -0.23426441, 0.46977671, -0.08486287, 0.51182669, 0.80705858, 0.67257502, 1.03462447, 2.06910708, 0.22718043, 0.89702256, 1.84630521, -2.24167137, -0.92322558, 1.88672367, -0.86346733, -0.06803444, 2.0797732]]},
 "free_energy": -461.2991882,
 "mtime": 23.63682698454082,
 "numbers": {"__ndarray__": [[94], "int64", [78, 78, 78, 78, 78, 78, 78, 78, 78, 78, 78, 78, 78, 78, 78, 78, 78, 78, 78, 78, 78, 78, 78, 78, 78, 78, 78, 78, 78, 78, 78, 16, 16, 16, 16, 16, 16, 16, 16, 16, 16, 16, 16, 16, 16, 16, 16, 16, 16, 16, 16, 16, 16, 16, 16, 16, 16, 16, 16, 16, 16, 16, 52, 52, 52, 52, 52, 52, 52, 52, 52, 52, 52, 52, 52, 52, 52, 52, 52, 52, 52, 52, 52, 52, 52, 52, 52, 52, 52, 52, 52, 52, 52, 52]]},
 "pbc": {"__ndarray__": [[3], "bool", [true, true, true]]},
 "positions": {"__ndarray__": [[94, 3], "float64", [-1.8612632030176215, 3.225502779135225, 6.949872470298514, 11.169457728852098, 6.44691928698656, 6.950678435525558, -5.5959976086119525, 9.701408328979355, 6.92367552573067, -7.393772756683091, 12.944714009091335, 6.868239678249737, 1.7838111695656926, 3.2034981143661017, 6.998618389824224, -0.015767606397128788, 6.437231995231204, 6.92943273192917, -1.8132923397803862, 9.668654984239689, 7.009770187297513, 3.824444166613142, 0.0648174394789222, 7.035408133585808, 5.587069261556969, 3.191397748467058, 6.981505464849603, 3.77685291417456, 6.453243484483842, 6.985134589592102, 1.9171705400737902, 9.636958706516651, 7.0060026023707955, 0.03743628307794866, 12.928584827361465, 6.953099306712083, 9.374034806757031, 3.2516581254322334, 6.944646292628883, 7.505922909953459, 6.485533202793658, 6.957783744033435, 5.668060338203302, 9.600649864307057, 6.944961696200383, 3.7470173746431903, 12.933912517196912, 7.045338982013452, 3.6658420742413838, 0.0001763019629322, 11.8691694077065, 1.8342188142379394, 3.3165414894677046, 11.796277857029848, 0.008110555221316628, 6.489051266445855, 11.71584697079221, -1.9091097095699177, 9.736404154696183, 11.854316279893212, 7.4732415880621375, 0.043854099852089504, 11.778218721340728, 5.631266842907366, 3.2305510636342767, 11.828256208573377, 1.8345096335362918, 9.766645850694433, 11.83211900967262, 11.23957902617906, 0.07361227918726591, 11.794703219576666, 9.352225969406396, 3.2830363076630227, 11.822278616608878, 7.532824933621752, 6.413701542149485, 11.800843274135538, 5.640561291998185, 9.792870611280128, 11.776037675888759, -7.440573569279592, 12.899838900094187, 11.804387299423842, 13.0790675265092, 3.245097269827417, 11.79047324111211, -3.679556569340205, 6.464314355255463, 11.852517884434588, 9.26868703129968, 9.670754550696776, 11.759228649198125, 1.8795688229439582, 1.1411674059534453, 5.828848830380629, -0.0390462316482734, 4.244565917596098, 5.772971616266624, -1.8069094865573248, 7.585113269412005, 5.8027068334790135, -3.7140202414780843, 10.814701389514584, 5.838689620178423, 5.600296172157884, 1.1388831886614244, 5.830506583617746, 3.7479145438377, 4.209180489441552, 5.824509750051716, 1.8706226332370375, 7.594732645861831, 5.747216831799956, 0.006187772255294026, 10.794938686158964, 5.851374199662388, 9.389504508100773, 1.01765385287799, 5.843012831145247, 7.544322123709678, 4.309459129907378, 5.866000792331871, 5.5800512470761605, 7.62304151163508, 5.803060918620602, 3.7448752151124247, 10.684522816896504, 5.812141169240329, 13.02195820709392, 1.029501432975657, 5.763318084941467, 11.205315390920239, 4.200622238967008, 5.773103331971954, 9.326124726659089, 7.474078148301612, 5.661719254981673, 7.4961567800731155, 10.841547664627369, 5.761856913427214, 1.8394297954320666, 0.971488675916412, 10.683963719759909, 0.044189220805495075, 4.359295526463808, 10.604114048908745, -1.877092395035678, 7.5636577742023725, 10.619419453541541, -3.774443090161343, 10.821510778972735, 10.593730923661592, 5.542635116539487, 1.1234327949559948, 10.637196511319546, 1.9331849175195266, 7.542651284170373, 10.616655010665813, -0.030846041617086227, 10.927002717967508, 10.695014350049886, 9.363280045734424, 1.082590253221463, 10.667221741124093, 7.46203054720641, 4.348481920788226, 10.7586340275596, 5.61887879433562, 7.514145875274994, 10.597098799030718, 3.8059208175987096, 10.744313665614694, 10.618634118485211, 13.138773516363566, 1.1120871459184054, 10.51974815597436, 11.262856743766427, 4.18288817089594, 10.720540814069512, 9.354470175301246, 7.454020149031206, 10.64431253164683, 7.534874113859697, 10.772380411204404, 10.658855016697247, -0.005554191423311207, 2.2018296251577443, 8.38243965775452, -1.8637647383195102, 5.402189121437885, 8.387126277113158, -3.7029014228117556, 8.589658090174124, 8.361551411539164, -5.572939395158494, 11.907455072781499, 8.46133994401877, 3.806986555436373, 2.166158037073211, 8.42236022828904, 1.8053504553260198, 5.428238466464489, 8.4094501054964, 0.040750382283094244, 8.610461631680298, 8.374018382395498, -1.8748131178542669, 11.912532122399279, 8.379064244438403, 7.422179287632208, 2.1850621079270063, 8.235074777735091, 5.676283153642933, 5.386782140990311, 8.376093499855529, 3.7420780426968814, 8.616910974158447, 8.389331523342312, 1.8573157649301562, 11.892218660213995, 8.393425025292911, 11.13589248597492, 2.1954139056795254, 8.384896036638716, 9.459994578782002, 5.346413052393528, 8.353163461840525, 7.490899991683211, 8.661282199055458, 8.360968014115404, 5.541556594877819, 11.881513101737019, 8.38172712339677, 0.08087200620596081, 2.1891832505859297, 13.238015552102455, -1.773285126739857, 5.374372296496822, 13.305136407622836, -3.7000668495464857, 8.682080998213237, 13.209886512700399, -5.655360907837386, 11.881808287905887, 13.213799500657247, 3.73526798542828, 2.2149670958918466, 13.271466183713699, 1.8729433511686144, 5.425646464835347, 13.254051344125353, 0.06858268400017203, 8.584986971777091, 13.266575444685202, -1.8843392756291957, 11.863640545854846, 13.15187566285366, 7.47633085823697, 2.204879592032514, 13.175497009954624, 5.5357077433219075, 5.394037110110485, 13.238834609553221, 3.723782128761401, 8.648574233425576, 13.246985312288645, 1.9153266966546207, 11.868334107074935, 13.28506483845393, 11.155116977526374, 2.0990857440959383, 13.192200307020347, 9.37132806071773, 5.345507936803533, 13.229417531723177, 7.602060944947012, 8.6390925932824, 13.172756371122025, 5.657577501438153, 11.917365435019398, 13.160432224524486]]},
 "stress": {"__ndarray__": [[6], "float64", [-0.026637739545025824, -0.023998028220385326, -0.01652142057021333, 0.0022746533388936095, 0.0005346569403642118, -0.0004800772524167393]]},
 "unique_id": "ff1a4496dd399280bea58e8954f6203d",
 "user": "lpan"},
"2": {
 "calculator": "vasp",
 "calculator_parameters": {"kpoints_generation": {"divisions": [5, 5, 1], "usershift": [0.0, 0.0, 0.0], "genvec1": [0.2, -0.0, 0.0], "genvec2": [0.0, 0.2, 0.0], "genvec3": [0.0, 0.0, 1.0], "shift": [0.0, 0.0, 0.0]}, "system": "PtSTe", "lcompat": false, "prec": "normal", "enmax": 520.0, "enaug": 368.792, "ediff": 1e-06, "ialgo": 68, "iwavpr": 10, "nbands": 448, "nelect": 694.0, "turbo": 0, "irestart": 0, "nreboot": 0, "nmin": 0, "eref": 0.0, "ismear": 0, "sigma": 0.05, "kspacing": 0.5, "kgamma": true, "lreal": true, "ropt": [-0.0005, -0.0005, -0.0005], "lmaxpaw": -100, "lmaxmix": 2, "nlspline": false, "istart": 0, "icharg": 2, "iniwav": 1, "ispin": 1, "lnoncollinear": false, "magmom": [1.0, 1.0, 1.0, 1.0, 1.0, 1.0, 1.0, 1.0, 1.0, 1.0, 1.0, 1.0, 1.0, 1.0, 1.0, 1.0, 1.0, 1.0, 1.0, 1.0, 1.0, 1.0, 1.0, 1.0, 1.0, 1.0, 1.0, 1.0, 1.0, 1.0, 1.0, 1.0, 1.0, 1.0, 1.0, 1.0, 1.0, 1.0, 1.0, 1.0, 1.0, 1.0, 1.0, 1.0, 1.0, 1.0, 1.0, 1.0, 1.0, 1.0, 1.0, 1.0, 1.0, 1.0, 1.0, 1.0, 1.0, 1.0, 1.0, 1.0, 1.0, 1.0, 1.0, 1.0, 1.0, 1.0, 1.0, 1.0, 1.0, 1.0, 1.0, 1.0, 1.0, 1.0, 1.0, 1.0, 1.0, 1.0, 1.0, 1.0, 1.0, 1.0, 1.0, 1.0, 1.0, 1.0, 1.0, 1.0, 1.0, 1.0, 1.0, 1.0, 1.0, 1.0, 1.0], "nupdown": -1.0, "lsorbit": false, "saxis": [0.0, 0.0, 1.0], "lspiral": false, "qspiral": [0.0, 0.0, 0.0], "lzeroz": false, "lasph": false, "lmetagga": false, "nelm": 1, "nelmdl": -5, "nelmin": 2, "enini": 520.0, "ldiag": true, "lsubrot": false, "weimin": 0.0, "ebreak": 0.0, "deper": 0.3, "nrmm": 4, "time": 0.4, "amix": 0.4, "bmix": 1.0, "amin": 0.1, "amix_mag": 1.6, "bmix_mag": 1.0, "imix": 4, "mixfirst": false, "maxmix": -45, "wc": 100.0, "inimix": 1, "mixpre": 1, "mremove": 5, "ldipol": false, "lmono": false, "idipol": 0, "epsilon": 1.0, "dipol": [-100.0, -100.0, -100.0], "efield": 0.0, "ngx": 84, "ngy": 84, "ngz": 112, "ngxf": 168, "ngyf": 168, "ngzf": 224, "addgrid": false, "nsw": 0, "ibrion": -1, "mdalgo": 0, "isif": 4, "pstress": 0.0, "ediffg": 1e-05, "nfree": 1, "potim": 0.25, "smass": -3.0, "scalee": 1.0, "tebeg": 0.0001, "teend": 0.0001, "nblock": 1, "kblock": 1, "npaco": 256, "apaco": 16.0, "isym": 0, "symprec": 1e-05, "lorbit": 0, "rwigs": [-1.0, -1.0, -1.0], "nedos": 301, "emin": 10.0, "emax": -10.0, "efermi": 0.0, "nwrite": 2, "lwave": false, "ldownsample": false, "lcharg": true, "lpard": false, "lvtot": false, "lvhar": false, "lelf": false, "loptics": false, "stm": [0.0, 0.0, 0.0, 0.0, 0.0, 0.0, 0.0], "npar": 56, "nsim": 4, "nblk": -1, "lplane": true, "lscalapack": true, "lscaaware": false, "lscalu": false, "lasync": false, "lorbitalreal": false, "idiot": 3, "ispecial": 0, "lmusic": false, "pomass": [195.08, 32.066, 127.6], "darwinr": [0.0, 0.0, 0.0], "darwinv": [1.0, 1.0, 1.0], "lcorr": true, "gga_compat": true, "lberry": false, "icorelevel": 0, "ldau": false, "i_constrained_m": 0, "gga": "--", "voskown": 0, "lhfcalc": false, "precfock": "", "lsymgrad": false, "lhfone": false, "lrhfcalc": false, "lthomas": false, "lmodelhf": false, "encut4o": -1.0, "exxoep": 0, "fourorbit": 0, "aexx": 0.0, "hfalpha": 0.0, "mcalpha": 0.0, "aldax": 1.0, "aggax": 1.0, "aldac": 1.0, "aggac": 1.0, "nkredx": 1, "nkredy": 1, "nkredz": 1, "shiftred": false, "oddonly": false, "evenonly": false, "lmaxfock": 0, "nmaxfockae": 0, "lfockaedft": false, "hfscreen": 0.0, "hfscreenc": 0.0, "nbandsgwlow": 0, "luse_vdw": false, "zab_vdw": -0.8491, "param1": 0.1234, "param2": 1.0, "param3": 0.0, "model_gw": 0, "model_eps0": 24.260063, "model_alpha": 1.0, "lepsilon": false, "lrpa": false, "lnabla": false, "lvel": false, "kinter": 0, "cshift": -0.1, "omegamax": -30.0, "deg_threshold": 0.002, "rtime": -0.1, "wplasmai": 0.0, "dfield": [0.0, 0.0, 0.0], "wplasma": [0.0, 0.0, 0.0, 0.0, 0.0, 0.0, 0.0, 0.0, 0.0], "nucind": false, "magpos": [0.0, 0.0, 0.0], "lnicsall": true, "orbitalmag": false, "lmagbloch": false, "lchimag": false, "lgauge": true, "magatom": 0, "magdipol": [0.0, 0.0, 0.0], "avecconst": [0.0, 0.0, 0.0], "ladder": false, "lrpaforce": false, "lfxc": false, "lhartree": true, "ibse": 0, "kpoint": [-1, 0, 0, 0], "ltcte": false, "ltete": false, "ltriplet": false, "lfxceps": false, "lfxheg": false, "naturalo": 2, "l2order": false, "lmp2lt": false, "lusew": false, "encutgw": -2.0, "encutgwsoft": -2.0, "encutlf": -1.0, "lmaxmp2": -1, "scissor": 0.0, "nomega": 0, "nomegar": 0, "nbandsgw": -1, "nbandso": -1, "nbandsv": -1, "nelmhf": 1, "dim": 3, "antires": 0, "omegamin": -30.0, "omegatl": -200.0, "omegagrid": 140, "selfenergy": false, "lspectral": false, "lspectralgw": false, "lsingles": false, "lfermigw": false, "oddonlygw": false, "evenonlygw": false, "nkredlfx": 1, "nkredlfy": 1, "nkredlfz": 1, "maxmem": 2800, "telescope": 0, "taupar": 1, "omegapar": -1, "lambda": 1.0, "ofield_kappa": 0.0, "ofield_k": [0.0, 0.0, 0.0], "ofield_q6_near": 0.0, "ofield_q6_far": 0.0, "ofield_a": 0.0},
 "cell": {"array": {"__ndarray__": [[3, 3], "float64", [14.95313196, 0.0, 0.0, -7.4765746, 12.94978717, 0.0, 8.981e-05, -5.185e-05, 19.83670261]]}, "__ase_objtype__": "cell"},
 "ctime": 23.636826985518542,
 "energy": -465.15052922,
 "forces": {"__ndarray__": [[95, 3], "float64", [1.30931095, 0.74603224, -0.21177418, -0.61033406, 1.32970409, -0.93164184, 0.41193875, 1.39309308, -0.79516333, 1.17738323, 1.75398259, -0.28449492, 0.60640023, -0.31610376, 0.66816218, 0.73831865, -0.52161482, 1.76933259, 1.18952518, 0.58496136, -3.38591175, -1.09656076, 1.00717927, -0.34217375, -1.62453697, -0.77820686, -0.40196221, 0.49103408, -0.70110396, -0.37473088, -1.16893267, 1.11107417, 0.04722895, -1.10992321, -0.47491474, -0.39577694, -0.06802597, -1.25391204, 0.7406591, -2.50130183, -1.30232899, -1.03890241, -0.22560863, -1.0296368, -0.57308431, -2.02533718, 1.95531762, 0.82467039, -0.36311157, -0.82229488, -3.2313294, 0.1316354, -0.41900775, -0.69810298, -0.52843432, 1.10278761, -0.23896653, 0.87876432, 0.72742562, -1.21180827, 1.6148652, -0.03751915, -0.04865162, -0.91021993, 0.09251995, -0.80760373, -0.14576757, 2.37287633, -2.48754177, -2.0343789, -1.3848903, -1.01173144, 0.58353236, 0.64400321, 0.44467058, -1.76287316, -0.45014823, -0.42858688, 0.70596067, 0.51281161, -2.45582245, -2.02142563, -0.9635456, 1.14587579, -0.12654966, -0.04393255, -2.38174721, 0.53698494, 1.3705286, 0.22875865, 1.3747845, 1.27411214, -0.58936343, 0.5783149, -0.93693882, -0.37036036, -0.09212549, -0.72206044, -1.26525993, -1.484538, 1.0683378, -1.19004891, -0.15990707, -0.53533533, -0.17177683, 0.16824909, 0.0766641, -0.23054961, 0.61744872, -0.00418947, -0.68292256, -0.1599545, -0.20968306, -1.01009428, -0.14049489, -0.22653092, -0.803402, 0.64549032, 0.30840129, -0.76730338, 0.43975103, 1.11098547, -0.91369833, 0.41298212, 0.35475001, -0.99015306, 0.65073056, -0.62931465, -1.06710888, 1.14164857, -0.61396047, -1.17026504, -0.70936245, 0.26381376, -1.03700839, 0.68443755, -0.49748345, -1.0973679, 0.69102991, 0.17126729, -0.68105792, 2.49269463, 0.69986736, -1.15760844, -0.58347792, 0.18592642, 0.00807106, 0.11365094, -0.01431063, -0.07542779, -0.22422771, 0.30623397, 0.06563814, -1.02933319, 0.60707193, -0.7875475, 0.45182299, -0.24696523, 0.04542681, 0.37623611, -0.26400171, -0.6948738, -0.37213747, -0.26621778, -0.87365699, -0.50665344, -0.07569903, -0.3625821, -0.4514394, -0.35446694, -0.2518848, 0.52350348, -0.18313974, -0.13590234, -0.10202649, -0.80931412, 0.10687096, 1.2964139, -0.22631649, -0.92505897, 0.56565663, -0.43760219, -0.84295986, 0.53739116, -0.99891431, -0.75855741, -0.52871273, 0.20447073, -0.73739553, 0.05273046, -0.79250494, 0.25370429, 1.17726333, -0.17102286, 1.15764924, -1.37788747, -1.54511119, 2.13600975, 0.00427947, 0.22028975, -0.36476614, -0.54314358, 0.17319122, 0.00895206, -0.5577069, 0.39850195, 1.1139116, 1.03229152, -0.39531784, 1.92164917, 0.34149123, 0.91304696, 1.47431156, 1.11212552, 0.21920382, 1.02150456, 0.95240069, 0.56280341, 0.94814131, 0.02433428, -0.02134431, 1.98600748, 0.94449864, -0.52068397, 0.95149395, -1.68510027, -1.15617271, 0.92360703, 1.00450365, -0.83656576, 1.50670144, -1.1069525, 0.80129253, 1.50867572, -0.23916369, -0.10800835, 2.11749625, 0.58886684, 0.06897831, 0.95085098, 0.00840168, 1.26656403, 1.77621778, -0.52912262, -1.30670789, 1.17220679, -0.48600362, 0.00384886, 0.88322543, 0.36004997, 1.65019687, 1.55553135, 0.2965013, 0.1841056, 0.70863525, -0.61928728, -1.39506118, 1.34086993, 0.53469592, -1.19223911, 1.65433175, -0.26532038, 0.16453967, 0.45387827, 0.18095565, 0.47726498, 0.61342979, 0.18315159, -1.76078113, 2.82488571, 0.76550828, -0.44556849, 0.73799024, -0.77971923, 0.90386442, 2.00350308, -0.21081335, -0.62606122, 0.62171203, -0.6018058, -0.24573123, 1.82636011, 0.16779832, -0.07340464, 1.49466216]]},
 "free_energy": -465.15768222,
 "mtime": 23.636826985518542,
 "numbers": {"__ndarray__": [[95], "int64", [78, 78, 78, 78, 78, 78, 78, 78, 78, 78, 78, 78, 78, 78, 78, 78, 78, 78, 78, 78, 78, 78, 78, 78, 78, 78, 78, 78, 78, 78, 78, 16, 16, 16, 16, 16, 16, 16, 16, 16, 16, 16, 16, 16, 16, 16, 16, 16, 16, 16, 16, 16, 16, 16, 16, 16, 16, 16, 16, 16, 16, 16, 16, 52, 52, 52, 52, 52, 52, 52, 52, 52, 52, 52, 52, 52, 52, 52, 52, 52, 52, 52, 52, 52, 52, 52, 52, 52, 52, 52, 52, 52, 52, 52, 52]]},
 "pbc": {"__ndarray__": [[3], "bool", [true, true, true]]},
 "positions": {"__ndarray__": [[95, 3], "float64", [13.073233453611445, 3.2144982916687432, 6.956500706108619, -3.680699723634203, 6.429327920965977, 6.99510848366441, 9.342472251204292, 9.674989021374188, 7.045068409389852, 7.440181364709139, 12.84716608041811, 6.979137954393099, 1.8313344145329975, 3.219437081272535, 6.956587590866051, 0.015200563359857545, 6.462221745782044, 6.8195358125335614, -1.8958785757812981, 9.705821946038618, 7.094839489706446, -3.6903649700609713, 12.884454536542254, 7.004976648111807, 5.642020090571225, 3.2826039202840716, 6.964751782559248, 3.70680367739929, 6.49614962034999, 6.937684403480878, 1.931363022199575, 9.66472544759388, 6.931047439521625, 7.506615672957743, 0.046755690774989006, 6.99850869285879, 9.373064761138048, 3.3008031739307206, 6.910904061489274, 7.5649349467885605, 6.5235854759004335, 7.018422758608969, 5.653452664355926, 9.699572277298879, 6.98502330569046, 3.818912023432535, 12.839652784823526, 6.913747057707338, 3.6849065973096455, 0.0230734003255979, 11.94465976479209, 1.8823866292731595, 3.2853645211646025, 11.833271522094263, 0.05267582745997496, 6.414587253642084, 11.771940206597638, -1.9290057590083445, 9.70564652855985, 11.831032355103646, -0.0532781103133749, 12.946149925123851, 11.756316224520923, 5.682891847947983, 3.218113537521387, 11.791155822048918, 1.8472577968574848, 9.600135812957744, 11.878154838887752, 11.315942663859069, 0.033761260358148096, 11.840910834636398, 9.318080730668587, 3.1817237218680496, 11.744375124650782, 7.560552965612204, 6.498352547012445, 11.728688656960847, 5.597083448908469, 9.70275538895526, 11.869144413461212, 0.0754597511578695, 0.026881436998840803, 11.737971837048274, -1.8365076962447344, 3.1957643825190374, 11.899351545828694, 11.18144546624028, 6.40749939593616, 11.741791592502857, 9.270408083315425, 9.666045522775905, 11.796266946843412, 1.767798341481346, 1.1365467550059338, 5.793609324928015, 0.008030874421311665, 4.333866400497534, 5.805086047590057, -1.757581783256579, 7.490685090731795, 5.808104598626221, -3.7198688729822145, 10.819814402683642, 5.770514642281349, 5.572278894607675, 1.0642493019880865, 5.77705460476484, 3.6388374261600793, 4.299835181426706, 5.78801358948876, 1.927413148306876, 7.586370962724732, 5.749344516521904, -0.015846774060971524, 10.818050628541958, 5.874623806956438, 9.290584499751184, 1.0625085062588542, 5.8097030401225345, 7.443362200544736, 4.2172563151055975, 5.794137179584467, 5.612303805163093, 7.500051042612192, 5.850642820437157, 3.69223149757685, 10.80088214681529, 5.791755188335059, 12.97876186768807, 1.1201993943198256, 5.819377598352458, 11.313343317295958, 4.307706277750441, 5.804584575748076, 9.32358716759944, 7.622300758235404, 5.862387933685511, 7.433888203624059, 10.729670436751917, 5.8121957201725065, 1.6981353712499123, 1.0956265182146403, 10.67745767803788, 0.08877963701146359, 4.272731914718974, 10.597388216521798, -1.897560045540657, 7.541176234527525, 10.59346550858067, -3.7551102641820364, 10.778204162589258, 10.619603736508788, 5.650687037412805, 1.0193730122533284, 10.66949601907833, 3.7032570616293716, 4.297424509212883, 10.570678096457433, 1.7726334177429497, 7.584389393948518, 10.65118416379796, 0.008388370291968143, 10.76481191304707, 10.706502776366468, 9.425652470028659, 1.0528397286362252, 10.595694360485929, 7.541760370294639, 4.360800862895587, 10.58377190711624, 5.529693868869548, 7.579943868471789, 10.648521086472568, 3.7556755919174236, 10.87878593674313, 10.619520620724852, 12.998472335703466, 1.141461902797783, 10.676926451141984, 11.154059545659841, 4.310696221418124, 10.672317591657576, 9.31397358628786, 7.663895668243755, 10.593996338742512, 7.514392693935527, 10.759797519614372, 10.648100945111288, -0.012680298641540466, 2.1704162408036076, 8.401428142960917, -1.870988623358552, 5.400816460102571, 8.331421840678887, -3.6800044296110475, 8.674837089808324, 8.326717169920874, -5.597324463219999, 11.850425324905624, 8.48072139430387, 3.787498919013475, 2.13058341247532, 8.424375438907191, 1.8939618967297518, 5.368077099952098, 8.318882069123974, 0.00048075855092756964, 8.591016809666383, 8.251820922078453, -1.8576883142288696, 11.835490743838221, 8.373990412644817, 7.431574271575629, 2.1960024690209545, 8.337068953177901, 5.510772032595272, 5.391529696557635, 8.363050272788376, 3.777201215750622, 8.624917444247902, 8.288265110480571, 1.840425805419254, 11.884322802868564, 8.337613073930495, 11.302102359334318, 2.200982064625455, 8.331734268744995, 9.334047968063059, 5.439854259857148, 8.324213579684466, 7.546167163551636, 8.582747066583877, 8.403891861425079, 5.629350224829123, 11.821908158441179, 8.302306718790085, 0.009818430317177815, 2.1237041625280657, 13.304088831358001, -1.8343707287059015, 5.328360663855673, 13.15759478258315, -3.754381328500422, 8.71652426394748, 13.232913552191164, -5.617132426972917, 11.798445848367088, 13.311968366368745, 3.7339430481865543, 2.1370714451906716, 13.207162536697993, 1.9388852818845574, 5.4465512323651835, 13.28232340615323, -0.027758250906057658, 8.695537966875259, 13.233480683518785, -1.8883281816768007, 11.98487615270381, 13.217349675323359, 7.525960028578945, 2.130407107183902, 13.302053982404265, 5.557143211902217, 5.398359831199882, 13.1578695209143, 3.7373040705178817, 8.679745582779079, 13.130241358253143, 1.798969910712313, 11.921499631497905, 13.26834666386125, 11.224485630620476, 2.1085895735371376, 13.199608125243026, 9.33989545576107, 5.421243917863367, 13.257046091118385, 7.484905093770494, 8.581156393631211, 13.179387780804548, 5.689066025427595, 11.891568651969838, 13.221460236838201]]},
 "stress": {"__ndarray__": [[6], "float64", [-0.029234900847955252, -0.027921541388903036, -0.018625342270379486, 0.0009070028492079717, 0.0013409417676605757, -0.0007429894772809808]]},
 "unique_id": "e28df86e1172c77ac351107e6d482487",
 "user": "lpan"},
"3": {
 "calculator": "vasp",
 "calculator_parameters": {"kpoints_generation": {"divisions": [5, 5, 1], "usershift": [0.0, 0.0, 0.0], "genvec1": [0.2, -0.0, 0.0], "genvec2": [0.0, 0.2, 0.0], "genvec3": [0.0, 0.0, 1.0], "shift": [0.0, 0.0, 0.0]}, "system": "PtSTe", "lcompat": false, "prec": "normal", "enmax": 520.0, "enaug": 368.792, "ediff": 1e-06, "ialgo": 68, "iwavpr": 10, "nbands": 448, "nelect": 698.0, "turbo": 0, "irestart": 0, "nreboot": 0, "nmin": 0, "eref": 0.0, "ismear": 0, "sigma": 0.05, "kspacing": 0.5, "kgamma": true, "lreal": true, "ropt": [-0.0005, -0.0005, -0.0005], "lmaxpaw": -100, "lmaxmix": 2, "nlspline": false, "istart": 0, "icharg": 2, "iniwav": 1, "ispin": 1, "lnoncollinear": false, "magmom": [1.0, 1.0, 1.0, 1.0, 1.0, 1.0, 1.0, 1.0, 1.0, 1.0, 1.0, 1.0, 1.0, 1.0, 1.0, 1.0, 1.0, 1.0, 1.0, 1.0, 1.0, 1.0, 1.0, 1.0, 1.0, 1.0, 1.0, 1.0, 1.0, 1.0, 1.0, 1.0, 1.0, 1.0, 1.0, 1.0, 1.0, 1.0, 1.0, 1.0, 1.0, 1.0, 1.0, 1.0, 1.0, 1.0, 1.0, 1.0, 1.0, 1.0, 1.0, 1.0, 1.0, 1.0, 1.0, 1.0, 1.0, 1.0, 1.0, 1.0, 1.0, 1.0, 1.0, 1.0, 1.0, 1.0, 1.0, 1.0, 1.0, 1.0, 1.0, 1.0, 1.0, 1.0, 1.0, 1.0, 1.0, 1.0, 1.0, 1.0, 1.0, 1.0, 1.0, 1.0, 1.0, 1.0, 1.0, 1.0, 1.0, 1.0, 1.0, 1.0, 1.0, 1.0, 1.0], "nupdown": -1.0, "lsorbit": false, "saxis": [0.0, 0.0, 1.0], "lspiral": false, "qspiral": [0.0, 0.0, 0.0], "lzeroz": false, "lasph": false, "lmetagga": false, "nelm": 1, "nelmdl": -5, "nelmin": 2, "enini": 520.0, "ldiag": true, "lsubrot": false, "weimin": 0.0, "ebreak": 0.0, "deper": 0.3, "nrmm": 4, "time": 0.4, "amix": 0.4, "bmix": 1.0, "amin": 0.1, "amix_mag": 1.6, "bmix_mag": 1.0, "imix": 4, "mixfirst": false, "maxmix": -45, "wc": 100.0, "inimix": 1, "mixpre": 1, "mremove": 5, "ldipol": false, "lmono": false, "idipol": 0, "epsilon": 1.0, "dipol": [-100.0, -100.0, -100.0], "efield": 0.0, "ngx": 84, "ngy": 84, "ngz": 112, "ngxf": 168, "ngyf": 168, "ngzf": 224, "addgrid": false, "nsw": 0, "ibrion": -1, "mdalgo": 0, "isif": 4, "pstress": 0.0, "ediffg": 1e-05, "nfree": 1, "potim": 0.25, "smass": -3.0, "scalee": 1.0, "tebeg": 0.0001, "teend": 0.0001, "nblock": 1, "kblock": 1, "npaco": 256, "apaco": 16.0, "isym": 0, "symprec": 1e-05, "lorbit": 0, "rwigs": [-1.0, -1.0, -1.0], "nedos": 301, "emin": 10.0, "emax": -10.0, "efermi": 0.0, "nwrite": 2, "lwave": false, "ldownsample": false, "lcharg": true, "lpard": false, "lvtot": false, "lvhar": false, "lelf": false, "loptics": false, "stm": [0.0, 0.0, 0.0, 0.0, 0.0, 0.0, 0.0], "npar": 56, "nsim": 4, "nblk": -1, "lplane": true, "lscalapack": true, "lscaaware": false, "lscalu": false, "lasync": false, "lorbitalreal": false, "idiot": 3, "ispecial": 0, "lmusic": false, "pomass": [195.08, 32.066, 127.6], "darwinr": [0.0, 0.0, 0.0], "darwinv": [1.0, 1.0, 1.0], "lcorr": true, "gga_compat": true, "lberry": false, "icorelevel": 0, "ldau": false, "i_constrained_m": 0, "gga": "--", "voskown": 0, "lhfcalc": false, "precfock": "", "lsymgrad": false, "lhfone": false, "lrhfcalc": false, "lthomas": false, "lmodelhf": false, "encut4o": -1.0, "exxoep": 0, "fourorbit": 0, "aexx": 0.0, "hfalpha": 0.0, "mcalpha": 0.0, "aldax": 1.0, "aggax": 1.0, "aldac": 1.0, "aggac": 1.0, "nkredx": 1, "nkredy": 1, "nkredz": 1, "shiftred": false, "oddonly": false, "evenonly": false, "lmaxfock": 0, "nmaxfockae": 0, "lfockaedft": false, "hfscreen": 0.0, "hfscreenc": 0.0, "nbandsgwlow": 0, "luse_vdw": false, "zab_vdw": -0.8491, "param1": 0.1234, "param2": 1.0, "param3": 0.0, "model_gw": 0, "model_eps0": 24.260063, "model_alpha": 1.0, "lepsilon": false, "lrpa": false, "lnabla": false, "lvel": false, "kinter": 0, "cshift": -0.1, "omegamax": -30.0, "deg_threshold": 0.002, "rtime": -0.1, "wplasmai": 0.0, "dfield": [0.0, 0.0, 0.0], "wplasma": [0.0, 0.0, 0.0, 0.0, 0.0, 0.0, 0.0, 0.0, 0.0], "nucind": false, "magpos": [0.0, 0.0, 0.0], "lnicsall": true, "orbitalmag": false, "lmagbloch": false, "lchimag": false, "lgauge": true, "magatom": 0, "magdipol": [0.0, 0.0, 0.0], "avecconst": [0.0, 0.0, 0.0], "ladder": false, "lrpaforce": false, "lfxc": false, "lhartree": true, "ibse": 0, "kpoint": [-1, 0, 0, 0], "ltcte": false, "ltete": false, "ltriplet": false, "lfxceps": false, "lfxheg": false, "naturalo": 2, "l2order": false, "lmp2lt": false, "lusew": false, "encutgw": -2.0, "encutgwsoft": -2.0, "encutlf": -1.0, "lmaxmp2": -1, "scissor": 0.0, "nomega": 0, "nomegar": 0, "nbandsgw": -1, "nbandso": -1, "nbandsv": -1, "nelmhf": 1, "dim": 3, "antires": 0, "omegamin": -30.0, "omegatl": -200.0, "omegagrid": 140, "selfenergy": false, "lspectral": false, "lspectralgw": false, "lsingles": false, "lfermigw": false, "oddonlygw": false, "evenonlygw": false, "nkredlfx": 1, "nkredlfy": 1, "nkredlfz": 1, "maxmem": 2800, "telescope": 0, "taupar": 1, "omegapar": -1, "lambda": 1.0, "ofield_kappa": 0.0, "ofield_k": [0.0, 0.0, 0.0], "ofield_q6_near": 0.0, "ofield_q6_far": 0.0, "ofield_a": 0.0},
 "cell": {"array": {"__ndarray__": [[3, 3], "float64", [14.95313196, 0.0, 0.0, -7.4765746, 12.94978717, 0.0, 8.981e-05, -5.185e-05, 19.83670261]]}, "__ase_objtype__": "cell"},
 "ctime": 23.636826986579948,
 "energy": -468.89937015,
 "forces": {"__ndarray__": [[95, 3], "float64", [-2.30325917, -0.86613494, -0.44157263, 0.69593126, 1.15943831, -0.60807752, -0.78502398, -0.10086965, 0.38802271, -2.13855536, 1.15481992, -0.39316656, 0.18337875, 0.71620784, -1.50998094, 1.90265584, -0.77918865, -0.44034729, 1.16658464, 3.16072054, 0.18827645, 1.55789049, -0.73123493, -1.27616765, -0.86159844, -1.10166258, -2.04626158, -0.43869739, -2.32547722, -1.16400512, -0.11824058, 0.87111638, 0.61788914, -0.52122021, 0.85301798, -0.16859218, 1.15695519, -0.5267557, 1.68604213, 0.4255119, 0.88896548, -0.66699564, 0.14500074, 0.16150137, -0.65891221, 0.22923059, -0.25352983, -0.40167194, -0.26803113, 0.46343579, -0.02196218, 0.05776382, -0.3947233, -0.83796012, 0.72299666, 0.44649664, -2.34012712, 0.70415843, -0.40207476, -0.1223769, -1.47539792, -0.06188717, -1.10230714, -0.88191793, 0.70753523, 1.48520484, -0.96829161, 0.28421343, -0.76734147, -0.89678592, 0.07440115, -1.44598493, 1.5079984, -0.37504803, 0.25759105, -0.26087969, 1.4851503, -0.83960568, 0.84530677, -0.92098707, -0.28659302, -0.24896093, 0.16006631, 0.1756724, -2.02610315, 2.52160152, -0.54970317, -0.59884832, -0.03798733, 0.29774759, 0.49985919, -2.04322722, -0.54383503, 0.38007619, 0.95537794, -0.78341697, 0.19862958, -0.15807606, -0.51014254, 0.94688494, -0.17520986, -1.21689506, -0.80385217, -1.65027227, -1.71458333, -0.58958088, 0.57859185, -0.27757413, -0.06429127, -0.1774568, -0.54421583, -0.30551649, 0.73537004, -0.34247698, 0.01976686, -1.10393128, -1.42120267, -0.11909948, -0.41809766, -0.96329425, 0.23044571, -0.67170255, -1.6056061, -0.20485562, 0.88752542, -1.16011631, 0.66357732, 0.38768539, 0.16772126, 0.38093916, 0.2369405, -0.52404253, 0.56119079, -0.3912763, -0.53497925, -0.01686185, -0.51647193, -0.47613007, -0.23761512, -0.46797835, 0.33838439, 0.44569453, -0.73858149, -1.01789953, 0.38329389, 0.40445378, -0.15155655, 0.55381476, -0.33468354, -0.91844242, 0.04258928, 0.15021557, -0.59271009, -0.25768356, 0.17917741, -0.21907446, 0.0339345, -0.70330999, -1.59449916, 0.18658834, -0.24522197, 0.08435713, 0.23278186, 0.21302601, -0.43779965, -0.07119272, -0.06341963, -0.9820565, 0.14653773, 0.44338625, -0.50248226, -0.36185512, -0.24592859, 0.20528173, -1.00813519, -0.10640292, -1.01026183, 0.47839063, -0.28629381, -1.32006649, 0.12411661, -0.24795735, -0.54426889, -0.21954749, 0.39877707, -0.86236465, 0.53226354, -1.04071091, -0.92422317, -0.49971371, -0.34259533, 1.46908851, -0.93575482, 0.02541703, 2.05184663, -1.28153904, -1.16065305, 1.14752018, 0.83484829, -0.76708832, 1.40388278, -0.5546426, -0.37417082, 2.29789869, -0.1944169, 0.74510487, 0.71535296, 0.08433687, 0.90962358, 1.72535341, -0.97120651, -0.71008023, 1.20988506, 1.86176075, -0.69041189, 1.06308955, -0.03526484, 1.27002017, 1.67759814, -0.53714971, 0.73019666, 1.7605903, 0.29564826, 0.53337262, 0.91707929, 0.01226471, 0.93809039, 1.05047598, -0.87756112, -0.00686232, 0.33257082, 1.04669048, 0.01498244, -0.64332585, 0.35613213, 0.08590084, 0.60918869, -0.20297479, -0.56220062, 0.79073606, -1.1083833, -0.05826133, 1.70139295, -0.03861233, 1.11211842, 1.51677986, 1.43799027, -0.82454495, 1.11709502, 0.48439489, 0.59264727, 0.26681691, 1.19135092, -0.51589563, 1.02407454, -0.13576485, 0.81560357, 1.29551524, -0.2890014, 0.08388648, 0.8075496, -0.08631867, 0.07716972, 1.66461513, 0.00917687, -0.94992593, 0.07849617, 1.02662068, -0.33688638, 1.30246528, 0.45981498, -0.53548299, 1.5079905, 0.70275988, 0.11873651, 1.15587068, -0.78387674, -0.06609922, 0.42568277, -0.37393197, -0.26417752, 1.43092429, -0.18851684, 0.09702217, 1.01963868]]},
 "free_energy": -468.91092905,
 "mtime": 23.636826986579948,
 "numbers": {"__ndarray__": [[95], "int64", [78, 78, 78, 78, 78, 78, 78, 78, 78, 78, 78, 78, 78, 78, 78, 78, 78, 78, 78, 78, 78, 78, 78, 78, 78, 78, 78, 78, 78, 78, 78, 78, 16, 16, 16, 16, 16, 16, 16, 16, 16, 16, 16, 16, 16, 16, 16, 16, 16, 16, 16, 16, 16, 16, 16, 16, 16, 16, 16, 16, 16, 16, 16, 52, 52, 52, 52, 52, 52, 52, 52, 52, 52, 52, 52, 52, 52, 52, 52, 52, 52, 52, 52, 52, 52, 52, 52, 52, 52, 52, 52, 52, 52, 52, 52]]},
 "pbc": {"__ndarray__": [[3], "bool", [true, true, true]]},
 "positions": {"__ndarray__": [[95, 3], "float64", [-1.7267729771424007, 3.2623677226592305, 6.99658453270562, 11.177358354267593, 6.442233026384863, 6.9970157826203625, -5.588147661154542, 9.688891068487957, 6.922226652972035, -7.401578814847388, 12.906635563008704, 6.9617413645711546, 1.8890750966391308, 3.2213433407718997, 6.9866850262681, -0.03744833172677436, 6.514557665522461, 6.967253785859448, -1.8889156049214118, 9.609869559255582, 6.958552812993624, 3.6547573783764773, 0.0409307849228453, 6.984003302442254, 5.642234246623916, 3.312511512888016, 6.99167117983615, 3.7433434291410674, 6.5799976589677955, 6.99500830831623, 1.8747856229487962, 9.675149061935732, 6.953177661687392, 0.0380574012421624, 12.938183485093745, 6.9963351853538125, 9.276256082787262, 3.303154341348219, 6.859808087805357, 7.437164409732959, 6.426442461466082, 7.040031077129068, 5.603380641875113, 9.704196883193523, 6.993478105076894, 3.692304166062002, 12.938035381244953, 6.980375367901911, -3.7326564679951155, 12.870727683483148, 11.791209381145965, 1.878601990812932, 3.32859564282062, 11.855973239662223, -0.05564114578915473, 6.502490676945644, 11.86758405843391, -1.9180487275476994, 9.740534724155147, 11.764471092963893, 7.5548933183775135, 0.026655578313214898, 11.842566207469202, 5.606004304700486, 3.2473398342535416, 11.67234151136201, 3.7964492925323428, 6.439249346038477, 11.821591076496416, 1.9084872554462697, 9.727709399772742, 11.857691296475275, 11.134283497737036, 0.017282487413379, 11.756849633454106, 9.342835483996813, 3.188997186971815, 11.80993145943631, 7.455461852920065, 6.5017922985832355, 11.81664082736009, 5.613264230337603, 9.662499352229323, 11.747040582380489, -7.380840008750872, 12.83638903347316, 11.775281500785267, -1.8377846680727081, 3.2039576085624937, 11.741081636916443, -3.740173197337987, 6.544667535319785, 11.749732026190612, 9.34661686986913, 9.642653381557517, 11.809338937129349, 1.8298207560148467, 1.1088366595775305, 5.7484062404884515, -0.04691235564176307, 4.379459671478883, 5.835956717659843, -1.7981312820968802, 7.649479144102615, 5.854719461190538, -3.677545374197581, 10.710741924245138, 5.738970317790926, 5.627958075169248, 1.115381345784114, 5.800524597824887, 3.7767398868033126, 4.2470549527648025, 5.74004130136484, 1.8695205555585583, 7.648124616243922, 5.847114069409863, 0.02759300471210538, 10.832760007944119, 5.834587191711648, 9.300299966776102, 1.1435612111465276, 5.913766382014594, 7.461135534162985, 4.317559088426797, 5.81793348640245, 5.534987938634839, 7.507292531976701, 5.714110962080075, 3.698819307114072, 10.757358845188408, 5.781591457018773, 13.005891840370937, 1.1368147954125554, 5.801332745089219, 11.243197030820046, 4.404781613763995, 5.764242872017146, 9.339902593792651, 7.571036677550467, 5.720343058939059, 7.408597303683105, 10.838130687117523, 5.829253895847924, 1.8737633052153924, 1.0435536542063462, 10.611397689373083, -0.017841458408871084, 4.383772688965418, 10.705960837651162, -1.884091457207678, 7.571678235926014, 10.61519582282182, -3.7460903081821075, 10.759227334485809, 10.600853093366686, 5.616159749000756, 1.1251814858568192, 10.754783723582998, 1.8810592188160586, 7.572009636276482, 10.609343598817818, 0.0013335763301868073, 10.789366113627766, 10.664752865117254, 9.330827560243373, 1.1032981648988713, 10.653253131880183, 7.474114620691697, 4.282837835137262, 10.633155179896809, 5.632025194596791, 7.523226230655217, 10.561092605022228, 3.8271219247907644, 10.803869824176582, 10.684295587794571, 13.029933256930565, 1.0656399035215065, 10.710941833676534, 11.20441447421545, 4.321717373849145, 10.631549200453506, 9.332300842825692, 7.503412154141225, 10.658517991119904, 7.4399451687197455, 10.824696687350215, 10.642609153993709, 0.09346533751851074, 2.130859702849275, 8.347510993431806, -1.81493739295999, 5.407071715168885, 8.28575358556312, -3.7003080405258606, 8.689954636256946, 8.340143245348399, -5.643388307667042, 11.855123145409822, 8.322063677855594, 3.7932121774489036, 2.200817007604286, 8.262004291730323, 1.9167868028710444, 5.345240074505673, 8.397413987820757, 0.014054640567471532, 8.584011911599685, 8.339312285876067, -1.8431819190512977, 11.909794658495608, 8.283189295016724, 7.366581971579469, 2.215227115527988, 8.371322772877823, 5.5457979458123745, 5.3484090824748876, 8.37233563491309, 3.7745259720527113, 8.628762740371517, 8.34304138759972, 1.8461501905329933, 11.780798170755034, 8.394441457934649, 11.206058014190544, 2.1554890076831463, 8.257944313807133, 9.393419566578695, 5.3810987448451115, 8.423169764122555, 7.408904623557324, 8.617629702651792, 8.482562240306077, 5.582749516202663, 11.881462146640434, 8.356069538772891, 0.034637379102506916, 2.161104492046526, 13.235725603153158, -1.8421674690251686, 5.332515833344158, 13.168582728892883, -3.7163649324404298, 8.543949594740676, 13.224487317656488, -5.696354797251158, 11.855667787224437, 13.286412147295202, 3.707369979758758, 2.110576799277241, 13.218201066599377, 1.8057697059102558, 5.507044041453837, 13.25179829144291, -0.02970374401157238, 8.637045234346937, 13.221375137384006, -1.8048137593472173, 11.858702894381869, 13.261338555196163, 7.438133483301487, 2.2012357236658495, 13.197400696976585, 5.611237759798587, 5.462687472514607, 13.321021043971845, 3.676252747633394, 8.63723451426256, 13.238963349753162, 1.8655343091298169, 11.917394934337779, 13.269540634991346, 11.16034838892419, 2.139504743354783, 13.244021312184659, 9.46621148094923, 5.396762503575968, 13.295548139049265, 7.487321926411722, 8.66692196207495, 13.215731198757409, 5.612598078479748, 11.83618236024607, 13.191810317447034]]},
 "stress": {"__ndarray__": [[6], "float64", [-0.026148055068411596, -0.02838217612818134, -0.018500068104351657, -0.0016353838247194577, 0.0002538213045431552, -0.00019648292573562438]]},
 "unique_id": "a5bd6b8d414f2ddd7e43a0020681e664",
 "user": "lpan"},
"4": {
 "calculator": "vasp",
 "calculator_parameters": {"kpoints_generation": {"divisions": [5, 5, 1], "usershift": [0.0, 0.0, 0.0], "genvec1": [0.2, -0.0, 0.0], "genvec2": [0.0, 0.2, 0.0], "genvec3": [0.0, 0.0, 1.0], "shift": [0.0, 0.0, 0.0]}, "system": "PtSTe", "lcompat": false, "prec": "normal", "enmax": 520.0, "enaug": 368.792, "ediff": 1e-06, "ialgo": 68, "iwavpr": 10, "nbands": 448, "nelect": 698.0, "turbo": 0, "irestart": 0, "nreboot": 0, "nmin": 0, "eref": 0.0, "ismear": 0, "sigma": 0.05, "kspacing": 0.5, "kgamma": true, "lreal": true, "ropt": [-0.0005, -0.0005, -0.0005], "lmaxpaw": -100, "lmaxmix": 2, "nlspline": false, "istart": 0, "icharg": 2, "iniwav": 1, "ispin": 1, "lnoncollinear": false, "magmom": [1.0, 1.0, 1.0, 1.0, 1.0, 1.0, 1.0, 1.0, 1.0, 1.0, 1.0, 1.0, 1.0, 1.0, 1.0, 1.0, 1.0, 1.0, 1.0, 1.0, 1.0, 1.0, 1.0, 1.0, 1.0, 1.0, 1.0, 1.0, 1.0, 1.0, 1.0, 1.0, 1.0, 1.0, 1.0, 1.0, 1.0, 1.0, 1.0, 1.0, 1.0, 1.0, 1.0, 1.0, 1.0, 1.0, 1.0, 1.0, 1.0, 1.0, 1.0, 1.0, 1.0, 1.0, 1.0, 1.0, 1.0, 1.0, 1.0, 1.0, 1.0, 1.0, 1.0, 1.0, 1.0, 1.0, 1.0, 1.0, 1.0, 1.0, 1.0, 1.0, 1.0, 1.0, 1.0, 1.0, 1.0, 1.0, 1.0, 1.0, 1.0, 1.0, 1.0, 1.0, 1.0, 1.0, 1.0, 1.0, 1.0, 1.0, 1.0, 1.0, 1.0, 1.0, 1.0], "nupdown": -1.0, "lsorbit": false, "saxis": [0.0, 0.0, 1.0], "lspiral": false, "qspiral": [0.0, 0.0, 0.0], "lzeroz": false, "lasph": false, "lmetagga": false, "nelm": 1, "nelmdl": -5, "nelmin": 2, "enini": 520.0, "ldiag": true, "lsubrot": false, "weimin": 0.0, "ebreak": 0.0, "deper": 0.3, "nrmm": 4, "time": 0.4, "amix": 0.4, "bmix": 1.0, "amin": 0.1, "amix_mag": 1.6, "bmix_mag": 1.0, "imix": 4, "mixfirst": false, "maxmix": -45, "wc": 100.0, "inimix": 1, "mixpre": 1, "mremove": 5, "ldipol": false, "lmono": false, "idipol": 0, "epsilon": 1.0, "dipol": [-100.0, -100.0, -100.0], "efield": 0.0, "ngx": 84, "ngy": 84, "ngz": 112, "ngxf": 168, "ngyf": 168, "ngzf": 224, "addgrid": false, "nsw": 0, "ibrion": -1, "mdalgo": 0, "isif": 4, "pstress": 0.0, "ediffg": 1e-05, "nfree": 1, "potim": 0.25, "smass": -3.0, "scalee": 1.0, "tebeg": 0.0001, "teend": 0.0001, "nblock": 1, "kblock": 1, "npaco": 256, "apaco": 16.0, "isym": 0, "symprec": 1e-05, "lorbit": 0, "rwigs": [-1.0, -1.0, -1.0], "nedos": 301, "emin": 10.0, "emax": -10.0, "efermi": 0.0, "nwrite": 2, "lwave": false, "ldownsample": false, "lcharg": true, "lpard": false, "lvtot": false, "lvhar": false, "lelf": false, "loptics": false, "stm": [0.0, 0.0, 0.0, 0.0, 0.0, 0.0, 0.0], "npar": 56, "nsim": 4, "nblk": -1, "lplane": true, "lscalapack": true, "lscaaware": false, "lscalu": false, "lasync": false, "lorbitalreal": false, "idiot": 3, "ispecial": 0, "lmusic": false, "pomass": [195.08, 32.066, 127.6], "darwinr": [0.0, 0.0, 0.0], "darwinv": [1.0, 1.0, 1.0], "lcorr": true, "gga_compat": true, "lberry": false, "icorelevel": 0, "ldau": false, "i_constrained_m": 0, "gga": "--", "voskown": 0, "lhfcalc": false, "precfock": "", "lsymgrad": false, "lhfone": false, "lrhfcalc": false, "lthomas": false, "lmodelhf": false, "encut4o": -1.0, "exxoep": 0, "fourorbit": 0, "aexx": 0.0, "hfalpha": 0.0, "mcalpha": 0.0, "aldax": 1.0, "aggax": 1.0, "aldac": 1.0, "aggac": 1.0, "nkredx": 1, "nkredy": 1, "nkredz": 1, "shiftred": false, "oddonly": false, "evenonly": false, "lmaxfock": 0, "nmaxfockae": 0, "lfockaedft": false, "hfscreen": 0.0, "hfscreenc": 0.0, "nbandsgwlow": 0, "luse_vdw": false, "zab_vdw": -0.8491, "param1": 0.1234, "param2": 1.0, "param3": 0.0, "model_gw": 0, "model_eps0": 24.260063, "model_alpha": 1.0, "lepsilon": false, "lrpa": false, "lnabla": false, "lvel": false, "kinter": 0, "cshift": -0.1, "omegamax": -30.0, "deg_threshold": 0.002, "rtime": -0.1, "wplasmai": 0.0, "dfield": [0.0, 0.0, 0.0], "wplasma": [0.0, 0.0, 0.0, 0.0, 0.0, 0.0, 0.0, 0.0, 0.0], "nucind": false, "magpos": [0.0, 0.0, 0.0], "lnicsall": true, "orbitalmag": false, "lmagbloch": false, "lchimag": false, "lgauge": true, "magatom": 0, "magdipol": [0.0, 0.0, 0.0], "avecconst": [0.0, 0.0, 0.0], "ladder": false, "lrpaforce": false, "lfxc": false, "lhartree": true, "ibse": 0, "kpoint": [-1, 0, 0, 0], "ltcte": false, "ltete": false, "ltriplet": false, "lfxceps": false, "lfxheg": false, "naturalo": 2, "l2order": false, "lmp2lt": false, "lusew": false, "encutgw": -2.0, "encutgwsoft": -2.0, "encutlf": -1.0, "lmaxmp2": -1, "scissor": 0.0, "nomega": 0, "nomegar": 0, "nbandsgw": -1, "nbandso": -1, "nbandsv": -1, "nelmhf": 1, "dim": 3, "antires": 0, "omegamin": -30.0, "omegatl": -200.0, "omegagrid": 140, "selfenergy": false, "lspectral": false, "lspectralgw": false, "lsingles": false, "lfermigw": false, "oddonlygw": false, "evenonlygw": false, "nkredlfx": 1, "nkredlfy": 1, "nkredlfz": 1, "maxmem": 2800, "telescope": 0, "taupar": 1, "omegapar": -1, "lambda": 1.0, "ofield_kappa": 0.0, "ofield_k": [0.0, 0.0, 0.0], "ofield_q6_near": 0.0, "ofield_q6_far": 0.0, "ofield_a": 0.0},
 "cell": {"array": {"__ndarray__": [[3, 3], "float64", [14.95313196, 0.0, 0.0, -7.4765746, 12.94978717, 0.0, 8.981e-05, -5.185e-05, 19.83670261]]}, "__ase_objtype__": "cell"},
 "ctime": 23.636826987239893,
 "energy": -470.69444078,
 "forces": {"__ndarray__": [[95, 3], "float64", [0.31520669, 0.03874897, -0.06516075, 1.01131118, 0.5574021, 1.31151103, -1.53522601, 0.41777998, 0.40339479, -0.07875013, -0.72578277, -0.1800664, 0.68220308, 2.12204097, -1.53518531, -0.65895366, -0.86802269, -0.45293397, 1.27135948, -1.13995929, 0.25167496, 1.69688358, -1.69732613, 0.56753804, 0.56908759, -1.5117096, 0.30818619, 1.21671106, -1.59536819, 0.87745451, 1.33843747, -1.7842151, -1.10600003, -1.12489815, -0.13671134, 0.16622725, 1.79830879, -0.43417686, -0.94162054, 1.11084805, 0.57566378, -2.29928018, -0.47695689, -0.62025605, 0.89752171, 0.91332536, -0.15491967, 0.62947052, -0.9018304, 0.84288192, -1.37732472, 0.06435399, 1.18515903, 0.07565674, 1.63375957, -0.64570608, 0.1228385, -0.96891657, -1.47342755, -0.79694805, 0.18687313, 1.29956627, 0.86531571, -1.07039889, -0.81129257, -0.62098874, -1.70804916, -1.112806, 0.18543612, 0.26543384, 0.27410756, 1.29064183, 0.83526535, 1.14149313, -1.9822901, -1.38963517, -1.39445942, -0.84597357, -0.38035675, 0.35710728, 1.64886323, -1.34413252, -0.63075547, -0.93542445, 0.17510708, -0.48952632, 0.13223415, 0.46546311, 0.07068965, -1.35353612, -1.67916773, 0.92696481, -1.91241484, 0.43736996, -0.47654002, 0.2161485, 0.08109872, 0.47849197, -1.52827988, -0.09755158, -0.18896746, -0.39114981, 0.31872307, 0.09149799, -0.48528489, -0.50661002, -0.04057344, -0.82900061, -0.68709315, 0.48893135, -1.12580119, -0.67946532, 0.02353789, -0.42333229, -1.14009141, 0.8870959, -1.01190347, -0.55106731, 0.20672757, 0.15307719, 0.23603528, 0.38567583, -1.06658778, -0.2284093, 0.70673879, -0.91273198, 0.52548329, 0.69299106, -0.94513993, -0.41603418, -0.26917802, -0.90853687, 0.53654734, 0.00895654, -0.66203027, -0.31949926, -0.65675246, -1.31902285, -0.20065058, 0.78200983, -1.10460707, 0.54485307, 0.3013184, -0.68887241, 0.1182762, -0.69599533, -0.66834266, 0.08969446, 0.41875904, 0.38074114, -0.73915141, 0.28838097, -0.72725676, -0.29400393, -0.18330276, -0.03262386, -0.00924765, -0.41793075, -0.50843817, -0.40599797, 0.04136835, -0.53591932, 0.16417868, -0.70027054, -0.43760796, -0.04008721, -0.86400472, -0.98345905, 0.37306295, 0.06420007, -0.06985963, 0.09535082, -0.54631875, -0.89708712, 0.55566497, 1.00195382, -1.22325663, 0.23062298, -0.07287656, -0.34629356, -0.11690063, -0.09575776, -1.2392474, 0.68123526, 0.69405406, -0.48560837, 0.52417551, 0.91896398, -0.07390381, 0.27270861, -0.06222662, -1.23905819, -1.26110178, -0.50948403, 1.73263192, -0.12168699, 0.57138487, 0.13267463, 0.81195584, -0.30885177, 0.34687582, -0.33639107, 0.07514569, 0.27050552, 0.57612253, 0.78277196, 1.11784482, 0.30311431, -0.22281553, 0.85722499, -1.02096188, 0.70258918, 0.0741331, -0.15709387, 0.99216329, 0.4879705, -1.55378461, -1.1205559, 1.0616098, -2.93357752, -0.60974085, 2.17178338, -0.18312033, 1.36165045, 0.41665807, 0.18202561, 0.88144369, 2.19661573, -0.14303898, 0.04182456, 0.55483992, 0.83989692, 0.01583696, 1.89923052, 0.40811342, 0.68206518, 0.15502837, -0.92366021, -0.20621817, 0.48607358, 0.19310664, 0.5960132, 0.87262744, 1.43586509, -0.40943182, 2.51461744, 0.09946629, 0.23985033, 0.10187411, 0.19565639, -0.29325149, 0.84799484, 0.38276699, 0.28281399, 0.72074168, 0.83476852, -0.40360748, -0.03423997, 0.34414131, 1.06357584, 1.92691379, 0.42880938, -0.31113531, 0.9875364, 0.20610568, 0.8190157, 0.81568052, -0.09701514, 0.38967834, 0.63022742, -1.41803445, -0.97975136, 0.76520562, -0.14423606, -0.5082678, 1.56605648, 0.08963085, 0.59872306, 0.79851555, 0.76063665, -0.34969137, 0.3941194, 0.61563383, 0.34211401, 1.92188801]]},
 "free_energy": -470.70500246,
 "mtime": 23.636826987239893,
 "numbers": {"__ndarray__": [[95], "int64", [78, 78, 78, 78, 78, 78, 78, 78, 78, 78, 78, 78, 78, 78, 78, 78, 78, 78, 78, 78, 78, 78, 78, 78, 78, 78, 78, 78, 78, 78, 78, 78, 16, 16, 16, 16, 16, 16, 16, 16, 16, 16, 16, 16, 16, 16, 16, 16, 16, 16, 16, 16, 16, 16, 16, 16, 16, 16, 16, 16, 16, 16, 16, 16, 52, 52, 52, 52, 52, 52, 52, 52, 52, 52, 52, 52, 52, 52, 52, 52, 52, 52, 52, 52, 52, 52, 52, 52, 52, 52, 52, 52, 52, 52, 52]]},
 "pbc": {"__ndarray__": [[3], "bool", [true, true, true]]},
 "positions": {"__ndarray__": [[95, 3], "float64", [13.067409366643856, 3.2428596911346252, 6.979039564348153, 11.16076626591647, 6.44287055475462, 6.8939708570402995, -5.5401442957833815, 9.665740700424552, 6.885515065818734, 14.93281875263927, 0.0094593708409554, 6.959065393389066, 1.8539122607147058, 3.1342280539721803, 7.034904876440592, 0.009159618791221479, 6.524739684910944, 7.02053457396883, -1.9415415009273937, 9.744990517853607, 6.94695568154674, 3.644760951661819, 0.06047146454545461, 6.896863246647864, 5.57927109520191, 3.3070654380544475, 6.958134853669632, 3.6805493449097444, 6.494492521448055, 6.905026644872957, 1.8067305111764684, 9.740969937981186, 7.019243006261893, 7.517579792693957, 0.0248813302669526, 6.986462855198868, 9.271172136955824, 3.273131238601843, 6.980768531347641, 7.431338737364078, 6.513874517075594, 6.985301416261052, 5.608293569378785, 9.732602186549808, 6.9153575995922445, 11.168114579792835, 0.026332790578601, 6.918492592072728, -3.6681528045019602, 12.91063819898364, 11.87176742064733, 1.8834363102892744, 3.2348240415323497, 11.703872545261683, -0.04382528518431793, 6.479519722822171, 11.709065794004982, -1.8077610477532458, 9.746511072980205, 11.756036725381149, 0.02313905052596153, 12.886695790223673, 11.698559284467596, 5.688480858409875, 3.2766188530129328, 11.7949710150619, 3.7953697811300544, 6.497707019679321, 11.721206451103379, 1.816934868838627, 9.694159646180196, 11.694900404671182, 3.666024464192955, 12.910292212122668, 11.859734476844107, 9.420435057040892, 3.3106052271037565, 11.826855539002082, 7.5076367547809575, 6.4360285648671285, 11.688113475240195, 5.664597489474712, 9.674362961677511, 11.826834908831371, 14.934483989933156, 0.024269486542916798, 11.729701915730164, 13.074970265734713, 3.2023781559184465, 11.82758215741869, -3.687404054965412, 6.453175517933673, 11.882315983994252, 9.313111378333678, 9.711797367316393, 11.751516337590383, 1.7863518302785852, 1.0403096189687209, 5.84915744814572, 0.023663448490257172, 4.353732245987463, 5.818290348682404, -1.9064065639468417, 7.562424723807658, 5.80289468705273, -3.7034957429546123, 10.813595025863105, 5.763833442475275, 5.672039861169989, 1.0511543381928738, 5.879779564331804, 3.7669064266544083, 4.269213918725419, 5.763897118290652, 1.906073294986919, 7.495573961693195, 5.831896739736654, 0.056449129070978786, 10.758276389454833, 5.712213383108403, 9.296058821753965, 1.0773441333887994, 5.824067193216488, 7.473628459661095, 4.2617013065764215, 5.783836376653146, 5.5330712524632055, 7.486528415926961, 5.778501097119161, 3.75324432248381, 10.814431153308755, 5.828799040257078, 13.01277874527587, 1.1111183177202544, 5.7845050718981295, 11.230025190768242, 4.341584475169445, 5.854048187174215, 9.324952957756555, 7.463556905889661, 5.783120470055952, 7.43784364413398, 10.74410942192925, 5.7731801000110545, 1.9021483104952028, 1.0803496411737925, 10.632932612093525, 0.025899014618309173, 4.271320740099044, 10.561737297857054, -1.852009898171881, 7.567804315374459, 10.661571058018609, -3.670408448366242, 10.826888466319186, 10.582548776033308, 5.623673315717928, 1.134819625012285, 10.655292543275518, 3.7863037729888913, 4.34307533631815, 10.67803651302004, 1.8400213651639767, 7.556606405503963, 10.650058827658894, 0.02554313770820947, 10.85572917630921, 10.590204949772664, 9.325938604787002, 1.0854198849811085, 10.57817240270349, 7.525890892226446, 4.343835450078657, 10.643316927542836, 5.630440913109569, 7.463388048129657, 10.685033513131666, 3.695100591589867, 10.758365487563395, 10.615615369082022, 13.024017499920078, 1.0689225000358755, 10.7281713984625, 11.187525469629724, 4.265665214465444, 10.64746498042561, 9.34229334098238, 7.4172179330956665, 10.578234888316711, 7.438388594259708, 10.782380484528685, 10.712730509150877, 0.024958047572439638, 2.1572366620214094, 8.326210143802161, -1.8940366613270785, 5.375900232028995, 8.404138233271494, -3.803488149936616, 8.609205181530086, 8.397661351502304, -5.592820533090069, 11.832175083508583, 8.372774819508876, 3.737417620350946, 2.0907479658439123, 8.359080948596116, 1.8627015417884754, 5.378279246392363, 8.35116630262175, 0.020574914822157585, 8.610324423864332, 8.45017743472607, -1.880689314880084, 11.83621667602691, 8.337026502634318, 7.52899588453554, 2.250830198250035, 8.381323446498657, 5.726020837844972, 5.442336718974049, 8.280441118237135, 3.7562026802694737, 8.538809422575369, 8.374290145221254, 1.8748940601096524, 11.841513188682944, 8.268467882908764, 11.192385152754248, 2.1596351058962067, 8.370476340777456, 9.2768511580831, 5.425993091336967, 8.265231921611996, 7.424722622318452, 8.627298713590648, 8.41299175038039, 5.635252354412378, 11.891321334163676, 8.35738590235809, 0.06010904744749077, 2.12838847601706, 13.209985299479394, -1.8645296180373012, 5.391377536973843, 13.119030844140127, -3.761790049680648, 8.66911789845497, 13.2991433430303, -5.647010149656486, 11.891459655705217, 13.205796184622216, 3.680830760179089, 2.195705790974016, 13.24123445383498, -0.08373005012962349, 8.627754480665734, 13.342794007123606, -1.8003968532782826, 11.772783218980173, 13.17717003745275, 7.491832859232241, 2.1252050560026428, 13.199974905874285, 5.582759166069773, 5.354492937270047, 13.25997160801931, 3.6729023134730947, 8.56844555069196, 13.221027796721303, 1.9355151395443162, 11.867749772547482, 13.300417851172993, 11.223456825875198, 2.1923318606147832, 13.238483698284051, 9.317539010430332, 5.383336376022356, 13.313610250243775, 7.455619961432432, 8.573381529501908, 13.30560197503309, 5.555456699730501, 11.82734607846163, 13.14016645403703]]},
 "stress": {"__ndarray__": [[6], "float64", [-0.025151915623309037, -0.025834116066013192, -0.0166454970592965, -0.0004136106477880769, 0.00028279570686393085, -0.00010071905800212262]]},
 "unique_id": "fb0193ed81ccb4394aa58e02051f54f2",
 "user": "lpan"},
"5": {
 "calculator": "vasp",
 "calculator_parameters": {"kpoints_generation": {"divisions": [5, 5, 1], "usershift": [0.0, 0.0, 0.0], "genvec1": [0.2, -0.0, 0.0], "genvec2": [0.0, 0.2, 0.0], "genvec3": [0.0, 0.0, 1.0], "shift": [0.0, 0.0, 0.0]}, "system": "PtSTe", "lcompat": false, "prec": "normal", "enmax": 520.0, "enaug": 368.792, "ediff": 1e-06, "ialgo": 68, "iwavpr": 10, "nbands": 448, "nelect": 688.0, "turbo": 0, "irestart": 0, "nreboot": 0, "nmin": 0, "eref": 0.0, "ismear": 0, "sigma": 0.05, "kspacing": 0.5, "kgamma": true, "lreal": true, "ropt": [-0.0005, -0.0005, -0.0005], "lmaxpaw": -100, "lmaxmix": 2, "nlspline": false, "istart": 0, "icharg": 2, "iniwav": 1, "ispin": 1, "lnoncollinear": false, "magmom": [1.0, 1.0, 1.0, 1.0, 1.0, 1.0, 1.0, 1.0, 1.0, 1.0, 1.0, 1.0, 1.0, 1.0, 1.0, 1.0, 1.0, 1.0, 1.0, 1.0, 1.0, 1.0, 1.0, 1.0, 1.0, 1.0, 1.0, 1.0, 1.0, 1.0, 1.0, 1.0, 1.0, 1.0, 1.0, 1.0, 1.0, 1.0, 1.0, 1.0, 1.0, 1.0, 1.0, 1.0, 1.0, 1.0, 1.0, 1.0, 1.0, 1.0, 1.0, 1.0, 1.0, 1.0, 1.0, 1.0, 1.0, 1.0, 1.0, 1.0, 1.0, 1.0, 1.0, 1.0, 1.0, 1.0, 1.0, 1.0, 1.0, 1.0, 1.0, 1.0, 1.0, 1.0, 1.0, 1.0, 1.0, 1.0, 1.0, 1.0, 1.0, 1.0, 1.0, 1.0, 1.0, 1.0, 1.0, 1.0, 1.0, 1.0, 1.0, 1.0, 1.0, 1.0], "nupdown": -1.0, "lsorbit": false, "saxis": [0.0, 0.0, 1.0], "lspiral": false, "qspiral": [0.0, 0.0, 0.0], "lzeroz": false, "lasph": false, "lmetagga": false, "nelm": 1, "nelmdl": -5, "nelmin": 2, "enini": 520.0, "ldiag": true, "lsubrot": false, "weimin": 0.0, "ebreak": 0.0, "deper": 0.3, "nrmm": 4, "time": 0.4, "amix": 0.4, "bmix": 1.0, "amin": 0.1, "amix_mag": 1.6, "bmix_mag": 1.0, "imix": 4, "mixfirst": false, "maxmix": -45, "wc": 100.0, "inimix": 1, "mixpre": 1, "mremove": 5, "ldipol": false, "lmono": false, "idipol": 0, "epsilon": 1.0, "dipol": [-100.0, -100.0, -100.0], "efield": 0.0, "ngx": 84, "ngy": 84, "ngz": 112, "ngxf": 168, "ngyf": 168, "ngzf": 224, "addgrid": false, "nsw": 0, "ibrion": -1, "mdalgo": 0, "isif": 4, "pstress": 0.0, "ediffg": 1e-05, "nfree": 1, "potim": 0.25, "smass": -3.0, "scalee": 1.0, "tebeg": 0.0001, "teend": 0.0001, "nblock": 1, "kblock": 1, "npaco": 256, "apaco": 16.0, "isym": 0, "symprec": 1e-05, "lorbit": 0, "rwigs": [-1.0, -1.0, -1.0], "nedos": 301, "emin": 10.0, "emax": -10.0, "efermi": 0.0, "nwrite": 2, "lwave": false, "ldownsample": false, "lcharg": true, "lpard": false, "lvtot": false, "lvhar": false, "lelf": false, "loptics": false, "stm": [0.0, 0.0, 0.0, 0.0, 0.0, 0.0, 0.0], "npar": 56, "nsim": 4, "nblk": -1, "lplane": true, "lscalapack": true, "lscaaware": false, "lscalu": false, "lasync": false, "lorbitalreal": false, "idiot": 3, "ispecial": 0, "lmusic": false, "pomass": [195.08, 32.066, 127.6], "darwinr": [0.0, 0.0, 0.0], "darwinv": [1.0, 1.0, 1.0], "lcorr": true, "gga_compat": true, "lberry": false, "icorelevel": 0, "ldau": false, "i_constrained_m": 0, "gga": "--", "voskown": 0, "lhfcalc": false, "precfock": "", "lsymgrad": false, "lhfone": false, "lrhfcalc": false, "lthomas": false, "lmodelhf": false, "encut4o": -1.0, "exxoep": 0, "fourorbit": 0, "aexx": 0.0, "hfalpha": 0.0, "mcalpha": 0.0, "aldax": 1.0, "aggax": 1.0, "aldac": 1.0, "aggac": 1.0, "nkredx": 1, "nkredy": 1, "nkredz": 1, "shiftred": false, "oddonly": false, "evenonly": false, "lmaxfock": 0, "nmaxfockae": 0, "lfockaedft": false, "hfscreen": 0.0, "hfscreenc": 0.0, "nbandsgwlow": 0, "luse_vdw": false, "zab_vdw": -0.8491, "param1": 0.1234, "param2": 1.0, "param3": 0.0, "model_gw": 0, "model_eps0": 24.51814878, "model_alpha": 1.0, "lepsilon": false, "lrpa": false, "lnabla": false, "lvel": false, "kinter": 0, "cshift": -0.1, "omegamax": -30.0, "deg_threshold": 0.002, "rtime": -0.1, "wplasmai": 0.0, "dfield": [0.0, 0.0, 0.0], "wplasma": [0.0, 0.0, 0.0, 0.0, 0.0, 0.0, 0.0, 0.0, 0.0], "nucind": false, "magpos": [0.0, 0.0, 0.0], "lnicsall": true, "orbitalmag": false, "lmagbloch": false, "lchimag": false, "lgauge": true, "magatom": 0, "magdipol": [0.0, 0.0, 0.0], "avecconst": [0.0, 0.0, 0.0], "ladder": false, "lrpaforce": false, "lfxc": false, "lhartree": true, "ibse": 0, "kpoint": [-1, 0, 0, 0], "ltcte": false, "ltete": false, "ltriplet": false, "lfxceps": false, "lfxheg": false, "naturalo": 2, "l2order": false, "lmp2lt": false, "lusew": false, "encutgw": -2.0, "encutgwsoft": -2.0, "encutlf": -1.0, "lmaxmp2": -1, "scissor": 0.0, "nomega": 0, "nomegar": 0, "nbandsgw": -1, "nbandso": -1, "nbandsv": -1, "nelmhf": 1, "dim": 3, "antires": 0, "omegamin": -30.0, "omegatl": -200.0, "omegagrid": 140, "selfenergy": false, "lspectral": false, "lspectralgw": false, "lsingles": false, "lfermigw": false, "oddonlygw": false, "evenonlygw": false, "nkredlfx": 1, "nkredlfy": 1, "nkredlfz": 1, "maxmem": 2800, "telescope": 0, "taupar": 1, "omegapar": -1, "lambda": 1.0, "ofield_kappa": 0.0, "ofield_k": [0.0, 0.0, 0.0], "ofield_q6_near": 0.0, "ofield_q6_far": 0.0, "ofield_a": 0.0},
 "cell": {"array": {"__ndarray__": [[3, 3], "float64", [14.95313196, 0.0, 0.0, -7.4765746, 12.94978717, 0.0, 8.981e-05, -5.185e-05, 19.83670261]]}, "__ase_objtype__": "cell"},
 "ctime": 23.63682698792006,
 "energy": -461.17440116,
 "forces": {"__ndarray__": [[94, 3], "float64", [0.27612536, 0.68886198, 0.59491199, 0.42387486, 0.41272134, -1.48897398, -1.02085916, -0.14635422, 0.60625316, 0.69422804, -0.73159779, 0.42061627, -0.27912365, 0.16286301, -0.22939531, -2.24712443, 2.57019841, -1.59158551, 0.05904483, -1.03660143, -1.23783338, 0.14081931, -0.31084683, -0.24014877, -0.002147, 0.71466595, -1.98901873, 0.76116737, -0.49060201, -1.96438031, 0.19400936, 0.88394088, -0.02384664, -1.2592226, -0.02086388, -0.61764912, -0.80226058, 1.58715975, -1.66881089, -2.53924912, -0.86699028, 0.45804231, -0.58786104, -1.02532583, -1.18521337, 0.81216166, 0.80055899, 0.11269309, 0.1334243, 0.30752843, 0.8411376, 0.23411611, 1.5996112, -1.41965047, 2.07283117, 0.96678849, -1.05196346, -0.81925432, -0.76344727, -0.01992161, -0.69009511, -0.9094931, 0.12500479, -0.9971247, -0.38507553, 0.11217001, -1.74766918, 0.30990459, -2.17828783, 0.33808792, -0.02802161, -1.25698568, -0.21919694, -0.77777924, 0.51507483, -0.51962067, 1.58775594, -0.76490461, -2.07739774, -0.66262362, -0.24517217, 1.19846993, 0.85551927, -0.4486854, 0.19436688, 0.61688818, -1.05757023, -1.14308702, 1.1074421, 1.15314912, -0.02862323, -0.00103848, 1.28773414, 0.11509547, -0.38785269, -0.81574673, -0.72827514, -0.36168981, -1.1430073, 0.01123253, -0.40442337, -0.07504217, 0.21387227, 0.57914139, -0.96181845, 0.14045232, -0.58216163, 0.17045072, 0.40164068, 0.15722349, 0.38342314, -0.07968191, -0.56861194, -0.08932257, -0.50192737, -0.0360099, -0.383028, -0.26631644, -0.07331314, -0.57878582, 0.0615162, -0.40615866, -0.22562947, 0.55934327, 0.00435927, -0.72520033, 0.19517917, -1.35870389, -0.4037088, -0.31115314, -0.43136181, -0.92742716, 0.26328921, 0.47853066, -0.91133857, 0.91947643, 0.19685071, -0.60052311, -0.56768404, -0.34464575, -0.72641563, -0.32231855, 0.33295352, -0.96704882, 0.02870069, -0.34975663, -0.56323048, 0.09217332, 0.74174362, -1.24173354, 0.64092892, -0.55398652, -1.65354073, 0.07473446, 0.68918168, -0.89259459, -0.34727368, -0.12714773, 0.06979908, 0.16544335, 0.65920399, -0.64566499, 0.31506819, 0.92862526, -0.61951087, -0.14789747, -0.44113663, -1.23005711, 0.02621696, 0.55563411, -0.51468908, 0.51529809, 0.34348655, -0.53083628, -0.89077838, 0.09144606, -0.49129775, 0.60525971, -1.18892023, -1.26367514, 0.05931817, 0.0887986, -1.12237283, 0.10189964, -0.76626363, -0.5810123, 0.00028919, 0.69084315, 0.91621999, 0.38889824, -0.15874945, 0.48361076, 0.3353348, -0.10429436, 1.24180694, -0.18438541, 0.01501779, -0.04765416, 0.11851388, -0.02571544, 1.54693249, 1.53281038, -1.32439912, 2.98264679, 0.80422045, -0.63835917, 0.54866401, 0.42001913, 1.40013618, 0.59736892, -0.81121893, -0.71774822, 1.58670674, 0.7195812, 1.09119412, 0.91621205, 0.04227581, 0.37786517, 1.40128516, 0.39534547, -1.04932973, 1.0964888, 1.11627192, -0.62689267, 1.77919126, -0.28847014, -0.17561945, 1.57396384, 0.5078578, 0.19976255, 0.63342414, -0.05064392, 1.20182586, 1.04520325, -1.01734652, -0.65978637, 2.12840764, -0.70472982, -0.8627322, 2.14843023, -0.52808025, -0.04165518, 0.00170765, -0.04917687, -0.78619618, 1.07665296, 1.55356356, 0.39956045, 0.64197718, 0.37073582, -0.40932992, 0.10762527, 0.30083255, -0.38357748, 0.97880522, 0.191233, 0.69406014, 0.34317093, 0.48775169, -0.15851718, 0.88529696, -1.07019652, -0.59406243, 0.84397947, 2.26855213, -1.12898408, 1.74184626, -0.08655334, -0.08773823, 1.67682824, -0.48734171, 0.20893332, 0.8813748, 1.07376517, -0.10396403, 1.33957681, 0.85524251, -0.10350635, 0.40230452, -0.1005948, -0.61882381, 1.21374068]]},
 "free_energy": -461.18879877,
 "mtime": 23.63682698792006,
 "numbers": {"__ndarray__": [[94], "int64", [78, 78, 78, 78, 78, 78, 78, 78, 78, 78, 78, 78, 78, 78, 78, 78, 78, 78, 78, 78, 78, 78, 78, 78, 78, 78, 78, 78, 78, 78, 78, 16, 16, 16, 16, 16, 16, 16, 16, 16, 16, 16, 16, 16, 16, 16, 16, 16, 16, 16, 16, 16, 16, 16, 16, 16, 16, 16, 16, 16, 16, 16, 52, 52, 52, 52, 52, 52, 52, 52, 52, 52, 52, 52, 52, 52, 52, 52, 52, 52, 52, 52, 52, 52, 52, 52, 52, 52, 52, 52, 52, 52, 52, 52]]},
 "pbc": {"__ndarray__": [[3], "bool", [true, true, true]]},
 "positions": {"__ndarray__": [[94, 3], "float64", [13.097562584042947, 3.1877198192690765, 6.954972089805493, -3.724311750572698, 6.452190514749757, 7.043300760820275, -5.5526612953331185, 9.747034098846852, 6.906946440951552, -0.0204813502009953, 0.0383327634142272, 6.9479294652778645, 1.9049188697498443, 3.237467700078172, 7.012772472237536, 0.03985692281653545, 6.38719364846699, 7.070657557389726, -1.8695530389801323, 9.769352052448333, 7.04356399386391, 3.7367658589870643, 0.0270233391690916, 6.942809017233145, 5.6318125883225445, 3.206341902398529, 7.042510863322344, 3.695730277064954, 6.519663580488958, 7.088000389747597, 1.8358416973535536, 9.70083822901776, 6.992473971190776, 7.504086161247694, 0.0348454538025969, 6.9714292133918265, 9.399196742327447, 3.166028035227337, 6.998411889750053, 7.592978443687522, 6.525245238279145, 6.923867346644909, 5.64974146241505, 9.79067692114239, 6.968897851771764, 3.688365743010521, 12.927221143239688, 6.980466219999865, -3.718261517399983, 12.93137797738272, 11.754792964127502, 1.848450304727576, 3.182317862275587, 11.841865178398967, -0.047917956075526874, 6.452635801565149, 11.771461348596633, -1.823549196301771, 9.75392337510139, 11.766196886090965, 7.48674990061119, 0.0633274055912877, 11.803551380775856, 5.635887627516814, 3.2676267403141495, 11.760533507495808, 1.9275398900364713, 9.675380307306327, 11.82287570135744, 3.723132403221459, 12.931773233633114, 11.842881611040703, 9.337591582093404, 3.254944118554173, 11.756210098161961, 7.532186958272297, 6.430345336027688, 11.770268369301668, 5.734049933896919, 9.727189306734576, 11.769923805777331, 7.410289507962081, 12.915816385747021, 11.78975654104681, 13.088752496116864, 3.197766434344645, 11.844173377114664, -3.686382528338693, 6.44324134953358, 11.73298588184725, -5.5969090391062055, 9.707635814760058, 11.754940945928972, 1.8534190884536195, 1.1442617974838478, 5.813589248530859, 0.10414064001962463, 4.337990039790361, 5.889418416497028, -1.8494512692114249, 7.608370889806025, 5.82867069679119, -3.707737641550248, 10.772815122363932, 5.808677680964624, 5.603009902359835, 1.181735810219143, 5.696093086732386, 3.6931353035755516, 4.327301286805518, 5.740274382620509, 1.863863806029366, 7.617749336416177, 5.797588567471581, 0.04905698322343476, 10.81723005146653, 5.805593073708768, 9.375919049957172, 1.0776190794420222, 5.766079949045857, 7.508490629755881, 4.362445006441717, 5.7633343510376065, 5.512852180854958, 7.59810005284702, 5.8676014158654715, 3.692331081912452, 10.950031955911136, 5.746850447902749, 13.103268367238979, 1.1048153155668285, 5.815777831929822, 11.21915996445307, 4.259601465428117, 5.846065302942873, 9.317859992205635, 7.5655915763662245, 5.760197374886862, 7.579989556010725, 10.874050417652914, 5.779949176409691, 1.904347419290359, 1.0454101207356983, 10.6666639330467, 0.013929055639588987, 4.311652823381145, 10.671864323002938, -1.858674586951985, 7.518761290534667, 10.653675852012803, -3.782190002235261, 10.819701949638283, 10.743531949128554, 5.6194232733105265, 1.042111739147509, 10.693748966790395, 1.8976422627345282, 7.562450354174016, 10.562941187338454, 0.020644451306237457, 10.725292691145123, 10.644679510645116, 9.328714939761754, 0.9831267140183845, 10.659336255102566, 7.483105878047397, 4.33946364188921, 10.677572532545993, 5.625449886657048, 7.469327146291304, 10.709031955949241, 3.7383594627544916, 10.742498776308926, 10.659237865057621, 13.13879086366149, 1.0659001064705798, 10.645435685748607, 11.152792083180028, 4.38930703112256, 10.709169027564279, 9.373233086186815, 7.5574819906813095, 10.680447465855258, 7.502957081944301, 10.857360260639824, 10.617314977761646, 0.021333406586588086, 2.1130795460920293, 8.385375886474852, -1.8979607481245082, 5.3448044876412375, 8.430132843472718, -3.7812762625456537, 8.646315167023138, 8.33304626825562, -5.583098958748909, 11.886037834922536, 8.40160191247578, 3.7502022132658803, 2.143640249593229, 8.342425656350706, 1.8235423241661501, 5.450362715719863, 8.338533496931598, -0.05949690859053202, 8.66149775865687, 8.431306184432097, -1.9099606308873187, 11.845537648360576, 8.396316026331293, 7.546512125095196, 2.2008140862917456, 8.339230558661313, 5.5768347321628315, 5.338812737974097, 8.385426073332455, 3.747860155491502, 8.683828866678056, 8.34100634027896, 1.8063860557646194, 11.928609326407512, 8.362522814865976, 11.19103825116116, 2.152358320096325, 8.336769418968492, 9.361145837732238, 5.378938252291114, 8.304978524264627, 7.460087847735906, 8.63703581500196, 8.35314183983468, 5.606025601729352, 11.832276260636755, 8.357743161372095, 0.051355610092575804, 2.1542700969018904, 13.192100131672168, -1.821320618548976, 5.439938626973653, 13.15495352563063, -3.633232737366476, 8.621498871163574, 13.32588936752639, -5.616111051191583, 11.95534355206115, 13.203390190962649, 3.633124052765902, 2.134806468058833, 13.229870800377816, 1.8993228100757746, 5.460457873168676, 13.235129510239727, -0.015057438818355124, 8.642366206876952, 13.20818392851538, -1.8604942382463197, 11.820182702410804, 13.316257259840052, 7.434707545698087, 2.2342430929235957, 13.279181470826833, 5.702259147584662, 5.433392890315681, 13.207456714997699, 3.655399460608931, 8.683378702269998, 13.207635245321189, 1.84307091881835, 11.86551917045961, 13.201809007397605, 11.231968103598541, 2.134240976642176, 13.269547577837258, 9.281555152259696, 5.385064765274874, 13.221732198030985, 7.432767551298648, 8.612960804718684, 13.281230998940497, 5.5855885922026465, 11.887909714369455, 13.261528987541219]]},
 "stress": {"__ndarray__": [[6], "float64", [-0.026525652920075363, -0.02529655083205668, -0.017642477391716038, 0.00048321944032201925, -0.0025402516845913024, 0.0017302231314646332]]},
 "unique_id": "8c548eeb0f5e1056cb46cbc0daba5ab8",
 "user": "lpan"},
"6": {
 "calculator": "vasp",
 "calculator_parameters": {"kpoints_generation": {"divisions": [5, 5, 1], "usershift": [0.0, 0.0, 0.0], "genvec1": [0.2, -0.0, 0.0], "genvec2": [0.0, 0.2, 0.0], "genvec3": [0.0, 0.0, 1.0], "shift": [0.0, 0.0, 0.0]}, "system": "PtSTe", "lcompat": false, "prec": "normal", "enmax": 520.0, "enaug": 368.792, "ediff": 1e-06, "ialgo": 68, "iwavpr": 10, "nbands": 448, "nelect": 694.0, "turbo": 0, "irestart": 0, "nreboot": 0, "nmin": 0, "eref": 0.0, "ismear": 0, "sigma": 0.05, "kspacing": 0.5, "kgamma": true, "lreal": true, "ropt": [-0.0005, -0.0005, -0.0005], "lmaxpaw": -100, "lmaxmix": 2, "nlspline": false, "istart": 0, "icharg": 2, "iniwav": 1, "ispin": 1, "lnoncollinear": false, "magmom": [1.0, 1.0, 1.0, 1.0, 1.0, 1.0, 1.0, 1.0, 1.0, 1.0, 1.0, 1.0, 1.0, 1.0, 1.0, 1.0, 1.0, 1.0, 1.0, 1.0, 1.0, 1.0, 1.0, 1.0, 1.0, 1.0, 1.0, 1.0, 1.0, 1.0, 1.0, 1.0, 1.0, 1.0, 1.0, 1.0, 1.0, 1.0, 1.0, 1.0, 1.0, 1.0, 1.0, 1.0, 1.0, 1.0, 1.0, 1.0, 1.0, 1.0, 1.0, 1.0, 1.0, 1.0, 1.0, 1.0, 1.0, 1.0, 1.0, 1.0, 1.0, 1.0, 1.0, 1.0, 1.0, 1.0, 1.0, 1.0, 1.0, 1.0, 1.0, 1.0, 1.0, 1.0, 1.0, 1.0, 1.0, 1.0, 1.0, 1.0, 1.0, 1.0, 1.0, 1.0, 1.0, 1.0, 1.0, 1.0, 1.0, 1.0, 1.0, 1.0, 1.0, 1.0, 1.0], "nupdown": -1.0, "lsorbit": false, "saxis": [0.0, 0.0, 1.0], "lspiral": false, "qspiral": [0.0, 0.0, 0.0], "lzeroz": false, "lasph": false, "lmetagga": false, "nelm": 1, "nelmdl": -5, "nelmin": 2, "enini": 520.0, "ldiag": true, "lsubrot": false, "weimin": 0.0, "ebreak": 0.0, "deper": 0.3, "nrmm": 4, "time": 0.4, "amix": 0.4, "bmix": 1.0, "amin": 0.1, "amix_mag": 1.6, "bmix_mag": 1.0, "imix": 4, "mixfirst": false, "maxmix": -45, "wc": 100.0, "inimix": 1, "mixpre": 1, "mremove": 5, "ldipol": false, "lmono": false, "idipol": 0, "epsilon": 1.0, "dipol": [-100.0, -100.0, -100.0], "efield": 0.0, "ngx": 84, "ngy": 84, "ngz": 112, "ngxf": 168, "ngyf": 168, "ngzf": 224, "addgrid": false, "nsw": 0, "ibrion": -1, "mdalgo": 0, "isif": 4, "pstress": 0.0, "ediffg": 1e-05, "nfree": 1, "potim": 0.25, "smass": -3.0, "scalee": 1.0, "tebeg": 0.0001, "teend": 0.0001, "nblock": 1, "kblock": 1, "npaco": 256, "apaco": 16.0, "isym": 0, "symprec": 1e-05, "lorbit": 0, "rwigs": [-1.0, -1.0, -1.0], "nedos": 301, "emin": 10.0, "emax": -10.0, "efermi": 0.0, "nwrite": 2, "lwave": false, "ldownsample": false, "lcharg": true, "lpard": false, "lvtot": false, "lvhar": false, "lelf": false, "loptics": false, "stm": [0.0, 0.0, 0.0, 0.0, 0.0, 0.0, 0.0], "npar": 56, "nsim": 4, "nblk": -1, "lplane": true, "lscalapack": true, "lscaaware": false, "lscalu": false, "lasync": false, "lorbitalreal": false, "idiot": 3, "ispecial": 0, "lmusic": false, "pomass": [195.08, 32.066, 127.6], "darwinr": [0.0, 0.0, 0.0], "darwinv": [1.0, 1.0, 1.0], "lcorr": true, "gga_compat": true, "lberry": false, "icorelevel": 0, "ldau": false, "i_constrained_m": 0, "gga": "--", "voskown": 0, "lhfcalc": false, "precfock": "", "lsymgrad": false, "lhfone": false, "lrhfcalc": false, "lthomas": false, "lmodelhf": false, "encut4o": -1.0, "exxoep": 0, "fourorbit": 0, "aexx": 0.0, "hfalpha": 0.0, "mcalpha": 0.0, "aldax": 1.0, "aggax": 1.0, "aldac": 1.0, "aggac": 1.0, "nkredx": 1, "nkredy": 1, "nkredz": 1, "shiftred": false, "oddonly": false, "evenonly": false, "lmaxfock": 0, "nmaxfockae": 0, "lfockaedft": false, "hfscreen": 0.0, "hfscreenc": 0.0, "nbandsgwlow": 0, "luse_vdw": false, "zab_vdw": -0.8491, "param1": 0.1234, "param2": 1.0, "param3": 0.0, "model_gw": 0, "model_eps0": 24.260063, "model_alpha": 1.0, "lepsilon": false, "lrpa": false, "lnabla": false, "lvel": false, "kinter": 0, "cshift": -0.1, "omegamax": -30.0, "deg_threshold": 0.002, "rtime": -0.1, "wplasmai": 0.0, "dfield": [0.0, 0.0, 0.0], "wplasma": [0.0, 0.0, 0.0, 0.0, 0.0, 0.0, 0.0, 0.0, 0.0], "nucind": false, "magpos": [0.0, 0.0, 0.0], "lnicsall": true, "orbitalmag": false, "lmagbloch": false, "lchimag": false, "lgauge": true, "magatom": 0, "magdipol": [0.0, 0.0, 0.0], "avecconst": [0.0, 0.0, 0.0], "ladder": false, "lrpaforce": false, "lfxc": false, "lhartree": true, "ibse": 0, "kpoint": [-1, 0, 0, 0], "ltcte": false, "ltete": false, "ltriplet": false, "lfxceps": false, "lfxheg": false, "naturalo": 2, "l2order": false, "lmp2lt": false, "lusew": false, "encutgw": -2.0, "encutgwsoft": -2.0, "encutlf": -1.0, "lmaxmp2": -1, "scissor": 0.0, "nomega": 0, "nomegar": 0, "nbandsgw": -1, "nbandso": -1, "nbandsv": -1, "nelmhf": 1, "dim": 3, "antires": 0, "omegamin": -30.0, "omegatl": -200.0, "omegagrid": 140, "selfenergy": false, "lspectral": false, "lspectralgw": false, "lsingles": false, "lfermigw": false, "oddonlygw": false, "evenonlygw": false, "nkredlfx": 1, "nkredlfy": 1, "nkredlfz": 1, "maxmem": 2800, "telescope": 0, "taupar": 1, "omegapar": -1, "lambda": 1.0, "ofield_kappa": 0.0, "ofield_k": [0.0, 0.0, 0.0], "ofield_q6_near": 0.0, "ofield_q6_far": 0.0, "ofield_a": 0.0},
 "cell": {"array": {"__ndarray__": [[3, 3], "float64", [14.95313196, 0.0, 0.0, -7.4765746, 12.94978717, 0.0, 8.981e-05, -5.185e-05, 19.83670261]]}, "__ase_objtype__": "cell"},
 "ctime": 23.63682698862962,
 "energy": -465.88238359999997,
 "forces": {"__ndarray__": [[95, 3], "float64", [0.45926862, 1.48971716, 0.94655487, 0.87519363, 0.53648891, 2.39974759, 1.53272443, 0.7623429, 1.41919176, -1.1607007, 1.84289594, 1.2827293, -1.59473049, 1.01475769, -0.0094437, -0.08528067, 0.22128473, 0.83391057, 0.35671474, -0.90690693, 0.14052283, 0.84208209, 0.47537009, -2.59672678, 1.28176578, 0.41545785, -0.53179798, -2.21974593, 0.02911184, 0.27298453, -0.11581639, -0.0716413, 0.36617866, 0.46753008, -2.09227506, -0.8808739, 0.47218992, 2.38345483, 0.43991027, 2.20246063, 0.34126038, -1.01633685, 1.70701906, 0.18837677, 1.12392394, 0.60609978, -0.6268995, 0.40452277, -0.15072539, -0.13638097, 0.38869332, -0.43337265, 1.90136151, -0.17274712, -1.12585161, -0.41845082, -1.58538245, 0.36265079, -1.61230278, -2.03186224, -2.13922353, -1.05639614, 0.67531285, -0.11615535, -1.42535432, -0.9119046, 0.37576434, 1.45835117, -1.43187368, 0.55247095, -0.55568291, -2.49913446, 1.6039005, 0.79265527, -0.40916167, -0.03326154, 0.66285218, 0.63893486, -0.49527459, -1.59865172, -0.26240937, -1.0685923, 0.9573667, -2.00893543, -0.82691001, -1.30857527, 0.42987009, 0.33675876, -0.68402312, -0.14384372, 0.24314975, -0.03092274, 0.5217617, 0.50716388, -0.3942344, -0.5385122, 0.181166, -0.30178045, -0.98408929, 0.66847669, -0.5159968, -1.08590442, -1.0030651, 0.43392012, -0.73366376, -0.80253752, 0.04534236, -0.42045117, -0.622539, -0.58112404, -0.74214882, 0.34816923, -0.10123743, -0.44619548, -0.0849324, -0.24730843, -0.48729836, -0.74161367, -1.37497541, -1.53684383, -0.08210291, -0.00612855, -0.65125156, 0.42185828, 0.68300369, -1.55690812, -0.73908519, 0.32663962, -1.83875066, 0.05193871, -1.0436807, -1.49988647, -0.48496676, -0.30070638, -1.29789558, -1.26242707, -0.09554661, -1.40771724, -0.58437687, -0.47124652, -1.1824507, -0.39336546, -0.49745862, -1.09506933, 0.94890153, 0.0645054, -0.4090149, -0.08373996, -0.33639204, -0.65502867, 0.31610064, -0.30606512, -0.0356075, 0.30864087, 0.28006238, -0.71913242, -0.19195932, 0.21064519, -0.53646738, -0.01717629, -0.03001693, 0.45187736, 0.14287742, 0.21660637, -0.15793021, 0.36170406, 0.48453191, -0.65888596, 0.36554767, -0.29789338, -1.32408393, -0.52999149, 0.79110477, -0.76499725, 0.080812, -0.4678338, 0.11520512, 0.31501094, -0.09272686, 0.29498274, -0.08949121, 0.18914287, -0.47561174, 0.66586204, -0.45709912, -0.96048604, 0.26058422, 0.20500514, -1.11143462, 0.948915, -1.09235645, -0.00994088, -0.48426975, -0.06718142, -0.08603852, -0.55316802, -0.26885082, -0.14707189, -1.30429495, -1.9149897, 1.30864897, 0.30264296, 0.26798071, 1.83611944, 0.59534974, -0.01573454, -0.10784042, -0.25519695, 0.23224746, -0.32874305, 0.71526456, 0.82804927, 1.61716422, -0.93857401, 0.9460553, 2.10705391, -1.23072926, -1.40381148, 2.39615613, -0.46358783, -0.31336435, 1.39199665, -0.16693485, -0.06096391, 0.65437829, 0.6866038, 0.68118951, 1.91607314, 0.15933218, -0.61601192, -0.41193018, -0.17142, 0.88822708, 0.38414177, 0.50996424, -0.20347694, -0.61716918, -0.3947465, 0.65758397, 1.27479744, 0.65736964, 0.3211136, 0.22987857, -0.97077327, 0.52156033, 0.85859885, 1.61452015, -0.42013863, 1.77087658, 0.02217035, -0.24530454, 0.96913158, 0.81663317, -0.82081132, 0.70584907, -0.33192087, 0.62813569, 1.80274704, 0.4496559, 1.9243197, 1.02847425, -0.69017559, -0.21490832, 1.03532966, -0.53841473, 0.71798218, 1.52027601, 0.6292353, -0.23603596, 0.79303164, -0.49565099, -1.3820958, 1.47806684, 0.30929828, 1.61083167, 0.8425694, -0.20695346, 0.14510466, 0.78588632, -0.00822281, -0.01868628, 0.2617716, -0.1554681, -0.03535936, 1.39905321]]},
 "free_energy": -465.88846906,
 "mtime": 23.63682698862962,
 "numbers": {"__ndarray__": [[95], "int64", [78, 78, 78, 78, 78, 78, 78, 78, 78, 78, 78, 78, 78, 78, 78, 78, 78, 78, 78, 78, 78, 78, 78, 78, 78, 78, 78, 78, 78, 78, 78, 16, 16, 16, 16, 16, 16, 16, 16, 16, 16, 16, 16, 16, 16, 16, 16, 16, 16, 16, 16, 16, 16, 16, 16, 16, 16, 16, 16, 16, 16, 16, 16, 52, 52, 52, 52, 52, 52, 52, 52, 52, 52, 52, 52, 52, 52, 52, 52, 52, 52, 52, 52, 52, 52, 52, 52, 52, 52, 52, 52, 52, 52, 52, 52]]},
 "pbc": {"__ndarray__": [[3], "bool", [true, true, true]]},
 "positions": {"__ndarray__": [[95, 3], "float64", [13.049833419801924, 3.168685949198792, 6.910743780932186, 11.183488953415036, 6.42692968488067, 6.8218033460089105, 9.293354641356558, 9.646636342676464, 6.906452705423589, -7.408736257917028, 12.864128407624136, 6.911046885748065, 1.9483798753401118, 3.1969234706365612, 6.963147786786204, 0.004704885205696328, 6.449524095894839, 6.91673724225877, -1.8414270320521953, 9.734040377378593, 6.969696080684792, -3.710315707543789, 12.911208337436983, 7.032103338930982, 5.554775216984761, 3.2228428785128496, 7.004900871907837, 3.8196730620746515, 6.466970564203093, 6.967412281113302, 1.855885732598958, 9.702628430009435, 6.934356003149945, 7.480506661434925, 0.10129263128087419, 6.96892760682568, 9.30402685915747, 3.212364040481924, 6.856176185924492, 7.41336257970726, 6.45087820134629, 6.986860382719172, 5.5514817920588415, 9.700991793619163, 6.9009912644610045, 3.726363858664853, 12.942968703270461, 6.8923436523252, -3.693649715477894, 12.940266884337095, 11.787677456246254, 1.9279825286432117, 3.135230581331171, 11.758779942985084, 0.05344770735709308, 6.456161321180894, 11.843936725252528, -1.8537851326403385, 9.772212413351445, 11.894232089619106, 7.599665113143792, 0.0616497607268628, 11.70444086679146, 5.5876179355495905, 3.3173309886271483, 11.815163588116723, 1.844161225930619, 9.602848491079039, 11.795632370726919, 11.22629633113142, 0.009174840641662301, 11.872777108810181, 9.256305161999563, 3.1675881676308957, 11.776723629065012, 7.499971454106695, 6.450671071368068, 11.717513848912528, 5.60424187774736, 9.755639844310926, 11.775791899143421, 7.477323728232167, 12.903183310569583, 11.804983789071324, -1.8793142613392777, 3.311566995355042, 11.782072397556774, 11.174437391178067, 6.514076357018213, 11.75951370261463, 9.338079091383673, 9.714245900573982, 11.756298768222626, 1.8636993292469743, 1.100275725574355, 5.782341284377431, 0.013556522850097017, 4.318027684416582, 5.839666974516018, -1.9218490858667487, 7.629697100627368, 5.835052759121906, -3.6168451190595086, 10.74284678844559, 5.784364628043651, 5.680678586783561, 1.0791327729904279, 5.7687862703829405, 3.831114480405702, 4.373551146711421, 5.807406941795427, 1.818593611068911, 7.5569684324742505, 5.764066523730942, 0.019264920965762006, 10.861905441968904, 5.7867539588730255, 9.451187197071128, 1.2041340990339584, 5.765365034283793, 7.417107377147255, 4.337017434460831, 5.769984803954635, 5.584113111151824, 7.485229241591298, 5.847818470719545, 3.7770901581377068, 10.75433704077523, 5.8698036865892345, 13.10911328497574, 1.1101276398923363, 5.84135904524865, 11.276625381715982, 4.3218618985833155, 5.774368715231446, 9.408069556588254, 7.544782219786081, 5.842099350990056, 7.539281582830943, 10.788015008897839, 5.8299700008121444, 1.9456227281211986, 1.0646299116421631, 10.675928268266649, -0.09631139052522923, 4.331301341439973, 10.64700377708993, -1.8379038211591916, 7.631478026014312, 10.712790415992758, -3.763735832594086, 10.82558672715477, 10.592709333477178, 5.6167301565020145, 1.0705434509475542, 10.668661488999527, 3.7354138472006357, 4.226340693995611, 10.609884545697993, 1.829178727782787, 7.526518778966227, 10.486711317979564, -0.003702254480192285, 10.743994603349428, 10.610794851980765, 9.377373482094162, 1.03900338143764, 10.602427334085816, 7.419515748414252, 4.328165556669625, 10.694177637933796, 5.639046897152668, 7.45679505039715, 10.685832535512796, 3.716389565536443, 10.849688099451114, 10.590642349065215, 13.037837264854009, 1.11865661011936, 10.555070975577937, 11.169921852316815, 4.3020025869553065, 10.643373263778248, 9.302530866175353, 7.631653551116282, 10.64201960719214, 7.441548461485245, 10.757974650872272, 10.669793172883429, -0.06367965443614347, 2.222250106400591, 8.397033321497672, -1.8569876305720951, 5.384043253852703, 8.3788293778795, -3.69147606291174, 8.626596756400199, 8.393567452817651, -5.525955167026449, 11.956565399603367, 8.33472723043479, 3.73265006598664, 2.120084084404434, 8.336432591758173, 1.8572729766886815, 5.386285653564667, 8.422800007985904, 0.037943801755491884, 8.580253690464263, 8.462654323933707, -1.850184126528317, 11.820400904636726, 8.313047896519349, 7.5294904869804515, 2.165384540941655, 8.275775327416236, 5.661193004568832, 5.444693075766257, 8.324812251369234, 3.750377092349141, 8.643600698789385, 8.307737611230651, 1.8718257445663629, 11.870268054955533, 8.320551526015633, 11.11280751857846, 2.1124147937226203, 8.20242773094658, 9.345337458361977, 5.431050465390738, 8.42756815619227, 7.441863272720825, 8.57564762969263, 8.394354573177216, 5.588455246956345, 11.885225488957252, 8.45337015201115, 0.02918121843950685, 2.1274604756336637, 13.167571453793824, -1.978866574983089, 5.398747992794449, 13.334436605946987, -3.6415847489059057, 8.568782085996508, 13.281919729255115, -5.707038981398577, 11.875061048302856, 13.168844970101386, 3.775445967322638, 2.1684848236975878, 13.239954193048531, 1.8881178001453505, 5.442265518492326, 13.275363897409537, 0.057026681940849755, 8.54040229464624, 13.211056878154386, -1.8444636391416733, 11.80070591673033, 13.284611569799294, 7.482536702072985, 2.1725279310554537, 13.268721180806528, 5.60498258114924, 5.449607061214282, 13.157386100471694, 3.693781812579052, 8.634463199402413, 13.262073306660836, 1.8894176339353768, 11.93009122712167, 13.196106748865335, 11.158205243202204, 2.060945012301143, 13.284644498725624, 9.336051862398783, 5.345514305529671, 13.220491809016782, 7.464626848373396, 8.610150785661988, 13.248803941183931, 5.618305985292186, 11.841025580360823, 13.241463171016074]]},
 "stress": {"__ndarray__": [[6], "float64", [-0.02488237178875704, -0.026768570957292553, -0.016599546120402358, -0.0015831960266237334, -0.0006295723498301593, 0.00040601004380852343]]},
 "unique_id": "45ebfd8f6dbce841bb4ed7068e438962",
 "user": "lpan"},
"7": {
 "calculator": "vasp",
 "calculator_parameters": {"kpoints_generation": {"divisions": [5, 5, 1], "usershift": [0.0, 0.0, 0.0], "genvec1": [0.2, -0.0, 0.0], "genvec2": [0.0, 0.2, 0.0], "genvec3": [0.0, 0.0, 1.0], "shift": [0.0, 0.0, 0.0]}, "system": "PtSTe", "lcompat": false, "prec": "normal", "enmax": 520.0, "enaug": 368.792, "ediff": 1e-06, "ialgo": 68, "iwavpr": 10, "nbands": 448, "nelect": 698.0, "turbo": 0, "irestart": 0, "nreboot": 0, "nmin": 0, "eref": 0.0, "ismear": 0, "sigma": 0.05, "kspacing": 0.5, "kgamma": true, "lreal": true, "ropt": [-0.0005, -0.0005, -0.0005], "lmaxpaw": -100, "lmaxmix": 2, "nlspline": false, "istart": 0, "icharg": 2, "iniwav": 1, "ispin": 1, "lnoncollinear": false, "magmom": [1.0, 1.0, 1.0, 1.0, 1.0, 1.0, 1.0, 1.0, 1.0, 1.0, 1.0, 1.0, 1.0, 1.0, 1.0, 1.0, 1.0, 1.0, 1.0, 1.0, 1.0, 1.0, 1.0, 1.0, 1.0, 1.0, 1.0, 1.0, 1.0, 1.0, 1.0, 1.0, 1.0, 1.0, 1.0, 1.0, 1.0, 1.0, 1.0, 1.0, 1.0, 1.0, 1.0, 1.0, 1.0, 1.0, 1.0, 1.0, 1.0, 1.0, 1.0, 1.0, 1.0, 1.0, 1.0, 1.0, 1.0, 1.0, 1.0, 1.0, 1.0, 1.0, 1.0, 1.0, 1.0, 1.0, 1.0, 1.0, 1.0, 1.0, 1.0, 1.0, 1.0, 1.0, 1.0, 1.0, 1.0, 1.0, 1.0, 1.0, 1.0, 1.0, 1.0, 1.0, 1.0, 1.0, 1.0, 1.0, 1.0, 1.0, 1.0, 1.0, 1.0, 1.0, 1.0], "nupdown": -1.0, "lsorbit": false, "saxis": [0.0, 0.0, 1.0], "lspiral": false, "qspiral": [0.0, 0.0, 0.0], "lzeroz": false, "lasph": false, "lmetagga": false, "nelm": 1, "nelmdl": -5, "nelmin": 2, "enini": 520.0, "ldiag": true, "lsubrot": false, "weimin": 0.0, "ebreak": 0.0, "deper": 0.3, "nrmm": 4, "time": 0.4, "amix": 0.4, "bmix": 1.0, "amin": 0.1, "amix_mag": 1.6, "bmix_mag": 1.0, "imix": 4, "mixfirst": false, "maxmix": -45, "wc": 100.0, "inimix": 1, "mixpre": 1, "mremove": 5, "ldipol": false, "lmono": false, "idipol": 0, "epsilon": 1.0, "dipol": [-100.0, -100.0, -100.0], "efield": 0.0, "ngx": 84, "ngy": 84, "ngz": 112, "ngxf": 168, "ngyf": 168, "ngzf": 224, "addgrid": false, "nsw": 0, "ibrion": -1, "mdalgo": 0, "isif": 4, "pstress": 0.0, "ediffg": 1e-05, "nfree": 1, "potim": 0.25, "smass": -3.0, "scalee": 1.0, "tebeg": 0.0001, "teend": 0.0001, "nblock": 1, "kblock": 1, "npaco": 256, "apaco": 16.0, "isym": 0, "symprec": 1e-05, "lorbit": 0, "rwigs": [-1.0, -1.0, -1.0], "nedos": 301, "emin": 10.0, "emax": -10.0, "efermi": 0.0, "nwrite": 2, "lwave": false, "ldownsample": false, "lcharg": true, "lpard": false, "lvtot": false, "lvhar": false, "lelf": false, "loptics": false, "stm": [0.0, 0.0, 0.0, 0.0, 0.0, 0.0, 0.0], "npar": 56, "nsim": 4, "nblk": -1, "lplane": true, "lscalapack": true, "lscaaware": false, "lscalu": false, "lasync": false, "lorbitalreal": false, "idiot": 3, "ispecial": 0, "lmusic": false, "pomass": [195.08, 32.066, 127.6], "darwinr": [0.0, 0.0, 0.0], "darwinv": [1.0, 1.0, 1.0], "lcorr": true, "gga_compat": true, "lberry": false, "icorelevel": 0, "ldau": false, "i_constrained_m": 0, "gga": "--", "voskown": 0, "lhfcalc": false, "precfock": "", "lsymgrad": false, "lhfone": false, "lrhfcalc": false, "lthomas": false, "lmodelhf": false, "encut4o": -1.0, "exxoep": 0, "fourorbit": 0, "aexx": 0.0, "hfalpha": 0.0, "mcalpha": 0.0, "aldax": 1.0, "aggax": 1.0, "aldac": 1.0, "aggac": 1.0, "nkredx": 1, "nkredy": 1, "nkredz": 1, "shiftred": false, "oddonly": false, "evenonly": false, "lmaxfock": 0, "nmaxfockae": 0, "lfockaedft": false, "hfscreen": 0.0, "hfscreenc": 0.0, "nbandsgwlow": 0, "luse_vdw": false, "zab_vdw": -0.8491, "param1": 0.1234, "param2": 1.0, "param3": 0.0, "model_gw": 0, "model_eps0": 24.260063, "model_alpha": 1.0, "lepsilon": false, "lrpa": false, "lnabla": false, "lvel": false, "kinter": 0, "cshift": -0.1, "omegamax": -30.0, "deg_threshold": 0.002, "rtime": -0.1, "wplasmai": 0.0, "dfield": [0.0, 0.0, 0.0], "wplasma": [0.0, 0.0, 0.0, 0.0, 0.0, 0.0, 0.0, 0.0, 0.0], "nucind": false, "magpos": [0.0, 0.0, 0.0], "lnicsall": true, "orbitalmag": false, "lmagbloch": false, "lchimag": false, "lgauge": true, "magatom": 0, "magdipol": [0.0, 0.0, 0.0], "avecconst": [0.0, 0.0, 0.0], "ladder": false, "lrpaforce": false, "lfxc": false, "lhartree": true, "ibse": 0, "kpoint": [-1, 0, 0, 0], "ltcte": false, "ltete": false, "ltriplet": false, "lfxceps": false, "lfxheg": false, "naturalo": 2, "l2order": false, "lmp2lt": false, "lusew": false, "encutgw": -2.0, "encutgwsoft": -2.0, "encutlf": -1.0, "lmaxmp2": -1, "scissor": 0.0, "nomega": 0, "nomegar": 0, "nbandsgw": -1, "nbandso": -1, "nbandsv": -1, "nelmhf": 1, "dim": 3, "antires": 0, "omegamin": -30.0, "omegatl": -200.0, "omegagrid": 140, "selfenergy": false, "lspectral": false, "lspectralgw": false, "lsingles": false, "lfermigw": false, "oddonlygw": false, "evenonlygw": false, "nkredlfx": 1, "nkredlfy": 1, "nkredlfz": 1, "maxmem": 2800, "telescope": 0, "taupar": 1, "omegapar": -1, "lambda": 1.0, "ofield_kappa": 0.0, "ofield_k": [0.0, 0.0, 0.0], "ofield_q6_near": 0.0, "ofield_q6_far": 0.0, "ofield_a": 0.0},
 "cell": {"array": {"__ndarray__": [[3, 3], "float64", [14.95313196, 0.0, 0.0, -7.4765746, 12.94978717, 0.0, 8.981e-05, -5.185e-05, 19.83670261]]}, "__ase_objtype__": "cell"},
 "ctime": 23.636826989374303,
 "energy": -468.88393256,
 "forces": {"__ndarray__": [[95, 3], "float64", [-0.93517701, 0.5018431, -0.36551953, 0.74604018, -1.56285571, 0.33445939, -0.32689169, 1.72325684, 0.40684615, 0.4115765, -0.67151436, -2.14492269, -1.24915923, -1.81645304, -0.99280038, -0.44741698, 0.68930164, 0.91835975, 0.3756338, 2.49601547, 0.3977614, -1.11477439, -0.83976831, 1.58067695, -1.51060272, 0.26208884, 0.10110892, -2.52350912, 0.13862637, -0.2475164, -1.12041852, 0.49365262, 0.75618085, -1.42432634, -1.65283969, -2.68063333, -0.6200102, 2.88835801, 1.25538764, 0.12375925, -0.60179175, 1.26903581, -0.35099203, -0.23035675, 0.42701398, 2.43473327, -0.83382991, -0.56570202, 0.34843886, -0.99377232, -2.74640645, 0.89624634, 0.55351035, -1.28106555, 0.20974488, 0.01340027, 0.41011111, 0.50373301, 0.33200321, 0.09635255, -0.45077041, 0.45981426, 0.80124227, -0.34158025, 0.49482757, -0.84175437, 0.31152098, -1.62649046, -2.00472573, -0.43542346, 1.13157107, -0.81321931, -0.14511127, 0.98593159, 0.55012735, -1.1958165, -0.13902063, 0.40930053, 1.12676651, -2.02057183, -0.79348085, 0.12990956, -0.73722424, -0.8405925, -0.62164005, -1.87653873, 0.1872559, -0.76271598, -1.36030996, -0.86323585, 0.29356041, 0.26855701, -0.08402982, 0.98761025, 0.94527375, 0.46365295, -0.33251689, 0.43745787, -0.24669121, 0.04485338, -0.89518871, -1.23068692, -0.02968404, -1.0464548, -1.17417087, 0.21983962, -0.51037253, -1.02652058, 1.45479181, 0.59574528, -0.94144492, 1.11155606, -0.10974161, -1.21068025, 0.78736206, 0.10155081, -1.09723066, 0.22620071, 0.03463644, -0.61132632, -0.67495651, -0.49171548, -0.88193256, 0.13887116, 0.05430908, -0.35108786, 0.48889495, 1.07042084, -1.42321505, 0.47418864, -0.04017288, -0.55990896, -0.34784314, 0.0879061, -0.46083547, 0.65219165, -0.8022133, -1.07828425, 0.63208989, -0.20834439, -1.24341467, 0.09638246, 0.18302676, -1.11587128, 0.92212063, 0.2724375, -0.42261592, 0.53447098, 0.0061373, 0.07740687, 0.96673442, 0.08492136, -1.08106607, -0.57702568, 0.46774578, -0.8861269, -0.29468543, 0.11386121, -0.01205451, 0.37263395, -0.60446035, -0.41097112, 0.31964085, -0.17902683, -0.16923814, 0.22251459, -0.00529739, -1.04368184, 0.52930773, 0.54511718, -0.49585967, -0.88629549, 0.5904714, -0.53977332, 0.41500168, 0.00143917, 0.28901382, -0.2184199, 0.03944977, -0.64787772, 0.4902245, -0.30429551, -1.20961717, -0.59968022, -1.37679137, -1.49486936, -0.16121817, 0.61499315, -0.81617699, -0.0965514, 0.88049111, 1.55965958, -1.28009126, 0.29979343, 0.45128095, -0.7576257, 0.52218888, 1.41705017, 1.35471681, -0.79114746, 1.2822558, 1.27954576, 0.23713431, 0.64492611, 0.66949295, 1.21434932, 1.30143163, 0.99504014, -0.61647482, 0.31760138, -0.98607515, 0.1626314, 0.06165093, 0.51931833, 1.8186925, 1.49684649, 1.35404428, -1.53236409, 1.24522176, 0.38076815, 0.70869364, 0.35618804, 0.30463781, -1.4315432, 1.98391168, 0.29797664, 0.05632583, 0.47904784, -0.20574136, -0.54093594, -0.16521453, -0.56425565, -0.60856201, 0.16181198, -0.73022409, 0.13089358, 1.05963928, -0.6557898, 0.127313, 1.92587747, 0.0266331, 0.85436008, 1.35883317, -0.06267448, 0.31818658, 1.03807512, -1.16992346, -0.03493469, 0.95517219, -0.27558078, 1.51229245, 1.62596147, -0.63030512, -0.04591157, 0.28044435, -0.44380681, -0.20275281, 0.88252066, 1.2194644, -0.10844219, 1.09159066, 0.7018623, -0.71957348, 0.65239097, -0.36926702, -0.3348576, 0.56427784, 0.37945548, 1.79092517, 2.14634611, -0.17735312, -0.42257054, 0.25678839, 0.13667412, -0.56114821, 0.06814299, -0.99820635, -0.259002, 1.23248387, -0.70571155, 1.12718971, 1.74129667, 0.18906895, 0.30651348, 0.9440301]]},
 "free_energy": -468.89732623,
 "mtime": 23.636826989374303,
 "numbers": {"__ndarray__": [[95], "int64", [78, 78, 78, 78, 78, 78, 78, 78, 78, 78, 78, 78, 78, 78, 78, 78, 78, 78, 78, 78, 78, 78, 78, 78, 78, 78, 78, 78, 78, 78, 78, 78, 16, 16, 16, 16, 16, 16, 16, 16, 16, 16, 16, 16, 16, 16, 16, 16, 16, 16, 16, 16, 16, 16, 16, 16, 16, 16, 16, 16, 16, 16, 16, 52, 52, 52, 52, 52, 52, 52, 52, 52, 52, 52, 52, 52, 52, 52, 52, 52, 52, 52, 52, 52, 52, 52, 52, 52, 52, 52, 52, 52, 52, 52, 52]]},
 "pbc": {"__ndarray__": [[3], "bool", [true, true, true]]},
 "positions": {"__ndarray__": [[95, 3], "float64", [-1.8036846101261452, 3.2420868381844423, 6.982732166539005, 11.145745017656543, 6.531210734198881, 6.955443806593559, 9.358534490350491, 9.624900712209772, 6.979023694986065, 14.893556682367679, 0.029270252992011702, 7.043329524039059, 1.9405087480251177, 3.330207606301585, 6.961161339386838, 0.027578170603048156, 6.496988715121946, 6.907819850967471, -1.8915141671612279, 9.614425296649484, 6.908142197384883, 3.7798096578937534, 0.0170008049650684, 6.911026652311404, 5.683463267014542, 3.2200116815789124, 6.94960566664841, 3.7976427134166464, 6.464804525515699, 6.939785308654303, 1.909534976554351, 9.695276868381864, 6.9219035130865185, 7.499625606034911, 0.03793322063222461, 7.063025782794581, 9.36677600656967, 3.0797942862386347, 6.8804809074303686, 7.445646111718068, 6.478799215656128, 6.896117188262701, 5.594954845181536, 9.693300680860247, 6.941032243780367, 11.104781928063597, 0.07786360396557031, 6.974043294061773, 3.7063046997754006, 0.0379018383958609, 11.835903654163582, 1.8330366102218882, 3.2398722230914823, 11.81595626275302, -0.01919489852773384, 6.470618453251324, 11.699257933133518, -1.915169060632533, 9.659887197105471, 11.767529119038251, 0.012777126114720861, 12.90952539412043, 11.734482164325124, 5.6261158787914045, 3.179605704758597, 11.873844918511676, 3.7240425210445594, 6.507549586951104, 11.888186061030604, 1.900933302835983, 9.658369404929013, 11.797033635399286, 3.7671118999992474, 12.905119506720492, 11.677789066632768, 9.414538935996625, 3.2287288199161606, 11.759456969645166, 7.437755645654837, 6.5186017514747245, 11.823659052743507, 5.586299108388997, 9.709762079945301, 11.838865670597308, 0.05276463276189951, 0.09162819103202391, 11.730455313695293, -1.8097123782807034, 3.3036577067934045, 11.761815553585492, 11.199878031579251, 6.480909213858615, 11.766691613454057, 9.297270905626563, 9.70372275910245, 11.762006581031628, 1.8906316415033404, 1.0422500382108242, 5.741221188436083, 0.017566651759065844, 4.418064580360226, 5.820901057112905, -1.9118716717956894, 7.6095180958596975, 5.785092635029438, -3.7780530809754374, 10.801730248527944, 5.833589008836313, 5.524659721729173, 1.0203529228673445, 5.814186531646446, 3.684042709064125, 4.352940758390253, 5.816991639762527, 1.8058542846005115, 7.5594668804096825, 5.7962035688953515, -0.020143224599705325, 10.81666247923997, 5.799110240928794, 9.360971089747487, 1.0712333185522778, 5.7514809293930025, 7.470879301550931, 4.255422489495045, 5.727894296521607, 5.563639560271412, 7.459733377586828, 5.822771261434976, 3.672880901089274, 10.821370974284775, 5.76776646550176, 13.099668179176092, 1.0983969270952798, 5.7989285367328876, 11.144479136598388, 4.414330270127725, 5.862833267659106, 9.247318170441353, 7.56688481245202, 5.832373415700372, 7.4523756808264014, 10.768915342755603, 5.889094879877459, 1.8054346798736072, 1.117386140828345, 10.59148084648454, -0.03542022868944365, 4.328656699618736, 10.512256428499642, -1.9806148596791076, 7.536055997289473, 10.651000277564766, -3.7075010221031, 10.76203145868091, 10.65908789958589, 5.630058904441469, 1.070871008703195, 10.597067258673567, 1.8388317244812993, 7.58267585342242, 10.61108605477508, -0.03181396989927342, 10.787334575709158, 10.605762875629686, 9.34873913400987, 1.066485494142744, 10.673060079436269, 7.385012454087981, 4.250402626266421, 10.685163641900786, 5.644300396944489, 7.483455189453832, 10.67675922773898, 3.6782503665451673, 10.746764548458163, 10.517205090699761, 13.117753819638448, 1.1106295641271509, 10.60113913861832, 11.18758252052334, 4.35663894247293, 10.678391193262707, 9.380597807920559, 7.668881453026564, 10.697970217105803, 7.449545443813966, 10.742274307600645, 10.677944669086957, 0.0698865171854741, 2.1541710225350874, 8.290581243877316, -1.7711209128828762, 5.406482462469741, 8.349598608014482, -3.6776040796859033, 8.592961358986196, 8.347357457353604, -5.670532516284826, 11.904624169864544, 8.293560121508259, 3.6838585749795665, 2.1513699061528855, 8.36974258114791, 1.8353028499198976, 5.374474726078663, 8.352061929744593, -0.04761413859381618, 8.691311544629759, 8.378334055415328, -1.816777006547269, 11.801735330956813, 8.41574905204318, 7.451525821072491, 2.0860512012997443, 8.361466510451994, 5.541822764720036, 5.4629070224049725, 8.347198366998672, 3.703793190179618, 8.570384075736552, 8.388027855246783, 1.861384212522991, 11.921840251307946, 8.29857563339617, 11.225400595862697, 2.2002859545913007, 8.403839492530189, 9.309622385439392, 5.384809708731722, 8.3952892786042, 7.494417000320327, 8.651434130222846, 8.41612951999924, 5.563723824396305, 11.850194854129612, 8.318535125195327, 0.02064004072341032, 2.1568304657213444, 13.166697647043854, -1.8446111875939013, 5.358740913810267, 13.18829446027644, -3.7778961473179264, 8.60899227811957, 13.25629566865865, -5.518867664101761, 11.850329175468728, 13.260586942534271, 3.7270426433478727, 2.104796606901152, 13.189651092367935, 1.9024288140915604, 5.379593856546836, 13.2759207136518, 0.031932360607528035, 8.618506474378945, 13.211486739499946, -1.9761376547014828, 11.833362260352795, 13.20127579683145, 7.518200472424726, 2.164462229807299, 13.290071820559723, 5.6098371904714766, 5.376076686970617, 13.278744468268334, 3.7071335372394905, 8.548160887721718, 13.21599661383833, 1.9255520988394632, 11.920055881350365, 13.26007376703775, 11.268343428318662, 2.2174382987132124, 13.322946791061224, 9.434769697625907, 5.404524161126923, 13.21803364482935, 7.543841762697827, 8.554683271391717, 13.229629387707053, 5.61447706001853, 11.899509056555326, 13.178196586812819]]},
 "stress": {"__ndarray__": [[6], "float64", [-0.02575714703001613, -0.028472545422128286, -0.0179170445613333, -0.0016456833633506983, 0.00223625290338527, -0.0014785250884619577]]},
 "unique_id": "1890c78cf89b038a0ecb6b456f9c455f",
 "user": "lpan"},
"8": {
 "calculator": "vasp",
 "calculator_parameters": {"kpoints_generation": {"divisions": [5, 5, 1], "usershift": [0.0, 0.0, 0.0], "genvec1": [0.2, -0.0, 0.0], "genvec2": [0.0, 0.2, 0.0], "genvec3": [0.0, 0.0, 1.0], "shift": [0.0, 0.0, 0.0]}, "system": "PtSTe", "lcompat": false, "prec": "normal", "enmax": 520.0, "enaug": 368.792, "ediff": 1e-06, "ialgo": 68, "iwavpr": 10, "nbands": 448, "nelect": 698.0, "turbo": 0, "irestart": 0, "nreboot": 0, "nmin": 0, "eref": 0.0, "ismear": 0, "sigma": 0.05, "kspacing": 0.5, "kgamma": true, "lreal": true, "ropt": [-0.0005, -0.0005, -0.0005], "lmaxpaw": -100, "lmaxmix": 2, "nlspline": false, "istart": 0, "icharg": 2, "iniwav": 1, "ispin": 1, "lnoncollinear": false, "magmom": [1.0, 1.0, 1.0, 1.0, 1.0, 1.0, 1.0, 1.0, 1.0, 1.0, 1.0, 1.0, 1.0, 1.0, 1.0, 1.0, 1.0, 1.0, 1.0, 1.0, 1.0, 1.0, 1.0, 1.0, 1.0, 1.0, 1.0, 1.0, 1.0, 1.0, 1.0, 1.0, 1.0, 1.0, 1.0, 1.0, 1.0, 1.0, 1.0, 1.0, 1.0, 1.0, 1.0, 1.0, 1.0, 1.0, 1.0, 1.0, 1.0, 1.0, 1.0, 1.0, 1.0, 1.0, 1.0, 1.0, 1.0, 1.0, 1.0, 1.0, 1.0, 1.0, 1.0, 1.0, 1.0, 1.0, 1.0, 1.0, 1.0, 1.0, 1.0, 1.0, 1.0, 1.0, 1.0, 1.0, 1.0, 1.0, 1.0, 1.0, 1.0, 1.0, 1.0, 1.0, 1.0, 1.0, 1.0, 1.0, 1.0, 1.0, 1.0, 1.0, 1.0, 1.0, 1.0], "nupdown": -1.0, "lsorbit": false, "saxis": [0.0, 0.0, 1.0], "lspiral": false, "qspiral": [0.0, 0.0, 0.0], "lzeroz": false, "lasph": false, "lmetagga": false, "nelm": 1, "nelmdl": -5, "nelmin": 2, "enini": 520.0, "ldiag": true, "lsubrot": false, "weimin": 0.0, "ebreak": 0.0, "deper": 0.3, "nrmm": 4, "time": 0.4, "amix": 0.4, "bmix": 1.0, "amin": 0.1, "amix_mag": 1.6, "bmix_mag": 1.0, "imix": 4, "mixfirst": false, "maxmix": -45, "wc": 100.0, "inimix": 1, "mixpre": 1, "mremove": 5, "ldipol": false, "lmono": false, "idipol": 0, "epsilon": 1.0, "dipol": [-100.0, -100.0, -100.0], "efield": 0.0, "ngx": 84, "ngy": 84, "ngz": 112, "ngxf": 168, "ngyf": 168, "ngzf": 224, "addgrid": false, "nsw": 0, "ibrion": -1, "mdalgo": 0, "isif": 4, "pstress": 0.0, "ediffg": 1e-05, "nfree": 1, "potim": 0.25, "smass": -3.0, "scalee": 1.0, "tebeg": 0.0001, "teend": 0.0001, "nblock": 1, "kblock": 1, "npaco": 256, "apaco": 16.0, "isym": 0, "symprec": 1e-05, "lorbit": 0, "rwigs": [-1.0, -1.0, -1.0], "nedos": 301, "emin": 10.0, "emax": -10.0, "efermi": 0.0, "nwrite": 2, "lwave": false, "ldownsample": false, "lcharg": true, "lpard": false, "lvtot": false, "lvhar": false, "lelf": false, "loptics": false, "stm": [0.0, 0.0, 0.0, 0.0, 0.0, 0.0, 0.0], "npar": 56, "nsim": 4, "nblk": -1, "lplane": true, "lscalapack": true, "lscaaware": false, "lscalu": false, "lasync": false, "lorbitalreal": false, "idiot": 3, "ispecial": 0, "lmusic": false, "pomass": [195.08, 32.066, 127.6], "darwinr": [0.0, 0.0, 0.0], "darwinv": [1.0, 1.0, 1.0], "lcorr": true, "gga_compat": true, "lberry": false, "icorelevel": 0, "ldau": false, "i_constrained_m": 0, "gga": "--", "voskown": 0, "lhfcalc": false, "precfock": "", "lsymgrad": false, "lhfone": false, "lrhfcalc": false, "lthomas": false, "lmodelhf": false, "encut4o": -1.0, "exxoep": 0, "fourorbit": 0, "aexx": 0.0, "hfalpha": 0.0, "mcalpha": 0.0, "aldax": 1.0, "aggax": 1.0, "aldac": 1.0, "aggac": 1.0, "nkredx": 1, "nkredy": 1, "nkredz": 1, "shiftred": false, "oddonly": false, "evenonly": false, "lmaxfock": 0, "nmaxfockae": 0, "lfockaedft": false, "hfscreen": 0.0, "hfscreenc": 0.0, "nbandsgwlow": 0, "luse_vdw": false, "zab_vdw": -0.8491, "param1": 0.1234, "param2": 1.0, "param3": 0.0, "model_gw": 0, "model_eps0": 24.260063, "model_alpha": 1.0, "lepsilon": false, "lrpa": false, "lnabla": false, "lvel": false, "kinter": 0, "cshift": -0.1, "omegamax": -30.0, "deg_threshold": 0.002, "rtime": -0.1, "wplasmai": 0.0, "dfield": [0.0, 0.0, 0.0], "wplasma": [0.0, 0.0, 0.0, 0.0, 0.0, 0.0, 0.0, 0.0, 0.0], "nucind": false, "magpos": [0.0, 0.0, 0.0], "lnicsall": true, "orbitalmag": false, "lmagbloch": false, "lchimag": false, "lgauge": true, "magatom": 0, "magdipol": [0.0, 0.0, 0.0], "avecconst": [0.0, 0.0, 0.0], "ladder": false, "lrpaforce": false, "lfxc": false, "lhartree": true, "ibse": 0, "kpoint": [-1, 0, 0, 0], "ltcte": false, "ltete": false, "ltriplet": false, "lfxceps": false, "lfxheg": false, "naturalo": 2, "l2order": false, "lmp2lt": false, "lusew": false, "encutgw": -2.0, "encutgwsoft": -2.0, "encutlf": -1.0, "lmaxmp2": -1, "scissor": 0.0, "nomega": 0, "nomegar": 0, "nbandsgw": -1, "nbandso": -1, "nbandsv": -1, "nelmhf": 1, "dim": 3, "antires": 0, "omegamin": -30.0, "omegatl": -200.0, "omegagrid": 140, "selfenergy": false, "lspectral": false, "lspectralgw": false, "lsingles": false, "lfermigw": false, "oddonlygw": false, "evenonlygw": false, "nkredlfx": 1, "nkredlfy": 1, "nkredlfz": 1, "maxmem": 2800, "telescope": 0, "taupar": 1, "omegapar": -1, "lambda": 1.0, "ofield_kappa": 0.0, "ofield_k": [0.0, 0.0, 0.0], "ofield_q6_near": 0.0, "ofield_q6_far": 0.0, "ofield_a": 0.0},
 "cell": {"array": {"__ndarray__": [[3, 3], "float64", [14.95313196, 0.0, 0.0, -7.4765746, 12.94978717, 0.0, 8.981e-05, -5.185e-05, 19.83670261]]}, "__ase_objtype__": "cell"},
 "ctime": 23.636826990473054,
 "energy": -470.43285002,
 "forces": {"__ndarray__": [[95, 3], "float64", [0.13488711, -0.89716092, -0.70318919, -0.94273512, 0.25650998, 0.53782586, 1.24527736, -1.69229155, -0.43732201, -1.71487209, -4.28379282, -1.3053209, -1.56609502, 3.18258285, -1.96377349, -1.11583453, -1.15915106, -0.5906122, 0.06246167, -0.33703939, 0.45116266, -1.39808729, -0.74901856, -0.83306432, -0.55724658, 0.04282341, -0.42795946, -1.19769007, -0.23107249, -1.06435051, -0.03020301, -2.51690549, -0.29825777, 0.66994108, -0.91974143, -0.29523922, 0.34287979, -0.5634969, -1.29790254, 0.96292902, -1.45466866, 0.62367776, -0.73550773, -1.46223221, 0.88338179, -0.33542872, 0.22138295, -0.00267807, -1.3787449, 1.28138007, -1.04510859, 0.0696824, 0.99962915, -0.08180635, 1.9033799, 0.34215434, -0.48178631, 1.79005888, -0.4537916, -0.47562147, -1.25507378, 2.15764468, -1.21450202, -0.1356285, 0.5405189, -1.2814339, -0.56034518, -1.08738718, -0.06062599, -0.3318184, -0.30386028, -1.70063744, 1.85230525, -1.1707058, -1.31380076, -0.00709799, 0.11594763, -0.46767078, 0.50257035, 0.93099699, -0.17663824, -0.467441, 0.0485991, -0.45419938, -0.70678363, -0.43254713, -0.52439083, -1.50518406, -0.23460141, -1.34712632, 1.9161294, -0.5879964, -0.33343005, 1.45972268, 1.15111618, -1.62528221, 1.18314953, 0.42392195, -0.71853885, 0.54014887, 0.25096735, 0.02140782, 0.50107717, 0.47045141, -0.68172219, -0.06070531, 0.49226718, -1.23164672, -0.21289485, 0.56398478, -0.40425389, 0.19753036, -0.62395855, -0.19920585, -0.03100232, 0.24673654, 0.30348334, 0.11824839, 0.37747445, -0.65187666, 0.32145124, 0.11573821, 0.23209676, 0.16012175, -0.46043168, -0.45081963, -0.57813691, 0.81029108, -1.72851678, 0.25171274, -0.16103354, -1.88808111, 0.51001263, 0.26902605, -0.86048963, 0.22834692, -0.34995578, -0.40107896, -0.01309752, 0.42655876, -0.88668919, 0.14533774, 1.06268729, -1.43409314, 0.43725531, -0.86645952, -0.05238524, 0.38780206, 0.24764813, 0.02147092, -0.73245179, 0.30594207, 0.02417893, -0.51223824, -0.02706292, -0.66232572, -0.30582872, 0.48320941, -0.08662911, -0.68021641, 0.20274393, 0.1867356, -0.81783239, -0.62434798, 0.17722778, -0.20135598, -0.65375745, 0.27589957, -0.49862946, 0.04117058, -0.25729081, 0.22569451, -1.19859654, -0.71410177, 0.59999632, 0.27162446, -0.50322335, -0.27622877, 0.31031256, 0.23258633, 0.20307067, -0.24265901, -0.44558891, -0.00788179, -0.12629837, -0.36205054, -0.42067727, 0.81352831, -0.82485516, 0.18660058, 0.21563762, -0.27696762, 0.00103483, 2.22052637, 2.62403946, 0.730967, 0.53716575, 0.69449085, -0.19665231, 0.65329672, 0.55723882, 0.26633871, 1.54664664, 1.52709207, 1.90423374, -0.43286868, 2.17040725, -0.35383655, -1.03205647, 0.23493424, 0.54447348, 0.31574309, 0.64885165, 0.87213584, -0.59207457, 0.67899133, -0.74209315, 0.16931132, 1.14220254, 0.8672402, -0.37639357, 1.0620333, -0.21904288, 1.763174, 0.27491399, -0.5477987, 1.5984855, 1.68439755, -0.75240979, 1.01881837, 0.7085185, 0.54296574, 0.56029337, 1.10066909, -0.48413809, 0.33866723, 1.63425148, 0.44005909, 0.81518806, 0.9444782, 1.50334221, 0.44295844, 1.10303984, -0.36561843, 0.32624656, 0.75975716, -0.33866752, 0.18795213, 1.37935991, 0.04202831, -0.05975693, 0.81884157, -0.74843242, -0.66580859, 0.75789844, -0.46615105, -0.18324341, 0.06313636, 0.7766656, -0.66725996, 0.98425436, 0.84323578, -0.68024243, 0.95006463, -1.16322176, -0.34721551, 0.67193111, 0.45889392, -0.30441903, 1.55296343, 0.7512173, -0.71749327, 2.64255768, -0.07246058, 0.95335583, 1.40105728, -0.4601739, -0.78631223, 1.19772064, -1.37439253, -0.60430705, 1.56125552, -0.07852839, 0.2004366, 0.02367779]]},
 "free_energy": -470.44148805,
 "mtime": 23.636826990473054,
 "numbers": {"__ndarray__": [[95], "int64", [78, 78, 78, 78, 78, 78, 78, 78, 78, 78, 78, 78, 78, 78, 78, 78, 78, 78, 78, 78, 78, 78, 78, 78, 78, 78, 78, 78, 78, 78, 78, 78, 16, 16, 16, 16, 16, 16, 16, 16, 16, 16, 16, 16, 16, 16, 16, 16, 16, 16, 16, 16, 16, 16, 16, 16, 16, 16, 16, 16, 16, 16, 16, 16, 52, 52, 52, 52, 52, 52, 52, 52, 52, 52, 52, 52, 52, 52, 52, 52, 52, 52, 52, 52, 52, 52, 52, 52, 52, 52, 52, 52, 52, 52, 52]]},
 "pbc": {"__ndarray__": [[3], "bool", [true, true, true]]},
 "positions": {"__ndarray__": [[95, 3], "float64", [-1.9000848118690519, 3.3150804735835946, 6.998589428238414, -3.6940488249366865, 6.4384792683079075, 6.899180570246763, 9.309025826999468, 9.766080037578943, 6.991015775181915, 0.0751077433240742, 0.1904422856652164, 6.987076602777622, 1.9029272810544835, 3.121711485417939, 7.065994345340167, 0.10869530018915154, 6.525789130078437, 7.022671185206953, -1.8865784898239382, 9.713521290548407, 6.977179873478466, 3.8185783273585034, 0.042325840329367696, 6.944087889450412, 5.677012043114358, 3.2314748254157033, 6.952576807965336, 3.804829677625496, 6.466041551727456, 7.014944591173332, 1.8749956688130167, 9.769511820167592, 6.95697063759345, 7.453750382835507, 0.0149708747595286, 6.980106778948572, 9.366200070474713, 3.2394638582414745, 6.982943229054776, 7.431070427698642, 6.541728750720272, 6.879164543845169, 5.632883487452566, 9.784831023067019, 6.910040173090608, 3.7653308443955704, 12.93991064323265, 6.929566828038814, -3.686415374361718, 12.925409072075272, 11.83854054704153, 1.8317158063415726, 3.2392287879613613, 11.80073179186687, -0.08422473378274585, 6.438515690062901, 11.791380571889489, -1.9491464578103463, 9.750802606915752, 11.815348069450996, 0.003928371724423031, 12.841220006375542, 11.80385984150144, 5.633315796829566, 3.246604174210766, 11.814326876000635, 3.7499311660531722, 6.503596543020826, 11.786000461407607, 1.8714530413094626, 9.751181278018134, 11.807954533654199, 11.127184512879541, 0.053748979350923695, 11.847991744000065, 9.329880978294872, 3.2547293371400325, 11.83404217799066, 7.427315419388879, 6.465094948946217, 11.760884220397953, 5.650785969752709, 9.711195543464935, 11.819133110676011, 0.037122550015018005, 0.010477897572967, 11.804355163965614, -1.8273359049742552, 3.2773607939651934, 11.875829183873755, 11.130761665208945, 6.491581992578893, 11.735271863456028, 9.29466595480289, 9.637029979704122, 11.842345028235101, 1.802805694907134, 1.0759993703640391, 5.746835768742818, -0.03590547403757862, 4.298776122127825, 5.797847436440642, -1.8371577663590928, 7.476696074382382, 5.811455612798128, -3.734482676972151, 10.730538407684026, 5.8821310070591935, 5.669217597985998, 1.0334290268715185, 5.743062431172343, 3.7090993547745144, 4.3761437571151225, 5.783299793847546, 1.9313881885752997, 7.5332571436539855, 5.702860972928866, -0.04828835748243249, 10.751481505409677, 5.811766057193974, 9.30184264701449, 1.0575934975650403, 5.678852611759982, 7.477057992450837, 4.376947270417644, 5.741787526295599, 5.607962983594228, 7.519383644178634, 5.853015488436339, 3.7218263114797066, 10.805350066981415, 5.896734390786622, 13.05090562717189, 1.1252448989413626, 5.816108708129356, 11.167446769602353, 4.341979105409209, 5.735747051983829, 9.365550725549179, 7.557417695830935, 5.800127665405662, 7.492959923944195, 10.746639330303234, 5.857746542008824, 1.8167342404758218, 1.1532668349388318, 10.613742585988613, -0.009124285241169235, 4.319553455364598, 10.684554060029582, -1.8499559901553855, 7.575305119492835, 10.551621968095136, -3.732698039441917, 10.788824352623143, 10.692071773584718, 5.648197277687738, 1.0047271041020218, 10.603830185694395, 3.7928221313364907, 4.3368811164799395, 10.658196438170597, 1.9479734198065075, 7.571719226113804, 10.638394449790164, 0.008968631031902105, 10.827411891403106, 10.535038484713175, 9.369476735838038, 1.093041094317391, 10.62748942089734, 7.442703687521229, 4.41364113058797, 10.650101079835455, 5.586994758533036, 7.570906020066154, 10.622866874088134, 3.7799048568796554, 10.776325126214374, 10.578575484500526, 13.051769112924486, 1.1225911769476073, 10.691078153150983, 11.214010115027776, 4.315291394535375, 10.645293059856844, 9.320779796992404, 7.457818794999417, 10.611832509894295, 7.468255110626667, 10.766604094165476, 10.633977411219993, -0.05319737419583244, 2.138118487974806, 8.331854677529837, -1.8909352041310863, 5.410236908618627, 8.382364675018653, -3.7148763367282904, 8.533682568725949, 8.386956871672869, -5.588055640482853, 11.847909110681174, 8.309550289115153, 3.7273129611450115, 2.1664078053083773, 8.286416924898397, 1.9372809356980791, 5.455538049681374, 8.456167523813212, -0.02364357439322699, 8.655562493408807, 8.377667343840606, -1.922834286221542, 11.926241758977323, 8.395937145311443, 7.565767020091559, 2.1391521178270625, 8.340332487491299, 5.607265135815405, 5.379703469476236, 8.349065595815352, 3.7851590257105254, 8.541392441292414, 8.403109700241165, 1.917119289023575, 11.804707244821062, 8.290951000013965, 11.27757891618202, 2.065907380260869, 8.376234935545138, 9.282414867817238, 5.386424888976132, 8.264529900706627, 7.4762578532714485, 8.612463351392943, 8.297270179997406, 5.63043983564531, 11.861148774914213, 8.335822613152915, -0.13294816841967852, 2.084416466553722, 13.29803209095009, -1.8705938114301677, 5.436615500667712, 13.285189412946323, -3.712819333095751, 8.572785702141868, 13.20944336076409, -5.5916866999990145, 11.851902473132268, 13.2498669900768, 3.7691786670719725, 2.277292170862869, 13.240751430126426, 0.03694526580281122, 8.615992307388032, 13.297493326107201, -1.9313877824226378, 11.922805753811682, 13.315295973231573, 7.395512393629465, 2.1631976540117273, 13.251653483513858, 5.676255719112961, 5.459878436257822, 13.308940690449381, 3.694085316809841, 8.650725906804414, 13.172099974632662, 1.803433296353848, 11.900900830015312, 13.155305825468982, 11.218124049768077, 2.1252648757782335, 13.252670907990725, 9.344807015472632, 5.493181998739602, 13.23000588832259, 7.5576100904682395, 8.612773098025796, 13.256278807461431, 5.60860111217818, 11.870851513757978, 13.346828594067455]]},
 "stress": {"__ndarray__": [[6], "float64", [-0.02454971930021063, -0.02552477513969726, -0.015672698492792788, -0.0008859717284422879, -0.0003627358322766009, 0.0003248456900713752]]},
 "unique_id": "ffc41d1ad60d61b27c5de8cce80253af",
 "user": "lpan"},
"9": {
 "calculator": "vasp",
 "calculator_parameters": {"kpoints_generation": {"divisions": [5, 5, 1], "usershift": [0.0, 0.0, 0.0], "genvec1": [0.2, -0.0, 0.0], "genvec2": [0.0, 0.2, 0.0], "genvec3": [0.0, 0.0, 1.0], "shift": [0.0, 0.0, 0.0]}, "system": "PtSTe", "lcompat": false, "prec": "normal", "enmax": 520.0, "enaug": 368.792, "ediff": 1e-06, "ialgo": 68, "iwavpr": 10, "nbands": 448, "nelect": 688.0, "turbo": 0, "irestart": 0, "nreboot": 0, "nmin": 0, "eref": 0.0, "ismear": 0, "sigma": 0.05, "kspacing": 0.5, "kgamma": true, "lreal": true, "ropt": [-0.0005, -0.0005, -0.0005], "lmaxpaw": -100, "lmaxmix": 2, "nlspline": false, "istart": 0, "icharg": 2, "iniwav": 1, "ispin": 1, "lnoncollinear": false, "magmom": [1.0, 1.0, 1.0, 1.0, 1.0, 1.0, 1.0, 1.0, 1.0, 1.0, 1.0, 1.0, 1.0, 1.0, 1.0, 1.0, 1.0, 1.0, 1.0, 1.0, 1.0, 1.0, 1.0, 1.0, 1.0, 1.0, 1.0, 1.0, 1.0, 1.0, 1.0, 1.0, 1.0, 1.0, 1.0, 1.0, 1.0, 1.0, 1.0, 1.0, 1.0, 1.0, 1.0, 1.0, 1.0, 1.0, 1.0, 1.0, 1.0, 1.0, 1.0, 1.0, 1.0, 1.0, 1.0, 1.0, 1.0, 1.0, 1.0, 1.0, 1.0, 1.0, 1.0, 1.0, 1.0, 1.0, 1.0, 1.0, 1.0, 1.0, 1.0, 1.0, 1.0, 1.0, 1.0, 1.0, 1.0, 1.0, 1.0, 1.0, 1.0, 1.0, 1.0, 1.0, 1.0, 1.0, 1.0, 1.0, 1.0, 1.0, 1.0, 1.0, 1.0, 1.0], "nupdown": -1.0, "lsorbit": false, "saxis": [0.0, 0.0, 1.0], "lspiral": false, "qspiral": [0.0, 0.0, 0.0], "lzeroz": false, "lasph": false, "lmetagga": false, "nelm": 1, "nelmdl": -5, "nelmin": 2, "enini": 520.0, "ldiag": true, "lsubrot": false, "weimin": 0.0, "ebreak": 0.0, "deper": 0.3, "nrmm": 4, "time": 0.4, "amix": 0.4, "bmix": 1.0, "amin": 0.1, "amix_mag": 1.6, "bmix_mag": 1.0, "imix": 4, "mixfirst": false, "maxmix": -45, "wc": 100.0, "inimix": 1, "mixpre": 1, "mremove": 5, "ldipol": false, "lmono": false, "idipol": 0, "epsilon": 1.0, "dipol": [-100.0, -100.0, -100.0], "efield": 0.0, "ngx": 84, "ngy": 84, "ngz": 112, "ngxf": 168, "ngyf": 168, "ngzf": 224, "addgrid": false, "nsw": 0, "ibrion": -1, "mdalgo": 0, "isif": 4, "pstress": 0.0, "ediffg": 1e-05, "nfree": 1, "potim": 0.25, "smass": -3.0, "scalee": 1.0, "tebeg": 0.0001, "teend": 0.0001, "nblock": 1, "kblock": 1, "npaco": 256, "apaco": 16.0, "isym": 0, "symprec": 1e-05, "lorbit": 0, "rwigs": [-1.0, -1.0, -1.0], "nedos": 301, "emin": 10.0, "emax": -10.0, "efermi": 0.0, "nwrite": 2, "lwave": false, "ldownsample": false, "lcharg": true, "lpard": false, "lvtot": false, "lvhar": false, "lelf": false, "loptics": false, "stm": [0.0, 0.0, 0.0, 0.0, 0.0, 0.0, 0.0], "npar": 56, "nsim": 4, "nblk": -1, "lplane": true, "lscalapack": true, "lscaaware": false, "lscalu": false, "lasync": false, "lorbitalreal": false, "idiot": 3, "ispecial": 0, "lmusic": false, "pomass": [195.08, 32.066, 127.6], "darwinr": [0.0, 0.0, 0.0], "darwinv": [1.0, 1.0, 1.0], "lcorr": true, "gga_compat": true, "lberry": false, "icorelevel": 0, "ldau": false, "i_constrained_m": 0, "gga": "--", "voskown": 0, "lhfcalc": false, "precfock": "", "lsymgrad": false, "lhfone": false, "lrhfcalc": false, "lthomas": false, "lmodelhf": false, "encut4o": -1.0, "exxoep": 0, "fourorbit": 0, "aexx": 0.0, "hfalpha": 0.0, "mcalpha": 0.0, "aldax": 1.0, "aggax": 1.0, "aldac": 1.0, "aggac": 1.0, "nkredx": 1, "nkredy": 1, "nkredz": 1, "shiftred": false, "oddonly": false, "evenonly": false, "lmaxfock": 0, "nmaxfockae": 0, "lfockaedft": false, "hfscreen": 0.0, "hfscreenc": 0.0, "nbandsgwlow": 0, "luse_vdw": false, "zab_vdw": -0.8491, "param1": 0.1234, "param2": 1.0, "param3": 0.0, "model_gw": 0, "model_eps0": 24.51814878, "model_alpha": 1.0, "lepsilon": false, "lrpa": false, "lnabla": false, "lvel": false, "kinter": 0, "cshift": -0.1, "omegamax": -30.0, "deg_threshold": 0.002, "rtime": -0.1, "wplasmai": 0.0, "dfield": [0.0, 0.0, 0.0], "wplasma": [0.0, 0.0, 0.0, 0.0, 0.0, 0.0, 0.0, 0.0, 0.0], "nucind": false, "magpos": [0.0, 0.0, 0.0], "lnicsall": true, "orbitalmag": false, "lmagbloch": false, "lchimag": false, "lgauge": true, "magatom": 0, "magdipol": [0.0, 0.0, 0.0], "avecconst": [0.0, 0.0, 0.0], "ladder": false, "lrpaforce": false, "lfxc": false, "lhartree": true, "ibse": 0, "kpoint": [-1, 0, 0, 0], "ltcte": false, "ltete": false, "ltriplet": false, "lfxceps": false, "lfxheg": false, "naturalo": 2, "l2order": false, "lmp2lt": false, "lusew": false, "encutgw": -2.0, "encutgwsoft": -2.0, "encutlf": -1.0, "lmaxmp2": -1, "scissor": 0.0, "nomega": 0, "nomegar": 0, "nbandsgw": -1, "nbandso": -1, "nbandsv": -1, "nelmhf": 1, "dim": 3, "antires": 0, "omegamin": -30.0, "omegatl": -200.0, "omegagrid": 140, "selfenergy": false, "lspectral": false, "lspectralgw": false, "lsingles": false, "lfermigw": false, "oddonlygw": false, "evenonlygw": false, "nkredlfx": 1, "nkredlfy": 1, "nkredlfz": 1, "maxmem": 2800, "telescope": 0, "taupar": 1, "omegapar": -1, "lambda": 1.0, "ofield_kappa": 0.0, "ofield_k": [0.0, 0.0, 0.0], "ofield_q6_near": 0.0, "ofield_q6_far": 0.0, "ofield_a": 0.0},
 "cell": {"array": {"__ndarray__": [[3, 3], "float64", [14.95313196, 0.0, 0.0, -7.4765746, 12.94978717, 0.0, 8.981e-05, -5.185e-05, 19.83670261]]}, "__ase_objtype__": "cell"},
 "ctime": 23.636826991711278,
 "energy": -461.12006513000006,
 "forces": {"__ndarray__": [[94, 3], "float64", [1.12336408, 0.22996828, 0.52845828, 1.02550114, -0.65880274, -1.46061316, -0.24727339, -1.0358849, 0.0772747, -1.80563091, 1.89838221, -1.4087306, -0.97614908, 1.16948991, 0.16098926, -0.87468347, -1.24540348, 0.71780549, 1.07947686, -0.56295241, -0.8767807, 0.3817189, -0.4240701, 0.30537687, -1.56475282, 1.20401779, -1.56504649, 1.4985224, 0.28001726, -2.01423681, -1.53084981, 0.36820461, -0.07551621, 0.01513054, 1.46429792, -1.77658554, -0.24606341, 0.14257284, -0.23398158, -0.53911397, 0.5599668, 0.17853029, -0.83173017, 0.53450301, -0.32631606, -0.80704084, 1.55299424, -0.75440046, 0.1778509, -0.26423323, -0.79030275, -0.02304431, 2.34138325, -0.82117897, -0.42060785, -0.8739619, -1.1643251, 0.01354075, -1.68542343, -1.7435931, 0.16970131, -0.75863595, -0.83949166, 0.15495863, 0.04742981, 0.08701403, 2.19752843, -0.72532659, 0.15506208, 0.68923831, 1.64262758, -1.22483213, 0.17341179, -0.45146316, 0.46428864, 0.30388304, 0.42184337, -1.1736589, -0.87391172, -1.03402295, 0.40214859, 0.25661183, 0.17330895, -0.70863013, -0.19133112, -0.16522071, -0.30602556, 0.51364373, 1.79299496, -0.91530017, 0.04847813, -1.33949156, 0.70125685, 0.04722051, -1.07102479, -1.02536018, 0.04451821, -0.61152477, -0.30181263, 0.32187692, -0.05170753, -0.94072952, -0.32764128, 0.60694151, -0.25426252, 0.06743823, -0.38539845, -1.65543029, 0.18359803, 0.6978693, -0.27466627, 0.42593746, 0.24927599, -1.0756404, -0.18653635, -0.88534698, -1.6660144, 0.86466126, -0.69299756, -0.47327926, 0.33474608, 0.21504934, -0.52724394, -0.32041432, -0.23941207, -0.35177252, 0.98280711, 0.63242384, -0.63081155, -0.35630548, 0.02742089, 0.56656433, -0.38540999, 0.53563235, -0.34852659, 0.00784758, 0.37362573, -0.12478817, -0.22209014, -0.13423334, -0.13616344, 0.09646983, -1.09087696, -1.36126376, 0.77842739, -0.29741258, -0.24682294, 0.22366227, 0.09207965, 0.02047635, 0.34109355, 0.04289677, -1.51174647, -0.45779479, 0.46933162, -0.93464526, -0.22853386, 0.67999739, -0.36483584, -0.72854847, 0.18727983, -0.36848343, -0.06569728, -0.26008856, -0.22686362, -0.50256183, 0.0884633, -0.08871352, 0.28741995, 0.17909937, 0.23530941, -0.25645196, -0.60087432, -0.7320964, -0.06711476, -0.03667531, -0.98762329, 0.61011105, -0.0060059, -0.54413886, -0.14563626, 0.23067224, 0.07769876, 0.42201643, 0.24181996, -0.10723378, -0.33602116, 0.5791293, 0.05897412, 0.77437152, -0.84103082, -0.36674586, -1.05862854, 0.66504286, 1.3771729, 2.24533807, -0.89958468, 1.15467423, -0.49634763, -0.55023135, 1.72841324, -1.38231201, -0.75966062, 1.50578979, -0.17286153, -0.0919474, 1.33049531, -2.34768532, 0.10076095, 2.41599312, 1.84723954, 0.35039807, 2.47414761, 0.6041314, -0.08170787, 0.92968136, 0.52080147, -0.11696902, 1.2703493, 2.44786737, -0.35811143, 1.73148229, 0.32846377, -1.50657613, 0.16576426, -1.34919252, -0.27910268, 1.3467977, 1.38436691, -0.09187253, 0.40021624, -0.23012745, -0.90358717, 0.00918429, -0.99295061, -0.05189072, 1.96059188, 0.59792694, 0.23378185, 1.33909643, -0.47549337, -0.21759414, 0.22939751, -0.37354134, -0.51179427, 0.80177461, 1.08744975, 0.97485222, 1.11742142, 0.43588545, -0.27437136, 0.37168466, -0.46197716, 0.23482391, 1.12151842, 0.06993868, 1.32174564, 2.4448865, 0.19982736, 0.93231239, 1.28975518, -0.54913683, -0.34987857, 0.37663485, -0.2529795, 0.10318657, -0.00178252, -0.84220983, -0.5929325, 1.05810755, -0.54365673, 0.33497723, 0.56207748, -1.13782769, -0.52436255, 1.27574291, -0.28194822, 0.28932777, -0.1591842, 0.06179623, -0.9025426, 1.44214842]]},
 "free_energy": -461.13494802,
 "mtime": 23.636826991711278,
 "numbers": {"__ndarray__": [[94], "int64", [78, 78, 78, 78, 78, 78, 78, 78, 78, 78, 78, 78, 78, 78, 78, 78, 78, 78, 78, 78, 78, 78, 78, 78, 78, 78, 78, 78, 78, 78, 78, 16, 16, 16, 16, 16, 16, 16, 16, 16, 16, 16, 16, 16, 16, 16, 16, 16, 16, 16, 16, 16, 16, 16, 16, 16, 16, 16, 16, 16, 16, 16, 52, 52, 52, 52, 52, 52, 52, 52, 52, 52, 52, 52, 52, 52, 52, 52, 52, 52, 52, 52, 52, 52, 52, 52, 52, 52, 52, 52, 52, 52, 52, 52]]},
 "pbc": {"__ndarray__": [[3], "bool", [true, true, true]]},
 "positions": {"__ndarray__": [[94, 3], "float64", [13.053863281943732, 3.260467016499279, 6.9227090815795105, 11.160409164313283, 6.536365058929944, 6.985689025430052, -5.611472065612825, 9.762871655194855, 6.969252730381458, -7.420111882406313, 12.86718604081625, 6.987582637061203, 1.9009288620287235, 3.206090241828917, 6.961101630911983, 0.020713454206652448, 6.56575345868779, 6.927248512604783, -1.9053759462091158, 9.743960112618376, 6.943386265279097, 3.6920950786952886, 0.0223611259102882, 6.954623757307661, 5.673685646908027, 3.2141720586801634, 7.0166985524181085, 3.705721220238245, 6.475586747511835, 7.050271378117428, 1.9887085990808218, 9.67777709173727, 6.953180240458732, 0.007320144719526131, 12.912948617026908, 6.949203179952453, 9.350339517363206, 3.2168345831029868, 6.948722536648212, 7.491634441542708, 6.404616835915153, 6.961701492798909, 5.668469423217509, 9.704332055312424, 7.0025295924778375, 3.793363100402217, 12.865672869545158, 7.032779770489983, 3.755406283579818, 0.017480558877306998, 11.77991138717444, 1.843372175157818, 3.1795274697314757, 11.732221573695686, 0.004929259201353703, 6.527663123957067, 11.81680864586417, -1.860002091973741, 9.73579419863619, 11.86238267664254, 7.52708700165234, 0.021192364989758596, 11.776615122301736, 5.599564846465726, 3.223572259634572, 11.742252597471513, 1.8060383694428106, 9.71824356627869, 11.730893506455946, 3.702574969724084, 12.870562644759557, 11.86310850159104, 9.303595002034745, 3.226462820288052, 11.7770055086091, 7.45969038480221, 6.4586749135838755, 11.8291258496158, 5.689066569069117, 9.76445783455421, 11.740722592599203, 0.004537504322055399, 0.027031649017225004, 11.789624031873375, 13.07957961749712, 3.2377817099205024, 11.77751868410562, 11.163063043788318, 6.4014518125549404, 11.754329777121558, -5.612284111221679, 9.812334609633998, 11.745529422375657, 1.8482841430902779, 1.1640450300840581, 5.824210215842306, -0.009226777074624794, 4.42072254229491, 5.764426361516287, -1.9467903945073155, 7.593455887900983, 5.81146771318672, -3.731927151860646, 10.762076977752583, 5.729329481955441, 5.580492006211173, 1.1164354829550558, 5.890239457618056, 3.749085604915181, 4.2216380466289545, 5.778246195490622, 1.884686770202131, 7.5193452479065055, 5.828302527590748, 0.06799446671322883, 10.829853879129027, 5.860249140410102, 9.254894217375885, 1.1435287307603244, 5.756115973324854, 7.458564731801651, 4.262410489910477, 5.763564060053831, 5.638198044776386, 7.57174713722038, 5.80628934197038, 3.7300507721748155, 10.731937441579136, 5.806424429915154, 13.144466098110325, 1.0229310466719577, 5.684427121927445, 11.253768528432593, 4.274263215370077, 5.746631649072961, 9.300699422624481, 7.514000453587418, 5.740181150118241, 7.5233985646316714, 10.784257730772598, 5.741165844035802, 1.860310147495339, 1.1643403155616545, 10.667832314830429, -0.11667308734475033, 4.385869834127377, 10.585210068055467, -1.9132984476153603, 7.574748419055171, 10.596990093900414, -3.7415986700075723, 10.801661861978024, 10.742823977212403, 5.6761459931326925, 1.0445251713422163, 10.65171975476843, 1.9180055356276133, 7.4554648951480385, 10.66789380860852, 0.06190706369291368, 10.780384579447922, 10.596192658455491, 9.376667628315515, 1.0890823855530885, 10.611737293721767, 7.496111283392455, 4.3041074164193445, 10.604902954571543, 5.6109047185798735, 7.55590599857613, 10.582511483032402, 3.766933051553339, 10.837989205246618, 10.661791642151632, 13.059646133709151, 1.0674731859311744, 10.718195520719933, 11.112094041868428, 4.278451860882967, 10.637301447476352, 9.333862106920211, 7.544364454627426, 10.550618032576043, 7.4576594318734335, 10.798808584671795, 10.564047876977066, -5.193540218733188e-05, 2.123522147252657, 8.3768502700601, -1.9239915966790277, 5.516086674103187, 8.424972722022778, -3.701541457736869, 8.653065157566964, 8.316412002914978, -5.70723667838209, 11.902469444120406, 8.396723472202902, 3.78358623658066, 2.199752369605119, 8.325318682386868, 1.899528321422541, 5.436812315494172, 8.339270628800586, 0.040922780064646246, 8.689952926846228, 8.300523597592473, -1.7751140266785772, 11.857616596320465, 8.23468776366717, 7.416782913413987, 2.1000041906637428, 8.269197080096708, 5.569204084201788, 5.401541433955965, 8.413380946485598, 3.7632704346708765, 8.642334380285776, 8.391067829921765, 1.7519284377574584, 11.862430129900911, 8.296400142220932, 11.21349436164254, 2.2700296554147354, 8.391573269104269, 9.425397237907728, 5.383969222401378, 8.313473790524386, 7.403753040598663, 8.573782822001741, 8.409022029454077, 5.654121880717061, 11.925527913552315, 8.465816691063795, 0.05973450244197383, 2.1989083100479414, 13.177648101985652, -1.9344071229209192, 5.38529201647821, 13.178907732601386, -3.7525938951671, 8.629582484908605, 13.288550543836562, -5.576229323666998, 11.980198713645125, 13.257685229676479, 3.6479342723462365, 2.1501938944031544, 13.14178850120945, 1.9256211677343869, 5.397674402223747, 13.15662278415526, 0.0846879840120724, 8.626661166962663, 13.22961827915359, -1.8202968385428324, 11.83579784237264, 13.10752694519551, 7.456136662457406, 2.081725517917872, 13.241932309032801, 5.659714007870769, 5.340375663943953, 13.284013889949653, 3.811149720970288, 8.626406605754564, 13.267068981846139, 1.908713655778417, 11.852570952081573, 13.29522638773293, 11.281878345332014, 2.1084483907739413, 13.310203494937534, 9.404201176100337, 5.401676753429399, 13.221283491817948, 7.53984642315058, 8.619328418497751, 13.30249019149466, 5.638963460693018, 11.935093389451273, 13.22727100213375]]},
 "stress": {"__ndarray__": [[6], "float64", [-0.02538957540754049, -0.023811783242068892, -0.01618227241204792, 0.0012332311209318578, 0.0007704795488674753, -0.0007519434900993907]]},
 "unique_id": "8cbc5703d9e09c6c1b7e4ceaebfcb4b0",
 "user": "lpan"},
"10": {
 "calculator": "vasp",
 "calculator_parameters": {"kpoints_generation": {"divisions": [5, 5, 1], "usershift": [0.0, 0.0, 0.0], "genvec1": [0.2, -0.0, 0.0], "genvec2": [0.0, 0.2, 0.0], "genvec3": [0.0, 0.0, 1.0], "shift": [0.0, 0.0, 0.0]}, "system": "PtSTe", "lcompat": false, "prec": "normal", "enmax": 520.0, "enaug": 368.792, "ediff": 1e-06, "ialgo": 68, "iwavpr": 10, "nbands": 448, "nelect": 694.0, "turbo": 0, "irestart": 0, "nreboot": 0, "nmin": 0, "eref": 0.0, "ismear": 0, "sigma": 0.05, "kspacing": 0.5, "kgamma": true, "lreal": true, "ropt": [-0.0005, -0.0005, -0.0005], "lmaxpaw": -100, "lmaxmix": 2, "nlspline": false, "istart": 0, "icharg": 2, "iniwav": 1, "ispin": 1, "lnoncollinear": false, "magmom": [1.0, 1.0, 1.0, 1.0, 1.0, 1.0, 1.0, 1.0, 1.0, 1.0, 1.0, 1.0, 1.0, 1.0, 1.0, 1.0, 1.0, 1.0, 1.0, 1.0, 1.0, 1.0, 1.0, 1.0, 1.0, 1.0, 1.0, 1.0, 1.0, 1.0, 1.0, 1.0, 1.0, 1.0, 1.0, 1.0, 1.0, 1.0, 1.0, 1.0, 1.0, 1.0, 1.0, 1.0, 1.0, 1.0, 1.0, 1.0, 1.0, 1.0, 1.0, 1.0, 1.0, 1.0, 1.0, 1.0, 1.0, 1.0, 1.0, 1.0, 1.0, 1.0, 1.0, 1.0, 1.0, 1.0, 1.0, 1.0, 1.0, 1.0, 1.0, 1.0, 1.0, 1.0, 1.0, 1.0, 1.0, 1.0, 1.0, 1.0, 1.0, 1.0, 1.0, 1.0, 1.0, 1.0, 1.0, 1.0, 1.0, 1.0, 1.0, 1.0, 1.0, 1.0, 1.0], "nupdown": -1.0, "lsorbit": false, "saxis": [0.0, 0.0, 1.0], "lspiral": false, "qspiral": [0.0, 0.0, 0.0], "lzeroz": false, "lasph": false, "lmetagga": false, "nelm": 1, "nelmdl": -5, "nelmin": 2, "enini": 520.0, "ldiag": true, "lsubrot": false, "weimin": 0.0, "ebreak": 0.0, "deper": 0.3, "nrmm": 4, "time": 0.4, "amix": 0.4, "bmix": 1.0, "amin": 0.1, "amix_mag": 1.6, "bmix_mag": 1.0, "imix": 4, "mixfirst": false, "maxmix": -45, "wc": 100.0, "inimix": 1, "mixpre": 1, "mremove": 5, "ldipol": false, "lmono": false, "idipol": 0, "epsilon": 1.0, "dipol": [-100.0, -100.0, -100.0], "efield": 0.0, "ngx": 84, "ngy": 84, "ngz": 112, "ngxf": 168, "ngyf": 168, "ngzf": 224, "addgrid": false, "nsw": 0, "ibrion": -1, "mdalgo": 0, "isif": 4, "pstress": 0.0, "ediffg": 1e-05, "nfree": 1, "potim": 0.25, "smass": -3.0, "scalee": 1.0, "tebeg": 0.0001, "teend": 0.0001, "nblock": 1, "kblock": 1, "npaco": 256, "apaco": 16.0, "isym": 0, "symprec": 1e-05, "lorbit": 0, "rwigs": [-1.0, -1.0, -1.0], "nedos": 301, "emin": 10.0, "emax": -10.0, "efermi": 0.0, "nwrite": 2, "lwave": false, "ldownsample": false, "lcharg": true, "lpard": false, "lvtot": false, "lvhar": false, "lelf": false, "loptics": false, "stm": [0.0, 0.0, 0.0, 0.0, 0.0, 0.0, 0.0], "npar": 56, "nsim": 4, "nblk": -1, "lplane": true, "lscalapack": true, "lscaaware": false, "lscalu": false, "lasync": false, "lorbitalreal": false, "idiot": 3, "ispecial": 0, "lmusic": false, "pomass": [195.08, 32.066, 127.6], "darwinr": [0.0, 0.0, 0.0], "darwinv": [1.0, 1.0, 1.0], "lcorr": true, "gga_compat": true, "lberry": false, "icorelevel": 0, "ldau": false, "i_constrained_m": 0, "gga": "--", "voskown": 0, "lhfcalc": false, "precfock": "", "lsymgrad": false, "lhfone": false, "lrhfcalc": false, "lthomas": false, "lmodelhf": false, "encut4o": -1.0, "exxoep": 0, "fourorbit": 0, "aexx": 0.0, "hfalpha": 0.0, "mcalpha": 0.0, "aldax": 1.0, "aggax": 1.0, "aldac": 1.0, "aggac": 1.0, "nkredx": 1, "nkredy": 1, "nkredz": 1, "shiftred": false, "oddonly": false, "evenonly": false, "lmaxfock": 0, "nmaxfockae": 0, "lfockaedft": false, "hfscreen": 0.0, "hfscreenc": 0.0, "nbandsgwlow": 0, "luse_vdw": false, "zab_vdw": -0.8491, "param1": 0.1234, "param2": 1.0, "param3": 0.0, "model_gw": 0, "model_eps0": 24.260063, "model_alpha": 1.0, "lepsilon": false, "lrpa": false, "lnabla": false, "lvel": false, "kinter": 0, "cshift": -0.1, "omegamax": -30.0, "deg_threshold": 0.002, "rtime": -0.1, "wplasmai": 0.0, "dfield": [0.0, 0.0, 0.0], "wplasma": [0.0, 0.0, 0.0, 0.0, 0.0, 0.0, 0.0, 0.0, 0.0], "nucind": false, "magpos": [0.0, 0.0, 0.0], "lnicsall": true, "orbitalmag": false, "lmagbloch": false, "lchimag": false, "lgauge": true, "magatom": 0, "magdipol": [0.0, 0.0, 0.0], "avecconst": [0.0, 0.0, 0.0], "ladder": false, "lrpaforce": false, "lfxc": false, "lhartree": true, "ibse": 0, "kpoint": [-1, 0, 0, 0], "ltcte": false, "ltete": false, "ltriplet": false, "lfxceps": false, "lfxheg": false, "naturalo": 2, "l2order": false, "lmp2lt": false, "lusew": false, "encutgw": -2.0, "encutgwsoft": -2.0, "encutlf": -1.0, "lmaxmp2": -1, "scissor": 0.0, "nomega": 0, "nomegar": 0, "nbandsgw": -1, "nbandso": -1, "nbandsv": -1, "nelmhf": 1, "dim": 3, "antires": 0, "omegamin": -30.0, "omegatl": -200.0, "omegagrid": 140, "selfenergy": false, "lspectral": false, "lspectralgw": false, "lsingles": false, "lfermigw": false, "oddonlygw": false, "evenonlygw": false, "nkredlfx": 1, "nkredlfy": 1, "nkredlfz": 1, "maxmem": 2800, "telescope": 0, "taupar": 1, "omegapar": -1, "lambda": 1.0, "ofield_kappa": 0.0, "ofield_k": [0.0, 0.0, 0.0], "ofield_q6_near": 0.0, "ofield_q6_far": 0.0, "ofield_a": 0.0},
 "cell": {"array": {"__ndarray__": [[3, 3], "float64", [14.95313196, 0.0, 0.0, -7.4765746, 12.94978717, 0.0, 8.981e-05, -5.185e-05, 19.83670261]]}, "__ase_objtype__": "cell"},
 "ctime": 23.636826992547952,
 "energy": -464.65380518999996,
 "forces": {"__ndarray__": [[95, 3], "float64", [1.08365296, -1.03445437, -1.11322233, 0.26451029, 2.68925569, -0.10836206, 2.92005623, -0.59814886, -1.36383469, -1.20376614, -0.22206252, -0.3752623, -1.10625426, 1.66956514, -0.25110745, -0.77877052, 0.43920357, -1.98749184, -0.78560289, 0.72755511, 0.19940668, 1.43311867, -0.66115141, 0.52251697, -1.18799052, 1.85562896, -1.41540517, 3.78239934, 0.88432549, -2.15344219, 0.94179499, 1.58624054, -1.19328269, -2.28720533, -2.03542999, 0.55087868, 0.73055087, 0.42317799, -1.1304226, -0.64653423, -0.48630503, -1.00764241, -0.91175546, -0.0300504, -0.08951748, 1.16620594, -0.10137837, -0.33704526, 0.17071247, -1.04795323, -2.36159486, -1.32548111, 0.57007197, -2.24422793, -1.04154205, 1.69672624, -1.22436372, 0.42156301, 1.44125951, 0.6797631, 0.71430841, -0.84573379, -1.2908459, -1.81231355, 0.9393012, -1.37805521, -0.24724288, -1.62553909, -2.4015591, 0.11785492, 0.65706142, -0.97221168, -0.60369235, -0.73927565, -0.01976163, 0.75252068, 0.95013886, -0.58551547, -0.14600271, -1.09264248, -1.48262959, -1.30536833, -0.76433074, -0.39289931, -2.37116358, 2.17298266, 0.29372996, 1.70757763, 1.81176005, -1.51352504, -0.38414307, -1.54783994, -0.59211686, -0.70279856, -0.75279639, -0.92669464, 0.07747033, -0.02731468, -0.08548396, 0.07798569, -0.59604527, 0.50571188, -0.18222365, 0.07561017, 0.15359327, -0.08749527, -0.48699594, -0.55503272, 0.0966102, -0.1451439, -0.75260325, -0.85733922, -0.21072806, -1.3043347, 0.02576138, 0.44454366, -0.58846735, 1.01515611, -0.08048761, -1.74488633, 0.3574752, 0.47447082, -0.61516184, 0.2652826, -0.20484696, -0.35393715, -0.05356303, -0.24009256, -0.62146042, -0.17904851, 0.38358298, -1.11849108, -1.09022221, -1.07221756, -1.51177059, -0.26879592, -0.41155922, 0.17247668, -0.03347453, 0.90545016, -1.1306437, 0.73419576, 0.24023722, -0.95683367, 1.02713272, -0.48909297, -0.60257437, -0.29837513, -1.37686337, -0.63741069, 0.49561429, 0.58312215, -0.5694117, -0.04975987, -0.05275135, -0.76681446, -0.15914797, -0.27931346, -0.13879149, -0.43752829, 0.15171863, 0.19893981, 0.11999921, 0.28545581, -0.20589323, 0.00990072, 0.08090599, -0.23367321, 0.4488263, -0.69148712, -0.94964787, -0.55077518, 0.74830965, -0.4135267, 0.18112488, -0.8043439, 0.03617285, 0.01623754, -0.73592356, -1.5822941, -0.1310241, -0.12434758, -0.70483201, 0.20814409, -0.02938301, -0.13063068, -0.32547948, 0.51958297, -0.47938898, 0.67009148, -0.64989234, 1.48186978, 0.26214608, 1.2512929, 1.96477672, -0.03213337, -0.60736028, -0.53775914, 1.14941806, 1.20274908, 1.8843374, -0.33985116, -1.51242108, 1.68657042, -1.63629316, -2.83956475, 3.32318335, -1.63563154, -0.13028877, 1.57968737, 0.26101397, 0.21251283, -0.25989402, 0.29784197, -1.01155806, 2.03459365, 0.22258499, 0.50481871, 1.61531194, 0.39948248, -0.18689457, 1.81042971, -1.12555748, -0.33075959, 1.59538073, 0.11782638, -0.17196115, 1.42580473, -0.33490361, 0.97286112, 1.3514819, -0.61040564, -0.95310959, 1.59194587, 0.4050713, 1.13395623, 0.0927481, 1.84689327, -0.0692832, 1.8041982, 0.572116, -0.51500567, 0.65389253, -0.1834508, -0.55102497, 0.69344527, -0.68440347, -0.20413978, 2.38335429, 1.31706884, 0.85776923, 2.45250052, 1.1475294, 0.1179377, 2.01022364, -0.09352544, -0.15920267, 0.30361276, 0.45802256, -0.632322, 0.73062804, 1.24765631, 0.30057543, 2.13926057, -0.86904279, 0.02393755, 1.46382048, 0.59647246, -0.30617126, 0.93902209, -0.21448399, 0.86884479, 2.20488364, -0.05810866, 0.43581508, 0.67380448, -1.21341623, -1.0365767, 1.61398245, -0.18552827, 0.54492273, 1.23625069, 0.4336365, -0.32367123, 1.40949766]]},
 "free_energy": -464.65881378,
 "mtime": 23.636826992547952,
 "numbers": {"__ndarray__": [[95], "int64", [78, 78, 78, 78, 78, 78, 78, 78, 78, 78, 78, 78, 78, 78, 78, 78, 78, 78, 78, 78, 78, 78, 78, 78, 78, 78, 78, 78, 78, 78, 78, 16, 16, 16, 16, 16, 16, 16, 16, 16, 16, 16, 16, 16, 16, 16, 16, 16, 16, 16, 16, 16, 16, 16, 16, 16, 16, 16, 16, 16, 16, 16, 16, 52, 52, 52, 52, 52, 52, 52, 52, 52, 52, 52, 52, 52, 52, 52, 52, 52, 52, 52, 52, 52, 52, 52, 52, 52, 52, 52, 52, 52, 52, 52, 52]]},
 "pbc": {"__ndarray__": [[3], "bool", [true, true, true]]},
 "positions": {"__ndarray__": [[95, 3], "float64", [12.991211641887936, 3.2732609471617744, 6.949706833831721, 11.17664697627666, 6.399518462014071, 6.9780346369939314, 9.187175731038662, 9.668739468340643, 6.990071746504705, 0.006879078695973899, 0.0205103606367053, 6.947619219249044, 1.9121074167965368, 3.2382837214912805, 6.942063752316088, -0.022298355132537886, 6.457875742754539, 7.038540944029005, -1.8236480322566242, 9.654217991862879, 6.979986568530755, 3.643367311126882, 0.021362091324736498, 6.889205684339324, 5.68533736175052, 3.131229604372189, 7.006739734239784, 3.617006701694423, 6.472046524000297, 7.004819938161188, 1.8412754623906031, 9.652834194354902, 7.0231218750902515, 7.580853580378249, 0.1137116224864334, 6.96287840436476, 9.314129596806687, 3.2366776289674646, 7.014530599189862, 7.504626584495193, 6.4861743255476245, 7.0154409054726345, 5.610302672880257, 9.690687280800706, 6.94237538691409, 11.187507790711917, 0.0044174162586851, 6.991372439094842, 3.7420126521981545, 0.0247617675550546, 11.85552889752376, 1.923093146475143, 3.1947519283187167, 11.865050118042507, 0.05914681371388133, 6.40896582890345, 11.791691214652364, -1.8890240165562482, 9.63101664116841, 11.783377255854461, 7.395176069052595, 0.013395177342253302, 11.87237085314073, 5.665839576586567, 3.1790094363782972, 11.797781875821736, 1.842591640757271, 9.775907023324585, 11.88057650354238, 11.177094729090372, 0.0044999497349846, 11.830020286536483, 9.392885743343962, 3.308310072350147, 11.801787302812748, 7.421083317707795, 6.425188776472613, 11.703242928320842, 5.596827912080175, 9.760313019833058, 11.880300773376103, 0.0540021766586831, 0.034665453012537505, 11.826176131937691, -1.755288891642156, 3.155939847635018, 11.721991389425657, 11.138338703401402, 6.399683697999608, 11.834522424560848, -5.581654091939192, 9.751814134160167, 11.80793806919103, 1.9214220295251108, 1.1783970004981439, 5.782207981735891, -0.03814517711350306, 4.352529990612023, 5.718107859288963, -1.8817124954012985, 7.616116150779967, 5.682617022814282, -3.7479056668669464, 10.729105564321925, 5.714147659979903, 5.630426354176097, 1.1012380452400599, 5.774314362666295, 3.756072674096398, 4.325946689540839, 5.8087653591901605, 1.8866147326590361, 7.579999233240104, 5.8659158912447005, 0.012470362183417854, 10.715607179919978, 5.83016202009341, 9.304305101693478, 1.1459348553823625, 5.884022635020083, 7.45684932518846, 4.243628288850985, 5.797515568405976, 5.567213236575516, 7.55382975985036, 5.776579714104357, 3.709029811876757, 10.829722885446218, 5.788453964286703, 13.06848683795075, 1.0328605104206396, 5.85010405559427, 11.275602344153365, 4.420968707835714, 5.817762097291899, 9.348688238994928, 7.575247036029257, 5.722571117376214, 7.437414355283107, 10.681262479654137, 5.800406172710306, 1.822608285243527, 1.0631186494151754, 10.684369578695309, -0.03736384875394492, 4.34954159726991, 10.611765461839473, -1.8260266715077187, 7.6324814461829265, 10.636214792907378, -3.761633333175012, 10.7340086650193, 10.648458799226374, 5.582645101858932, 1.0430233441578496, 10.667163024484369, 3.796823901836864, 4.297027204432971, 10.622252531408302, 1.958724401900716, 7.553020961235019, 10.614554502226438, -0.06070653878798502, 10.754188732043472, 10.638824112768695, 9.295130434263372, 1.0765009000447234, 10.657563845724363, 7.453220027406189, 4.344536804091273, 10.64578858068804, 5.638758709352485, 7.486206446683742, 10.598543506081805, 3.6903851454199565, 10.887052811942254, 10.62332133294493, 13.107540619434003, 1.0728918623952304, 10.730621429601861, 11.263786834060394, 4.320082908531755, 10.659354504868968, 9.338901509268753, 7.562945120112885, 10.580321312697231, 7.509352610865253, 10.73034098407919, 10.664610437592513, -0.05341993413251107, 2.24222855400561, 8.235415175551879, -1.9180771114193544, 5.335739849939455, 8.298979111927258, -3.7638238949894096, 8.670845266615181, 8.445428924855287, -5.704967827423624, 11.788894149296501, 8.234105754812592, 3.7470549172325986, 2.2575283814462375, 8.318282802338128, 1.88710612416535, 5.539694468794585, 8.29769627236947, 0.09660556176110466, 8.59933328066948, 8.40497058131301, -1.9081402795532254, 11.876292197217357, 8.358323384923438, 7.494193019338521, 2.2138221661429522, 8.381642817410675, 5.564887553970954, 5.351459020188332, 8.271780612244635, 3.733500414627487, 8.645494805755938, 8.330081276316504, 1.9210293202303945, 11.879171032588056, 8.32095202904133, 11.185832822573655, 2.16375047032423, 8.350749335132889, 9.355756508070845, 5.338878832943285, 8.365893665740494, 7.4300124456488685, 8.643903526694647, 8.383149414973905, 5.586226136671337, 11.765124833048493, 8.42535259487776, -0.11771062768932083, 2.1777035894071575, 13.262250448415145, -1.8974477992052234, 5.406815696137238, 13.24073099832274, -3.733029518950911, 8.650500787565065, 13.29105671284431, -5.556576598169616, 11.884080610800225, 13.155174109763651, 3.6969458402664745, 2.1172715846801027, 13.166962467023696, 1.8283143247678864, 5.363672466841437, 13.182524756955294, 0.012620717927760771, 8.587660249594002, 13.29574571260726, -1.944266567888592, 11.850581164851663, 13.31528545977919, 7.44581999895389, 2.1817415487645406, 13.179721434142449, 5.609164213237466, 5.395042901449948, 13.146875821960812, 3.669242845881444, 8.643357098245081, 13.26780651044918, 1.8470026119664273, 11.857125774098193, 13.1986746100182, 11.261749634674556, 2.159326704078855, 13.251482094403306, 9.321870073392944, 5.511308173778305, 13.24169625227174, 7.494769083494938, 8.524185031650493, 13.155976702751252, 5.569232181158343, 11.93844179467895, 13.235397305724963]]},
 "stress": {"__ndarray__": [[6], "float64", [-0.02978478357534151, -0.02941348831221193, -0.01975122786038347, 0.0003167927264764142, -0.0009020267873328339, 0.0007650350180418761]]},
 "unique_id": "cda3277926b34e674c2fd300ce96a0fc",
 "user": "lpan"},
"11": {
 "calculator": "vasp",
 "calculator_parameters": {"kpoints_generation": {"divisions": [5, 5, 1], "usershift": [0.0, 0.0, 0.0], "genvec1": [0.2, -0.0, 0.0], "genvec2": [0.0, 0.2, 0.0], "genvec3": [0.0, 0.0, 1.0], "shift": [0.0, 0.0, 0.0]}, "system": "PtSTe", "lcompat": false, "prec": "normal", "enmax": 520.0, "enaug": 368.792, "ediff": 1e-06, "ialgo": 68, "iwavpr": 10, "nbands": 448, "nelect": 698.0, "turbo": 0, "irestart": 0, "nreboot": 0, "nmin": 0, "eref": 0.0, "ismear": 0, "sigma": 0.05, "kspacing": 0.5, "kgamma": true, "lreal": true, "ropt": [-0.0005, -0.0005, -0.0005], "lmaxpaw": -100, "lmaxmix": 2, "nlspline": false, "istart": 0, "icharg": 2, "iniwav": 1, "ispin": 1, "lnoncollinear": false, "magmom": [1.0, 1.0, 1.0, 1.0, 1.0, 1.0, 1.0, 1.0, 1.0, 1.0, 1.0, 1.0, 1.0, 1.0, 1.0, 1.0, 1.0, 1.0, 1.0, 1.0, 1.0, 1.0, 1.0, 1.0, 1.0, 1.0, 1.0, 1.0, 1.0, 1.0, 1.0, 1.0, 1.0, 1.0, 1.0, 1.0, 1.0, 1.0, 1.0, 1.0, 1.0, 1.0, 1.0, 1.0, 1.0, 1.0, 1.0, 1.0, 1.0, 1.0, 1.0, 1.0, 1.0, 1.0, 1.0, 1.0, 1.0, 1.0, 1.0, 1.0, 1.0, 1.0, 1.0, 1.0, 1.0, 1.0, 1.0, 1.0, 1.0, 1.0, 1.0, 1.0, 1.0, 1.0, 1.0, 1.0, 1.0, 1.0, 1.0, 1.0, 1.0, 1.0, 1.0, 1.0, 1.0, 1.0, 1.0, 1.0, 1.0, 1.0, 1.0, 1.0, 1.0, 1.0, 1.0], "nupdown": -1.0, "lsorbit": false, "saxis": [0.0, 0.0, 1.0], "lspiral": false, "qspiral": [0.0, 0.0, 0.0], "lzeroz": false, "lasph": false, "lmetagga": false, "nelm": 1, "nelmdl": -5, "nelmin": 2, "enini": 520.0, "ldiag": true, "lsubrot": false, "weimin": 0.0, "ebreak": 0.0, "deper": 0.3, "nrmm": 4, "time": 0.4, "amix": 0.4, "bmix": 1.0, "amin": 0.1, "amix_mag": 1.6, "bmix_mag": 1.0, "imix": 4, "mixfirst": false, "maxmix": -45, "wc": 100.0, "inimix": 1, "mixpre": 1, "mremove": 5, "ldipol": false, "lmono": false, "idipol": 0, "epsilon": 1.0, "dipol": [-100.0, -100.0, -100.0], "efield": 0.0, "ngx": 84, "ngy": 84, "ngz": 112, "ngxf": 168, "ngyf": 168, "ngzf": 224, "addgrid": false, "nsw": 0, "ibrion": -1, "mdalgo": 0, "isif": 4, "pstress": 0.0, "ediffg": 1e-05, "nfree": 1, "potim": 0.25, "smass": -3.0, "scalee": 1.0, "tebeg": 0.0001, "teend": 0.0001, "nblock": 1, "kblock": 1, "npaco": 256, "apaco": 16.0, "isym": 0, "symprec": 1e-05, "lorbit": 0, "rwigs": [-1.0, -1.0, -1.0], "nedos": 301, "emin": 10.0, "emax": -10.0, "efermi": 0.0, "nwrite": 2, "lwave": false, "ldownsample": false, "lcharg": true, "lpard": false, "lvtot": false, "lvhar": false, "lelf": false, "loptics": false, "stm": [0.0, 0.0, 0.0, 0.0, 0.0, 0.0, 0.0], "npar": 56, "nsim": 4, "nblk": -1, "lplane": true, "lscalapack": true, "lscaaware": false, "lscalu": false, "lasync": false, "lorbitalreal": false, "idiot": 3, "ispecial": 0, "lmusic": false, "pomass": [195.08, 32.066, 127.6], "darwinr": [0.0, 0.0, 0.0], "darwinv": [1.0, 1.0, 1.0], "lcorr": true, "gga_compat": true, "lberry": false, "icorelevel": 0, "ldau": false, "i_constrained_m": 0, "gga": "--", "voskown": 0, "lhfcalc": false, "precfock": "", "lsymgrad": false, "lhfone": false, "lrhfcalc": false, "lthomas": false, "lmodelhf": false, "encut4o": -1.0, "exxoep": 0, "fourorbit": 0, "aexx": 0.0, "hfalpha": 0.0, "mcalpha": 0.0, "aldax": 1.0, "aggax": 1.0, "aldac": 1.0, "aggac": 1.0, "nkredx": 1, "nkredy": 1, "nkredz": 1, "shiftred": false, "oddonly": false, "evenonly": false, "lmaxfock": 0, "nmaxfockae": 0, "lfockaedft": false, "hfscreen": 0.0, "hfscreenc": 0.0, "nbandsgwlow": 0, "luse_vdw": false, "zab_vdw": -0.8491, "param1": 0.1234, "param2": 1.0, "param3": 0.0, "model_gw": 0, "model_eps0": 24.260063, "model_alpha": 1.0, "lepsilon": false, "lrpa": false, "lnabla": false, "lvel": false, "kinter": 0, "cshift": -0.1, "omegamax": -30.0, "deg_threshold": 0.002, "rtime": -0.1, "wplasmai": 0.0, "dfield": [0.0, 0.0, 0.0], "wplasma": [0.0, 0.0, 0.0, 0.0, 0.0, 0.0, 0.0, 0.0, 0.0], "nucind": false, "magpos": [0.0, 0.0, 0.0], "lnicsall": true, "orbitalmag": false, "lmagbloch": false, "lchimag": false, "lgauge": true, "magatom": 0, "magdipol": [0.0, 0.0, 0.0], "avecconst": [0.0, 0.0, 0.0], "ladder": false, "lrpaforce": false, "lfxc": false, "lhartree": true, "ibse": 0, "kpoint": [-1, 0, 0, 0], "ltcte": false, "ltete": false, "ltriplet": false, "lfxceps": false, "lfxheg": false, "naturalo": 2, "l2order": false, "lmp2lt": false, "lusew": false, "encutgw": -2.0, "encutgwsoft": -2.0, "encutlf": -1.0, "lmaxmp2": -1, "scissor": 0.0, "nomega": 0, "nomegar": 0, "nbandsgw": -1, "nbandso": -1, "nbandsv": -1, "nelmhf": 1, "dim": 3, "antires": 0, "omegamin": -30.0, "omegatl": -200.0, "omegagrid": 140, "selfenergy": false, "lspectral": false, "lspectralgw": false, "lsingles": false, "lfermigw": false, "oddonlygw": false, "evenonlygw": false, "nkredlfx": 1, "nkredlfy": 1, "nkredlfz": 1, "maxmem": 2800, "telescope": 0, "taupar": 1, "omegapar": -1, "lambda": 1.0, "ofield_kappa": 0.0, "ofield_k": [0.0, 0.0, 0.0], "ofield_q6_near": 0.0, "ofield_q6_far": 0.0, "ofield_a": 0.0},
 "cell": {"array": {"__ndarray__": [[3, 3], "float64", [14.95313196, 0.0, 0.0, -7.4765746, 12.94978717, 0.0, 8.981e-05, -5.185e-05, 19.83670261]]}, "__ase_objtype__": "cell"},
 "ctime": 23.636826993749995,
 "energy": -468.65792332000007,
 "forces": {"__ndarray__": [[95, 3], "float64", [-2.13338261, 0.17740461, -1.35294233, 0.99912166, -0.84028441, 0.17172991, -0.54139601, 0.43372219, 0.44344885, -2.23806008, -2.81013188, -3.02307075, -0.03534426, -0.46463075, 0.61845664, -0.28939159, -0.25179619, 0.72201636, -0.39891824, -0.6541164, -0.56144633, -0.32903298, -1.31271747, -1.39562293, -1.88809226, -0.35225914, -2.43724067, 0.15116174, -0.25959577, 1.03589133, 0.95111327, 0.78367256, 0.0669839, 0.56819262, -0.64896454, 1.00043078, -0.84874104, 1.08420512, 0.50710391, 0.53284953, -0.22047567, 0.11354336, 0.28981444, 1.19492561, 0.08812376, -1.62990773, 0.63235485, 0.72154916, -1.15299798, -0.62374213, -0.01860145, 0.9152985, 0.8041223, -0.5363862, 2.52538201, -0.29266838, -1.63359617, 0.52375876, 0.71128064, -1.89078043, 0.10175034, 0.76595706, -2.34320802, 0.54253623, 1.82814116, -0.36481806, 0.5803989, 0.31057251, -0.18883646, 1.56399874, -0.50899098, -1.02428323, 1.33622332, -0.43066492, 0.34733595, -0.00376594, 0.74105701, -0.08814127, 0.42468866, 0.25895788, -1.96962301, 0.4686657, -0.60924016, -0.40764893, -0.26993779, 1.39849411, 0.62307119, -0.04370302, 0.1199553, -0.77212582, -0.43832393, -0.05669405, -1.39720939, 0.3816031, -3.48346808, -1.64723256, 0.44640989, 0.35440301, -0.32040046, -0.64167661, -0.65446463, -1.0999052, 0.20241796, 0.28641931, 0.00156305, 0.65141981, 0.53158689, -0.27823806, -0.75933534, 0.3703501, -0.61691873, 0.6019776, -0.08246255, -0.93184437, 0.69336566, 0.78892771, -1.48545381, -0.02319847, 0.05658646, -0.5077272, 0.86500273, -0.66253586, -1.62747003, -0.12419036, -0.14912201, -0.90770965, 0.62736617, 0.35416955, -1.19683335, 0.15844586, 0.07159531, -0.54649063, 0.40677925, -0.26037179, -0.80409859, 0.6117934, 0.26425939, -0.36981383, -0.20061022, 0.46296618, -1.51280094, -0.11637551, -0.24788583, -0.3218243, 0.82274668, 0.53027005, -0.89956315, -0.19185778, -0.48926715, -0.38457872, -0.91422498, -0.18390377, -0.75081344, 0.33345791, 0.9258637, -0.73950253, -0.00830664, -0.45438007, -0.70799788, -0.36490876, -0.44443302, -0.15816788, 0.02524038, 0.09701684, -0.15298647, -0.37338229, 0.47502645, -0.28115774, -0.24100322, -0.42784006, 0.01556765, -0.59303911, -1.0021082, -0.35193018, -0.17463115, 0.04216466, 0.2201269, -0.03382185, -0.31614279, -0.07772205, -0.01964532, -0.04955546, -0.06000434, 0.08636967, -0.19091157, 0.11681333, -0.81941042, 0.3420596, -0.71340143, 1.73783502, 2.35432472, 2.99731024, -0.52316982, 1.15985712, 0.4529999, 1.01972331, -0.18557679, 0.33233305, 1.42729595, -0.72862112, 1.82578383, -0.50829646, 1.25355664, 0.88684593, 0.56600502, 0.34930497, 1.17199378, -1.2432411, -0.29644626, 1.16443014, -0.44141065, 0.34144471, 0.8785296, 1.96295297, -1.11620922, 1.51802172, -1.66511564, 1.62848618, 1.87925353, -1.04980268, -0.85861729, 0.5393605, 1.05728807, -0.13636831, -0.49324036, 0.90664637, -0.73102406, 0.4184588, -0.51721395, -0.48454479, 1.25293326, -0.21281069, 0.52606379, -0.28852812, 1.04050083, -0.61876407, 0.5655838, -0.80605691, -0.91637281, 1.01982767, -0.83104351, -1.14821532, 2.31247659, -0.94625618, -0.26735423, 1.61612217, 0.25683558, 2.22852158, 1.77315213, -0.52937507, -0.23201665, 0.5459612, -0.1587156, -0.23977999, -0.18730895, 0.18819803, 0.52584734, 2.53899264, -1.20235727, -0.35642074, 2.50650346, 0.61985932, -0.0009777, 0.76752569, -1.10769684, -0.70705022, 0.45859774, -0.52014591, 0.64023513, 0.436583, 0.79797264, -0.07402574, 1.56069962, -0.14714888, -0.19359951, 0.90486911, 0.51402447, -0.74868246, 0.86027546, -0.40641399, 0.83777268, 1.32238671, -0.82760341, 0.43258999, 0.50567917]]},
 "free_energy": -468.66944461,
 "mtime": 23.636826993749995,
 "numbers": {"__ndarray__": [[95], "int64", [78, 78, 78, 78, 78, 78, 78, 78, 78, 78, 78, 78, 78, 78, 78, 78, 78, 78, 78, 78, 78, 78, 78, 78, 78, 78, 78, 78, 78, 78, 78, 78, 16, 16, 16, 16, 16, 16, 16, 16, 16, 16, 16, 16, 16, 16, 16, 16, 16, 16, 16, 16, 16, 16, 16, 16, 16, 16, 16, 16, 16, 16, 16, 52, 52, 52, 52, 52, 52, 52, 52, 52, 52, 52, 52, 52, 52, 52, 52, 52, 52, 52, 52, 52, 52, 52, 52, 52, 52, 52, 52, 52, 52, 52, 52]]},
 "pbc": {"__ndarray__": [[3], "bool", [true, true, true]]},
 "positions": {"__ndarray__": [[95, 3], "float64", [-1.7704947459851499, 3.2607058381270737, 7.011254369386794, -3.734066402785199, 6.547766023368329, 6.946929298732268, 9.33643838346605, 9.693070704321395, 6.936563233049361, 0.07113788714083989, 0.0909976845894248, 7.066249842069784, 1.8885307355798702, 3.1943587096795505, 6.934879096997771, -0.018134681223320587, 6.48916053205077, 6.921870782527212, -1.855637496488199, 9.725016223651592, 7.005864142186578, 3.785163848732909, 0.022132243861757498, 7.026857324558741, 5.672700955541709, 3.2235687819184684, 7.028491868853805, 3.724696808512868, 6.452519867962746, 6.978406575167868, 1.8612932330592507, 9.68958722272923, 6.932294969748767, 7.43010573017253, 0.0470712338756865, 6.9159546843408055, 9.384145600510951, 3.222968007121657, 6.942478339400637, 7.47296060775937, 6.479908114909746, 6.942225421442359, 5.654752086363008, 9.655966047035768, 6.944444751730367, 3.777450920075969, 12.92990531690626, 6.903652953217214, 3.8139883285649563, 0.0438205825316962, 11.769561587587672, 1.825491701446992, 3.1712183525037188, 11.837347964480616, -0.06113388168434371, 6.47340641689956, 11.79682594512296, -1.899343747856154, 9.682474918290369, 11.845606578878238, 7.518716546600038, 0.046377959438093704, 11.848395619265204, 5.559904017004969, 3.190779980617288, 11.761748108796619, 3.699356690161025, 6.385258493997369, 11.753639261503704, 1.8077333512625613, 9.697077812363352, 11.820138038030233, 11.132931700775327, 0.015780418540376, 11.716128453602247, 9.298505059772388, 3.2166817898332463, 11.748965337634736, 7.446208130667747, 6.505828041494549, 11.838929941513765, 5.555610961126435, 9.749916841704056, 11.815259796124382, 7.483361605682504, 12.852926960049434, 11.721003124901626, -1.8577260032749086, 3.256018488647339, 11.784424633752268, -3.7448700209147483, 6.53671665393822, 11.83774450016579, -5.630547153614176, 9.85728271933393, 11.87658992141885, 1.86960923531013, 1.0062432248467148, 5.764036570310001, 0.09557045231927866, 4.368915989892925, 5.822517550008595, -1.9020957036991253, 7.572327927627341, 5.710090657562106, -3.7968538829071337, 10.73003676064308, 5.772441976306936, 5.654749632240003, 1.061435211821171, 5.766310649897211, 3.721755716156917, 4.297969444024413, 5.861110053303375, 1.823757740953434, 7.472529685053575, 5.881773748045187, -0.0157156256578508, 10.763856820588568, 5.769657299994545, 9.248664402729093, 1.1442331361522837, 5.879316178958834, 7.508043572388157, 4.332017829044562, 5.801005637863179, 5.531581795984264, 7.491594269965883, 5.867335802417523, 3.7412513053092016, 10.752565127015936, 5.768567669920177, 13.075949701358732, 1.1460252587066337, 5.829196171043329, 11.198249682612088, 4.31143139830107, 5.760866863599949, 9.355618646532735, 7.525740663491353, 5.864955398104325, 7.500326712916317, 10.85526781337191, 5.769992143534601, 1.8008619555972682, 1.0153575158575603, 10.679592305605741, 0.05405142173526992, 4.340404808774627, 10.637075904167677, -1.8028987476508693, 7.583075659097961, 10.643127883766962, -3.7700077816309494, 10.727194286311637, 10.675698757617452, 5.6430135281765725, 1.150056004316133, 10.636847186986584, 1.9371168141710455, 7.565233821984791, 10.596968273527544, -0.009944160799202082, 10.782781284787337, 10.611981681897921, 9.34886739564177, 1.0578638954010708, 10.581218923490335, 7.459506549613246, 4.382462528319627, 10.569068149673605, 5.643033456104595, 7.669510731494412, 10.629945006313434, 3.7067505772741693, 10.79169744960631, 10.57110141169113, 13.05922583766654, 1.1090377354242884, 10.567229684075711, 11.190327395536597, 4.346981813128821, 10.611654971405935, 9.322307570825087, 7.6286791637841125, 10.623165019728363, 7.515173845340674, 10.733853667092779, 10.644240524416356, -0.07471060354358099, 2.0883669838799275, 8.322581812527767, -1.824166123204485, 5.354044490142706, 8.403214636397973, -3.8130879387151855, 8.679954346841471, 8.418482748029865, -5.648382125881688, 11.8815372883739, 8.293913611548769, 3.7788825971168074, 2.0793864648535885, 8.410619875849312, 1.8095940537833208, 5.3259601086737, 8.322697063769931, 0.09556841710014362, 8.641269680014009, 8.329577027336157, -1.8100824283740384, 11.83610090973186, 8.384732383842184, 7.418069434614786, 2.2163947014433867, 8.358657831729444, 5.742113538450301, 5.3031507388360435, 8.323925154028515, 3.832116072058993, 8.69616580626863, 8.365357678035972, 1.7547125611427685, 11.893494412911249, 8.416507805918013, 11.181737639345059, 2.2070115307926135, 8.36396157090628, 9.42371294019654, 5.444641614942264, 8.294462691477014, 7.506460235357925, 8.573628050278334, 8.46689263381336, 5.537206405088969, 11.904024844660174, 8.346567163121621, -0.00044986583019223064, 2.152394738999569, 13.230060439254768, -1.8513142787018444, 5.477967515733864, 13.145096271369669, -3.7104912976383013, 8.690735954497127, 13.272426280120023, -5.590015167797683, 11.846490113774568, 13.248263986138888, 3.785570820585223, 2.2112856162350356, 13.265598288714635, 1.8892122802255322, 5.372596432440112, 13.327992454737103, -0.028411084139820433, 8.575003799664518, 13.137719795137114, -1.7651045935531757, 11.906227341825094, 13.103715521156024, 7.406869409044991, 2.2281548193267695, 13.302387437375142, 5.649202367741868, 5.40862474970639, 13.252858166463364, 3.7973610235210913, 8.483937398958213, 13.28668748072743, 1.8239963114113327, 11.843177914711482, 13.210962852184016, 11.207236136030641, 2.1704868619944935, 13.189951816779503, 9.292552609288055, 5.44820944186856, 13.236890612697444, 7.485473725286382, 8.60614785380351, 13.25765924359606, 5.6436307096079155, 11.885222093255063, 13.270054802322997]]},
 "stress": {"__ndarray__": [[6], "float64", [-0.02634155845996976, -0.027041104543372455, -0.017433647943291723, -7.901925939774643e-05, 0.0010603942461422792, -0.000768733012334816]]},
 "unique_id": "3ead6fed44b8bd1374c215f45e23d162",
 "user": "lpan"},
"12": {
 "calculator": "vasp",
 "calculator_parameters": {"kpoints_generation": {"divisions": [5, 5, 1], "usershift": [0.0, 0.0, 0.0], "genvec1": [0.2, -0.0, 0.0], "genvec2": [0.0, 0.2, 0.0], "genvec3": [0.0, 0.0, 1.0], "shift": [0.0, 0.0, 0.0]}, "system": "PtSTe", "lcompat": false, "prec": "normal", "enmax": 520.0, "enaug": 368.792, "ediff": 1e-06, "ialgo": 68, "iwavpr": 10, "nbands": 448, "nelect": 698.0, "turbo": 0, "irestart": 0, "nreboot": 0, "nmin": 0, "eref": 0.0, "ismear": 0, "sigma": 0.05, "kspacing": 0.5, "kgamma": true, "lreal": true, "ropt": [-0.0005, -0.0005, -0.0005], "lmaxpaw": -100, "lmaxmix": 2, "nlspline": false, "istart": 0, "icharg": 2, "iniwav": 1, "ispin": 1, "lnoncollinear": false, "magmom": [1.0, 1.0, 1.0, 1.0, 1.0, 1.0, 1.0, 1.0, 1.0, 1.0, 1.0, 1.0, 1.0, 1.0, 1.0, 1.0, 1.0, 1.0, 1.0, 1.0, 1.0, 1.0, 1.0, 1.0, 1.0, 1.0, 1.0, 1.0, 1.0, 1.0, 1.0, 1.0, 1.0, 1.0, 1.0, 1.0, 1.0, 1.0, 1.0, 1.0, 1.0, 1.0, 1.0, 1.0, 1.0, 1.0, 1.0, 1.0, 1.0, 1.0, 1.0, 1.0, 1.0, 1.0, 1.0, 1.0, 1.0, 1.0, 1.0, 1.0, 1.0, 1.0, 1.0, 1.0, 1.0, 1.0, 1.0, 1.0, 1.0, 1.0, 1.0, 1.0, 1.0, 1.0, 1.0, 1.0, 1.0, 1.0, 1.0, 1.0, 1.0, 1.0, 1.0, 1.0, 1.0, 1.0, 1.0, 1.0, 1.0, 1.0, 1.0, 1.0, 1.0, 1.0, 1.0], "nupdown": -1.0, "lsorbit": false, "saxis": [0.0, 0.0, 1.0], "lspiral": false, "qspiral": [0.0, 0.0, 0.0], "lzeroz": false, "lasph": false, "lmetagga": false, "nelm": 1, "nelmdl": -5, "nelmin": 2, "enini": 520.0, "ldiag": true, "lsubrot": false, "weimin": 0.0, "ebreak": 0.0, "deper": 0.3, "nrmm": 4, "time": 0.4, "amix": 0.4, "bmix": 1.0, "amin": 0.1, "amix_mag": 1.6, "bmix_mag": 1.0, "imix": 4, "mixfirst": false, "maxmix": -45, "wc": 100.0, "inimix": 1, "mixpre": 1, "mremove": 5, "ldipol": false, "lmono": false, "idipol": 0, "epsilon": 1.0, "dipol": [-100.0, -100.0, -100.0], "efield": 0.0, "ngx": 84, "ngy": 84, "ngz": 112, "ngxf": 168, "ngyf": 168, "ngzf": 224, "addgrid": false, "nsw": 0, "ibrion": -1, "mdalgo": 0, "isif": 4, "pstress": 0.0, "ediffg": 1e-05, "nfree": 1, "potim": 0.25, "smass": -3.0, "scalee": 1.0, "tebeg": 0.0001, "teend": 0.0001, "nblock": 1, "kblock": 1, "npaco": 256, "apaco": 16.0, "isym": 0, "symprec": 1e-05, "lorbit": 0, "rwigs": [-1.0, -1.0, -1.0], "nedos": 301, "emin": 10.0, "emax": -10.0, "efermi": 0.0, "nwrite": 2, "lwave": false, "ldownsample": false, "lcharg": true, "lpard": false, "lvtot": false, "lvhar": false, "lelf": false, "loptics": false, "stm": [0.0, 0.0, 0.0, 0.0, 0.0, 0.0, 0.0], "npar": 56, "nsim": 4, "nblk": -1, "lplane": true, "lscalapack": true, "lscaaware": false, "lscalu": false, "lasync": false, "lorbitalreal": false, "idiot": 3, "ispecial": 0, "lmusic": false, "pomass": [195.08, 32.066, 127.6], "darwinr": [0.0, 0.0, 0.0], "darwinv": [1.0, 1.0, 1.0], "lcorr": true, "gga_compat": true, "lberry": false, "icorelevel": 0, "ldau": false, "i_constrained_m": 0, "gga": "--", "voskown": 0, "lhfcalc": false, "precfock": "", "lsymgrad": false, "lhfone": false, "lrhfcalc": false, "lthomas": false, "lmodelhf": false, "encut4o": -1.0, "exxoep": 0, "fourorbit": 0, "aexx": 0.0, "hfalpha": 0.0, "mcalpha": 0.0, "aldax": 1.0, "aggax": 1.0, "aldac": 1.0, "aggac": 1.0, "nkredx": 1, "nkredy": 1, "nkredz": 1, "shiftred": false, "oddonly": false, "evenonly": false, "lmaxfock": 0, "nmaxfockae": 0, "lfockaedft": false, "hfscreen": 0.0, "hfscreenc": 0.0, "nbandsgwlow": 0, "luse_vdw": false, "zab_vdw": -0.8491, "param1": 0.1234, "param2": 1.0, "param3": 0.0, "model_gw": 0, "model_eps0": 24.260063, "model_alpha": 1.0, "lepsilon": false, "lrpa": false, "lnabla": false, "lvel": false, "kinter": 0, "cshift": -0.1, "omegamax": -30.0, "deg_threshold": 0.002, "rtime": -0.1, "wplasmai": 0.0, "dfield": [0.0, 0.0, 0.0], "wplasma": [0.0, 0.0, 0.0, 0.0, 0.0, 0.0, 0.0, 0.0, 0.0], "nucind": false, "magpos": [0.0, 0.0, 0.0], "lnicsall": true, "orbitalmag": false, "lmagbloch": false, "lchimag": false, "lgauge": true, "magatom": 0, "magdipol": [0.0, 0.0, 0.0], "avecconst": [0.0, 0.0, 0.0], "ladder": false, "lrpaforce": false, "lfxc": false, "lhartree": true, "ibse": 0, "kpoint": [-1, 0, 0, 0], "ltcte": false, "ltete": false, "ltriplet": false, "lfxceps": false, "lfxheg": false, "naturalo": 2, "l2order": false, "lmp2lt": false, "lusew": false, "encutgw": -2.0, "encutgwsoft": -2.0, "encutlf": -1.0, "lmaxmp2": -1, "scissor": 0.0, "nomega": 0, "nomegar": 0, "nbandsgw": -1, "nbandso": -1, "nbandsv": -1, "nelmhf": 1, "dim": 3, "antires": 0, "omegamin": -30.0, "omegatl": -200.0, "omegagrid": 140, "selfenergy": false, "lspectral": false, "lspectralgw": false, "lsingles": false, "lfermigw": false, "oddonlygw": false, "evenonlygw": false, "nkredlfx": 1, "nkredlfy": 1, "nkredlfz": 1, "maxmem": 2800, "telescope": 0, "taupar": 1, "omegapar": -1, "lambda": 1.0, "ofield_kappa": 0.0, "ofield_k": [0.0, 0.0, 0.0], "ofield_q6_near": 0.0, "ofield_q6_far": 0.0, "ofield_a": 0.0},
 "cell": {"array": {"__ndarray__": [[3, 3], "float64", [14.95313196, 0.0, 0.0, -7.4765746, 12.94978717, 0.0, 8.981e-05, -5.185e-05, 19.83670261]]}, "__ase_objtype__": "cell"},
 "ctime": 23.636826994660034,
 "energy": -470.37263212,
 "forces": {"__ndarray__": [[95, 3], "float64", [-0.1628233, 2.19620815, 0.30738877, 0.4701182, -0.73498839, 0.89491112, -0.07073512, 0.1104038, 0.62290005, -0.15188401, -0.18265361, 0.57125151, 2.53261467, 0.93473515, -0.56703569, 1.5793855, -2.02185352, 0.39097892, -0.66121114, -0.71955235, 0.78984257, 1.22530186, 0.05590109, -1.14164756, -0.26041245, 0.70875307, 1.16243237, -2.41736239, 0.8812904, -2.06008335, 1.07887712, -0.351208, 0.23833021, 0.54120778, 0.69808837, 1.04756541, 0.30422575, 0.35494115, -1.53328298, -0.63071386, 0.40949346, 1.68791754, -1.01887005, -2.33480949, -0.33591663, 1.00971278, 0.57849686, -0.56046508, 1.01585198, -0.90330571, -0.34281191, -0.56812343, 1.56121097, -0.14436779, 1.31624876, -0.73224471, -1.51401199, -0.99018536, 0.22337741, 0.74641731, 0.12168872, -0.5414698, 0.32738236, -0.75028565, 1.02083962, 0.96230217, -1.16080313, -2.34788936, -1.70822977, -1.32706861, -0.63634551, 1.26502608, 0.59450882, -0.23417542, -1.10560222, -1.12013092, -0.19689558, -0.54234639, -1.5006435, -0.71815507, -1.2753849, 0.27614619, -1.94946061, -0.28126239, 0.36664147, -0.84876043, -0.76645077, -1.41193418, -0.00774416, 0.07203216, 0.8117344, 1.12144136, -2.69562147, -0.90142464, 0.12572276, -2.58692606, -0.5655978, 0.32964732, -0.73361979, -1.17628695, 0.27588413, -0.55748472, -0.26807738, 0.4274275, -1.05079346, -0.07180335, 0.08943414, -0.567996, -0.63218146, -0.26557019, -1.18988278, -0.4815889, 0.7034971, -0.8628363, 0.1885001, 0.11330885, -0.77699195, 0.43355412, -0.41808005, -1.10550727, -0.12917881, -0.10877223, -0.31694801, 0.19767609, -0.17221864, -0.36822225, -1.00606629, 0.49555287, -1.32546867, -0.0894003, 0.30463367, -0.21960841, 0.03208638, -0.68361516, -1.54524361, 0.27256358, -0.01899033, 0.26102859, 0.73416166, 0.09557893, -1.8703267, -0.08649666, 0.71334643, -0.4682765, 0.26408497, -0.59505296, -1.21127977, 1.03335253, 0.30786764, 0.17816496, -1.02277167, 0.29375623, -0.14968466, 0.38002665, -0.17653147, -0.09010677, -0.14398001, -0.81302679, -1.54866435, -0.18457688, 0.08236829, 0.13722354, 0.06483102, -0.78096509, 0.70031205, 0.09381404, 0.02799678, -0.54933967, 0.02143321, 0.14641837, 0.32573169, 1.20154217, 0.12551791, -0.48210291, 0.36745936, 0.91980425, -0.46368778, 0.47077591, 0.79265109, -1.4497415, -1.10012762, 0.26635972, -0.18171178, 0.96402575, 0.90309027, -0.71234953, 0.43007271, -0.09885811, 0.12571567, 0.32568724, -0.23031636, -0.12559923, -1.38560492, -0.85551726, 1.0208618, -0.95431044, -0.60268983, -0.30153893, 1.46082868, -0.442258, 0.10948525, -0.98883276, -0.41797838, 1.11318243, 0.36330049, 0.3791663, 1.19641093, -1.17090088, -0.33350253, -0.00093801, -0.91051427, 1.10031443, 0.72368394, 0.05164267, 0.41154957, 0.87828444, -0.73206734, -0.41438688, 0.6898197, 2.81161613, -2.18295867, 1.7893256, 0.38334099, 1.24878985, -0.0055389, -0.655724, -1.18062437, 0.64832437, 0.45320306, -0.29914439, 0.81064464, 0.28194782, 0.1339939, 0.99775402, -0.28363427, -0.43548396, 0.01980574, 0.29198226, 1.37694501, 1.07484403, 0.75911453, 0.96877683, 1.48612049, 0.92729083, -1.19611689, 1.37705012, 1.66156623, -0.1805909, 0.81865571, -0.18448198, 0.64447829, 1.50658812, 0.20473065, 1.25337936, 1.15849833, 0.79143746, 0.93336129, 0.64902358, -0.00578122, -0.38300286, -0.12574759, -0.31867784, -0.00465198, 0.70050315, 0.16455932, -0.14590239, 0.91425599, -0.37284557, 1.50597642, 1.13513597, -0.67610704, -0.21481528, 0.47347807, 0.68363941, 0.5928129, 0.76645955, -0.83008266, -0.74894225, 2.02938617, -0.47279895, 0.61119811, 1.49464911, -0.00500206, 0.30628858, 1.12159842]]},
 "free_energy": -470.38263222,
 "mtime": 23.636826994660034,
 "numbers": {"__ndarray__": [[95], "int64", [78, 78, 78, 78, 78, 78, 78, 78, 78, 78, 78, 78, 78, 78, 78, 78, 78, 78, 78, 78, 78, 78, 78, 78, 78, 78, 78, 78, 78, 78, 78, 78, 16, 16, 16, 16, 16, 16, 16, 16, 16, 16, 16, 16, 16, 16, 16, 16, 16, 16, 16, 16, 16, 16, 16, 16, 16, 16, 16, 16, 16, 16, 16, 16, 52, 52, 52, 52, 52, 52, 52, 52, 52, 52, 52, 52, 52, 52, 52, 52, 52, 52, 52, 52, 52, 52, 52, 52, 52, 52, 52, 52, 52, 52, 52]]},
 "pbc": {"__ndarray__": [[3], "bool", [true, true, true]]},
 "positions": {"__ndarray__": [[95, 3], "float64", [13.109545217941987, 3.1407692953297617, 6.968198409637736, 11.182943055518077, 6.526055927340977, 6.911477540561728, 9.319638248452968, 9.731323665755726, 6.910884026419638, 7.479169648358983, 12.940577644590935, 6.8961604322743915, 1.795182620048826, 3.2077197189854134, 7.008564710879904, -0.05123973094270261, 6.572100958532703, 6.9149426157736436, -1.85631515346448, 9.713129780285495, 6.942250018953596, -3.762213868494815, 12.92567999350322, 7.028312743429238, 5.642234854093843, 3.190523264243942, 6.876717091477148, 3.8123153820050852, 6.482404455036362, 6.988075182387009, 1.8227532022203083, 9.759355024947954, 6.963913086772899, -0.042284496945501966, 12.914868476302162, 6.879258173081488, 9.344860191213293, 3.213633771148104, 7.003262161905224, 7.511760130415376, 6.429418880693348, 6.876043437056512, 5.678443101477288, 9.787786098414736, 6.984865802271737, 3.674938823417323, 12.921067783137872, 6.984189569079762, 3.6393136066792007, 0.0302616483327539, 11.765368703756998, 1.8817412094911827, 3.2281799478993, 11.782425689230259, 0.0028024031251579094, 6.441486940692638, 11.87077875938925, -1.8209548166964789, 9.697459296647272, 11.72734372852389, 7.47612463443789, 0.038464180187181105, 11.762628263291425, 5.62694472743246, 3.1937593870242624, 11.743050429650484, 3.7506447502800753, 6.596101746159084, 11.853729906964059, 1.9401409326871495, 9.742932478645363, 11.775222387411489, 11.176499673406912, 0.0150041631302569, 11.78295156021645, 9.393855159810292, 3.238842862230728, 11.759633317931367, 7.553376096751478, 6.486898961673875, 11.834117359093552, 5.618450431776496, 9.836355354236016, 11.823618784237208, 14.933187751871731, 0.0328307319629354, 11.824341038579238, -1.8263172611540732, 3.244091573796225, 11.746882880594738, 11.194153050720942, 6.471496549474878, 11.85892256060628, -5.587800689924075, 9.71865636848804, 11.89368043091952, 1.944781252388393, 1.0370981926403915, 5.8029075809094275, 0.11958034070127004, 4.291535807685295, 5.782137958175679, -1.8866742724016567, 7.546135544420334, 5.814601515465047, -3.7322666606245396, 10.787905705624473, 5.783131578609414, 5.629639758296041, 1.0508355426133191, 5.819455159859662, 3.769942799683573, 4.2262243598626155, 5.821434862780141, 1.862272133025443, 7.56902288121798, 5.809837929700282, -0.0570295870011142, 10.794409128283515, 5.817546670701555, 9.359281123252691, 1.1009862853968826, 5.7308850761741175, 7.491561291537514, 4.294469614267675, 5.720237924415225, 5.719544015830827, 7.553880301946332, 5.861156272820457, 3.755024746492228, 10.741704684733673, 5.75853426574004, 13.042979281227332, 1.09190067152811, 5.896038122525011, 11.183183817650932, 4.30991281264357, 5.697595320221041, 9.281507714366652, 7.572236033562509, 5.889354542314623, 7.488701002929833, 10.70688995650965, 5.709911135403486, 1.8032152036006486, 1.129657689898197, 10.712659493755533, -0.03701739605431936, 4.333011034200762, 10.62333799577512, -1.7848775614795567, 7.546506613471181, 10.598229094345434, -3.7829725477111062, 10.82247668404926, 10.601209757279612, 5.598404440101534, 1.1241061991849117, 10.73043079888978, 3.69047813825779, 4.3839104795214965, 10.654573462805905, 1.8865356051275202, 7.613220533275178, 10.604637737857647, 0.029454478350844172, 10.802442952068372, 10.659450911243653, 9.34129141210491, 1.065684343200582, 10.504387406941282, 7.350618815550851, 4.323037919776569, 10.610075176410074, 5.657112229334709, 7.496203824753705, 10.643160217592216, 3.723768427121134, 10.75097522531447, 10.744430551756787, 13.193251837425597, 1.0593561369746602, 10.566834735326745, 11.159680494000604, 4.226303747712251, 10.624954290303783, 9.331764651590817, 7.58207524453184, 10.610229704323407, 7.453374448994295, 10.850028865913254, 10.618163591899302, 0.06678934406610235, 2.146384623940145, 8.3707548480821, -1.8079449379340216, 5.446655704811025, 8.389925830952508, -3.866701468700822, 8.68025424793838, 8.424594039369953, -5.598746474272213, 11.900958205605555, 8.346549905190352, 3.7452716015824015, 2.1476759863873767, 8.317511948074703, 1.9526371987453095, 5.439916816839314, 8.41966144489895, 0.06017526428374658, 8.595359586490616, 8.375316099480242, -1.8532717212834136, 11.816671754305508, 8.362636875905983, 7.5052930311128785, 2.1541525034267783, 8.340473526446855, 5.524191399249257, 5.481115094142978, 8.288669382479764, 3.7223753784726483, 8.599175797866197, 8.410093806496095, 1.8419916533449971, 11.964753321184855, 8.372735741204735, 11.195236398648673, 2.1681573675499513, 8.36790649595433, 9.331807107286139, 5.382327692420984, 8.319196679227371, 7.493695436351495, 8.645271113388645, 8.44812155886757, 5.578314735778636, 11.834458224649012, 8.336941601547146, -0.06719718948826774, 2.139334009834991, 13.215644313999976, -1.9252991332921217, 5.4777600875635635, 13.233692142768605, -3.8451666571178347, 8.655601368863582, 13.321996613006204, -5.616023746051071, 11.840147827125481, 13.247837298665745, 3.7073890301921453, 2.0881697565336963, 13.22814937132532, -0.06669362646068128, 8.536172227343608, 13.267992777086688, -1.8914622368530296, 11.922895403496163, 13.301080397040169, 7.55678629120265, 2.1840117335596205, 13.24548347553404, 5.562658741362592, 5.382902932649061, 13.219878854906131, 3.8166423314881035, 8.560184253513599, 13.31263587141157, 1.9089709567693183, 11.899077011366138, 13.292696613049078, 11.185446590158376, 2.1069446068359787, 13.232025859749367, 9.416516714323443, 5.399905574779549, 13.185612141349516, 7.493241664520899, 8.59627411307665, 13.225715209548046, 5.565784820345316, 11.93988987729983, 13.270624512421955]]},
 "stress": {"__ndarray__": [[6], "float64", [-0.024020687320217827, -0.02373148039759488, -0.014698325861378092, 0.000452810757928643, -0.0007531202018148935, 0.0003130980152172746]]},
 "unique_id": "88629779370380322f1ab1929d25f8db",
 "user": "lpan"},
"13": {
 "calculator": "vasp",
 "calculator_parameters": {"kpoints_generation": {"divisions": [5, 5, 1], "usershift": [0.0, 0.0, 0.0], "genvec1": [0.2, -0.0, 0.0], "genvec2": [0.0, 0.2, 0.0], "genvec3": [0.0, 0.0, 1.0], "shift": [0.0, 0.0, 0.0]}, "system": "PtSTe", "lcompat": false, "prec": "normal", "enmax": 520.0, "enaug": 368.792, "ediff": 1e-06, "ialgo": 68, "iwavpr": 10, "nbands": 448, "nelect": 688.0, "turbo": 0, "irestart": 0, "nreboot": 0, "nmin": 0, "eref": 0.0, "ismear": 0, "sigma": 0.05, "kspacing": 0.5, "kgamma": true, "lreal": true, "ropt": [-0.0005, -0.0005, -0.0005], "lmaxpaw": -100, "lmaxmix": 2, "nlspline": false, "istart": 0, "icharg": 2, "iniwav": 1, "ispin": 1, "lnoncollinear": false, "magmom": [1.0, 1.0, 1.0, 1.0, 1.0, 1.0, 1.0, 1.0, 1.0, 1.0, 1.0, 1.0, 1.0, 1.0, 1.0, 1.0, 1.0, 1.0, 1.0, 1.0, 1.0, 1.0, 1.0, 1.0, 1.0, 1.0, 1.0, 1.0, 1.0, 1.0, 1.0, 1.0, 1.0, 1.0, 1.0, 1.0, 1.0, 1.0, 1.0, 1.0, 1.0, 1.0, 1.0, 1.0, 1.0, 1.0, 1.0, 1.0, 1.0, 1.0, 1.0, 1.0, 1.0, 1.0, 1.0, 1.0, 1.0, 1.0, 1.0, 1.0, 1.0, 1.0, 1.0, 1.0, 1.0, 1.0, 1.0, 1.0, 1.0, 1.0, 1.0, 1.0, 1.0, 1.0, 1.0, 1.0, 1.0, 1.0, 1.0, 1.0, 1.0, 1.0, 1.0, 1.0, 1.0, 1.0, 1.0, 1.0, 1.0, 1.0, 1.0, 1.0, 1.0, 1.0], "nupdown": -1.0, "lsorbit": false, "saxis": [0.0, 0.0, 1.0], "lspiral": false, "qspiral": [0.0, 0.0, 0.0], "lzeroz": false, "lasph": false, "lmetagga": false, "nelm": 1, "nelmdl": -5, "nelmin": 2, "enini": 520.0, "ldiag": true, "lsubrot": false, "weimin": 0.0, "ebreak": 0.0, "deper": 0.3, "nrmm": 4, "time": 0.4, "amix": 0.4, "bmix": 1.0, "amin": 0.1, "amix_mag": 1.6, "bmix_mag": 1.0, "imix": 4, "mixfirst": false, "maxmix": -45, "wc": 100.0, "inimix": 1, "mixpre": 1, "mremove": 5, "ldipol": false, "lmono": false, "idipol": 0, "epsilon": 1.0, "dipol": [-100.0, -100.0, -100.0], "efield": 0.0, "ngx": 84, "ngy": 84, "ngz": 112, "ngxf": 168, "ngyf": 168, "ngzf": 224, "addgrid": false, "nsw": 0, "ibrion": -1, "mdalgo": 0, "isif": 4, "pstress": 0.0, "ediffg": 1e-05, "nfree": 1, "potim": 0.25, "smass": -3.0, "scalee": 1.0, "tebeg": 0.0001, "teend": 0.0001, "nblock": 1, "kblock": 1, "npaco": 256, "apaco": 16.0, "isym": 0, "symprec": 1e-05, "lorbit": 0, "rwigs": [-1.0, -1.0, -1.0], "nedos": 301, "emin": 10.0, "emax": -10.0, "efermi": 0.0, "nwrite": 2, "lwave": false, "ldownsample": false, "lcharg": true, "lpard": false, "lvtot": false, "lvhar": false, "lelf": false, "loptics": false, "stm": [0.0, 0.0, 0.0, 0.0, 0.0, 0.0, 0.0], "npar": 56, "nsim": 4, "nblk": -1, "lplane": true, "lscalapack": true, "lscaaware": false, "lscalu": false, "lasync": false, "lorbitalreal": false, "idiot": 3, "ispecial": 0, "lmusic": false, "pomass": [195.08, 32.066, 127.6], "darwinr": [0.0, 0.0, 0.0], "darwinv": [1.0, 1.0, 1.0], "lcorr": true, "gga_compat": true, "lberry": false, "icorelevel": 0, "ldau": false, "i_constrained_m": 0, "gga": "--", "voskown": 0, "lhfcalc": false, "precfock": "", "lsymgrad": false, "lhfone": false, "lrhfcalc": false, "lthomas": false, "lmodelhf": false, "encut4o": -1.0, "exxoep": 0, "fourorbit": 0, "aexx": 0.0, "hfalpha": 0.0, "mcalpha": 0.0, "aldax": 1.0, "aggax": 1.0, "aldac": 1.0, "aggac": 1.0, "nkredx": 1, "nkredy": 1, "nkredz": 1, "shiftred": false, "oddonly": false, "evenonly": false, "lmaxfock": 0, "nmaxfockae": 0, "lfockaedft": false, "hfscreen": 0.0, "hfscreenc": 0.0, "nbandsgwlow": 0, "luse_vdw": false, "zab_vdw": -0.8491, "param1": 0.1234, "param2": 1.0, "param3": 0.0, "model_gw": 0, "model_eps0": 24.51814878, "model_alpha": 1.0, "lepsilon": false, "lrpa": false, "lnabla": false, "lvel": false, "kinter": 0, "cshift": -0.1, "omegamax": -30.0, "deg_threshold": 0.002, "rtime": -0.1, "wplasmai": 0.0, "dfield": [0.0, 0.0, 0.0], "wplasma": [0.0, 0.0, 0.0, 0.0, 0.0, 0.0, 0.0, 0.0, 0.0], "nucind": false, "magpos": [0.0, 0.0, 0.0], "lnicsall": true, "orbitalmag": false, "lmagbloch": false, "lchimag": false, "lgauge": true, "magatom": 0, "magdipol": [0.0, 0.0, 0.0], "avecconst": [0.0, 0.0, 0.0], "ladder": false, "lrpaforce": false, "lfxc": false, "lhartree": true, "ibse": 0, "kpoint": [-1, 0, 0, 0], "ltcte": false, "ltete": false, "ltriplet": false, "lfxceps": false, "lfxheg": false, "naturalo": 2, "l2order": false, "lmp2lt": false, "lusew": false, "encutgw": -2.0, "encutgwsoft": -2.0, "encutlf": -1.0, "lmaxmp2": -1, "scissor": 0.0, "nomega": 0, "nomegar": 0, "nbandsgw": -1, "nbandso": -1, "nbandsv": -1, "nelmhf": 1, "dim": 3, "antires": 0, "omegamin": -30.0, "omegatl": -200.0, "omegagrid": 140, "selfenergy": false, "lspectral": false, "lspectralgw": false, "lsingles": false, "lfermigw": false, "oddonlygw": false, "evenonlygw": false, "nkredlfx": 1, "nkredlfy": 1, "nkredlfz": 1, "maxmem": 2800, "telescope": 0, "taupar": 1, "omegapar": -1, "lambda": 1.0, "ofield_kappa": 0.0, "ofield_k": [0.0, 0.0, 0.0], "ofield_q6_near": 0.0, "ofield_q6_far": 0.0, "ofield_a": 0.0},
 "cell": {"array": {"__ndarray__": [[3, 3], "float64", [14.95313196, 0.0, 0.0, -7.4765746, 12.94978717, 0.0, 8.981e-05, -5.185e-05, 19.83670261]]}, "__ase_objtype__": "cell"},
 "ctime": 23.63682699559781,
 "energy": -460.90934458,
 "forces": {"__ndarray__": [[94, 3], "float64", [-0.10460825, 0.71119509, 0.62289506, -0.70779087, -1.88124938, -1.40976442, -0.31196149, -0.45226024, 0.19472793, -0.42814651, -0.61455269, -0.02232422, 2.67239814, 0.69098147, -0.47443495, -2.16639795, -1.66600985, -0.01251076, 0.81847371, -0.64432838, 1.16880904, -0.14333074, 0.48807817, 0.36050548, 0.83649735, -0.59926785, -1.59487746, 2.17067295, 2.35704216, -0.14930949, 0.57736522, 0.10828014, -0.04447126, 1.21668857, 0.20803241, 1.06872543, 2.32433853, 2.3330941, -1.3132207, 0.21442451, -1.18143216, -1.09287986, 0.92179814, 0.35271558, 0.2446498, 0.16441685, -0.68495066, -0.7840535, 0.21381782, 0.13278828, -0.15206125, -0.58450657, 0.06528983, 0.15588769, -0.9053233, 1.29865545, 0.53151053, -0.13456163, 0.85052116, -0.11689567, 1.09053898, 1.78562493, -1.30784311, -0.07229347, 1.49538113, 0.01801655, -0.20218454, -0.03348689, -0.97951559, -1.5450093, -0.5479035, -0.27299704, 0.30281076, -0.55299948, -0.18954121, -1.99670716, -1.73928831, 0.25338394, 0.81607423, -0.61981729, -0.15738553, -0.3226743, 0.26839088, -0.12575299, 1.0434302, -0.68669465, -2.94214156, 2.5151717, 0.1347844, -1.31832986, -0.76446633, 0.56908673, -0.05859063, -0.08864952, -0.17892622, -0.96644295, -0.50375695, 0.62438563, -1.16169124, -0.24131484, 0.28691517, -0.7825759, -0.77248809, 0.13743645, -0.87185408, -0.72669924, 0.69516893, -0.59497181, -0.27731203, -1.12779319, -1.33483627, 0.16571221, 0.92323347, -1.40200008, 0.68650504, 0.16338922, -1.90346476, 0.20051119, 0.22089655, -1.2618896, -0.33826495, 0.69429958, -0.35446945, -0.45659575, -0.58862399, -0.62797992, -0.69448064, 0.62698987, -1.15045701, 0.01062136, -0.71925641, -0.75037492, -0.57136587, -0.48683105, -0.9384783, -0.99824441, 0.53659601, -0.47425808, 0.12081701, 0.0263567, -0.89786041, 0.58350556, 0.4158282, -0.29052467, 0.39362213, -0.75472461, -0.31528469, -0.1628519, 0.05711394, -0.69902281, 0.27446178, -0.47226244, -0.93594456, -0.63877361, -0.35039179, -0.33487203, 0.1433559, -0.6765519, -0.86362334, -0.2994504, -0.27762556, -0.75167789, 0.36419564, -0.08426131, -0.53154282, 0.17046453, 0.1366894, -0.44522219, -0.0878707, 0.84856076, -0.17424627, 0.1107846, -0.29712375, -0.3681664, 0.36540637, 0.43269379, -0.04552551, -0.17426638, 0.16486806, 0.32558478, 0.77082694, 1.00807549, -1.19413563, 0.17772863, 0.09268477, -0.63269181, -1.6905871, -0.50624205, 1.37097624, 1.8063614, -0.07570979, 1.75343199, -0.71711103, 1.65761507, 1.41562111, 0.91148648, 0.59256744, 0.67801391, -1.1433191, -0.80008707, 1.42869561, -0.1612925, -1.13548257, 2.04112885, -0.81336423, 0.77629174, 1.13044162, -1.46411555, -0.71872783, 1.33930333, -1.86230358, -1.57821672, 1.70142795, 0.18041775, 1.09494737, 1.59195391, -0.30893658, -1.784596, 1.16939674, -0.39821027, 0.39194747, 0.16304898, 0.16756845, 0.0909945, 1.02379532, 0.42605161, 0.04169491, 0.63988203, 0.61922177, 0.44887383, 0.68848059, 0.61021384, 0.48953623, 1.22179687, 0.3292965, -0.22272515, 0.43502474, 0.24209516, 1.51247534, 1.0884072, -0.28172603, -0.4644281, 1.24576205, 0.3939755, -0.32830593, 0.34747307, -0.20237056, 0.40020845, 0.17010916, 0.71376699, -0.64961929, 0.34025217, 0.30608994, -0.68313768, 0.59916394, -1.06365012, -0.93371252, 1.10879844, -0.02061433, -0.1935957, 1.26634334, -0.08480146, -0.54556847, -0.29856275, 0.44029029, -0.73888394, 1.08146782, 0.95519659, 0.41258262, 1.64629647, -1.11821606, 0.07573409, 1.50902993, -1.04641173, -0.83627094, 1.5204154, -0.38461353, 0.49706153, 0.47941597, -0.35547735, -0.31073123, 0.73349826]]},
 "free_energy": -460.9251894,
 "mtime": 23.63682699559781,
 "numbers": {"__ndarray__": [[94], "int64", [78, 78, 78, 78, 78, 78, 78, 78, 78, 78, 78, 78, 78, 78, 78, 78, 78, 78, 78, 78, 78, 78, 78, 78, 78, 78, 78, 78, 78, 78, 78, 16, 16, 16, 16, 16, 16, 16, 16, 16, 16, 16, 16, 16, 16, 16, 16, 16, 16, 16, 16, 16, 16, 16, 16, 16, 16, 16, 16, 16, 16, 16, 52, 52, 52, 52, 52, 52, 52, 52, 52, 52, 52, 52, 52, 52, 52, 52, 52, 52, 52, 52, 52, 52, 52, 52, 52, 52, 52, 52, 52, 52, 52, 52]]},
 "pbc": {"__ndarray__": [[3], "bool", [true, true, true]]},
 "positions": {"__ndarray__": [[94, 3], "float64", [-1.838622132305855, 3.1892000013048074, 6.946799368330173, -3.7159810443972403, 6.548903190451512, 7.028312941796264, -5.569818487524313, 9.682666756657019, 6.920936473834281, 0.014000913635226599, 0.015026497888039898, 6.953884245034361, 1.7760241777900727, 3.2198168248550103, 6.9847741567056785, 0.0911415061042411, 6.540690624846294, 6.906302541584832, -1.8855763251313873, 9.737669868369556, 6.899439835949876, -3.717976620885883, 12.911231201086299, 6.9550054154658785, 5.608953847929197, 3.2361499914554956, 6.939616696682118, 3.630760461692277, 6.396358057867836, 6.981319991680199, 1.829435823756885, 9.723856007409935, 6.923920905741955, 7.4757247330197405, 0.0027872160400914, 6.873735635074865, 9.297050571026032, 3.131986672868774, 6.997581327011773, 7.4512435934981704, 6.510369445858788, 7.016604526447737, 5.5749250377744906, 9.679407773173121, 6.886713599390431, 11.203885595756878, 0.022040378598849702, 7.0464728479346395, 3.715308247852708, 0.0057964113764858004, 11.80765936351936, 1.9075601886205884, 3.237850152101171, 11.751769453915685, 0.03773706073940167, 6.4228143306907945, 11.742382329506581, -1.8566567064390662, 9.685305287906145, 11.721984843313797, -0.04143167498510225, 12.870340365786298, 11.787216252910573, 5.638982772237962, 3.146187052197966, 11.791322847084894, 1.8571874478778942, 9.716960187334385, 11.801492132677911, 11.328525595776512, 0.03306765795065521, 11.795884693584117, 9.327358622274218, 3.2950423037330667, 11.776795041194408, 7.542154449260909, 6.588136427773665, 11.718029801547415, 5.542085212096158, 9.708196725926225, 11.78310410445952, 0.026819588754356298, 0.0303413694157891, 11.784346873878036, -1.8789806804987275, 3.2605483203896983, 11.93451150610384, 11.100433163923325, 6.472752382395814, 11.873245850092855, -5.569346740796987, 9.707234752741634, 11.807204111194462, 1.893587515627602, 1.0787473079138041, 5.848710130501864, 0.03394540898067604, 4.236532292605451, 5.809324952570788, -1.8226408369224985, 7.533833460053413, 5.78248529883838, -3.6621693448429333, 10.800115264539087, 5.790178963945667, 5.675436771459764, 0.9889039539728894, 5.723615916502682, 3.7260631668064534, 4.384662853521971, 5.852194050581259, 1.8998984168604438, 7.492459874172014, 5.802324381852693, -0.06578207318842813, 10.76369637122221, 5.869318679210419, 9.380719426957663, 1.0252633845991748, 5.851512064745528, 7.535589161593204, 4.206196032337263, 5.744228432551759, 5.678052147062243, 7.570108058439752, 5.766011710788878, 3.769438481742857, 10.778668909859558, 5.821798866273035, 13.069946797680805, 1.126039755531831, 5.816623668929111, 11.269364956499134, 4.38011757683872, 5.864009782490906, 9.452184400971289, 7.48848470224224, 5.793051516850622, 7.49264760110498, 10.776771805393302, 5.806742808992044, 1.8264457693917833, 1.0681535753235254, 10.616211461995453, -0.03036608074451107, 4.337388657584704, 10.643296694106173, -1.883034550380589, 7.485554921231302, 10.65637324683371, -3.7713178410574444, 10.864000110964557, 10.675867369589636, 5.6654359329185855, 1.0955338621368174, 10.603277138425627, 1.8500477038487892, 7.643215259884214, 10.688010605459374, 0.021024728084910425, 10.779018823080724, 10.623666491570344, 9.32104036430347, 1.0891693034454983, 10.651784620785966, 7.426534727257186, 4.320790322673598, 10.622333663521976, 5.641090491573984, 7.473786574870992, 10.545149252033493, 3.7384772210476647, 10.846758464188316, 10.64206443814004, 13.110328203096916, 1.0703871898332011, 10.602737580114637, 11.237607986806939, 4.30895582278565, 10.602588408111009, 9.331161316628872, 7.507655422421696, 10.654111267635091, 7.447891749878036, 10.755986933928373, 10.69049495409425, 0.0944330959495759, 2.1449241207391596, 8.380779920847141, -1.919593923038037, 5.391266596997841, 8.24861669950586, -3.6527227156897806, 8.597940147136407, 8.353678819374332, -5.673425860585477, 11.77315326904595, 8.342929310229975, 3.8062824236506083, 2.214682504780704, 8.29985748111883, 1.8150102465126927, 5.449815699651152, 8.345059772090288, 0.056852831322530675, 8.592383810891823, 8.342608352381745, -1.7468861694798388, 11.92096835091755, 8.295216684543218, 7.535306198200057, 2.214821894443885, 8.330289561693908, 5.550324200136617, 5.323050334888829, 8.306096124089674, 3.7327214770137656, 8.74442217992021, 8.305199703498728, 1.8670871970507812, 11.845371436638503, 8.421548113684187, 11.22726309440209, 2.1767883525109215, 8.386342132258987, 9.297756947207679, 5.374822910614774, 8.365544341407531, 7.4014157421949225, 8.629380625069354, 8.373320923931729, 5.591819128998017, 11.807921231440943, 8.299007280044965, -0.009796180360247833, 2.1858435135826975, 13.381630105126439, -1.884782327081226, 5.339517220612227, 13.284756179361322, -3.6718309923709187, 8.712447456066675, 13.216035692142471, -5.662068068875358, 11.931457628232481, 13.3183127389645, 3.7484656296347163, 2.173529513771236, 13.25105520856314, 1.8291358910754822, 5.406405256635916, 13.263971083999538, -0.04591419500883376, 8.66046788519697, 13.228145999085875, -1.8199282195430178, 11.921880296840069, 13.241146378875392, 7.533858879582279, 2.1444314573431638, 13.206927471772063, 5.572460805788189, 5.483443926578413, 13.215355888344027, 3.677260382143802, 8.634172700698793, 13.225911791270912, 1.8480855554030589, 11.859430122951393, 13.174295104143482, 11.258191694788227, 2.142568299798538, 13.234344770284475, 9.309657602809928, 5.463033687075373, 13.24594090989623, 7.495942285570502, 8.623943690712895, 13.26516366656045, 5.702462995027975, 11.891116008100708, 13.289676078342653]]},
 "stress": {"__ndarray__": [[6], "float64", [-0.02736470557665998, -0.023878730230688937, -0.017110053675800086, 0.002520291744104821, 0.0005967285676173561, 3.2794786366164904e-05]]},
 "unique_id": "668e58a905d9eaa8e83d38977b5fba84",
 "user": "lpan"},
"14": {
 "calculator": "vasp",
 "calculator_parameters": {"kpoints_generation": {"divisions": [5, 5, 1], "usershift": [0.0, 0.0, 0.0], "genvec1": [0.2, -0.0, 0.0], "genvec2": [0.0, 0.2, 0.0], "genvec3": [0.0, 0.0, 1.0], "shift": [0.0, 0.0, 0.0]}, "system": "PtSTe", "lcompat": false, "prec": "normal", "enmax": 520.0, "enaug": 368.792, "ediff": 1e-06, "ialgo": 68, "iwavpr": 10, "nbands": 448, "nelect": 694.0, "turbo": 0, "irestart": 0, "nreboot": 0, "nmin": 0, "eref": 0.0, "ismear": 0, "sigma": 0.05, "kspacing": 0.5, "kgamma": true, "lreal": true, "ropt": [-0.0005, -0.0005, -0.0005], "lmaxpaw": -100, "lmaxmix": 2, "nlspline": false, "istart": 0, "icharg": 2, "iniwav": 1, "ispin": 1, "lnoncollinear": false, "magmom": [1.0, 1.0, 1.0, 1.0, 1.0, 1.0, 1.0, 1.0, 1.0, 1.0, 1.0, 1.0, 1.0, 1.0, 1.0, 1.0, 1.0, 1.0, 1.0, 1.0, 1.0, 1.0, 1.0, 1.0, 1.0, 1.0, 1.0, 1.0, 1.0, 1.0, 1.0, 1.0, 1.0, 1.0, 1.0, 1.0, 1.0, 1.0, 1.0, 1.0, 1.0, 1.0, 1.0, 1.0, 1.0, 1.0, 1.0, 1.0, 1.0, 1.0, 1.0, 1.0, 1.0, 1.0, 1.0, 1.0, 1.0, 1.0, 1.0, 1.0, 1.0, 1.0, 1.0, 1.0, 1.0, 1.0, 1.0, 1.0, 1.0, 1.0, 1.0, 1.0, 1.0, 1.0, 1.0, 1.0, 1.0, 1.0, 1.0, 1.0, 1.0, 1.0, 1.0, 1.0, 1.0, 1.0, 1.0, 1.0, 1.0, 1.0, 1.0, 1.0, 1.0, 1.0, 1.0], "nupdown": -1.0, "lsorbit": false, "saxis": [0.0, 0.0, 1.0], "lspiral": false, "qspiral": [0.0, 0.0, 0.0], "lzeroz": false, "lasph": false, "lmetagga": false, "nelm": 1, "nelmdl": -5, "nelmin": 2, "enini": 520.0, "ldiag": true, "lsubrot": false, "weimin": 0.0, "ebreak": 0.0, "deper": 0.3, "nrmm": 4, "time": 0.4, "amix": 0.4, "bmix": 1.0, "amin": 0.1, "amix_mag": 1.6, "bmix_mag": 1.0, "imix": 4, "mixfirst": false, "maxmix": -45, "wc": 100.0, "inimix": 1, "mixpre": 1, "mremove": 5, "ldipol": false, "lmono": false, "idipol": 0, "epsilon": 1.0, "dipol": [-100.0, -100.0, -100.0], "efield": 0.0, "ngx": 84, "ngy": 84, "ngz": 112, "ngxf": 168, "ngyf": 168, "ngzf": 224, "addgrid": false, "nsw": 0, "ibrion": -1, "mdalgo": 0, "isif": 4, "pstress": 0.0, "ediffg": 1e-05, "nfree": 1, "potim": 0.25, "smass": -3.0, "scalee": 1.0, "tebeg": 0.0001, "teend": 0.0001, "nblock": 1, "kblock": 1, "npaco": 256, "apaco": 16.0, "isym": 0, "symprec": 1e-05, "lorbit": 0, "rwigs": [-1.0, -1.0, -1.0], "nedos": 301, "emin": 10.0, "emax": -10.0, "efermi": 0.0, "nwrite": 2, "lwave": false, "ldownsample": false, "lcharg": true, "lpard": false, "lvtot": false, "lvhar": false, "lelf": false, "loptics": false, "stm": [0.0, 0.0, 0.0, 0.0, 0.0, 0.0, 0.0], "npar": 56, "nsim": 4, "nblk": -1, "lplane": true, "lscalapack": true, "lscaaware": false, "lscalu": false, "lasync": false, "lorbitalreal": false, "idiot": 3, "ispecial": 0, "lmusic": false, "pomass": [195.08, 32.066, 127.6], "darwinr": [0.0, 0.0, 0.0], "darwinv": [1.0, 1.0, 1.0], "lcorr": true, "gga_compat": true, "lberry": false, "icorelevel": 0, "ldau": false, "i_constrained_m": 0, "gga": "--", "voskown": 0, "lhfcalc": false, "precfock": "", "lsymgrad": false, "lhfone": false, "lrhfcalc": false, "lthomas": false, "lmodelhf": false, "encut4o": -1.0, "exxoep": 0, "fourorbit": 0, "aexx": 0.0, "hfalpha": 0.0, "mcalpha": 0.0, "aldax": 1.0, "aggax": 1.0, "aldac": 1.0, "aggac": 1.0, "nkredx": 1, "nkredy": 1, "nkredz": 1, "shiftred": false, "oddonly": false, "evenonly": false, "lmaxfock": 0, "nmaxfockae": 0, "lfockaedft": false, "hfscreen": 0.0, "hfscreenc": 0.0, "nbandsgwlow": 0, "luse_vdw": false, "zab_vdw": -0.8491, "param1": 0.1234, "param2": 1.0, "param3": 0.0, "model_gw": 0, "model_eps0": 24.260063, "model_alpha": 1.0, "lepsilon": false, "lrpa": false, "lnabla": false, "lvel": false, "kinter": 0, "cshift": -0.1, "omegamax": -30.0, "deg_threshold": 0.002, "rtime": -0.1, "wplasmai": 0.0, "dfield": [0.0, 0.0, 0.0], "wplasma": [0.0, 0.0, 0.0, 0.0, 0.0, 0.0, 0.0, 0.0, 0.0], "nucind": false, "magpos": [0.0, 0.0, 0.0], "lnicsall": true, "orbitalmag": false, "lmagbloch": false, "lchimag": false, "lgauge": true, "magatom": 0, "magdipol": [0.0, 0.0, 0.0], "avecconst": [0.0, 0.0, 0.0], "ladder": false, "lrpaforce": false, "lfxc": false, "lhartree": true, "ibse": 0, "kpoint": [-1, 0, 0, 0], "ltcte": false, "ltete": false, "ltriplet": false, "lfxceps": false, "lfxheg": false, "naturalo": 2, "l2order": false, "lmp2lt": false, "lusew": false, "encutgw": -2.0, "encutgwsoft": -2.0, "encutlf": -1.0, "lmaxmp2": -1, "scissor": 0.0, "nomega": 0, "nomegar": 0, "nbandsgw": -1, "nbandso": -1, "nbandsv": -1, "nelmhf": 1, "dim": 3, "antires": 0, "omegamin": -30.0, "omegatl": -200.0, "omegagrid": 140, "selfenergy": false, "lspectral": false, "lspectralgw": false, "lsingles": false, "lfermigw": false, "oddonlygw": false, "evenonlygw": false, "nkredlfx": 1, "nkredlfy": 1, "nkredlfz": 1, "maxmem": 2800, "telescope": 0, "taupar": 1, "omegapar": -1, "lambda": 1.0, "ofield_kappa": 0.0, "ofield_k": [0.0, 0.0, 0.0], "ofield_q6_near": 0.0, "ofield_q6_far": 0.0, "ofield_a": 0.0},
 "cell": {"array": {"__ndarray__": [[3, 3], "float64", [14.95313196, 0.0, 0.0, -7.4765746, 12.94978717, 0.0, 8.981e-05, -5.185e-05, 19.83670261]]}, "__ase_objtype__": "cell"},
 "ctime": 23.636826996748216,
 "energy": -466.38357401999997,
 "forces": {"__ndarray__": [[95, 3], "float64", [0.27356933, 0.31469695, -0.52499917, 2.01910627, -0.85337824, 0.15470598, -0.68836544, -0.08302028, -0.02894379, -0.60381393, -0.62186997, 0.7077031, 0.95471707, -1.19876042, -2.33067087, -1.15574135, -1.80358832, -1.01532266, 1.46749191, -1.03264338, -0.1105406, -0.17099967, 1.04871211, 0.65318689, -1.05577158, -0.05946899, 0.41688323, -0.91533679, 0.43680371, -1.26756591, -0.01945497, -2.20941412, -1.71116341, 0.55961347, 1.00262168, -0.95441088, -0.98554294, -0.70267418, 0.30868149, -0.53451336, -0.20904102, -0.06259066, -0.41783104, -1.57378813, 1.23109863, 0.68524564, 0.33858643, 0.52641199, -0.27340905, -0.6985656, 0.13703978, -1.42548838, 0.87795633, -0.99683919, -1.35490055, -0.3245388, -1.19971294, -1.51055752, -0.97767374, -0.86338188, 0.2374067, 0.36400925, -1.16571338, -2.06385057, -0.21341927, -0.9331661, 0.1712052, -2.32049809, -0.81712567, -1.20984307, -2.3691417, -1.91779292, -1.53558594, 0.5294093, -1.42308284, -0.8883114, 0.70314178, -0.87765661, 0.37975746, -2.86270349, -2.11600105, -1.08065865, 0.06342038, -0.9154251, 1.05157774, 0.0417417, -0.48936744, 0.04646258, 0.00246604, -0.63819887, 1.13403009, 2.83558479, -0.68982848, -0.15651484, 0.57725998, -0.56816813, -0.00241289, -0.42193065, 0.38897738, -0.38973344, 0.16121982, -0.7226714, -0.32915298, -0.8054256, -1.72446999, 0.1283465, -0.57080661, -0.70788454, 0.14198354, -0.39464696, -0.06586277, 0.46999861, 0.71177953, -0.58390048, -0.11522248, -0.38061083, -0.41957801, -0.49019985, -0.04735122, -0.85338302, 0.21506098, 0.16041858, -0.7590004, -0.07597624, 0.18941229, 0.03194607, -0.60809533, 0.54876843, -1.30321641, 0.00395623, 0.10174906, -0.23352141, -0.00409194, 0.63183294, -0.7817501, -0.41610309, -0.18733906, -0.79662579, 0.84910135, -0.23569835, -1.18771686, 0.13868965, 0.12635304, -1.23137034, 0.33317284, -0.65765415, 0.07328297, 0.75958255, 0.26798035, -0.82063417, 0.12027468, -0.86265764, -0.48797174, 0.83772348, -0.11932169, -1.18963732, 0.39458276, -0.26959265, -0.13030914, -0.17463344, 0.26637997, -0.02461292, 0.55441817, -0.09289203, -0.44227324, -0.24299431, -0.46447645, -0.38720162, 0.69292265, -0.17316451, -0.1415191, 0.42576071, 0.18713389, -0.07859938, -0.30763999, 0.63368273, -0.60819504, 0.66004803, 0.19169542, -0.71576741, -0.39912808, -0.22442032, 0.0530017, 0.23048166, -0.72484746, -0.73188498, -0.03352605, -0.53210995, -0.72657987, -1.03179434, 0.48267462, 1.25424047, -0.47565573, 0.51332556, 0.04127033, 0.30712664, 0.15168775, 0.84503358, -0.20259183, 0.58149678, 0.79164796, 0.5734233, 0.77382565, 0.06261102, 0.54395947, 1.26286532, 1.90247688, -0.59961755, 1.29679015, 1.98448852, -0.39151117, 0.00725486, 1.16436892, 0.50480805, 0.72746653, 0.98005293, 1.66896257, -0.40876121, 1.33835937, 0.7366324, 0.38394444, 0.6330072, -0.20008203, 1.76223055, 2.03347282, 0.35992919, -0.74640584, 0.63190119, -0.33592066, 0.02668021, 0.65580921, -0.45901755, 0.13407822, 0.2751134, 0.50385718, 0.32101842, 0.01574871, -0.02896054, 0.57009785, 0.78465516, 0.64416155, 0.96618459, 1.10803547, 0.36236627, -0.1589456, 0.96997526, 0.79737023, -0.50560666, 0.80092691, 1.00721994, 0.41461731, 1.61849682, 0.72097605, 0.03534998, 1.0689405, 0.42101982, 0.77233407, 0.75911355, 0.03969456, 0.63749274, 1.88813053, 0.73409745, 0.42144257, 1.63334856, -0.32461515, 0.41379784, 1.07539653, -0.30681233, -0.00819455, 0.38195824, 0.09687585, 1.09752755, 1.47666944, 0.80953936, 1.3366297, 2.50666558, 0.02836446, 0.28229378, 1.24074075, -1.35625064, -1.10494452, 1.84443231, 0.55155847, 1.5240687, 3.02379866]]},
 "free_energy": -466.38808939,
 "mtime": 23.636826996748216,
 "numbers": {"__ndarray__": [[95], "int64", [78, 78, 78, 78, 78, 78, 78, 78, 78, 78, 78, 78, 78, 78, 78, 78, 78, 78, 78, 78, 78, 78, 78, 78, 78, 78, 78, 78, 78, 78, 78, 16, 16, 16, 16, 16, 16, 16, 16, 16, 16, 16, 16, 16, 16, 16, 16, 16, 16, 16, 16, 16, 16, 16, 16, 16, 16, 16, 16, 16, 16, 16, 16, 52, 52, 52, 52, 52, 52, 52, 52, 52, 52, 52, 52, 52, 52, 52, 52, 52, 52, 52, 52, 52, 52, 52, 52, 52, 52, 52, 52, 52, 52, 52, 52]]},
 "pbc": {"__ndarray__": [[3], "bool", [true, true, true]]},
 "positions": {"__ndarray__": [[95, 3], "float64", [-1.8468314393730165, 3.2019038456941824, 7.006412825380772, 11.096201777084492, 6.511773327190166, 6.9690109209766415, -5.5960556894013385, 9.734065471206158, 6.931155747917874, 0.0354079833147585, 0.01298171778277, 6.858130696232656, 1.823800769984225, 3.274326694263957, 7.056590756467897, 0.020076664956399076, 6.536561504362006, 6.986775283264976, -1.9799547280796808, 9.773694301090346, 6.972785448749273, -3.716270546108373, 12.934968800960238, 6.9578740010303095, 5.60448530457175, 3.260311147869244, 6.954344654901939, 3.704034366114947, 6.4812001277404105, 6.9869615499024835, 1.8768004801726634, 9.7724750939453, 6.966925488431253, -0.011960186454385556, 12.881950845457768, 6.997031651982449, 9.35735415533778, 3.280917890136871, 6.952454812244284, 7.453536955225205, 6.51277672410542, 7.000417777117977, 5.626267004313809, 9.78560871295903, 6.938475491180965, 11.196652323121654, 0.007066542036012101, 6.896947552633956, 3.720110328523008, 0.008096446955267001, 11.798523570132325, 1.959581566608898, 3.2186429314888065, 11.788604822093271, 0.13644089728977213, 6.4652951375720855, 11.816198072157833, -1.7541404570783847, 9.708033123127798, 11.8010801243647, 0.01109861558622653, 12.913702401933255, 11.812924024392053, 5.691518074647687, 3.295586522231335, 11.80015394871984, 1.8750038130163986, 9.780782925561407, 11.762984332103276, 11.249597677504257, 0.07674652759277671, 11.839878532632573, 9.411342113081187, 3.2124656159845193, 11.791676337125406, 7.517128074749191, 6.462854401922921, 11.800804394198423, 5.599447020258959, 9.7965529465488, 11.850911706624256, 0.0385748121580677, 0.005014894397696, 11.85617835116721, 13.037034811342433, 3.1904926481719666, 11.752821790989145, 11.226156300502684, 6.441528705395028, 11.845380242101458, 9.359134203177213, 9.601905903809742, 11.735476974961013, 1.9355675175474831, 1.046159623571684, 5.773695854278914, -0.007608740589343981, 4.37889580599233, 5.699475442894417, -1.8884244989391534, 7.576008943620808, 5.843803125377229, -3.7277279711640428, 10.898455512614781, 5.857779669302183, 5.599927139496659, 1.1431446105120444, 5.816968430820474, 3.662829610929398, 4.374357014344947, 5.756954074010127, 1.8116900159473486, 7.494356600041359, 5.764051051102906, -0.024482612751012028, 10.831986468293724, 5.754194788677076, 9.375301931754613, 1.0971822304851908, 5.801443433889783, 7.436023007033821, 4.351471424395179, 5.836557769748926, 5.612360751838485, 7.555888877407213, 5.737787455214293, 3.8008809575098637, 10.740054428104392, 5.833040722376173, 13.087815552600146, 1.1016909353337592, 5.710984499381713, 11.237063930355351, 4.259813333747943, 5.84231537268148, 9.339806363348377, 7.609748544681671, 5.80704869094629, 7.398308458903727, 10.818815507633412, 5.800342695261954, 1.862140227105679, 1.0707835115489026, 10.72909003616037, 0.00491960171155111, 4.393903044118171, 10.55899745249256, -1.8890948922969428, 7.497617722214129, 10.727059154547158, -3.727426650331886, 10.869975048276658, 10.612930273016731, 5.506535544438808, 1.1240620795843739, 10.715443773333872, 3.715120813880477, 4.3850513185616355, 10.619265917463341, 1.9048547041051616, 7.592145011924201, 10.555755540185007, -0.026798734477921728, 10.805474915603142, 10.598482210670738, 9.36908559143302, 1.116032293239004, 10.620877649550403, 7.426272887831382, 4.365517581209452, 10.577140695800745, 5.587294417769684, 7.580268799807426, 10.640419777126645, 3.7765678284979525, 10.751140440303077, 10.654639320658571, 13.051313240464935, 1.0492612806167079, 10.657989144628322, 11.272285129004294, 4.348644699838365, 10.56037530985585, 9.357189349652327, 7.555482931584359, 10.631077086931388, 7.510870818655399, 10.863058198783762, 10.654696251995063, 0.06822803919311224, 2.053737275186089, 8.33609953352135, -1.8493538774003948, 5.370644442356307, 8.399949713515394, -3.794533312301671, 8.632208481056832, 8.36912665153187, -5.603413282984998, 11.83577120985388, 8.33453759155784, 3.687273291290377, 2.1079916643945786, 8.450151845379704, 1.804130668627116, 5.3510982023886955, 8.335375493876086, 0.009885237375424996, 8.619501924367029, 8.257232771284514, -1.8554401920971288, 11.876793430403493, 8.378628828816113, 7.421641332432419, 2.098067682021044, 8.317772007245921, 5.452506532810788, 5.4242977523518325, 8.346279134199724, 3.6876063451265217, 8.602348673466105, 8.391636151451543, 1.9205008191088224, 11.796202501889136, 8.27955322742831, 11.177566184177165, 2.202193854909305, 8.351169079760117, 9.309064373882483, 5.405526402250596, 8.390507839807086, 7.480317196422057, 8.653326465968295, 8.422500870510545, 5.571620781187355, 11.898869684813787, 8.388103631450754, 0.017522051335863223, 2.1710569883557476, 13.259682785629307, -1.8733859855158512, 5.242243227210616, 13.228939467190276, -3.719715438292734, 8.653147658939204, 13.216885298115256, -5.667501914360448, 11.8299439557976, 13.280940787981313, 3.7227098760096076, 2.1401486188446883, 13.189859774479393, 1.897075514763529, 5.353216058620736, 13.271309077029027, 0.05960353577693535, 8.534947339596624, 13.255512515639605, -1.873320597383298, 11.814617842088825, 13.147841472643865, 7.446747620630074, 2.1128532375320495, 13.170506492311999, 5.646211419112569, 5.410502999495148, 13.24801563062221, 3.7525646032650375, 8.615304638206794, 13.311068176804303, 1.9022930769182635, 11.77037765027907, 13.232924859111652, 11.155115106908344, 2.1046860509202037, 13.17618375659898, 9.325315203937635, 5.324395116224361, 13.23154799358349, 7.5704515238949375, 8.708083936570288, 13.150887795063683, 5.557422671060286, 11.822468106545639, 13.157797513683825]]},
 "stress": {"__ndarray__": [[6], "float64", [-0.022667444374432355, -0.030226835013869156, -0.017577663226628456, -0.0055494856900111375, -0.000980974531519016, 0.0009087475819444938]]},
 "unique_id": "d75f6bae88e677d0dc1db256b3beb897",
 "user": "lpan"},
"15": {
 "calculator": "vasp",
 "calculator_parameters": {"kpoints_generation": {"divisions": [5, 5, 1], "usershift": [0.0, 0.0, 0.0], "genvec1": [0.2, -0.0, 0.0], "genvec2": [0.0, 0.2, 0.0], "genvec3": [0.0, 0.0, 1.0], "shift": [0.0, 0.0, 0.0]}, "system": "PtSTe", "lcompat": false, "prec": "normal", "enmax": 520.0, "enaug": 368.792, "ediff": 1e-06, "ialgo": 68, "iwavpr": 10, "nbands": 448, "nelect": 698.0, "turbo": 0, "irestart": 0, "nreboot": 0, "nmin": 0, "eref": 0.0, "ismear": 0, "sigma": 0.05, "kspacing": 0.5, "kgamma": true, "lreal": true, "ropt": [-0.0005, -0.0005, -0.0005], "lmaxpaw": -100, "lmaxmix": 2, "nlspline": false, "istart": 0, "icharg": 2, "iniwav": 1, "ispin": 1, "lnoncollinear": false, "magmom": [1.0, 1.0, 1.0, 1.0, 1.0, 1.0, 1.0, 1.0, 1.0, 1.0, 1.0, 1.0, 1.0, 1.0, 1.0, 1.0, 1.0, 1.0, 1.0, 1.0, 1.0, 1.0, 1.0, 1.0, 1.0, 1.0, 1.0, 1.0, 1.0, 1.0, 1.0, 1.0, 1.0, 1.0, 1.0, 1.0, 1.0, 1.0, 1.0, 1.0, 1.0, 1.0, 1.0, 1.0, 1.0, 1.0, 1.0, 1.0, 1.0, 1.0, 1.0, 1.0, 1.0, 1.0, 1.0, 1.0, 1.0, 1.0, 1.0, 1.0, 1.0, 1.0, 1.0, 1.0, 1.0, 1.0, 1.0, 1.0, 1.0, 1.0, 1.0, 1.0, 1.0, 1.0, 1.0, 1.0, 1.0, 1.0, 1.0, 1.0, 1.0, 1.0, 1.0, 1.0, 1.0, 1.0, 1.0, 1.0, 1.0, 1.0, 1.0, 1.0, 1.0, 1.0, 1.0], "nupdown": -1.0, "lsorbit": false, "saxis": [0.0, 0.0, 1.0], "lspiral": false, "qspiral": [0.0, 0.0, 0.0], "lzeroz": false, "lasph": false, "lmetagga": false, "nelm": 1, "nelmdl": -5, "nelmin": 2, "enini": 520.0, "ldiag": true, "lsubrot": false, "weimin": 0.0, "ebreak": 0.0, "deper": 0.3, "nrmm": 4, "time": 0.4, "amix": 0.4, "bmix": 1.0, "amin": 0.1, "amix_mag": 1.6, "bmix_mag": 1.0, "imix": 4, "mixfirst": false, "maxmix": -45, "wc": 100.0, "inimix": 1, "mixpre": 1, "mremove": 5, "ldipol": false, "lmono": false, "idipol": 0, "epsilon": 1.0, "dipol": [-100.0, -100.0, -100.0], "efield": 0.0, "ngx": 84, "ngy": 84, "ngz": 112, "ngxf": 168, "ngyf": 168, "ngzf": 224, "addgrid": false, "nsw": 0, "ibrion": -1, "mdalgo": 0, "isif": 4, "pstress": 0.0, "ediffg": 1e-05, "nfree": 1, "potim": 0.25, "smass": -3.0, "scalee": 1.0, "tebeg": 0.0001, "teend": 0.0001, "nblock": 1, "kblock": 1, "npaco": 256, "apaco": 16.0, "isym": 0, "symprec": 1e-05, "lorbit": 0, "rwigs": [-1.0, -1.0, -1.0], "nedos": 301, "emin": 10.0, "emax": -10.0, "efermi": 0.0, "nwrite": 2, "lwave": false, "ldownsample": false, "lcharg": true, "lpard": false, "lvtot": false, "lvhar": false, "lelf": false, "loptics": false, "stm": [0.0, 0.0, 0.0, 0.0, 0.0, 0.0, 0.0], "npar": 56, "nsim": 4, "nblk": -1, "lplane": true, "lscalapack": true, "lscaaware": false, "lscalu": false, "lasync": false, "lorbitalreal": false, "idiot": 3, "ispecial": 0, "lmusic": false, "pomass": [195.08, 32.066, 127.6], "darwinr": [0.0, 0.0, 0.0], "darwinv": [1.0, 1.0, 1.0], "lcorr": true, "gga_compat": true, "lberry": false, "icorelevel": 0, "ldau": false, "i_constrained_m": 0, "gga": "--", "voskown": 0, "lhfcalc": false, "precfock": "", "lsymgrad": false, "lhfone": false, "lrhfcalc": false, "lthomas": false, "lmodelhf": false, "encut4o": -1.0, "exxoep": 0, "fourorbit": 0, "aexx": 0.0, "hfalpha": 0.0, "mcalpha": 0.0, "aldax": 1.0, "aggax": 1.0, "aldac": 1.0, "aggac": 1.0, "nkredx": 1, "nkredy": 1, "nkredz": 1, "shiftred": false, "oddonly": false, "evenonly": false, "lmaxfock": 0, "nmaxfockae": 0, "lfockaedft": false, "hfscreen": 0.0, "hfscreenc": 0.0, "nbandsgwlow": 0, "luse_vdw": false, "zab_vdw": -0.8491, "param1": 0.1234, "param2": 1.0, "param3": 0.0, "model_gw": 0, "model_eps0": 24.260063, "model_alpha": 1.0, "lepsilon": false, "lrpa": false, "lnabla": false, "lvel": false, "kinter": 0, "cshift": -0.1, "omegamax": -30.0, "deg_threshold": 0.002, "rtime": -0.1, "wplasmai": 0.0, "dfield": [0.0, 0.0, 0.0], "wplasma": [0.0, 0.0, 0.0, 0.0, 0.0, 0.0, 0.0, 0.0, 0.0], "nucind": false, "magpos": [0.0, 0.0, 0.0], "lnicsall": true, "orbitalmag": false, "lmagbloch": false, "lchimag": false, "lgauge": true, "magatom": 0, "magdipol": [0.0, 0.0, 0.0], "avecconst": [0.0, 0.0, 0.0], "ladder": false, "lrpaforce": false, "lfxc": false, "lhartree": true, "ibse": 0, "kpoint": [-1, 0, 0, 0], "ltcte": false, "ltete": false, "ltriplet": false, "lfxceps": false, "lfxheg": false, "naturalo": 2, "l2order": false, "lmp2lt": false, "lusew": false, "encutgw": -2.0, "encutgwsoft": -2.0, "encutlf": -1.0, "lmaxmp2": -1, "scissor": 0.0, "nomega": 0, "nomegar": 0, "nbandsgw": -1, "nbandso": -1, "nbandsv": -1, "nelmhf": 1, "dim": 3, "antires": 0, "omegamin": -30.0, "omegatl": -200.0, "omegagrid": 140, "selfenergy": false, "lspectral": false, "lspectralgw": false, "lsingles": false, "lfermigw": false, "oddonlygw": false, "evenonlygw": false, "nkredlfx": 1, "nkredlfy": 1, "nkredlfz": 1, "maxmem": 2800, "telescope": 0, "taupar": 1, "omegapar": -1, "lambda": 1.0, "ofield_kappa": 0.0, "ofield_k": [0.0, 0.0, 0.0], "ofield_q6_near": 0.0, "ofield_q6_far": 0.0, "ofield_a": 0.0},
 "cell": {"array": {"__ndarray__": [[3, 3], "float64", [14.95313196, 0.0, 0.0, -7.4765746, 12.94978717, 0.0, 8.981e-05, -5.185e-05, 19.83670261]]}, "__ase_objtype__": "cell"},
 "ctime": 23.636826997995218,
 "energy": -468.33376413,
 "forces": {"__ndarray__": [[95, 3], "float64", [-1.49516546, -0.24013174, 1.19554335, 0.15826031, 0.72643566, 1.00789113, -1.07905425, 0.33939033, 0.262482, 1.24397519, -1.54559003, -0.83937934, -0.89807803, -0.50915072, -2.10860194, 1.57870336, 1.01866517, 1.30051805, -0.26631218, -0.52831425, -2.30009203, 0.16770115, 0.4621886, 0.18538941, -0.76591416, 3.68135818, 1.74472245, 1.41920807, -1.36422058, -0.02319845, -1.99359858, 0.83107824, -1.25756356, -0.08027111, -3.27381139, -1.74102647, -0.81381191, 0.0867016, 0.77225338, 0.31954592, -2.00110904, 0.5478672, 1.34494853, -0.01626244, -1.44911812, 0.73617244, -0.91701851, -0.20465157, -0.79064683, 0.95682764, -1.15943458, 1.43343854, 1.22890065, -0.11340966, 1.06414566, -1.33194991, 1.88793045, 0.98656966, 1.62820504, -1.49863604, 0.48794179, 0.30398706, 0.54968084, -0.98671047, -0.790015, -0.98548438, -0.11495135, -0.06902754, -0.45040983, -0.89248018, -0.40461739, -0.61328588, 2.33333484, 0.09790297, -1.32640618, -1.16550588, -0.73524903, 0.46181071, 1.66121885, -0.64765968, -0.57529708, 0.49881708, 0.30861529, -0.89892703, -1.28539697, 1.20952026, -0.19138736, 0.88216149, 0.79541632, -0.84875794, -0.92189837, 0.06507851, -0.37141822, -0.24469849, -2.08843196, -0.08362849, 0.20084167, 0.1667625, 0.2320107, 1.28289304, -0.19514908, -2.33170952, -0.70138352, 0.21771082, -1.00676992, 0.37158473, -0.04310228, -0.61718276, 0.63048274, -2.19200994, -1.63364517, 0.32779565, -0.56130642, -1.12367613, -1.1353501, 1.18515229, -0.65731753, 0.5641887, 0.68070854, -0.75657674, -0.80547775, 0.09564405, -0.09615661, 0.04413917, -0.67484054, -0.97378266, -1.22921149, 0.63620018, -1.12152764, 0.04609657, -0.19368297, -0.52971238, -0.26828627, -0.43848444, -0.63764149, 0.60217088, 0.57099924, -2.17956657, 0.25058744, 0.42676126, -1.59967088, -0.32284845, 0.01861688, -0.62866592, 0.44355675, -0.41478097, 0.03993734, -0.43644881, 0.17311523, -0.11464435, -0.24968754, 0.58034002, -0.71137638, 0.22246712, -0.21542182, -0.76166379, 0.0225168, -0.19340775, -0.53818823, 0.10413155, 0.40680698, -0.37520685, -0.27552814, -0.16108482, -0.6781337, -1.01279744, -0.07638816, -1.30587651, -0.22068166, 0.45305, -0.91104498, -0.54813405, 0.17041824, -0.96184524, 0.0183744, 0.41757057, -0.67046917, 0.39252038, -0.17490751, -0.70971837, 0.51083831, 0.36105891, -0.32633797, -0.12956679, -0.16122589, -0.37614899, -0.31895844, -1.00036732, -0.65816935, -0.01821271, 0.4047078, 1.65877746, -0.26175643, -0.20302442, 0.79627811, -0.84383787, -1.56985802, 1.33408567, -0.26645612, -0.1624431, 0.22064364, 1.44446646, -1.02887256, 1.0294659, -0.56753703, 1.97941513, 1.74314915, 1.73237032, -1.08854712, 0.91427874, 0.08621987, 2.34173341, 1.01551965, -0.14517894, 2.22101262, 1.35851261, 0.37224466, -0.40609627, 0.74352875, 0.2136222, -1.08150293, 2.525499, -0.27317168, -0.0943189, 0.48770701, 0.17823821, -0.07570548, 1.28600144, -0.53200105, -0.03896322, 0.7467468, 0.21386412, 1.27089704, 1.64472792, -0.95509811, 1.18463909, 0.98910931, -0.79612184, -0.55810344, 1.5466923, 1.01040593, -0.11237803, 0.20833245, -1.4836527, -0.53760202, 1.58687685, 0.3622666, 0.6950334, 1.40428587, -0.47263218, 0.61588309, 0.07303581, -0.73776331, -0.237625, -0.30702831, 0.37944651, -0.56693005, 0.30275374, 0.95782144, -0.51341297, 0.84847396, 1.17021559, -0.6369488, 0.81998362, -0.73268435, 0.71294105, 1.4270583, 0.22638197, -0.35440006, 1.61419876, -1.85660357, -0.81885747, 1.8904251, -0.23405044, 0.157036, 1.4561249, -0.07610126, 0.91356722, 0.46618269, 0.58399965, 0.60586138, 1.10310138, 0.41882195, -0.15960551, 0.90997434]]},
 "free_energy": -468.34610325,
 "mtime": 23.636826997995218,
 "numbers": {"__ndarray__": [[95], "int64", [78, 78, 78, 78, 78, 78, 78, 78, 78, 78, 78, 78, 78, 78, 78, 78, 78, 78, 78, 78, 78, 78, 78, 78, 78, 78, 78, 78, 78, 78, 78, 78, 16, 16, 16, 16, 16, 16, 16, 16, 16, 16, 16, 16, 16, 16, 16, 16, 16, 16, 16, 16, 16, 16, 16, 16, 16, 16, 16, 16, 16, 16, 16, 52, 52, 52, 52, 52, 52, 52, 52, 52, 52, 52, 52, 52, 52, 52, 52, 52, 52, 52, 52, 52, 52, 52, 52, 52, 52, 52, 52, 52, 52, 52, 52]]},
 "pbc": {"__ndarray__": [[3], "bool", [true, true, true]]},
 "positions": {"__ndarray__": [[95, 3], "float64", [-1.8118382135699183, 3.2505503608631545, 6.9103200689644355, -3.7144075498215967, 6.4597042409415755, 6.894411231838242, -5.549328570685564, 9.71524663080578, 6.961833605238293, 14.879471778141795, 0.0615365927271105, 6.992817344512956, 1.878976477108322, 3.20870540195507, 6.979998272185295, -0.0376441139987113, 6.426566166572658, 6.9276926563762204, -1.8392986905275484, 9.745164549675824, 7.051136853452303, -3.777919610907041, 12.940575707452329, 6.99320773082032, 5.6780000576233345, 3.066598508585683, 6.859258016041982, 3.691413358774639, 6.532597620878206, 6.969035518487878, 1.9301012988024377, 9.682777431349813, 7.037616553687379, 7.473978565422412, 0.0871743512327398, 7.031318400608704, 9.370683971384729, 3.216657706201208, 6.892602521294261, 7.469419642480857, 6.511029413541702, 6.949260508022996, 5.588689175971794, 9.712334361601389, 7.008150718896433, 11.210160154444882, 0.0389841756489829, 6.982957511480655, -3.7241812185136918, 12.92769716318888, 11.841134989375892, 1.817129990431653, 3.1560366721009205, 11.737272394914244, -0.06775541153194424, 6.5203855411296985, 11.64213933817018, -1.8769562149493304, 9.62526226095265, 11.837813135156821, 7.403299718003033, 0.0019026421060205, 11.768546940249172, 5.648679086196422, 3.2777717140323452, 11.76782111530067, 3.7633981701308024, 6.4632386825885915, 11.827209029042594, 1.8961268933254223, 9.713211573887662, 11.816242308004654, 11.115124730671814, 0.0196191846486715, 11.791993129266087, 9.382194281941938, 3.257180862833324, 11.73438813835475, 7.428850675270434, 6.497391436455539, 11.819110695202061, 5.567705527128614, 9.715087697824323, 11.832015462084998, -7.417972838831761, 12.918395092740058, 11.783683534542758, 13.02668418483495, 3.1907683454593703, 11.80377335347806, 11.208002328404847, 6.461980798640391, 11.755331927337414, -5.596152024232139, 9.818388258552819, 11.740972733419115, 1.7987467952991847, 1.0419396426159213, 5.687544856476658, -0.07755252077491694, 4.3316324144391505, 5.91116340989811, -1.780476676909847, 7.577526591297635, 5.820037962182345, -3.745541198436811, 10.82080430762236, 5.811179089163744, 5.508902196280702, 1.1191441721850974, 5.847487991254062, 3.6764421005162333, 4.3807071238729165, 5.836187815245251, 1.9479226009863981, 7.42795228513651, 5.767020208749571, -0.02050425863169609, 10.727748794490276, 5.870669558658161, 9.44385528915158, 1.0568170824260028, 5.707698351227339, 7.493948759966147, 4.380782990875831, 5.793818007039473, 5.715922510543079, 7.54090212017413, 5.824838245846938, 3.7360923642301667, 10.82024757280876, 5.820155593828821, 13.09965200299837, 1.1300452605919922, 5.764635638728824, 11.188318227318614, 4.2688733398685414, 5.912317707622987, 9.350966211058381, 7.527491944692013, 5.8833253749233405, 7.519331034255168, 10.799831817619873, 5.830570061066098, 1.8470775890665023, 1.1060847325012948, 10.541771656680087, 0.03513794087562869, 4.280641743480069, 10.559605645794582, -1.9011997928762432, 7.489289395730731, 10.60113913861832, -3.7273354229742357, 10.835483036762138, 10.660327693499013, 5.56336918935402, 1.1313227172552358, 10.635103739194191, 1.8945337761093486, 7.484624597552239, 10.61102654466725, 0.017022092231311136, 10.789862096692058, 10.711917997811971, 9.388135285202543, 1.1068786955092464, 10.685979723846161, 7.499681200872969, 4.308662109916217, 10.656606328089378, 5.621802331491421, 7.530866863992828, 10.709755797227482, 3.723623639099196, 10.735664549233281, 10.650399027108657, 13.005960153053046, 1.0774248634378873, 10.659064095542757, 11.182269581926382, 4.263725775299435, 10.578617538310057, 9.351835597598637, 7.595339559690552, 10.61877714111103, 7.4815453455115595, 10.89323731443034, 10.64507803000055, -0.013834061005768698, 2.151456279727163, 8.320775680755126, -1.8645931978948402, 5.408608274505647, 8.359172990896225, -3.684303059898478, 8.717504408362384, 8.337699958687926, -5.632145514193649, 11.894567846958168, 8.406488684163754, 3.684694966776432, 2.2424708967808145, 8.364052026270182, 1.9125010949659742, 5.261826291791759, 8.32113710547668, -0.06415798147622516, 8.654335597995486, 8.390130545723443, -1.895929045633409, 11.78427204758718, 8.407094893795515, 7.53163151700594, 2.0716097057448764, 8.37003656108059, 5.556538693239258, 5.350488436210567, 8.320340265132836, 3.752624353905658, 8.68159901145921, 8.30346319855225, 1.9022986818915697, 11.889483661474044, 8.39483660505064, 11.2315021380094, 2.1870330229435577, 8.300912198596603, 9.393782014514862, 5.387981563299182, 8.321568752125474, 7.4962296255561265, 8.57022681926733, 8.306560501297774, 5.660136139439368, 11.797259567307366, 8.388474974523612, 0.03231183503270706, 2.1759180259333553, 13.181076082563685, -1.9976705598925162, 5.392871365970981, 13.290022228803197, -3.68600510584596, 8.652084054918163, 13.181880460854522, -5.626849020816704, 11.815735389678455, 13.254213211618652, 3.799405829537391, 2.165263861605842, 13.274779111416594, 1.9342270502428311, 5.3668241037811955, 13.263539437350742, -0.0026819877448416075, 8.617945110606964, 13.30693777858685, -1.9679535667054673, 11.873652434457338, 13.292988212577445, 7.397669674582808, 2.1986964645497022, 13.271753220800466, 5.638580582599632, 5.314226004368927, 13.194432729532078, 3.6989885173160446, 8.676196275845639, 13.240524101514517, 1.940287321705782, 11.929927006546007, 13.202715544706884, 11.19081041229818, 2.159774547408813, 13.23629769365643, 9.357585841680935, 5.2918829702882775, 13.289421176714114, 7.450108800991257, 8.628736170167626, 13.207120086154408, 5.530559995897774, 11.928327466075835, 13.245662600958612]]},
 "stress": {"__ndarray__": [[6], "float64", [-0.027328225254053092, -0.028532946628052558, -0.01888424028737394, -0.0009025195919273772, -0.000473501853760167, -9.88961004317259e-05]]},
 "unique_id": "c475923ab61fd4cb2a6bd06d8052e02e",
 "user": "lpan"},
"16": {
 "calculator": "vasp",
 "calculator_parameters": {"kpoints_generation": {"divisions": [5, 5, 1], "usershift": [0.0, 0.0, 0.0], "genvec1": [0.2, -0.0, 0.0], "genvec2": [0.0, 0.2, 0.0], "genvec3": [0.0, 0.0, 1.0], "shift": [0.0, 0.0, 0.0]}, "system": "PtSTe", "lcompat": false, "prec": "normal", "enmax": 520.0, "enaug": 368.792, "ediff": 1e-06, "ialgo": 68, "iwavpr": 10, "nbands": 448, "nelect": 698.0, "turbo": 0, "irestart": 0, "nreboot": 0, "nmin": 0, "eref": 0.0, "ismear": 0, "sigma": 0.05, "kspacing": 0.5, "kgamma": true, "lreal": true, "ropt": [-0.0005, -0.0005, -0.0005], "lmaxpaw": -100, "lmaxmix": 2, "nlspline": false, "istart": 0, "icharg": 2, "iniwav": 1, "ispin": 1, "lnoncollinear": false, "magmom": [1.0, 1.0, 1.0, 1.0, 1.0, 1.0, 1.0, 1.0, 1.0, 1.0, 1.0, 1.0, 1.0, 1.0, 1.0, 1.0, 1.0, 1.0, 1.0, 1.0, 1.0, 1.0, 1.0, 1.0, 1.0, 1.0, 1.0, 1.0, 1.0, 1.0, 1.0, 1.0, 1.0, 1.0, 1.0, 1.0, 1.0, 1.0, 1.0, 1.0, 1.0, 1.0, 1.0, 1.0, 1.0, 1.0, 1.0, 1.0, 1.0, 1.0, 1.0, 1.0, 1.0, 1.0, 1.0, 1.0, 1.0, 1.0, 1.0, 1.0, 1.0, 1.0, 1.0, 1.0, 1.0, 1.0, 1.0, 1.0, 1.0, 1.0, 1.0, 1.0, 1.0, 1.0, 1.0, 1.0, 1.0, 1.0, 1.0, 1.0, 1.0, 1.0, 1.0, 1.0, 1.0, 1.0, 1.0, 1.0, 1.0, 1.0, 1.0, 1.0, 1.0, 1.0, 1.0], "nupdown": -1.0, "lsorbit": false, "saxis": [0.0, 0.0, 1.0], "lspiral": false, "qspiral": [0.0, 0.0, 0.0], "lzeroz": false, "lasph": false, "lmetagga": false, "nelm": 1, "nelmdl": -5, "nelmin": 2, "enini": 520.0, "ldiag": true, "lsubrot": false, "weimin": 0.0, "ebreak": 0.0, "deper": 0.3, "nrmm": 4, "time": 0.4, "amix": 0.4, "bmix": 1.0, "amin": 0.1, "amix_mag": 1.6, "bmix_mag": 1.0, "imix": 4, "mixfirst": false, "maxmix": -45, "wc": 100.0, "inimix": 1, "mixpre": 1, "mremove": 5, "ldipol": false, "lmono": false, "idipol": 0, "epsilon": 1.0, "dipol": [-100.0, -100.0, -100.0], "efield": 0.0, "ngx": 84, "ngy": 84, "ngz": 112, "ngxf": 168, "ngyf": 168, "ngzf": 224, "addgrid": false, "nsw": 0, "ibrion": -1, "mdalgo": 0, "isif": 4, "pstress": 0.0, "ediffg": 1e-05, "nfree": 1, "potim": 0.25, "smass": -3.0, "scalee": 1.0, "tebeg": 0.0001, "teend": 0.0001, "nblock": 1, "kblock": 1, "npaco": 256, "apaco": 16.0, "isym": 0, "symprec": 1e-05, "lorbit": 0, "rwigs": [-1.0, -1.0, -1.0], "nedos": 301, "emin": 10.0, "emax": -10.0, "efermi": 0.0, "nwrite": 2, "lwave": false, "ldownsample": false, "lcharg": true, "lpard": false, "lvtot": false, "lvhar": false, "lelf": false, "loptics": false, "stm": [0.0, 0.0, 0.0, 0.0, 0.0, 0.0, 0.0], "npar": 56, "nsim": 4, "nblk": -1, "lplane": true, "lscalapack": true, "lscaaware": false, "lscalu": false, "lasync": false, "lorbitalreal": false, "idiot": 3, "ispecial": 0, "lmusic": false, "pomass": [195.08, 32.066, 127.6], "darwinr": [0.0, 0.0, 0.0], "darwinv": [1.0, 1.0, 1.0], "lcorr": true, "gga_compat": true, "lberry": false, "icorelevel": 0, "ldau": false, "i_constrained_m": 0, "gga": "--", "voskown": 0, "lhfcalc": false, "precfock": "", "lsymgrad": false, "lhfone": false, "lrhfcalc": false, "lthomas": false, "lmodelhf": false, "encut4o": -1.0, "exxoep": 0, "fourorbit": 0, "aexx": 0.0, "hfalpha": 0.0, "mcalpha": 0.0, "aldax": 1.0, "aggax": 1.0, "aldac": 1.0, "aggac": 1.0, "nkredx": 1, "nkredy": 1, "nkredz": 1, "shiftred": false, "oddonly": false, "evenonly": false, "lmaxfock": 0, "nmaxfockae": 0, "lfockaedft": false, "hfscreen": 0.0, "hfscreenc": 0.0, "nbandsgwlow": 0, "luse_vdw": false, "zab_vdw": -0.8491, "param1": 0.1234, "param2": 1.0, "param3": 0.0, "model_gw": 0, "model_eps0": 24.260063, "model_alpha": 1.0, "lepsilon": false, "lrpa": false, "lnabla": false, "lvel": false, "kinter": 0, "cshift": -0.1, "omegamax": -30.0, "deg_threshold": 0.002, "rtime": -0.1, "wplasmai": 0.0, "dfield": [0.0, 0.0, 0.0], "wplasma": [0.0, 0.0, 0.0, 0.0, 0.0, 0.0, 0.0, 0.0, 0.0], "nucind": false, "magpos": [0.0, 0.0, 0.0], "lnicsall": true, "orbitalmag": false, "lmagbloch": false, "lchimag": false, "lgauge": true, "magatom": 0, "magdipol": [0.0, 0.0, 0.0], "avecconst": [0.0, 0.0, 0.0], "ladder": false, "lrpaforce": false, "lfxc": false, "lhartree": true, "ibse": 0, "kpoint": [-1, 0, 0, 0], "ltcte": false, "ltete": false, "ltriplet": false, "lfxceps": false, "lfxheg": false, "naturalo": 2, "l2order": false, "lmp2lt": false, "lusew": false, "encutgw": -2.0, "encutgwsoft": -2.0, "encutlf": -1.0, "lmaxmp2": -1, "scissor": 0.0, "nomega": 0, "nomegar": 0, "nbandsgw": -1, "nbandso": -1, "nbandsv": -1, "nelmhf": 1, "dim": 3, "antires": 0, "omegamin": -30.0, "omegatl": -200.0, "omegagrid": 140, "selfenergy": false, "lspectral": false, "lspectralgw": false, "lsingles": false, "lfermigw": false, "oddonlygw": false, "evenonlygw": false, "nkredlfx": 1, "nkredlfy": 1, "nkredlfz": 1, "maxmem": 2800, "telescope": 0, "taupar": 1, "omegapar": -1, "lambda": 1.0, "ofield_kappa": 0.0, "ofield_k": [0.0, 0.0, 0.0], "ofield_q6_near": 0.0, "ofield_q6_far": 0.0, "ofield_a": 0.0},
 "cell": {"array": {"__ndarray__": [[3, 3], "float64", [14.95313196, 0.0, 0.0, -7.4765746, 12.94978717, 0.0, 8.981e-05, -5.185e-05, 19.83670261]]}, "__ase_objtype__": "cell"},
 "ctime": 23.636826999034298,
 "energy": -470.94668452,
 "forces": {"__ndarray__": [[95, 3], "float64", [0.14809658, -1.09648459, 0.74233484, -0.00715769, -2.21870007, -0.42960454, -0.57932633, 0.26842064, -0.57180392, 0.63109162, 1.31654201, 0.03200308, -0.33404543, 0.88537256, -2.36757091, 1.43929801, 1.49824006, 0.82892611, 0.14780926, -0.23336762, -0.04337656, 1.15752399, 1.07598152, -0.80139992, 0.6208642, 1.15468082, -0.58860362, 0.32275411, -0.45684368, -0.25267827, -0.69120804, 3.42097085, -2.94316136, -0.72044137, -1.22658913, -2.06892286, 0.34199005, 1.06895682, -1.85774856, -1.77630032, 0.86923617, 0.91342308, -0.22339528, 0.55636835, -0.73555107, -0.39908095, 1.49187852, -0.20221201, 0.24556822, 2.50471301, -0.19655773, -0.79062414, 1.87987972, -1.80654221, 0.62337044, 0.82969821, 0.38724249, 1.9578128, 0.71198185, -0.6741094, 0.0420071, -0.2238094, -1.83643621, -1.21811195, -0.03787982, -1.48044562, -1.04331856, -0.15514639, -0.14065498, 0.00568925, 1.37568871, -0.88148214, -0.94125584, 0.43925155, 0.57585377, -0.26796702, 1.32346159, -1.22175884, 0.48887405, -0.46987443, -0.04450586, -0.36573711, -0.28247757, -0.92104675, -0.88169972, -1.28692275, 0.22137297, -1.39554384, -0.44266564, 0.15152663, -1.07608895, -1.7778063, -0.62297331, 0.3891729, -1.05479034, -0.06739512, 0.06093746, 0.59796683, -0.31285428, 0.3265608, -0.48634748, -0.50999949, -0.00774246, 0.27942238, -0.60966855, -0.38826714, -0.08087833, -0.07285604, 0.43505274, -0.13848676, -0.77548026, -0.54306417, -0.11764064, -0.67815062, 0.05807655, -0.42872358, -0.06938939, 0.444666, 0.15863553, -0.00216392, -0.05018095, -0.27052182, 0.20118737, 0.33355685, -0.4508116, -0.34407278, 0.85141531, -0.39748705, -1.8341213, -0.06571412, -0.55946799, 0.30403634, 0.30753845, 0.50239065, -0.67373113, -0.39997044, -0.3415278, -0.77783884, 0.30687644, -0.29422251, -1.06407424, -0.57998967, -0.08781025, 0.04659173, 0.50889036, -0.46532195, -0.89375148, 0.91169148, 0.1849682, -0.18868887, 0.27158092, 0.29350054, -0.1715517, -0.17844795, 0.02727115, -1.04078771, -0.29484616, -0.22186616, 0.01833369, -0.42670275, 0.04686619, 0.19400735, 0.23526502, -0.64019234, -0.36501862, -0.0146685, 0.04703404, 0.27075372, 0.29813247, -0.20333344, -0.43770157, 0.53822505, -0.3990582, -0.77731591, 0.3159673, 0.29711738, -0.66402678, -0.29479219, -0.45279237, -0.4465578, 0.17995455, 0.24282143, -0.47558544, 0.24683504, 0.44688934, 0.0045799, 0.81277697, 0.22630239, -1.02310471, -0.29366365, 0.14253851, -0.46712222, -1.11543832, -1.268073, 0.16611054, -0.06606655, 0.24960442, 0.25910755, 0.69376171, 1.63795363, 2.48973742, -1.28663301, -0.44265442, 1.34868693, 0.12988745, -1.65748892, 2.0369404, -1.54460464, -0.01774645, 1.11820934, -1.79114538, -1.64452605, 1.2209485, 0.43243067, -0.23434167, 0.81002224, -0.74011209, 0.5681888, 2.39422062, 0.59322939, -0.23852875, 0.11793369, 1.28225514, -0.43938109, 1.98712099, 0.43659807, -1.1371128, 0.93108629, 0.7912229, -1.36385247, 0.20399964, 0.5565804, 0.21169092, 0.77275515, 0.57769175, -0.54843171, 0.39824024, -0.15526428, -0.17168562, 1.47020609, -0.03242396, 0.31915364, 1.29372752, 0.35690408, -0.12087747, 0.31921437, -0.94025272, 0.35316068, 1.75260372, -0.22788067, 0.39330465, 1.03259339, 0.93424102, -1.04951083, 1.18375576, -0.92196095, -0.87805397, 0.04832121, -0.05686276, -1.18970426, 1.23560394, 0.52953031, -0.4356912, 2.58100691, -0.49360228, -0.29983885, 0.85752186, 0.29647749, -0.58662553, 1.16616613, 0.57484354, -0.24094619, 0.23972301, 0.78171265, -0.38501931, 0.59562688, -0.00235782, 0.08707032, 0.25073046, 0.04873231, 0.63889039, 1.58418708, 0.60193695, 0.72587358, 0.67387451]]},
 "free_energy": -470.95621274,
 "mtime": 23.636826999034298,
 "numbers": {"__ndarray__": [[95], "int64", [78, 78, 78, 78, 78, 78, 78, 78, 78, 78, 78, 78, 78, 78, 78, 78, 78, 78, 78, 78, 78, 78, 78, 78, 78, 78, 78, 78, 78, 78, 78, 78, 16, 16, 16, 16, 16, 16, 16, 16, 16, 16, 16, 16, 16, 16, 16, 16, 16, 16, 16, 16, 16, 16, 16, 16, 16, 16, 16, 16, 16, 16, 16, 16, 52, 52, 52, 52, 52, 52, 52, 52, 52, 52, 52, 52, 52, 52, 52, 52, 52, 52, 52, 52, 52, 52, 52, 52, 52, 52, 52, 52, 52, 52, 52]]},
 "pbc": {"__ndarray__": [[3], "bool", [true, true, true]]},
 "positions": {"__ndarray__": [[95, 3], "float64", [-1.8943168306284073, 3.2999886477690272, 6.904992724111493, -3.7594241242157294, 6.554325721652493, 6.903663069935545, -5.572793099749878, 9.744106213026601, 6.982672854798202, 7.4672498591217265, 12.894566492792956, 6.961003439234064, 1.87848164047483, 3.2061152081733106, 7.020876757088852, -0.09709500428172334, 6.384228798428519, 6.871056490020358, -1.8385765250418467, 9.735361001089831, 6.918463630486919, -3.7766515026068888, 12.927913103672571, 6.960073097881654, 5.613010434070078, 3.2137462922463405, 6.958521272636474, 3.7335786833635978, 6.510070505184559, 6.940314750246963, 1.9515652431306274, 9.560816256382772, 7.0679932898621765, 7.511345957061372, 0.027294665796572002, 7.030958761190385, 9.35894692792145, 3.2180833225368874, 7.001533988373841, 7.563545520081066, 6.451580705054731, 6.896284808399756, 5.642595333312664, 9.699575046537348, 7.0155204506501, 3.748329132965895, 12.881252792048356, 6.970397704856107, -3.7687443981018514, 12.809081132588588, 11.73996641749571, 1.9150684652648229, 3.248419844882305, 11.87113423310002, 0.022487958284657467, 6.3788927548116146, 11.758347502868187, -1.9206767141678531, 9.668954010906667, 11.85884361052989, 7.499622107747348, 0.0086638984574006, 11.851192991067267, 5.63536411865614, 3.281855874496845, 11.845258444747433, 3.7382881460560515, 6.4553679644839725, 11.76502572716887, 1.8644388576324886, 9.6493847486674, 11.78342347537154, 3.8039822898718225, 12.923139903437379, 11.730820309023315, 9.379043505175607, 3.1675762276122805, 11.836295825774183, 7.450564486365791, 6.466545533356295, 11.78029959144452, 5.658511779648673, 9.721177595218377, 11.782096796700984, 0.0593378014222128, 0.09511682141453942, 11.746631152838617, -1.7957317376845727, 3.2681599880050562, 11.769923805777331, -3.681117746049011, 6.580348328897139, 11.804634266371336, 9.3100072431273, 9.752246883713825, 11.770765080335021, 1.8395197703685406, 0.9993031920963991, 5.757460108293708, -0.03711455914079416, 4.301382294436082, 5.737729730409697, -1.880780054376024, 7.537096428125628, 5.729040262831387, -3.6784733644615417, 10.795204288002566, 5.702091110500572, 5.566997320620211, 1.0742933131658852, 5.816363411390867, 3.7984235849506014, 4.32384214702031, 5.787000330719442, 1.8468693336246806, 7.581359290835339, 5.69014386125262, 0.025178525384095023, 10.78000924116881, 5.7614145549590114, 9.368544771791937, 1.1198016087759777, 5.708080207752583, 7.467317589571199, 4.346873348062976, 5.7357123377542605, 5.542251016549687, 7.621140949177443, 5.921923630861878, 3.7773821204947367, 10.796805116225023, 5.711451852095205, 13.044220618847685, 0.9969078444579348, 5.816761137278199, 11.232285339404806, 4.393116416727324, 5.775243513816546, 9.300322377757931, 7.652157321001179, 5.793158039943638, 7.5773671753642935, 10.78773764451191, 5.723211049402412, 1.8616954924730185, 1.1197304240681578, 10.647425108653366, -0.0007498588583775621, 4.3073663724077065, 10.64964503404245, -1.9154540655748034, 7.562582342932837, 10.600843373382407, -3.7063075325233568, 10.706688014599749, 10.68516086476242, 5.66322079756233, 1.1181520255673156, 10.578348552622668, 3.7535253047419834, 4.339931996408647, 10.643058058573773, 1.835891521957781, 7.514706140598983, 10.674174902122951, -0.018269429970360615, 10.747239723119119, 10.598321731746625, 9.337304487606358, 1.0696714780315484, 10.643506169685734, 7.430099356180107, 4.346272241254908, 10.68148809927418, 5.617272281014932, 7.5596594955549214, 10.63160791709323, 3.7804245705990422, 10.813709281101342, 10.604477060566508, 13.103481468271365, 1.0938993293517854, 10.607351002040645, 11.20874774612718, 4.269349661109365, 10.608175613768141, 9.268497602361776, 7.5344037575423295, 10.691515354076508, 7.510346274945088, 10.837078856714488, 10.604020816406477, 0.027017040909340626, 2.248030550829744, 8.39392252979437, -1.9147026424756044, 5.406212912478385, 8.374435746618412, -3.737352158427314, 8.57616436852149, 8.229534188329092, -5.528880305397279, 11.917588285708057, 8.360545095615759, 3.756480762421762, 2.245494759566944, 8.281040186655957, 1.9351648298225057, 5.426611913091187, 8.283815539718123, 0.06779349246371387, 8.682638582488496, 8.317957083681272, -1.9021058444687045, 11.892481008289787, 8.349472248218857, 7.518923414901109, 2.1493883614867446, 8.258503113719657, 5.603294399873849, 5.4341505303098, 8.37214540093506, 3.752382831718978, 8.622865463795666, 8.370968291002184, 1.8710327389620343, 11.912301517666009, 8.367213401565136, 11.19889443010907, 2.2575000461881474, 8.407890345570177, 9.33013033089889, 5.388279459489728, 8.351567599115551, 7.471999879033506, 8.655959033866697, 8.420333710750404, 5.629649484766958, 11.883276889682632, 8.321879989989425, 0.02789879303647716, 2.182540673429612, 13.231828286191371, -1.8581711794434257, 5.433466620921055, 13.288823298497448, -3.730326767401111, 8.652654869948563, 13.235856922124436, -5.623250271803764, 11.841740550226268, 13.236827928717195, 3.691666059152591, 2.194245510009293, 13.215779798678803, 0.10874263713723202, 8.628715607713342, 13.345149218824492, -1.8728635236427813, 12.010737224948944, 13.233122234302622, 7.438725076981363, 2.2008582530903413, 13.141843250508654, 5.597207148866984, 5.481523412723831, 13.288013365929881, 3.736751487050948, 8.649031413376157, 13.177370784883164, 1.8629439791740896, 11.850319896532785, 13.292948142438172, 11.23430535820959, 2.1608313225042384, 13.258118264894456, 9.403811637711643, 5.382635053741939, 13.29899853510125, 7.483613481426531, 8.567343356328486, 13.186014032944394, 5.6002502167383925, 11.827072196538577, 13.236928302432402]]},
 "stress": {"__ndarray__": [[6], "float64", [-0.025933520094216074, -0.022217990905537995, -0.014701736927255007, 0.0021773371516669183, 0.0008544416777948281, -0.00041112441752589083]]},
 "unique_id": "55366e9df4621b683391ee730fc7f41a",
 "user": "lpan"},
"17": {
 "calculator": "vasp",
 "calculator_parameters": {"kpoints_generation": {"divisions": [5, 5, 1], "usershift": [0.0, 0.0, 0.0], "genvec1": [0.2, -0.0, 0.0], "genvec2": [0.0, 0.2, 0.0], "genvec3": [0.0, 0.0, 1.0], "shift": [0.0, 0.0, 0.0]}, "system": "PtSTe", "lcompat": false, "prec": "normal", "enmax": 520.0, "enaug": 368.792, "ediff": 1e-06, "ialgo": 68, "iwavpr": 10, "nbands": 448, "nelect": 688.0, "turbo": 0, "irestart": 0, "nreboot": 0, "nmin": 0, "eref": 0.0, "ismear": 0, "sigma": 0.05, "kspacing": 0.5, "kgamma": true, "lreal": true, "ropt": [-0.0005, -0.0005, -0.0005], "lmaxpaw": -100, "lmaxmix": 2, "nlspline": false, "istart": 0, "icharg": 2, "iniwav": 1, "ispin": 1, "lnoncollinear": false, "magmom": [1.0, 1.0, 1.0, 1.0, 1.0, 1.0, 1.0, 1.0, 1.0, 1.0, 1.0, 1.0, 1.0, 1.0, 1.0, 1.0, 1.0, 1.0, 1.0, 1.0, 1.0, 1.0, 1.0, 1.0, 1.0, 1.0, 1.0, 1.0, 1.0, 1.0, 1.0, 1.0, 1.0, 1.0, 1.0, 1.0, 1.0, 1.0, 1.0, 1.0, 1.0, 1.0, 1.0, 1.0, 1.0, 1.0, 1.0, 1.0, 1.0, 1.0, 1.0, 1.0, 1.0, 1.0, 1.0, 1.0, 1.0, 1.0, 1.0, 1.0, 1.0, 1.0, 1.0, 1.0, 1.0, 1.0, 1.0, 1.0, 1.0, 1.0, 1.0, 1.0, 1.0, 1.0, 1.0, 1.0, 1.0, 1.0, 1.0, 1.0, 1.0, 1.0, 1.0, 1.0, 1.0, 1.0, 1.0, 1.0, 1.0, 1.0, 1.0, 1.0, 1.0, 1.0], "nupdown": -1.0, "lsorbit": false, "saxis": [0.0, 0.0, 1.0], "lspiral": false, "qspiral": [0.0, 0.0, 0.0], "lzeroz": false, "lasph": false, "lmetagga": false, "nelm": 1, "nelmdl": -5, "nelmin": 2, "enini": 520.0, "ldiag": true, "lsubrot": false, "weimin": 0.0, "ebreak": 0.0, "deper": 0.3, "nrmm": 4, "time": 0.4, "amix": 0.4, "bmix": 1.0, "amin": 0.1, "amix_mag": 1.6, "bmix_mag": 1.0, "imix": 4, "mixfirst": false, "maxmix": -45, "wc": 100.0, "inimix": 1, "mixpre": 1, "mremove": 5, "ldipol": false, "lmono": false, "idipol": 0, "epsilon": 1.0, "dipol": [-100.0, -100.0, -100.0], "efield": 0.0, "ngx": 84, "ngy": 84, "ngz": 112, "ngxf": 168, "ngyf": 168, "ngzf": 224, "addgrid": false, "nsw": 0, "ibrion": -1, "mdalgo": 0, "isif": 4, "pstress": 0.0, "ediffg": 1e-05, "nfree": 1, "potim": 0.25, "smass": -3.0, "scalee": 1.0, "tebeg": 0.0001, "teend": 0.0001, "nblock": 1, "kblock": 1, "npaco": 256, "apaco": 16.0, "isym": 0, "symprec": 1e-05, "lorbit": 0, "rwigs": [-1.0, -1.0, -1.0], "nedos": 301, "emin": 10.0, "emax": -10.0, "efermi": 0.0, "nwrite": 2, "lwave": false, "ldownsample": false, "lcharg": true, "lpard": false, "lvtot": false, "lvhar": false, "lelf": false, "loptics": false, "stm": [0.0, 0.0, 0.0, 0.0, 0.0, 0.0, 0.0], "npar": 56, "nsim": 4, "nblk": -1, "lplane": true, "lscalapack": true, "lscaaware": false, "lscalu": false, "lasync": false, "lorbitalreal": false, "idiot": 3, "ispecial": 0, "lmusic": false, "pomass": [195.08, 32.066, 127.6], "darwinr": [0.0, 0.0, 0.0], "darwinv": [1.0, 1.0, 1.0], "lcorr": true, "gga_compat": true, "lberry": false, "icorelevel": 0, "ldau": false, "i_constrained_m": 0, "gga": "--", "voskown": 0, "lhfcalc": false, "precfock": "", "lsymgrad": false, "lhfone": false, "lrhfcalc": false, "lthomas": false, "lmodelhf": false, "encut4o": -1.0, "exxoep": 0, "fourorbit": 0, "aexx": 0.0, "hfalpha": 0.0, "mcalpha": 0.0, "aldax": 1.0, "aggax": 1.0, "aldac": 1.0, "aggac": 1.0, "nkredx": 1, "nkredy": 1, "nkredz": 1, "shiftred": false, "oddonly": false, "evenonly": false, "lmaxfock": 0, "nmaxfockae": 0, "lfockaedft": false, "hfscreen": 0.0, "hfscreenc": 0.0, "nbandsgwlow": 0, "luse_vdw": false, "zab_vdw": -0.8491, "param1": 0.1234, "param2": 1.0, "param3": 0.0, "model_gw": 0, "model_eps0": 24.51814878, "model_alpha": 1.0, "lepsilon": false, "lrpa": false, "lnabla": false, "lvel": false, "kinter": 0, "cshift": -0.1, "omegamax": -30.0, "deg_threshold": 0.002, "rtime": -0.1, "wplasmai": 0.0, "dfield": [0.0, 0.0, 0.0], "wplasma": [0.0, 0.0, 0.0, 0.0, 0.0, 0.0, 0.0, 0.0, 0.0], "nucind": false, "magpos": [0.0, 0.0, 0.0], "lnicsall": true, "orbitalmag": false, "lmagbloch": false, "lchimag": false, "lgauge": true, "magatom": 0, "magdipol": [0.0, 0.0, 0.0], "avecconst": [0.0, 0.0, 0.0], "ladder": false, "lrpaforce": false, "lfxc": false, "lhartree": true, "ibse": 0, "kpoint": [-1, 0, 0, 0], "ltcte": false, "ltete": false, "ltriplet": false, "lfxceps": false, "lfxheg": false, "naturalo": 2, "l2order": false, "lmp2lt": false, "lusew": false, "encutgw": -2.0, "encutgwsoft": -2.0, "encutlf": -1.0, "lmaxmp2": -1, "scissor": 0.0, "nomega": 0, "nomegar": 0, "nbandsgw": -1, "nbandso": -1, "nbandsv": -1, "nelmhf": 1, "dim": 3, "antires": 0, "omegamin": -30.0, "omegatl": -200.0, "omegagrid": 140, "selfenergy": false, "lspectral": false, "lspectralgw": false, "lsingles": false, "lfermigw": false, "oddonlygw": false, "evenonlygw": false, "nkredlfx": 1, "nkredlfy": 1, "nkredlfz": 1, "maxmem": 2800, "telescope": 0, "taupar": 1, "omegapar": -1, "lambda": 1.0, "ofield_kappa": 0.0, "ofield_k": [0.0, 0.0, 0.0], "ofield_q6_near": 0.0, "ofield_q6_far": 0.0, "ofield_a": 0.0},
 "cell": {"array": {"__ndarray__": [[3, 3], "float64", [14.95313196, 0.0, 0.0, -7.4765746, 12.94978717, 0.0, 8.981e-05, -5.185e-05, 19.83670261]]}, "__ase_objtype__": "cell"},
 "ctime": 23.63682700009797,
 "energy": -461.08680974,
 "forces": {"__ndarray__": [[94, 3], "float64", [-1.30355483, 1.84386463, -0.26540105, -0.25557193, -0.85199263, -1.19224015, -1.4079331, -0.99778234, -0.02681231, 0.74620708, 0.70142753, -0.1074467, 1.07513715, -0.46261133, -1.275027, 0.44855713, -1.64822692, 0.54869327, 0.22956243, -1.94786641, -1.3722722, -1.5149309, 0.59086159, 1.12299391, -0.75004793, -0.17880741, 1.27483394, 0.05921166, 0.07141603, -0.61781459, -0.26987623, -0.02986576, 0.34892817, 1.90205403, -0.07212794, -1.36134281, 1.11397022, -0.91845298, -0.96921491, -0.23374296, -0.08377965, -0.86753751, 1.58669747, 0.65029913, -1.19233276, -0.22434058, -0.99044998, -0.39606386, -1.02319807, 0.07258316, -0.68743397, 1.13738238, 0.2625729, -0.00354224, 1.84064436, 0.83741032, -0.59400058, -0.10829377, 0.21174055, -0.55270023, -2.25948089, 1.1935466, -1.40386273, -0.35310072, -1.40700052, 0.03766143, -1.34834162, 1.634277, -1.63512978, -0.1937746, -1.88274994, -1.83066487, -0.7151695, -0.06824524, -0.34405399, 0.97000921, 1.92121422, 0.43770031, 0.20443145, 0.14574779, -0.03597723, 2.41730262, 1.23699363, 0.14014571, -0.53949827, 0.59646149, -1.18160351, -0.42954041, -0.13870955, -0.72964528, -0.24682255, 1.54907425, -0.24816361, 0.19618499, -0.06746242, -0.63958023, -0.5079704, -0.28237445, -0.45077941, -0.31945132, 0.20721709, -0.29927155, -0.14231494, 0.37393763, -0.67161208, 0.26776832, -0.03217317, -1.01329327, -0.0652709, 0.04557789, -0.43389032, -0.33539517, -0.19364161, -0.29962285, 0.04649919, -0.12473906, -0.92549953, -0.44508566, -0.37218286, -0.4326593, 0.46796583, 0.26792749, -1.0973498, -0.64681662, 0.48246415, -0.92367946, 0.60345515, 0.08980323, -1.28484513, 0.07095921, -0.18681084, -0.03291003, -0.08210196, -0.33030716, -0.09038996, 0.66100071, 0.22803913, -0.31516697, -0.34902551, -0.35796663, -0.35786579, -0.01769724, 0.13774664, -0.75985706, -0.00843052, -0.06152073, -0.64469629, -0.38709917, 0.32511189, -1.52971983, 0.5936186, -0.46914859, -0.76684007, 0.32470369, 0.61910308, -0.05007856, -0.1739505, -0.5790171, -0.19745275, -0.36883629, 0.04363699, 0.20148999, 0.74450048, -0.11116801, -0.25671194, 0.40430152, -0.06045942, -1.10312771, 0.07509136, -0.65304009, -1.23481492, -0.0227008, -0.30035055, -0.13589657, -0.23984048, 0.91075955, -1.40574638, -0.07560817, 0.41251688, 0.24779145, 0.1876495, -1.46411052, -0.8977777, -0.24468185, -0.59244923, -1.00075214, -0.87431659, -0.83183518, 1.18095711, 1.02738486, 0.35399607, -0.21368064, 0.27948021, 0.46040527, 1.15376715, 1.23069494, 0.5636706, -0.13918455, 0.4357862, -0.60503713, 0.31596438, -0.52521285, 1.19185879, 1.01355549, 0.47603537, 0.12087823, 1.114408, -1.38348869, 1.00215527, 2.57956098, -1.31729014, 1.29697552, 0.81346288, 0.13825996, -0.51817418, 1.14157306, -1.1535426, -1.15398877, 1.43234687, -0.09693735, 0.47878815, 0.71813706, 1.05202087, 0.72958073, 0.57689906, 0.40884958, 0.43643755, 2.38724578, 0.44102331, 1.02925462, 0.9864183, -0.84855528, 0.37168445, 0.92306956, -0.0400338, -1.17363972, 1.54163837, -0.64126071, -0.73608396, 1.64513886, 0.47088679, -0.48790117, 1.24771808, -0.0668156, 0.2714879, 1.28771055, 0.19797467, 0.83336123, 0.19036669, 0.09242032, -0.22318736, -0.10925433, 0.04223203, -0.15753807, 0.85242771, 0.81733773, 0.10413699, 0.84479865, -0.03106248, -0.62072011, 0.89078016, -1.00261676, -0.51364645, 0.70595161, 0.92862366, -1.36869802, 1.95456183, 1.2003613, -1.24799011, 2.23339079, -0.45868607, 1.11450194, 1.94125846, -0.10687808, 0.60098582, 0.35706991, -0.44209941, -0.61886168, 0.38457593, -1.01594478, -0.44859864, 1.82929958]]},
 "free_energy": -461.10137604,
 "mtime": 23.63682700009797,
 "numbers": {"__ndarray__": [[94], "int64", [78, 78, 78, 78, 78, 78, 78, 78, 78, 78, 78, 78, 78, 78, 78, 78, 78, 78, 78, 78, 78, 78, 78, 78, 78, 78, 78, 78, 78, 78, 78, 16, 16, 16, 16, 16, 16, 16, 16, 16, 16, 16, 16, 16, 16, 16, 16, 16, 16, 16, 16, 16, 16, 16, 16, 16, 16, 16, 16, 16, 16, 16, 52, 52, 52, 52, 52, 52, 52, 52, 52, 52, 52, 52, 52, 52, 52, 52, 52, 52, 52, 52, 52, 52, 52, 52, 52, 52, 52, 52, 52, 52, 52, 52]]},
 "pbc": {"__ndarray__": [[3], "bool", [true, true, true]]},
 "positions": {"__ndarray__": [[94, 3], "float64", [13.160241471237375, 3.092734724617683, 6.9891102615291985, -3.713762847461693, 6.520219739731838, 7.001966230123713, -5.559553457128637, 9.758561110978409, 6.949573332823155, 7.458131659210212, 12.894703892482765, 6.910523791900239, 1.8329920078953583, 3.2695473634521304, 6.989013260053435, -0.044707367989053955, 6.549827800775282, 6.930940718061582, -1.916413420967646, 9.790378330541252, 7.0063931870451865, -3.6727290937232953, 12.932412758192173, 6.913601456310181, 5.659695540780109, 3.218352222879006, 6.878436933593434, 3.7080828626609303, 6.491849547534953, 6.974406305719536, 1.8470952371753302, 9.704062573917156, 6.951580212026209, -0.03349975657804347, 12.944300525662593, 7.0156158651896545, 9.305289003370914, 3.2769239996387705, 6.970297132773874, 7.4421543343714855, 6.442864733674864, 6.990637489263142, 5.544101734453372, 9.655395575492047, 6.957230101663589, 11.242466834638341, 0.034631586964846195, 6.996622619174632, -3.688558414121111, 12.945808666407332, 11.818034752452496, 1.8054517729159056, 3.226437628253666, 11.754031433114303, -0.03924799081979348, 6.429990264328558, 11.765882077620542, -1.8375676344706324, 9.688787280943322, 11.800311253771538, 0.04310031402047963, 12.902966657068134, 11.80634657054063, 5.564960830346874, 3.3775887252154306, 11.797593823880993, 1.960075999893278, 9.606017280314457, 11.804693776479164, 11.21485231594903, 0.0794158892037447, 11.930555075768277, 9.381245952506848, 3.2196382366525267, 11.744983317952803, 7.4088088548215785, 6.392687087997223, 11.723764592271966, 5.632548736970048, 9.722531837050978, 11.750500301682697, 7.3777741679054545, 12.906344946037349, 11.7765091943098, -1.8101890437069224, 3.204084822544852, 11.82215900129214, 11.208969667080616, 6.462963675242542, 11.85910247949895, 9.349573776492901, 9.643914302108291, 11.759882268549122, 1.8481549649607791, 1.0938389847927406, 5.80111394625943, 0.041850571058682985, 4.364179826945484, 5.787239164618866, -1.8624411366380946, 7.593987700216526, 5.775484529753258, -3.726055712643082, 10.78580360193324, 5.769641827366509, 5.623165939279657, 1.0576756233790663, 5.8182375830534605, 3.7256158882244583, 4.3220309041637925, 5.770214711337886, 1.8962992981801394, 7.602484014792093, 5.741545518523757, -0.045976465086775276, 10.824762861746729, 5.836550033434909, 9.415952171222187, 1.1353446338786706, 5.7906957100486585, 7.444576676434867, 4.291694781197228, 5.801218882416237, 5.63778640076806, 7.4753334960948585, 5.8120989170637705, 3.665725572596035, 10.802268725055136, 5.873806138074854, 13.085904742016254, 1.0665715287304558, 5.700383963873954, 11.265723347545638, 4.36556059599153, 5.763236952827792, 9.262693284003372, 7.535876211221168, 5.762690848404939, 7.53081582918254, 10.786965321476641, 5.722342003461068, 1.8659584628573154, 1.065780864863426, 10.685057515541823, 0.010452822308450124, 4.297745666082748, 10.619399418471906, -1.8674020320810292, 7.5096582266568275, 10.756965364136047, -3.7776759375091005, 10.835328444152484, 10.649673202160157, 5.594163024166, 1.034490230059405, 10.610481233712502, 1.831243001649219, 7.594248215271761, 10.544885225521753, 0.08389196432336274, 10.735815884696446, 10.569503962029946, 9.27560244493528, 1.0768238368046845, 10.619854670796807, 7.385086569587573, 4.299929011973094, 10.66443825501386, 5.524879375991867, 7.601369906485025, 10.759983320071132, 3.7639780603737316, 10.875128721919971, 10.644552159014358, 13.058183714587978, 0.9893629503225002, 10.755630949151472, 11.259478028988598, 4.245975138331755, 10.569129643451696, 9.308407316108404, 7.621935246830712, 10.644699942448804, 7.5063447083478705, 10.80921858527724, 10.642018416989984, 0.09646600248227451, 2.124846848450015, 8.351038554256942, -1.9464005549021222, 5.3015180467312195, 8.41648400187488, -3.7763852166912604, 8.625751588592708, 8.368775938629726, -5.6881460750280946, 11.840332538992625, 8.423828342649207, 3.7400266507068607, 2.229418631940939, 8.381211964229987, 1.8741147339567035, 5.371894966435986, 8.364511245935601, -0.06323190800741399, 8.635665105001493, 8.343588285490679, -1.8138739619006758, 11.84119726337865, 8.299072344429526, 7.575234425424995, 2.0693684297946335, 8.391569896864825, 5.539939666404136, 5.381573699813946, 8.34062031804617, 3.765327779628291, 8.690052633629133, 8.352583436656209, 1.898825540654926, 11.817768704217038, 8.37279802845093, 11.126822745606487, 2.118382597055046, 8.39164289593043, 9.326984060424314, 5.397133387824575, 8.241253117130002, 7.436105738231688, 8.564549568791316, 8.330961629178336, 5.681593413343565, 11.806395305934341, 8.318933644550762, 0.023422286696559547, 2.2572773123691965, 13.262151860003172, -1.8068279589758311, 5.419348856408042, 13.203524485439317, -3.767296803129324, 8.691580655923682, 13.227929580660401, -5.620274310893809, 11.828717392516712, 13.16633721415743, 3.7017432287608223, 2.16576084979944, 13.23466195915921, 1.8577693087493212, 5.378536137299263, 13.31805386999544, 0.04907098707669971, 8.59910626491487, 13.212943150205573, -1.9141582140471185, 11.827350681024866, 13.261962617860274, 7.461414854914215, 2.249996175631672, 13.20855467648716, 5.642706917910323, 5.490413305649359, 13.290488192947507, 3.768251387287073, 8.656899999572792, 13.16340039033602, 1.7947094009133633, 11.91479133561457, 13.187292706794633, 11.262954216915043, 2.1750171161307073, 13.22798294139042, 9.307199951356576, 5.294791558301421, 13.264241854990164, 7.508049126712356, 8.640819220690506, 13.259491163082094, 5.679000017602453, 11.839375768097776, 13.245050837050119]]},
 "stress": {"__ndarray__": [[6], "float64", [-0.024744727607000173, -0.024965990016773063, -0.01677476877460625, -0.00011735910233549204, 0.00016626875373264717, -0.0005533496110792831]]},
 "unique_id": "67816232188422fb39280913986daae3",
 "user": "lpan"},
"18": {
 "calculator": "vasp",
 "calculator_parameters": {"kpoints_generation": {"divisions": [5, 5, 1], "usershift": [0.0, 0.0, 0.0], "genvec1": [0.2, -0.0, 0.0], "genvec2": [0.0, 0.2, 0.0], "genvec3": [0.0, 0.0, 1.0], "shift": [0.0, 0.0, 0.0]}, "system": "PtSTe", "lcompat": false, "prec": "normal", "enmax": 520.0, "enaug": 368.792, "ediff": 1e-06, "ialgo": 68, "iwavpr": 10, "nbands": 448, "nelect": 694.0, "turbo": 0, "irestart": 0, "nreboot": 0, "nmin": 0, "eref": 0.0, "ismear": 0, "sigma": 0.05, "kspacing": 0.5, "kgamma": true, "lreal": true, "ropt": [-0.0005, -0.0005, -0.0005], "lmaxpaw": -100, "lmaxmix": 2, "nlspline": false, "istart": 0, "icharg": 2, "iniwav": 1, "ispin": 1, "lnoncollinear": false, "magmom": [1.0, 1.0, 1.0, 1.0, 1.0, 1.0, 1.0, 1.0, 1.0, 1.0, 1.0, 1.0, 1.0, 1.0, 1.0, 1.0, 1.0, 1.0, 1.0, 1.0, 1.0, 1.0, 1.0, 1.0, 1.0, 1.0, 1.0, 1.0, 1.0, 1.0, 1.0, 1.0, 1.0, 1.0, 1.0, 1.0, 1.0, 1.0, 1.0, 1.0, 1.0, 1.0, 1.0, 1.0, 1.0, 1.0, 1.0, 1.0, 1.0, 1.0, 1.0, 1.0, 1.0, 1.0, 1.0, 1.0, 1.0, 1.0, 1.0, 1.0, 1.0, 1.0, 1.0, 1.0, 1.0, 1.0, 1.0, 1.0, 1.0, 1.0, 1.0, 1.0, 1.0, 1.0, 1.0, 1.0, 1.0, 1.0, 1.0, 1.0, 1.0, 1.0, 1.0, 1.0, 1.0, 1.0, 1.0, 1.0, 1.0, 1.0, 1.0, 1.0, 1.0, 1.0, 1.0], "nupdown": -1.0, "lsorbit": false, "saxis": [0.0, 0.0, 1.0], "lspiral": false, "qspiral": [0.0, 0.0, 0.0], "lzeroz": false, "lasph": false, "lmetagga": false, "nelm": 1, "nelmdl": -5, "nelmin": 2, "enini": 520.0, "ldiag": true, "lsubrot": false, "weimin": 0.0, "ebreak": 0.0, "deper": 0.3, "nrmm": 4, "time": 0.4, "amix": 0.4, "bmix": 1.0, "amin": 0.1, "amix_mag": 1.6, "bmix_mag": 1.0, "imix": 4, "mixfirst": false, "maxmix": -45, "wc": 100.0, "inimix": 1, "mixpre": 1, "mremove": 5, "ldipol": false, "lmono": false, "idipol": 0, "epsilon": 1.0, "dipol": [-100.0, -100.0, -100.0], "efield": 0.0, "ngx": 84, "ngy": 84, "ngz": 112, "ngxf": 168, "ngyf": 168, "ngzf": 224, "addgrid": false, "nsw": 0, "ibrion": -1, "mdalgo": 0, "isif": 4, "pstress": 0.0, "ediffg": 1e-05, "nfree": 1, "potim": 0.25, "smass": -3.0, "scalee": 1.0, "tebeg": 0.0001, "teend": 0.0001, "nblock": 1, "kblock": 1, "npaco": 256, "apaco": 16.0, "isym": 0, "symprec": 1e-05, "lorbit": 0, "rwigs": [-1.0, -1.0, -1.0], "nedos": 301, "emin": 10.0, "emax": -10.0, "efermi": 0.0, "nwrite": 2, "lwave": false, "ldownsample": false, "lcharg": true, "lpard": false, "lvtot": false, "lvhar": false, "lelf": false, "loptics": false, "stm": [0.0, 0.0, 0.0, 0.0, 0.0, 0.0, 0.0], "npar": 56, "nsim": 4, "nblk": -1, "lplane": true, "lscalapack": true, "lscaaware": false, "lscalu": false, "lasync": false, "lorbitalreal": false, "idiot": 3, "ispecial": 0, "lmusic": false, "pomass": [195.08, 32.066, 127.6], "darwinr": [0.0, 0.0, 0.0], "darwinv": [1.0, 1.0, 1.0], "lcorr": true, "gga_compat": true, "lberry": false, "icorelevel": 0, "ldau": false, "i_constrained_m": 0, "gga": "--", "voskown": 0, "lhfcalc": false, "precfock": "", "lsymgrad": false, "lhfone": false, "lrhfcalc": false, "lthomas": false, "lmodelhf": false, "encut4o": -1.0, "exxoep": 0, "fourorbit": 0, "aexx": 0.0, "hfalpha": 0.0, "mcalpha": 0.0, "aldax": 1.0, "aggax": 1.0, "aldac": 1.0, "aggac": 1.0, "nkredx": 1, "nkredy": 1, "nkredz": 1, "shiftred": false, "oddonly": false, "evenonly": false, "lmaxfock": 0, "nmaxfockae": 0, "lfockaedft": false, "hfscreen": 0.0, "hfscreenc": 0.0, "nbandsgwlow": 0, "luse_vdw": false, "zab_vdw": -0.8491, "param1": 0.1234, "param2": 1.0, "param3": 0.0, "model_gw": 0, "model_eps0": 24.260063, "model_alpha": 1.0, "lepsilon": false, "lrpa": false, "lnabla": false, "lvel": false, "kinter": 0, "cshift": -0.1, "omegamax": -30.0, "deg_threshold": 0.002, "rtime": -0.1, "wplasmai": 0.0, "dfield": [0.0, 0.0, 0.0], "wplasma": [0.0, 0.0, 0.0, 0.0, 0.0, 0.0, 0.0, 0.0, 0.0], "nucind": false, "magpos": [0.0, 0.0, 0.0], "lnicsall": true, "orbitalmag": false, "lmagbloch": false, "lchimag": false, "lgauge": true, "magatom": 0, "magdipol": [0.0, 0.0, 0.0], "avecconst": [0.0, 0.0, 0.0], "ladder": false, "lrpaforce": false, "lfxc": false, "lhartree": true, "ibse": 0, "kpoint": [-1, 0, 0, 0], "ltcte": false, "ltete": false, "ltriplet": false, "lfxceps": false, "lfxheg": false, "naturalo": 2, "l2order": false, "lmp2lt": false, "lusew": false, "encutgw": -2.0, "encutgwsoft": -2.0, "encutlf": -1.0, "lmaxmp2": -1, "scissor": 0.0, "nomega": 0, "nomegar": 0, "nbandsgw": -1, "nbandso": -1, "nbandsv": -1, "nelmhf": 1, "dim": 3, "antires": 0, "omegamin": -30.0, "omegatl": -200.0, "omegagrid": 140, "selfenergy": false, "lspectral": false, "lspectralgw": false, "lsingles": false, "lfermigw": false, "oddonlygw": false, "evenonlygw": false, "nkredlfx": 1, "nkredlfy": 1, "nkredlfz": 1, "maxmem": 2800, "telescope": 0, "taupar": 1, "omegapar": -1, "lambda": 1.0, "ofield_kappa": 0.0, "ofield_k": [0.0, 0.0, 0.0], "ofield_q6_near": 0.0, "ofield_q6_far": 0.0, "ofield_a": 0.0},
 "cell": {"array": {"__ndarray__": [[3, 3], "float64", [14.95313196, 0.0, 0.0, -7.4765746, 12.94978717, 0.0, 8.981e-05, -5.185e-05, 19.83670261]]}, "__ase_objtype__": "cell"},
 "ctime": 23.636827001207532,
 "energy": -466.21943638999994,
 "forces": {"__ndarray__": [[95, 3], "float64", [-0.07181014, -0.72725109, 0.56844825, -0.04365078, -0.4332916, -1.16508173, 1.38879627, 1.34098549, 0.63386693, -1.12272554, 0.79697394, 2.36515894, -0.448882, 0.41344541, 0.89779286, -1.07448664, -0.78869288, -1.35091658, 1.083309, -0.31038574, -0.25689177, -0.3312375, -0.20696499, -0.62678308, -1.89475568, 1.20319851, 1.10164492, 1.62706212, 0.2318443, -0.83862174, 1.18058294, 1.42756188, 1.40667128, -0.68950432, -2.13118804, -0.44859479, -0.59794534, -0.09280777, 0.13120338, -1.04809147, 1.27795362, -1.05864764, -1.37115389, -0.53713076, -1.00785249, 0.77914737, 0.95298586, 1.30063567, -0.43526319, 2.17318206, 0.57298863, 1.75470236, 0.68645132, 0.82621288, -0.40328482, 0.40277686, 0.0972764, -0.10620473, -0.04634212, -0.46091907, 0.01884339, 0.52813059, -0.40313269, -0.83318063, 3.2713663, -0.65134806, 0.02903613, -0.77883747, -0.90994965, -0.59320571, -0.32688882, -0.07696002, 1.07427041, 1.13386652, 0.25143335, 0.17610793, 0.63579131, -0.5553553, -1.21669342, -0.11844918, -0.26789023, -0.27528695, -0.42322809, -1.40534107, -1.70002466, 1.8193394, -0.7266502, 0.00937085, 0.81318261, -1.24225034, -0.25394939, -0.31435406, 0.59181931, 1.60921978, 0.47321655, -1.60216938, -0.1272854, -0.08978332, -0.23813135, 0.33338216, -0.26888147, -0.19491443, -0.4526099, 0.84640992, -1.50027123, -0.0306312, -0.67738942, -0.67746191, 0.34109323, -0.15559766, -1.10773134, -0.03817933, -0.6377129, -1.8173742, -0.26950937, 0.16621924, -0.97599681, -0.52919285, -0.0215834, -1.24770517, 0.45303645, -0.23043941, -1.15181009, 0.28423559, 0.32213567, -0.51519392, 0.00629682, -0.68552333, -1.09217609, -0.26366344, 0.20693835, -1.22214377, 0.34113344, 0.48696728, -0.01284247, -0.25511853, 0.21651956, -0.88674729, -0.12406523, -1.92510065, -1.88999527, -1.10529361, -0.30280286, -0.71756907, -0.20784399, -0.44174845, -0.73379247, -0.21489464, -0.06618083, -0.31638758, -0.10939817, -0.52665371, -1.36417727, 0.47187472, -1.38677693, -1.76309241, 0.13244272, -0.48544513, -0.23953923, 0.32532895, 0.3360419, -0.64529417, -0.07511615, -0.24545449, -0.52297603, 0.05463029, -1.14937539, -0.21085915, -0.74687262, 0.28233215, -0.81916927, 0.19204177, -0.2395627, -0.13063335, 0.29920498, -0.15894095, 0.03164947, 0.04768777, -0.96330936, -0.23285707, -0.07523133, -0.57311133, -1.01709416, 0.8042495, -0.55304777, -1.41840526, 0.65161992, 0.41207858, -0.98323654, -0.0275879, 1.20191776, -0.30840886, 0.33845667, -0.27698474, 1.07717666, -1.2762145, -0.74154644, 1.29456695, -0.4372215, -0.76400619, 0.23093138, 0.43834639, 0.55445861, 0.30743619, -0.66533165, -1.55633276, 2.13872467, -0.07988235, 0.8462975, 1.47298509, 1.34873189, 0.9282564, 0.79013251, 0.72477808, 1.67587271, 1.26775156, -0.14549383, -1.69892348, 1.473966, -0.62995949, 0.15200693, 0.28711898, -0.47205233, 0.0277156, 0.27408184, 0.82532583, -0.20097066, 0.45588143, 0.91829073, -0.63573422, 1.81463069, 0.69019133, -0.59128841, 1.38045303, 0.08574022, 1.03989491, 0.96599011, 1.49026778, 0.21019795, 1.80571914, 0.91126525, -0.60452231, 0.92505749, 0.02471515, 0.46580401, 0.97560812, 0.43656064, -0.27978691, 0.75752464, -1.28979782, -0.48973223, 0.6864513, -0.07382235, -0.28594658, 0.16247735, 0.57457187, -0.25763531, 0.98214458, 0.86488488, -0.66523869, 1.76223121, 0.33021618, -0.85746964, 1.56718016, -0.78322023, -1.02847961, 0.74841417, 0.20753067, -0.20813862, 0.59030239, 0.70526427, 0.59318074, 0.62206179, 0.15228756, 0.52532628, 0.83604561, -0.76935284, -0.32686334, 1.04333475, -0.09502874, -0.3422329, 0.98477521, -0.65492417, -0.24675744, 0.55138577]]},
 "free_energy": -466.22416179,
 "mtime": 23.636827001207532,
 "numbers": {"__ndarray__": [[95], "int64", [78, 78, 78, 78, 78, 78, 78, 78, 78, 78, 78, 78, 78, 78, 78, 78, 78, 78, 78, 78, 78, 78, 78, 78, 78, 78, 78, 78, 78, 78, 78, 16, 16, 16, 16, 16, 16, 16, 16, 16, 16, 16, 16, 16, 16, 16, 16, 16, 16, 16, 16, 16, 16, 16, 16, 16, 16, 16, 16, 16, 16, 16, 16, 52, 52, 52, 52, 52, 52, 52, 52, 52, 52, 52, 52, 52, 52, 52, 52, 52, 52, 52, 52, 52, 52, 52, 52, 52, 52, 52, 52, 52, 52, 52, 52]]},
 "pbc": {"__ndarray__": [[3], "bool", [true, true, true]]},
 "positions": {"__ndarray__": [[95, 3], "float64", [-1.8441132856877944, 3.2359640328628547, 6.889939245601843, -3.7231602504617083, 6.507033815416851, 7.02588691306706, 9.264144129277721, 9.606619712772918, 6.946269926737512, -7.434665188213916, 12.87774331946686, 6.902016623618915, 1.8625020180445642, 3.2158309738159323, 6.9490214757565445, 0.017097759920702397, 6.499136255058896, 6.977550621450247, -1.9049691066090526, 9.731736833482167, 6.93383191746699, 3.729238747419903, 0.0165236580811108, 6.98992297123513, 5.70582307960502, 3.2071271112590964, 6.9192209957925686, 3.6629446591706785, 6.524875682955273, 6.961320231374745, 1.8097296757804207, 9.637874727676573, 6.875271987692009, 7.517052505993997, 0.042756541623224606, 6.996931675001296, 9.366165827620698, 3.2291332127661048, 6.964870406040856, 7.522834011659238, 6.410658939625439, 6.96475733683598, 5.654000101322549, 9.705503189590354, 6.970001169170934, 3.712572387928418, 12.863728581851015, 6.886693961054847, -3.7365528012446836, 12.840968045506996, 11.73825232802318, 1.795335810658221, 3.200092774965188, 11.72945752755401, 0.06850410722187529, 6.4360728756730685, 11.7785787574931, -1.8543238447865291, 9.70847657859721, 11.780131376206384, 7.496921844634186, -1.3217279040800004e-05, 11.794512985598637, 5.6465002349952345, 3.1386831282660235, 11.806724856459402, 1.8618694248779435, 9.710999746846058, 11.767997265219847, 3.7936997582780174, 12.919786692841317, 11.728029880067167, 9.331881090630601, 3.1683019835210104, 11.767686622456976, 7.480135177460505, 6.434872711242039, 11.770221753050533, 5.666569448577208, 9.70271568107061, 11.751708951972724, 0.026258303626864696, 0.0341983005334759, 11.797160590295992, -1.8119807345471473, 3.1799519575705673, 11.833673810423193, 11.213301179314476, 6.4302821150276515, 11.829773319588988, -5.597820244707652, 9.75534417157897, 11.737378322906183, 1.7568460131263677, 1.0475963739866505, 5.883674699256302, 0.04489153075755763, 4.33984134955003, 5.737657326445171, -1.9267463211231006, 7.597981406197779, 5.729148174493585, -3.769594167710354, 10.704314173100222, 5.885604612053229, 5.610700957167345, 1.1176362525053705, 5.815720107125226, 3.6897992307306966, 4.339259305161533, 5.867714485070349, 1.8339324557597092, 7.5846377591788885, 5.849972934990017, 0.0014571234686699866, 10.811360003483264, 5.820497181847766, 9.387724734744177, 1.0793135799232443, 5.857197065346527, 7.482289763304436, 4.307676831380994, 5.823848394386699, 5.582236220057057, 7.521522027134758, 5.759820675904298, 3.7480380095335137, 10.788924963732878, 5.790645324824029, 13.118480757311488, 1.0185950782584092, 5.829680384954039, 11.177320702602131, 4.265543573624491, 5.709351145288805, 9.390891727226762, 7.482003385276016, 5.822887107778219, 7.502007641184748, 10.87293612391244, 5.865474722978654, 2.003779631412044, 1.0826362464033947, 10.609477099826384, 0.021909535551187194, 4.341799315822059, 10.658321607764064, -1.8286578133291793, 7.537882676424111, 10.608283723797367, -3.711961153793839, 10.78004766256004, 10.681286360008635, 5.564057989465358, 1.1441597160413821, 10.732559277079833, 3.7161413149072198, 4.361338224403813, 10.654226518877255, 1.853273125410159, 7.508357677866632, 10.658516007449643, 0.0038578946797993927, 10.820038058137117, 10.620908793173498, 9.341926756104634, 1.152282135104746, 10.563441072244228, 7.543235464646438, 4.261316251710307, 10.661134452194162, 5.589415815222657, 7.5762774198856375, 10.589545379410882, 3.728230326687185, 10.796337774399136, 10.56055899772202, 13.117459718417232, 1.1690701890042452, 10.58264181016855, 11.25725960329419, 4.344277872521909, 10.72032320544188, 9.268730555894216, 7.609739729166588, 10.715513201793009, 7.433674051794037, 10.787686855990366, 10.637680526863228, -0.01284025223819771, 2.029336021415796, 8.423634141330655, -1.8740674965065154, 5.374408673367839, 8.305884069738774, -3.6671991593910653, 8.69203344737022, 8.347114259379607, -5.570638325699517, 11.867853469453745, 8.407466435235401, 3.7310563086938644, 2.179133653873553, 8.399576188405247, 1.893450680773123, 5.481824860528766, 8.293049524783077, -0.017861295010988282, 8.592303726564566, 8.313970303190715, -1.9584686650699628, 11.817347482948692, 8.359289829074598, 7.434823119843249, 2.058683334779213, 8.378801606495847, 5.583962537404158, 5.5242571895839365, 8.285233070486633, 3.7755878043683246, 8.644389581864823, 8.413694564753863, 1.9040342518752866, 11.795449359185794, 8.37216682457388, 11.195048619929874, 2.138749429335108, 8.32124600897401, 9.324689904357966, 5.4152928079510465, 8.316207883245122, 7.413955853161265, 8.60392620754172, 8.34553525785185, 5.60025966459764, 11.794295504567248, 8.33355845191701, -0.06994374803430661, 2.1261073424009007, 13.22092940667636, -1.883198179809736, 5.4410801105230435, 13.269415465397877, -3.7483319723668287, 8.59464337911642, 13.213190315520093, -5.670259965785005, 11.894125462597458, 13.269224834685795, 3.8011662902268055, 2.178991563942622, 13.21702911420918, 1.9658771589232347, 5.39779885440792, 13.303442749953993, -0.030288689844353747, 8.622153318204393, 13.190727828585608, -1.9092298691727323, 11.921583430505997, 13.163948280062106, 7.481177845170509, 2.223932820114823, 13.24523135104387, 5.717348788937505, 5.464323193431157, 13.308281516821651, 3.7402939930958063, 8.639538555731002, 13.233096446589228, 1.839759677500747, 11.790131075193395, 13.25241223738869, 11.198215060624701, 2.0327511658660997, 13.219148665883058, 9.382787090377398, 5.360256532360461, 13.24722612985833, 7.503394208775732, 8.645621090846355, 13.17587053506477, 5.682710092704884, 11.864499868621335, 13.260568494400843]]},
 "stress": {"__ndarray__": [[6], "float64", [-0.026320469087199403, -0.026610948578635007, -0.017673138437047903, -0.0003381820973829055, -0.00041375958267883875, 0.00040487732849084904]]},
 "unique_id": "e8943ddac4aa3cdbff00ffb4c996e062",
 "user": "lpan"},
"19": {
 "calculator": "vasp",
 "calculator_parameters": {"kpoints_generation": {"divisions": [5, 5, 1], "usershift": [0.0, 0.0, 0.0], "genvec1": [0.2, -0.0, 0.0], "genvec2": [0.0, 0.2, 0.0], "genvec3": [0.0, 0.0, 1.0], "shift": [0.0, 0.0, 0.0]}, "system": "PtSTe", "lcompat": false, "prec": "normal", "enmax": 520.0, "enaug": 368.792, "ediff": 1e-06, "ialgo": 68, "iwavpr": 10, "nbands": 448, "nelect": 698.0, "turbo": 0, "irestart": 0, "nreboot": 0, "nmin": 0, "eref": 0.0, "ismear": 0, "sigma": 0.05, "kspacing": 0.5, "kgamma": true, "lreal": true, "ropt": [-0.0005, -0.0005, -0.0005], "lmaxpaw": -100, "lmaxmix": 2, "nlspline": false, "istart": 0, "icharg": 2, "iniwav": 1, "ispin": 1, "lnoncollinear": false, "magmom": [1.0, 1.0, 1.0, 1.0, 1.0, 1.0, 1.0, 1.0, 1.0, 1.0, 1.0, 1.0, 1.0, 1.0, 1.0, 1.0, 1.0, 1.0, 1.0, 1.0, 1.0, 1.0, 1.0, 1.0, 1.0, 1.0, 1.0, 1.0, 1.0, 1.0, 1.0, 1.0, 1.0, 1.0, 1.0, 1.0, 1.0, 1.0, 1.0, 1.0, 1.0, 1.0, 1.0, 1.0, 1.0, 1.0, 1.0, 1.0, 1.0, 1.0, 1.0, 1.0, 1.0, 1.0, 1.0, 1.0, 1.0, 1.0, 1.0, 1.0, 1.0, 1.0, 1.0, 1.0, 1.0, 1.0, 1.0, 1.0, 1.0, 1.0, 1.0, 1.0, 1.0, 1.0, 1.0, 1.0, 1.0, 1.0, 1.0, 1.0, 1.0, 1.0, 1.0, 1.0, 1.0, 1.0, 1.0, 1.0, 1.0, 1.0, 1.0, 1.0, 1.0, 1.0, 1.0], "nupdown": -1.0, "lsorbit": false, "saxis": [0.0, 0.0, 1.0], "lspiral": false, "qspiral": [0.0, 0.0, 0.0], "lzeroz": false, "lasph": false, "lmetagga": false, "nelm": 1, "nelmdl": -5, "nelmin": 2, "enini": 520.0, "ldiag": true, "lsubrot": false, "weimin": 0.0, "ebreak": 0.0, "deper": 0.3, "nrmm": 4, "time": 0.4, "amix": 0.4, "bmix": 1.0, "amin": 0.1, "amix_mag": 1.6, "bmix_mag": 1.0, "imix": 4, "mixfirst": false, "maxmix": -45, "wc": 100.0, "inimix": 1, "mixpre": 1, "mremove": 5, "ldipol": false, "lmono": false, "idipol": 0, "epsilon": 1.0, "dipol": [-100.0, -100.0, -100.0], "efield": 0.0, "ngx": 84, "ngy": 84, "ngz": 112, "ngxf": 168, "ngyf": 168, "ngzf": 224, "addgrid": false, "nsw": 0, "ibrion": -1, "mdalgo": 0, "isif": 4, "pstress": 0.0, "ediffg": 1e-05, "nfree": 1, "potim": 0.25, "smass": -3.0, "scalee": 1.0, "tebeg": 0.0001, "teend": 0.0001, "nblock": 1, "kblock": 1, "npaco": 256, "apaco": 16.0, "isym": 0, "symprec": 1e-05, "lorbit": 0, "rwigs": [-1.0, -1.0, -1.0], "nedos": 301, "emin": 10.0, "emax": -10.0, "efermi": 0.0, "nwrite": 2, "lwave": false, "ldownsample": false, "lcharg": true, "lpard": false, "lvtot": false, "lvhar": false, "lelf": false, "loptics": false, "stm": [0.0, 0.0, 0.0, 0.0, 0.0, 0.0, 0.0], "npar": 56, "nsim": 4, "nblk": -1, "lplane": true, "lscalapack": true, "lscaaware": false, "lscalu": false, "lasync": false, "lorbitalreal": false, "idiot": 3, "ispecial": 0, "lmusic": false, "pomass": [195.08, 32.066, 127.6], "darwinr": [0.0, 0.0, 0.0], "darwinv": [1.0, 1.0, 1.0], "lcorr": true, "gga_compat": true, "lberry": false, "icorelevel": 0, "ldau": false, "i_constrained_m": 0, "gga": "--", "voskown": 0, "lhfcalc": false, "precfock": "", "lsymgrad": false, "lhfone": false, "lrhfcalc": false, "lthomas": false, "lmodelhf": false, "encut4o": -1.0, "exxoep": 0, "fourorbit": 0, "aexx": 0.0, "hfalpha": 0.0, "mcalpha": 0.0, "aldax": 1.0, "aggax": 1.0, "aldac": 1.0, "aggac": 1.0, "nkredx": 1, "nkredy": 1, "nkredz": 1, "shiftred": false, "oddonly": false, "evenonly": false, "lmaxfock": 0, "nmaxfockae": 0, "lfockaedft": false, "hfscreen": 0.0, "hfscreenc": 0.0, "nbandsgwlow": 0, "luse_vdw": false, "zab_vdw": -0.8491, "param1": 0.1234, "param2": 1.0, "param3": 0.0, "model_gw": 0, "model_eps0": 24.260063, "model_alpha": 1.0, "lepsilon": false, "lrpa": false, "lnabla": false, "lvel": false, "kinter": 0, "cshift": -0.1, "omegamax": -30.0, "deg_threshold": 0.002, "rtime": -0.1, "wplasmai": 0.0, "dfield": [0.0, 0.0, 0.0], "wplasma": [0.0, 0.0, 0.0, 0.0, 0.0, 0.0, 0.0, 0.0, 0.0], "nucind": false, "magpos": [0.0, 0.0, 0.0], "lnicsall": true, "orbitalmag": false, "lmagbloch": false, "lchimag": false, "lgauge": true, "magatom": 0, "magdipol": [0.0, 0.0, 0.0], "avecconst": [0.0, 0.0, 0.0], "ladder": false, "lrpaforce": false, "lfxc": false, "lhartree": true, "ibse": 0, "kpoint": [-1, 0, 0, 0], "ltcte": false, "ltete": false, "ltriplet": false, "lfxceps": false, "lfxheg": false, "naturalo": 2, "l2order": false, "lmp2lt": false, "lusew": false, "encutgw": -2.0, "encutgwsoft": -2.0, "encutlf": -1.0, "lmaxmp2": -1, "scissor": 0.0, "nomega": 0, "nomegar": 0, "nbandsgw": -1, "nbandso": -1, "nbandsv": -1, "nelmhf": 1, "dim": 3, "antires": 0, "omegamin": -30.0, "omegatl": -200.0, "omegagrid": 140, "selfenergy": false, "lspectral": false, "lspectralgw": false, "lsingles": false, "lfermigw": false, "oddonlygw": false, "evenonlygw": false, "nkredlfx": 1, "nkredlfy": 1, "nkredlfz": 1, "maxmem": 2800, "telescope": 0, "taupar": 1, "omegapar": -1, "lambda": 1.0, "ofield_kappa": 0.0, "ofield_k": [0.0, 0.0, 0.0], "ofield_q6_near": 0.0, "ofield_q6_far": 0.0, "ofield_a": 0.0},
 "cell": {"array": {"__ndarray__": [[3, 3], "float64", [14.95313196, 0.0, 0.0, -7.4765746, 12.94978717, 0.0, 8.981e-05, -5.185e-05, 19.83670261]]}, "__ase_objtype__": "cell"},
 "ctime": 23.63682700233479,
 "energy": -468.0648388,
 "forces": {"__ndarray__": [[95, 3], "float64", [0.64196299, -0.23746145, -0.4441186, 0.2920217, 2.57162452, -0.76972794, -0.52235937, 0.07543798, -0.83432287, 0.29595219, 1.32467959, 0.03355573, -0.22232732, 0.59381589, 0.43507637, -0.1946928, -2.04952003, -0.39019003, 2.43938987, 1.29267164, -3.32604068, -0.91798805, -1.5453331, 0.46103512, -1.74994342, -0.81778911, -0.85002139, 2.29083016, -0.03559545, -0.54714977, 0.5253652, 0.57248947, -0.53888566, 2.79227109, -0.35858614, -1.87272404, -0.25135753, 0.16688655, 1.14645322, 0.60835208, -2.25423367, -1.1105501, 1.23513089, 1.13503356, -0.849587, 1.62844435, -0.23770531, -0.82976442, -0.23000321, -2.42048383, -2.58615225, 0.29382355, 0.00265397, -0.78062301, -0.21542067, -1.30837806, -0.68468542, 0.40611283, -0.22905332, 0.34501665, 1.93755858, 2.28909694, -1.69570771, 0.31492936, 1.24880393, -1.07222193, 0.236198, -0.08839261, 0.46985234, -0.19402107, -1.3792524, -0.82356675, -0.49432046, 0.90267486, -1.4728446, 0.37332188, -1.27925542, -0.54170504, 0.88733071, 0.51562526, 2.05248455, -1.31294129, -0.09462796, -1.14301789, 0.10656138, -1.71589064, -0.66649718, 0.45226979, -0.78603416, -2.34180656, 0.00669481, -0.43043321, 0.67549477, -0.83265928, -1.11243392, -1.35562108, -0.34576963, -0.15093355, -1.05897562, 0.00655322, 0.57841474, -1.36752179, -0.10495256, -0.87534533, -0.68147265, 0.26705464, -0.40772389, -0.85867629, 0.47127887, 0.45897406, -1.64680011, -0.66976703, 0.22438731, -0.47510104, -0.23094083, 0.00620255, -0.11307956, -0.63487104, 0.49955769, 0.22763012, -0.53811257, -0.74425717, -0.76116155, 0.84450558, 0.79173764, -0.96563768, -0.9098056, 0.42382612, -0.26510139, 0.21054795, -0.77655432, -0.88248689, -0.02009185, 0.43437958, -0.8068276, 0.38703212, -0.88142898, -0.65777658, -0.06543616, -0.36278399, 0.12456798, -0.24425448, -1.20658774, -0.97810305, 0.19622194, 0.52751372, -0.34803708, 0.07023923, 0.05864404, -0.81060365, 1.15308353, -0.09746091, -1.67236772, -0.05954863, 0.69541183, 0.14654742, 0.02764198, 0.0728944, -0.72490947, -0.08333563, -0.20482456, -0.48714202, -0.56484078, -0.07030803, -0.50941906, -0.0490266, -0.49202828, -0.34644053, -0.81663776, -0.71153966, -0.95137797, -0.84485682, 0.32024773, -1.50706057, 0.49376228, 0.23657383, -0.23755373, -0.87263086, 0.39797966, -0.65522799, 0.21285672, 0.09005422, -0.49123252, -0.10333425, 0.41024848, -0.14858192, -0.17064806, 0.14451963, -0.22823698, 0.06453689, 0.39684835, 0.33951835, 0.33378067, 0.46958481, 1.11182755, -2.20780267, -2.76472432, 3.17326419, 0.84489085, 0.02369328, 1.13063405, -0.06245856, 0.83112577, 1.94097129, -0.77450757, -0.25358132, 0.66829069, 0.15453934, 0.61345647, 1.89096591, -1.41090008, 0.49498497, 2.73310008, 1.52463271, 0.06814352, 1.1546151, -0.68633504, 1.96221126, 1.27385321, -0.72384805, -1.01128566, 0.78359689, -1.98461521, -0.36863538, 1.63032096, -0.88860493, 1.04163092, 1.12899011, -0.41428332, -0.35753084, 0.98605767, -0.40512176, 1.53303596, 1.0495092, -0.5421042, -0.75080636, 1.06453193, -0.07702134, 0.37941519, 1.89779883, -0.34495407, 1.71911353, 1.27592247, 0.25300884, -0.05504156, 0.59988692, 0.07864087, 0.27915495, 1.78698801, -0.56363516, 1.93562136, 2.40350252, 0.427324, 0.24858804, 0.31199866, 0.01752421, 1.80432636, 1.16488545, -1.68857089, -0.99822902, 2.25131966, 0.67452772, -0.72078793, 1.01230751, -0.27737597, -0.02801876, -0.17309727, 0.59487068, 0.13177883, 1.09185139, -0.19942281, 0.15279591, 1.70252661, -0.8379734, -0.29647657, 1.50177403, -0.55845055, 0.63126668, 1.11188142, 1.11194932, -0.69544888, 0.47549823, 0.92935559, -0.11703478, 1.57163903]]},
 "free_energy": -468.07761461,
 "mtime": 23.63682700233479,
 "numbers": {"__ndarray__": [[95], "int64", [78, 78, 78, 78, 78, 78, 78, 78, 78, 78, 78, 78, 78, 78, 78, 78, 78, 78, 78, 78, 78, 78, 78, 78, 78, 78, 78, 78, 78, 78, 78, 78, 16, 16, 16, 16, 16, 16, 16, 16, 16, 16, 16, 16, 16, 16, 16, 16, 16, 16, 16, 16, 16, 16, 16, 16, 16, 16, 16, 16, 16, 16, 16, 52, 52, 52, 52, 52, 52, 52, 52, 52, 52, 52, 52, 52, 52, 52, 52, 52, 52, 52, 52, 52, 52, 52, 52, 52, 52, 52, 52, 52, 52, 52, 52]]},
 "pbc": {"__ndarray__": [[3], "bool", [true, true, true]]},
 "positions": {"__ndarray__": [[95, 3], "float64", [13.035230268225257, 3.202276776383158, 6.965738460147071, 11.190411454134775, 6.364967424252896, 6.966407552126106, 9.311035539461024, 9.739137404746504, 6.9730865698948925, 7.411920405690416, 12.897663058611133, 6.906597711719669, 1.8908704380249448, 3.1775687208888166, 6.912779621721049, 0.01859816121341406, 6.530312335366088, 6.933483386602132, -1.9106216875337723, 9.66636477783489, 6.974207938693437, 3.7605096199771215, 0.04092563150248189, 6.874780830935385, 5.7084263186682325, 3.240555046791771, 6.9182946217806816, 3.6311842980836344, 6.458350095554449, 6.988195987905904, 1.8446070497354017, 9.665573741357703, 6.9984928234967025, 7.384171757390658, 0.01312297409815, 7.06619767154192, 9.324431855137425, 3.232704377360823, 6.914643676665311, 7.426410086599999, 6.559066637494984, 7.003223877069187, 5.533750261797649, 9.64598463356977, 7.034544641921195, 11.114951788178866, 0.027948446450686903, 6.952570063486449, 3.7761259889105228, 0.0465877568636154, 11.893778820964467, 1.880082667024782, 3.234003862591662, 11.829325803578106, -0.02271050835098797, 6.504986386067859, 11.758497666706944, -1.885376934309557, 9.715864815025977, 11.732748039782956, -0.03211979328997797, 12.888273242474515, 11.83239216106756, 5.586340023827401, 3.1773144137983587, 11.807322337942017, 3.7173912739623343, 6.45317799502804, 11.727322503252095, 1.8547216168403668, 9.782718525054761, 11.814514927941378, 3.767709028166414, 12.946228561662238, 11.793873053572437, 9.311533790576863, 3.3115425317041196, 11.82723620532517, 7.463715856459136, 6.478430877505096, 11.669933335665156, 5.6589057241667575, 9.70828655941867, 11.847196887326481, 0.018478252496358805, 0.1041973619072708, 11.788434226450827, -1.8603669276393184, 3.2509668084872905, 11.871339146237982, -3.7450738670779566, 6.510225650017112, 11.743555670465962, -5.563636783186293, 9.762450146583184, 11.87135858620654, 1.867539019191709, 1.0747093879761895, 5.767528623437466, -0.013874031692799091, 4.235225442349073, 5.892241576012483, -1.874316982015762, 7.619039352109355, 5.764153805222426, -3.815386923939058, 10.843725563113134, 5.760602241987132, 5.621428384795245, 1.0184185316443766, 5.8453718118196285, 3.832213742422317, 4.285729489399439, 5.741092844970197, 1.9062730641038768, 7.559960195145036, 5.724722606141294, 0.09315744253032354, 10.71089355690029, 5.693005305604113, 9.308484166699882, 1.1502387796193618, 5.810579425643844, 7.433565481475749, 4.284162760625659, 5.765394987704734, 5.648841012530614, 7.51612372117402, 5.781888214089818, 3.6818593908460695, 10.84676582448527, 5.844447223110976, 13.019734410265036, 1.025979332188088, 5.770079425026086, 11.145536959505481, 4.359914745208875, 5.764221051644274, 9.321410386903391, 7.619488182621163, 5.718096552368476, 7.426610621762384, 10.840412595431216, 5.81918577743822, 1.9060440285049731, 1.06956895988714, 10.626607679466327, 0.0039943199945420204, 4.309078593378187, 10.699145740102471, -1.993943420949551, 7.583737490943332, 10.704828161932133, -3.7418059519178724, 10.718312851690795, 10.558473763543656, 5.602378344760784, 1.0619349221089922, 10.679495899231057, 1.8725960715296606, 7.593618663619935, 10.618338551616324, 0.06680517857638468, 10.805235431803952, 10.614640196781714, 9.338266015746573, 1.1506189884422116, 10.664630075928097, 7.542553815239187, 4.376361907170732, 10.659130548496499, 5.6366881355499805, 7.539558952872588, 10.735489753156408, 3.7215455148226857, 10.770190704725259, 10.619628730754076, 13.170268476235146, 1.0873209893892155, 10.64831597496758, 11.194229962730853, 4.315573699676873, 10.645376770741857, 9.364145593990488, 7.566520953255764, 10.577103204432811, 7.525312565078912, 10.797756325433538, 10.64765223889825, 0.001287952085973236, 2.0963424035775877, 8.359012710339137, -1.8713428697696777, 5.349705141302418, 8.305910254186218, -3.7004335912447957, 8.742010224940053, 8.178423138751192, -5.672045386825698, 11.910842518510199, 8.297254112268293, 3.7905547053934616, 2.116464371857181, 8.23276975289181, 1.8925686590314044, 5.3493778185390815, 8.386687687618451, -0.025120433895282356, 8.5809215537299, 8.297673063427416, -1.8616054694507667, 11.790386757699741, 8.228009737733514, 7.393799233689707, 2.1628977248474315, 8.401054419483744, 5.612818929871117, 5.253423120800485, 8.341833332410772, 3.735960567116112, 8.649072707753572, 8.427139683415895, 1.9495199479618806, 11.863920691809419, 8.330102501588296, 11.226874117550325, 2.10830906744521, 8.349624395727876, 9.32451883721159, 5.400438460040854, 8.329805149416172, 7.5049469347225175, 8.56555492227723, 8.406516257180382, 5.582481314134465, 11.903569204833035, 8.322394554055128, 0.024005046142040937, 2.1490385228152062, 13.23765214371064, -1.8538234341774416, 5.293459807550147, 13.26219073994029, -3.731259866883924, 8.647445790785198, 13.295834581034953, -5.634608438809131, 11.905810758638788, 13.198414749214008, 3.7727719454541124, 2.106312978738652, 13.158563607138623, 1.8524420073133792, 5.3860109811891705, 13.231309754785146, -0.024735065528819843, 8.492162091614942, 13.22802777233832, -1.7483477246392798, 11.852132768935846, 13.181735256191416, 7.426844756949933, 2.217770183385428, 13.28043277002747, 5.612904961325179, 5.386020400963522, 13.24415302788999, 3.6412647168960146, 8.627131753049934, 13.233129772249612, 1.924296348049965, 11.902500371978052, 13.210873983756324, 11.249179133319458, 2.1858031389257677, 13.222028756735003, 9.3956187895501, 5.431566943747437, 13.217624612021533, 7.409569749475715, 8.672516312808801, 13.348033475383987, 5.557057027404905, 11.889560605615296, 13.191947389062069]]},
 "stress": {"__ndarray__": [[6], "float64", [-0.02744622039113455, -0.03065272221702862, -0.019417493375022542, -0.0023592434260541174, 0.0016888695196718728, -0.00136819406895692]]},
 "unique_id": "89b4d19e2281ccd1196f7d34a22de303",
 "user": "lpan"},
"20": {
 "calculator": "vasp",
 "calculator_parameters": {"kpoints_generation": {"divisions": [5, 5, 1], "usershift": [0.0, 0.0, 0.0], "genvec1": [0.2, -0.0, 0.0], "genvec2": [0.0, 0.2, 0.0], "genvec3": [0.0, 0.0, 1.0], "shift": [0.0, 0.0, 0.0]}, "system": "PtSTe", "lcompat": false, "prec": "normal", "enmax": 520.0, "enaug": 368.792, "ediff": 1e-06, "ialgo": 68, "iwavpr": 10, "nbands": 448, "nelect": 698.0, "turbo": 0, "irestart": 0, "nreboot": 0, "nmin": 0, "eref": 0.0, "ismear": 0, "sigma": 0.05, "kspacing": 0.5, "kgamma": true, "lreal": true, "ropt": [-0.0005, -0.0005, -0.0005], "lmaxpaw": -100, "lmaxmix": 2, "nlspline": false, "istart": 0, "icharg": 2, "iniwav": 1, "ispin": 1, "lnoncollinear": false, "magmom": [1.0, 1.0, 1.0, 1.0, 1.0, 1.0, 1.0, 1.0, 1.0, 1.0, 1.0, 1.0, 1.0, 1.0, 1.0, 1.0, 1.0, 1.0, 1.0, 1.0, 1.0, 1.0, 1.0, 1.0, 1.0, 1.0, 1.0, 1.0, 1.0, 1.0, 1.0, 1.0, 1.0, 1.0, 1.0, 1.0, 1.0, 1.0, 1.0, 1.0, 1.0, 1.0, 1.0, 1.0, 1.0, 1.0, 1.0, 1.0, 1.0, 1.0, 1.0, 1.0, 1.0, 1.0, 1.0, 1.0, 1.0, 1.0, 1.0, 1.0, 1.0, 1.0, 1.0, 1.0, 1.0, 1.0, 1.0, 1.0, 1.0, 1.0, 1.0, 1.0, 1.0, 1.0, 1.0, 1.0, 1.0, 1.0, 1.0, 1.0, 1.0, 1.0, 1.0, 1.0, 1.0, 1.0, 1.0, 1.0, 1.0, 1.0, 1.0, 1.0, 1.0, 1.0, 1.0], "nupdown": -1.0, "lsorbit": false, "saxis": [0.0, 0.0, 1.0], "lspiral": false, "qspiral": [0.0, 0.0, 0.0], "lzeroz": false, "lasph": false, "lmetagga": false, "nelm": 1, "nelmdl": -5, "nelmin": 2, "enini": 520.0, "ldiag": true, "lsubrot": false, "weimin": 0.0, "ebreak": 0.0, "deper": 0.3, "nrmm": 4, "time": 0.4, "amix": 0.4, "bmix": 1.0, "amin": 0.1, "amix_mag": 1.6, "bmix_mag": 1.0, "imix": 4, "mixfirst": false, "maxmix": -45, "wc": 100.0, "inimix": 1, "mixpre": 1, "mremove": 5, "ldipol": false, "lmono": false, "idipol": 0, "epsilon": 1.0, "dipol": [-100.0, -100.0, -100.0], "efield": 0.0, "ngx": 84, "ngy": 84, "ngz": 112, "ngxf": 168, "ngyf": 168, "ngzf": 224, "addgrid": false, "nsw": 0, "ibrion": -1, "mdalgo": 0, "isif": 4, "pstress": 0.0, "ediffg": 1e-05, "nfree": 1, "potim": 0.25, "smass": -3.0, "scalee": 1.0, "tebeg": 0.0001, "teend": 0.0001, "nblock": 1, "kblock": 1, "npaco": 256, "apaco": 16.0, "isym": 0, "symprec": 1e-05, "lorbit": 0, "rwigs": [-1.0, -1.0, -1.0], "nedos": 301, "emin": 10.0, "emax": -10.0, "efermi": 0.0, "nwrite": 2, "lwave": false, "ldownsample": false, "lcharg": true, "lpard": false, "lvtot": false, "lvhar": false, "lelf": false, "loptics": false, "stm": [0.0, 0.0, 0.0, 0.0, 0.0, 0.0, 0.0], "npar": 56, "nsim": 4, "nblk": -1, "lplane": true, "lscalapack": true, "lscaaware": false, "lscalu": false, "lasync": false, "lorbitalreal": false, "idiot": 3, "ispecial": 0, "lmusic": false, "pomass": [195.08, 32.066, 127.6], "darwinr": [0.0, 0.0, 0.0], "darwinv": [1.0, 1.0, 1.0], "lcorr": true, "gga_compat": true, "lberry": false, "icorelevel": 0, "ldau": false, "i_constrained_m": 0, "gga": "--", "voskown": 0, "lhfcalc": false, "precfock": "", "lsymgrad": false, "lhfone": false, "lrhfcalc": false, "lthomas": false, "lmodelhf": false, "encut4o": -1.0, "exxoep": 0, "fourorbit": 0, "aexx": 0.0, "hfalpha": 0.0, "mcalpha": 0.0, "aldax": 1.0, "aggax": 1.0, "aldac": 1.0, "aggac": 1.0, "nkredx": 1, "nkredy": 1, "nkredz": 1, "shiftred": false, "oddonly": false, "evenonly": false, "lmaxfock": 0, "nmaxfockae": 0, "lfockaedft": false, "hfscreen": 0.0, "hfscreenc": 0.0, "nbandsgwlow": 0, "luse_vdw": false, "zab_vdw": -0.8491, "param1": 0.1234, "param2": 1.0, "param3": 0.0, "model_gw": 0, "model_eps0": 24.260063, "model_alpha": 1.0, "lepsilon": false, "lrpa": false, "lnabla": false, "lvel": false, "kinter": 0, "cshift": -0.1, "omegamax": -30.0, "deg_threshold": 0.002, "rtime": -0.1, "wplasmai": 0.0, "dfield": [0.0, 0.0, 0.0], "wplasma": [0.0, 0.0, 0.0, 0.0, 0.0, 0.0, 0.0, 0.0, 0.0], "nucind": false, "magpos": [0.0, 0.0, 0.0], "lnicsall": true, "orbitalmag": false, "lmagbloch": false, "lchimag": false, "lgauge": true, "magatom": 0, "magdipol": [0.0, 0.0, 0.0], "avecconst": [0.0, 0.0, 0.0], "ladder": false, "lrpaforce": false, "lfxc": false, "lhartree": true, "ibse": 0, "kpoint": [-1, 0, 0, 0], "ltcte": false, "ltete": false, "ltriplet": false, "lfxceps": false, "lfxheg": false, "naturalo": 2, "l2order": false, "lmp2lt": false, "lusew": false, "encutgw": -2.0, "encutgwsoft": -2.0, "encutlf": -1.0, "lmaxmp2": -1, "scissor": 0.0, "nomega": 0, "nomegar": 0, "nbandsgw": -1, "nbandso": -1, "nbandsv": -1, "nelmhf": 1, "dim": 3, "antires": 0, "omegamin": -30.0, "omegatl": -200.0, "omegagrid": 140, "selfenergy": false, "lspectral": false, "lspectralgw": false, "lsingles": false, "lfermigw": false, "oddonlygw": false, "evenonlygw": false, "nkredlfx": 1, "nkredlfy": 1, "nkredlfz": 1, "maxmem": 2800, "telescope": 0, "taupar": 1, "omegapar": -1, "lambda": 1.0, "ofield_kappa": 0.0, "ofield_k": [0.0, 0.0, 0.0], "ofield_q6_near": 0.0, "ofield_q6_far": 0.0, "ofield_a": 0.0},
 "cell": {"array": {"__ndarray__": [[3, 3], "float64", [14.95313196, 0.0, 0.0, -7.4765746, 12.94978717, 0.0, 8.981e-05, -5.185e-05, 19.83670261]]}, "__ase_objtype__": "cell"},
 "ctime": 23.636827003674536,
 "energy": -471.34638865,
 "forces": {"__ndarray__": [[95, 3], "float64", [0.27957656, -0.16195878, -0.74226361, -1.04771516, -0.36336713, 0.4657501, -0.0950201, -0.17245927, 0.18381372, -0.79549062, -0.46255214, -0.81083368, -2.17180021, -0.60874885, -1.60700466, -1.56347525, -0.09673481, -0.28354285, 1.79584266, 0.029183, -0.91072996, 0.58718463, -1.32230979, -0.99362969, 0.74839196, 0.88207944, 0.02638394, 1.66272598, 1.57141259, -1.17665225, -0.50030447, 0.65548621, 0.3585274, -0.83776625, 0.95386159, -0.9722021, 0.26114518, 0.75324419, 0.27748471, -0.40207949, -0.1783818, -0.35345155, -0.27646953, 2.41690449, -1.31312396, 0.08053833, 2.01268434, -1.31592001, 0.05836288, -0.20425445, -1.12511407, -0.4423119, 1.09587092, -0.03293297, 0.6192279, -1.4068137, -0.18307999, -0.0388427, -0.41789839, -1.00920839, -2.65668211, 0.57524197, 0.54050622, 0.34158525, 0.08099687, 0.10992277, -1.52714903, -1.15766855, -0.46604553, -0.83125324, 1.55297134, -1.5850217, 0.98664256, -1.33548248, -0.78399484, -0.52751287, -0.29045843, 0.79535892, 0.51080909, 0.44009207, -0.53424722, -0.75864935, 0.40360267, -1.90736858, -0.27378944, -1.14386232, -0.6314321, -0.96768851, 0.28100501, 0.18182608, -0.1010009, -1.53890765, -0.35920458, -1.10415031, -0.4583184, 0.41570135, 0.27439489, 0.48765878, -0.18399243, -0.04978595, 0.02988365, -0.71373364, 0.7610141, 0.07847497, -0.41945628, -0.02191744, 0.24098709, -0.01522534, -0.1776628, -0.38008882, -0.335553, 0.34908878, -0.11782242, -0.3666051, 0.70258661, -0.04505246, -0.81159867, -0.36547425, -0.55853058, 0.35821214, -0.45908645, 0.31135045, -0.34877071, -0.29185607, -0.38035251, -0.53856494, -0.42879762, -0.78324779, -1.10935527, -0.07876404, -0.45425183, -0.69569372, -0.19574651, -1.08614519, -0.62679832, 0.00095903, -0.00030002, -0.62662073, 0.3033512, 0.24388452, -1.05591735, -0.12148347, 0.13063987, -0.12893184, 0.00391569, -0.72421706, -0.61981473, 0.31340519, -0.17128184, -0.17359813, -0.4632583, 0.53547131, -0.02925828, 0.94513845, -0.12809741, -0.89818319, -0.06321938, -0.00187929, -0.32076844, 0.20192748, 0.27557736, 0.37783131, 0.68988353, -0.55186736, -0.27868137, 0.63167578, -1.14760306, -0.82528898, 0.29442905, 0.72858588, -0.73864866, -0.01169288, 0.96617922, -0.28759752, 0.86586125, 0.09621288, -0.55324138, 0.10938716, 0.10543452, -0.4605147, 0.18066303, -0.48696423, -0.36451821, 0.23183274, -0.32520746, -0.9606034, -0.39542236, -0.48772274, -1.5181929, 0.24524638, 0.21523626, 0.24329592, 0.53231368, 0.22365748, 1.63888161, -0.04799253, 1.16537487, 0.96800731, -0.30334708, -0.0358043, 1.13357977, 0.10522304, -0.15981421, 0.38898191, 1.16193114, 0.19379981, 1.91953613, -0.80430232, -0.56139346, 2.46869103, -0.38176573, 0.98100131, -0.01158421, -0.12223431, 0.48942931, 0.59763952, -0.68169496, -0.43785924, 0.00518989, -0.1178171, -1.16428482, 0.71911638, -1.22685926, -0.75562066, 0.45201662, 0.21150036, -1.36484195, 2.00401335, 0.11141082, -0.50090703, 0.56721779, 0.81634649, -1.27095158, 0.56798042, 1.4822006, -0.00155502, 2.03981299, 1.35950229, -0.3933126, 1.42838341, 0.3652135, 0.97703595, 1.11203473, 0.28628531, -0.0428664, 0.58808681, 0.06102386, 1.37108237, 1.61846492, -0.65232795, 0.83806776, 0.87969061, -0.38762239, 1.02153526, 1.10766247, -0.14657328, 0.18903912, 1.15988504, 1.0112142, 0.53380336, 0.966728, 0.37117426, 0.00924086, -0.081422, -0.68458493, -0.58869308, 0.51950103, 0.30687202, -1.04274299, 2.0710927, 0.41740972, 0.07390164, 1.61515915, 0.39575571, 1.23522886, 0.47733532, 0.37582931, -0.59674058, 0.11169811, 0.76758369, -0.16868143, 0.76240631, 0.4248575, 0.78446696, 0.97232982]]},
 "free_energy": -471.35741504,
 "mtime": 23.636827003674536,
 "numbers": {"__ndarray__": [[95], "int64", [78, 78, 78, 78, 78, 78, 78, 78, 78, 78, 78, 78, 78, 78, 78, 78, 78, 78, 78, 78, 78, 78, 78, 78, 78, 78, 78, 78, 78, 78, 78, 78, 16, 16, 16, 16, 16, 16, 16, 16, 16, 16, 16, 16, 16, 16, 16, 16, 16, 16, 16, 16, 16, 16, 16, 16, 16, 16, 16, 16, 16, 16, 16, 16, 52, 52, 52, 52, 52, 52, 52, 52, 52, 52, 52, 52, 52, 52, 52, 52, 52, 52, 52, 52, 52, 52, 52, 52, 52, 52, 52, 52, 52, 52, 52]]},
 "pbc": {"__ndarray__": [[3], "bool", [true, true, true]]},
 "positions": {"__ndarray__": [[95, 3], "float64", [13.04489558146737, 3.227640963671673, 6.982131907918026, -3.6687711294572445, 6.467416578730545, 6.908741860904784, -5.618876098157251, 9.735525421266544, 6.934577975852152, -7.4627988271985854, 12.940916022708377, 6.995178308857597, 1.9677055359065714, 3.2681050946579395, 7.0085236489055, 0.056118571667847984, 6.45396188042058, 6.957878761838936, -1.9632182426231082, 9.69546904497279, 6.970777379344063, 3.6922752517245074, 0.0459577080860256, 7.004937371440639, 5.577947954116867, 3.2226270383786644, 6.992345429357863, 3.675143172240266, 6.442676740640026, 6.976147373107616, 1.891059863848902, 9.649954570175462, 6.916386529356625, -0.0004395229961304755, 12.915489904774654, 6.990515691909118, 9.323773371202142, 3.2195605774111673, 6.92419584244013, 7.496985832437424, 6.491012796221765, 6.9004035029626705, 5.583536205539108, 9.606657129640698, 6.998880234298675, 3.7259059927485456, 12.865264658130132, 6.996291544608071, 3.715373833992417, 0.003180070930536, 11.794439788166006, 1.9357699394203354, 3.247512030959385, 11.784995335686357, -0.0010679235796941424, 6.538027743962308, 11.76770626079256, -1.8856032959213824, 9.72936486000758, 11.823664408653212, 0.142201248000526, 12.946175879368216, 11.78494376025957, 5.605774671353435, 3.224772567162691, 11.745406831553527, 3.795493166244323, 6.524462897430913, 11.796005102368959, 1.884609271030836, 9.613638956033425, 11.824212100012275, 11.158976771313151, 0.059974742048120706, 11.789642678373829, 9.397169935284415, 3.2716339754782666, 11.789791453643403, 7.440494395028384, 6.4433222885534915, 11.781438614908385, 5.695578015587536, 9.693521629587497, 11.836099640785369, 0.0430778146208212, 0.020099654594987, 11.779428363465886, -1.7976290247184517, 3.234974722926009, 11.823667384158604, -3.7141402444740246, 6.525435123872327, 11.763134495942033, -5.561456861318537, 9.703375367158342, 11.742554115351185, 1.8306755697906916, 1.0089370652711969, 5.754205302129459, 0.03131762382482333, 4.2994230373112154, 5.819342090654786, -1.9337191311143656, 7.566081007751423, 5.737652764003571, -3.762805369224195, 10.788495828328095, 5.733243263380394, 5.612162212175987, 1.1262379093164485, 5.808191285016626, 3.7262912587331702, 4.327947177717813, 5.757288322449105, 1.797099735283279, 7.5354748701375165, 5.7730890495460745, 0.03695875971255121, 10.84551484677019, 5.657091947363838, 9.396796587267639, 1.0089783420083396, 5.766862506963822, 7.50001512675741, 4.3442346302084305, 5.762194732472663, 5.613765088592976, 7.595204537931849, 5.796061538104663, 3.7680943250495793, 10.788778125511042, 5.7859148663526225, 13.104432092181806, 1.1762263297855384, 5.7926857280544946, 11.202916384525256, 4.3007777109710705, 5.771167071430193, 9.35103580498536, 7.560033416641347, 5.802690964116925, 7.459906635356483, 10.76675672396801, 5.747644312741202, 1.8738538780082479, 1.123609664321472, 10.646656634794255, 0.05661451468671295, 4.379316932146788, 10.703684179292614, -1.8687049954020591, 7.560425227400972, 10.528339828608805, -3.816181815172189, 10.819337401446798, 10.64891524175343, 5.652721747299112, 1.0725242494572806, 10.619476384878032, 3.7026299435976266, 4.349539948577521, 10.598459398462738, 1.8188497825915844, 7.532151456250029, 10.670400771084372, -0.07060485236491004, 10.888797365755996, 10.688746745493232, 9.354038453945993, 1.0634930125708242, 10.640638377589406, 7.497588790257976, 4.194148060184018, 10.60257670445647, 5.593112772271463, 7.567061178161021, 10.642031905947759, 3.7256595758345425, 10.776375085685338, 10.638336328251516, 13.069381717602662, 1.1717296961961758, 10.628588374221936, 11.237659052343789, 4.351951905123031, 10.724637093158478, 9.36279994144174, 7.572597002738492, 10.722158298800332, 7.467325624699581, 10.783275125324861, 10.537512518262696, -0.015560263891022616, 2.1557139168090913, 8.268915597286673, -1.8437559279925781, 5.314416087934662, 8.346594537771225, -3.7517874678554413, 8.59950557650348, 8.33107073104269, -5.625765891362265, 11.87979066708974, 8.424940784931575, 3.695052584141496, 2.1404840056390477, 8.339490221098478, 1.9114485441091287, 5.420782019200612, 8.294988562463205, 0.00978239644693356, 8.569356893309306, 8.390058935227021, -1.891884886993287, 11.829299341364091, 8.36623565049349, 7.515553350746291, 2.1893238074903185, 8.412548400077057, 5.625526851062485, 5.496527567791647, 8.328474900139145, 3.7731745881819285, 8.66336071349609, 8.431896524701772, 1.83215231067138, 11.874982600714123, 8.25331740292335, 11.16095380340511, 2.172539313805226, 8.368949906511617, 9.317180986293371, 5.507590425685818, 8.334514779349838, 7.413796506181028, 8.614906901346098, 8.276376776239372, 5.530562828876524, 11.846684532498625, 8.32726664658317, 0.05392712085665301, 2.087193234830652, 13.21982926314961, -1.8418462315677533, 5.43525428618356, 13.259501874901503, -3.734458751241363, 8.530236339884619, 13.204682948871742, -5.539397405280635, 11.742511699399769, 13.263858411528712, 3.8030128217842907, 2.098660543120012, 13.214949632674575, -0.008818247649478845, 8.587454211277741, 13.24895807236321, -1.9712487120524602, 11.842261859345273, 13.255693823101462, 7.454344360270634, 2.180648052207394, 13.334674249644255, 5.6385947729590375, 5.4143349086711465, 13.271867678574525, 3.7724739264167635, 8.696565053533153, 13.169002671887135, 1.8777067211440686, 11.780713888726956, 13.192056887660476, 11.182720297004368, 2.067404368236702, 13.333386054176762, 9.297472901984715, 5.501842021237015, 13.336045362528658, 7.484625378760432, 8.619983346725181, 13.280495652374745, 5.558404907005858, 11.848374425199314, 13.203352501227691]]},
 "stress": {"__ndarray__": [[6], "float64", [-0.02299309479475835, -0.024649280963967988, -0.01488823471789859, -0.0014454340863141871, -0.0005352053255975211, 0.0004903714046256042]]},
 "unique_id": "3b8e2528a013678c6f2a944f6c4c7e94",
 "user": "lpan"},
"21": {
 "calculator": "vasp",
 "calculator_parameters": {"kpoints_generation": {"divisions": [5, 5, 1], "usershift": [0.0, 0.0, 0.0], "genvec1": [0.2, -0.0, 0.0], "genvec2": [0.0, 0.2, 0.0], "genvec3": [0.0, 0.0, 1.0], "shift": [0.0, 0.0, 0.0]}, "system": "PtSTe", "lcompat": false, "prec": "normal", "enmax": 520.0, "enaug": 368.792, "ediff": 1e-06, "ialgo": 68, "iwavpr": 10, "nbands": 448, "nelect": 688.0, "turbo": 0, "irestart": 0, "nreboot": 0, "nmin": 0, "eref": 0.0, "ismear": 0, "sigma": 0.05, "kspacing": 0.5, "kgamma": true, "lreal": true, "ropt": [-0.0005, -0.0005, -0.0005], "lmaxpaw": -100, "lmaxmix": 2, "nlspline": false, "istart": 0, "icharg": 2, "iniwav": 1, "ispin": 1, "lnoncollinear": false, "magmom": [1.0, 1.0, 1.0, 1.0, 1.0, 1.0, 1.0, 1.0, 1.0, 1.0, 1.0, 1.0, 1.0, 1.0, 1.0, 1.0, 1.0, 1.0, 1.0, 1.0, 1.0, 1.0, 1.0, 1.0, 1.0, 1.0, 1.0, 1.0, 1.0, 1.0, 1.0, 1.0, 1.0, 1.0, 1.0, 1.0, 1.0, 1.0, 1.0, 1.0, 1.0, 1.0, 1.0, 1.0, 1.0, 1.0, 1.0, 1.0, 1.0, 1.0, 1.0, 1.0, 1.0, 1.0, 1.0, 1.0, 1.0, 1.0, 1.0, 1.0, 1.0, 1.0, 1.0, 1.0, 1.0, 1.0, 1.0, 1.0, 1.0, 1.0, 1.0, 1.0, 1.0, 1.0, 1.0, 1.0, 1.0, 1.0, 1.0, 1.0, 1.0, 1.0, 1.0, 1.0, 1.0, 1.0, 1.0, 1.0, 1.0, 1.0, 1.0, 1.0, 1.0, 1.0], "nupdown": -1.0, "lsorbit": false, "saxis": [0.0, 0.0, 1.0], "lspiral": false, "qspiral": [0.0, 0.0, 0.0], "lzeroz": false, "lasph": false, "lmetagga": false, "nelm": 1, "nelmdl": -5, "nelmin": 2, "enini": 520.0, "ldiag": true, "lsubrot": false, "weimin": 0.0, "ebreak": 0.0, "deper": 0.3, "nrmm": 4, "time": 0.4, "amix": 0.4, "bmix": 1.0, "amin": 0.1, "amix_mag": 1.6, "bmix_mag": 1.0, "imix": 4, "mixfirst": false, "maxmix": -45, "wc": 100.0, "inimix": 1, "mixpre": 1, "mremove": 5, "ldipol": false, "lmono": false, "idipol": 0, "epsilon": 1.0, "dipol": [-100.0, -100.0, -100.0], "efield": 0.0, "ngx": 84, "ngy": 84, "ngz": 112, "ngxf": 168, "ngyf": 168, "ngzf": 224, "addgrid": false, "nsw": 0, "ibrion": -1, "mdalgo": 0, "isif": 4, "pstress": 0.0, "ediffg": 1e-05, "nfree": 1, "potim": 0.25, "smass": -3.0, "scalee": 1.0, "tebeg": 0.0001, "teend": 0.0001, "nblock": 1, "kblock": 1, "npaco": 256, "apaco": 16.0, "isym": 0, "symprec": 1e-05, "lorbit": 0, "rwigs": [-1.0, -1.0, -1.0], "nedos": 301, "emin": 10.0, "emax": -10.0, "efermi": 0.0, "nwrite": 2, "lwave": false, "ldownsample": false, "lcharg": true, "lpard": false, "lvtot": false, "lvhar": false, "lelf": false, "loptics": false, "stm": [0.0, 0.0, 0.0, 0.0, 0.0, 0.0, 0.0], "npar": 56, "nsim": 4, "nblk": -1, "lplane": true, "lscalapack": true, "lscaaware": false, "lscalu": false, "lasync": false, "lorbitalreal": false, "idiot": 3, "ispecial": 0, "lmusic": false, "pomass": [195.08, 32.066, 127.6], "darwinr": [0.0, 0.0, 0.0], "darwinv": [1.0, 1.0, 1.0], "lcorr": true, "gga_compat": true, "lberry": false, "icorelevel": 0, "ldau": false, "i_constrained_m": 0, "gga": "--", "voskown": 0, "lhfcalc": false, "precfock": "", "lsymgrad": false, "lhfone": false, "lrhfcalc": false, "lthomas": false, "lmodelhf": false, "encut4o": -1.0, "exxoep": 0, "fourorbit": 0, "aexx": 0.0, "hfalpha": 0.0, "mcalpha": 0.0, "aldax": 1.0, "aggax": 1.0, "aldac": 1.0, "aggac": 1.0, "nkredx": 1, "nkredy": 1, "nkredz": 1, "shiftred": false, "oddonly": false, "evenonly": false, "lmaxfock": 0, "nmaxfockae": 0, "lfockaedft": false, "hfscreen": 0.0, "hfscreenc": 0.0, "nbandsgwlow": 0, "luse_vdw": false, "zab_vdw": -0.8491, "param1": 0.1234, "param2": 1.0, "param3": 0.0, "model_gw": 0, "model_eps0": 24.51814878, "model_alpha": 1.0, "lepsilon": false, "lrpa": false, "lnabla": false, "lvel": false, "kinter": 0, "cshift": -0.1, "omegamax": -30.0, "deg_threshold": 0.002, "rtime": -0.1, "wplasmai": 0.0, "dfield": [0.0, 0.0, 0.0], "wplasma": [0.0, 0.0, 0.0, 0.0, 0.0, 0.0, 0.0, 0.0, 0.0], "nucind": false, "magpos": [0.0, 0.0, 0.0], "lnicsall": true, "orbitalmag": false, "lmagbloch": false, "lchimag": false, "lgauge": true, "magatom": 0, "magdipol": [0.0, 0.0, 0.0], "avecconst": [0.0, 0.0, 0.0], "ladder": false, "lrpaforce": false, "lfxc": false, "lhartree": true, "ibse": 0, "kpoint": [-1, 0, 0, 0], "ltcte": false, "ltete": false, "ltriplet": false, "lfxceps": false, "lfxheg": false, "naturalo": 2, "l2order": false, "lmp2lt": false, "lusew": false, "encutgw": -2.0, "encutgwsoft": -2.0, "encutlf": -1.0, "lmaxmp2": -1, "scissor": 0.0, "nomega": 0, "nomegar": 0, "nbandsgw": -1, "nbandso": -1, "nbandsv": -1, "nelmhf": 1, "dim": 3, "antires": 0, "omegamin": -30.0, "omegatl": -200.0, "omegagrid": 140, "selfenergy": false, "lspectral": false, "lspectralgw": false, "lsingles": false, "lfermigw": false, "oddonlygw": false, "evenonlygw": false, "nkredlfx": 1, "nkredlfy": 1, "nkredlfz": 1, "maxmem": 2800, "telescope": 0, "taupar": 1, "omegapar": -1, "lambda": 1.0, "ofield_kappa": 0.0, "ofield_k": [0.0, 0.0, 0.0], "ofield_q6_near": 0.0, "ofield_q6_far": 0.0, "ofield_a": 0.0},
 "cell": {"array": {"__ndarray__": [[3, 3], "float64", [14.95313196, 0.0, 0.0, -7.4765746, 12.94978717, 0.0, 8.981e-05, -5.185e-05, 19.83670261]]}, "__ase_objtype__": "cell"},
 "ctime": 23.636827004899352,
 "energy": -461.12298296999995,
 "forces": {"__ndarray__": [[94, 3], "float64", [-0.81739862, -2.01613647, -1.50409351, -0.6745302, 0.49719295, 0.41295225, 0.45889043, -0.69211777, 0.28897484, -0.73590344, -0.64724446, -0.10278256, 0.68001127, -0.54385364, -2.17714748, 0.37145474, -1.72089858, 0.22201045, -0.2891157, -0.79804577, 0.63046316, 1.26540823, -0.86377649, -2.24146192, -2.30552787, -0.88924534, -0.61895543, 0.32399513, -0.77668412, -1.0208045, 1.32746772, 1.41508269, -0.93501647, 0.14393003, -0.05134358, 0.18114545, 1.63188753, -0.73628993, 0.70878932, 0.89322356, -2.22675644, -2.79149624, -2.32217169, 0.22884477, -0.01146578, 1.56580449, 0.04123468, 0.29119852, -0.20624474, -2.13568707, -0.95138181, -0.70861904, 0.44335099, 0.82372613, 1.88188794, -0.63616584, -1.02689044, 0.63219066, -0.53976112, -0.03870816, 0.11060841, -1.31928459, 0.40658265, -0.64007692, -0.50066604, 0.27187515, -0.66711109, -0.73573652, -0.23871121, 0.32598199, -2.8357672, -2.31479281, 0.31563154, 0.21466809, 0.29160702, 1.35617037, -1.1368356, -1.00749403, -1.32759636, 0.03122797, -0.091822, -0.23192057, 0.20376176, -1.26814909, -0.34655065, 0.3418205, -1.12500507, 1.47148834, -0.08732682, -0.11681883, 0.24689927, 0.3793588, 0.06356666, -0.43741405, 0.52302875, 0.52007776, 0.01854286, -0.22418167, 0.33320866, -0.31610529, 0.24485497, 0.073202, 0.81360017, 0.82510205, -0.57027383, -0.01005188, 0.36778379, -0.39136734, 0.07208565, -0.06354186, 0.27480867, 0.02456255, 0.24006411, -0.67085056, 0.49968109, -0.27822728, -0.45561313, -0.45814158, 0.32028173, -0.64446423, -0.10807037, 1.34045127, -0.84012092, -0.13445515, -0.18293539, -0.50198089, -0.39636322, 0.1656981, -0.77263213, 0.24957985, -0.20879869, -0.31160946, -0.51061204, -0.75824948, -1.08214999, -0.3467324, 0.21910352, -0.41518147, 0.07848478, 0.71847322, -1.90704125, -0.04688599, 0.66578231, -0.35820096, 0.19407286, -0.57422877, 0.47221755, -1.15276291, -0.09269773, -0.12739114, -0.40755321, 0.65276258, -0.74494791, -0.6593658, -0.23996903, -0.96723752, -0.21720056, 0.01678761, -0.01161866, 0.56823582, 0.34441761, -0.72926297, 0.20062105, -0.42503199, -1.00707118, 0.32385634, 1.04745687, -1.65506082, -0.24237374, 0.23299216, -0.28145476, 0.81798875, 0.265687, -1.36917049, -0.24178791, -0.21866286, -0.52421091, 0.39008427, -0.21697534, -0.25447459, -1.1113559, 0.27384782, -0.24281028, 0.47805192, -0.45103199, -0.72924261, 0.45067269, 0.06070309, 0.80488117, 0.78027364, 2.2211904, 1.66181426, 0.70231946, -0.13525353, -0.03204827, -1.61321653, -0.14111701, 1.94954476, 0.16210295, 1.56721242, 0.94452947, -0.82407765, 0.88057554, 1.49796265, -1.24675439, 0.15181888, 0.70802834, -0.15431634, -0.11923485, 0.46894094, 0.90081755, -0.42592579, 0.5940556, -0.59012716, 0.02423406, 1.57042087, -0.05919474, 0.61440031, 0.49414901, -0.50401579, -0.23225644, 1.1031151, -0.17264249, 0.689517, -0.00478368, 0.67858603, -0.04133226, 0.76888479, 1.20042035, 0.96994618, 2.92634057, -0.0809599, 1.03236993, 0.43832613, 0.64115106, 1.11688175, 1.20704098, -0.64323513, -0.00299122, 1.00161406, -0.31828038, -0.32667126, 0.36162299, 0.36946968, -0.45781508, 0.54211714, -0.48207056, 2.19223053, 0.58540481, -0.03603812, -0.70146997, -0.52842094, 0.13874593, 0.56185396, 1.13157337, 0.69956083, 0.08346838, 0.58447954, -0.10905243, 0.25762839, 1.9423277, -0.99517169, 0.46509025, 1.22736776, 0.28839761, -0.29411068, 0.42341565, -0.65826596, 0.38194307, 1.1603292, 0.16221401, 2.73902989, 2.17858825, -0.45830302, 0.34050474, 0.90018736, 0.16764506, 0.41569019, 0.72878731, -0.05903531, -0.325074, 1.54143418]]},
 "free_energy": -461.13696709,
 "mtime": 23.636827004899352,
 "numbers": {"__ndarray__": [[94], "int64", [78, 78, 78, 78, 78, 78, 78, 78, 78, 78, 78, 78, 78, 78, 78, 78, 78, 78, 78, 78, 78, 78, 78, 78, 78, 78, 78, 78, 78, 78, 78, 16, 16, 16, 16, 16, 16, 16, 16, 16, 16, 16, 16, 16, 16, 16, 16, 16, 16, 16, 16, 16, 16, 16, 16, 16, 16, 16, 16, 16, 16, 16, 52, 52, 52, 52, 52, 52, 52, 52, 52, 52, 52, 52, 52, 52, 52, 52, 52, 52, 52, 52, 52, 52, 52, 52, 52, 52, 52, 52, 52, 52, 52, 52]]},
 "pbc": {"__ndarray__": [[3], "bool", [true, true, true]]},
 "positions": {"__ndarray__": [[94, 3], "float64", [-1.8198906767197982, 3.292809156167379, 7.053659090189164, -3.7091965375495244, 6.485316668201792, 6.963197378542729, 9.315686332120524, 9.701804437499128, 6.933419710786755, 0.0614286531538075, 0.029187088357684403, 6.954573173716006, 1.8374443105616056, 3.2311299308791828, 7.067618177815822, -0.03865596296458624, 6.556857102485574, 6.969872428970994, -1.872166240463295, 9.76673472425462, 6.912804417599312, 3.74040411314986, 0.0472176567858611, 7.030031395343367, 5.703624185098806, 3.279816072729253, 6.971398268135755, 3.7290346837950406, 6.514706810358786, 6.981298964775433, 1.8215302834769105, 9.59869539494076, 7.02797532111784, 7.466955114414469, 0.0083139560225809, 6.9614156459142995, 9.281455476898339, 3.266418116797205, 6.962456676067272, 7.415151650319478, 6.564722367926274, 7.086860572815627, 5.676860560055349, 9.687930443963426, 6.925789324760791, 3.672928292589991, 12.912914647741337, 6.915285790728797, 3.76034201200225, 0.10201932778615151, 11.792036968378856, 1.9600014821503222, 3.231707344173313, 11.731449132496055, -0.08401331419661362, 6.542690309465356, 11.769759756246746, -1.914648908261237, 9.777797161012339, 11.836101624455631, 7.476671566854436, 0.0690536683785848, 11.75538608153554, 5.621556856224879, 3.2562288534857897, 11.761357127388177, 1.8918556786283176, 9.716635842827333, 11.783257838904747, 11.195839978096132, 0.1299645172351721, 11.865594635529153, 9.335649975684504, 3.266145215133221, 11.737590575624111, 7.3965406582343025, 6.5780402841118315, 11.806247982128658, 5.680690310930422, 9.720315113190974, 11.79212107599792, -7.428127102747557, 12.935999050095377, 11.826846612485909, -1.8053885440363853, 3.2482887624726438, 11.882827175820513, 11.161843038548898, 6.512189532018764, 11.82474590567951, -5.604710167444215, 9.713064150305632, 11.837285677234421, 1.949921379444928, 1.0214707477645426, 5.665836957709458, 0.0031763590765266, 4.366310860191248, 5.731471845837321, -1.8302667197331608, 7.576063525595536, 5.720472592607101, -3.841229977777943, 10.726336653428689, 5.758870497849279, 5.606887063790726, 1.0374756027958048, 5.782494225354554, 3.722163247377307, 4.326015271597252, 5.729502656369227, 1.8521174957190811, 7.526790772553123, 5.811272718400064, -0.04620119920133923, 10.812956279705377, 5.787803717175147, 9.361021746913401, 1.0609299734535498, 5.792008503027389, 7.5043596502670535, 4.187148223554148, 5.781083240697904, 5.630201301238737, 7.5639844955859, 5.764861975505604, 3.7489134525325056, 10.705077232301052, 5.813971105056102, 13.060772131146834, 1.1400611885804757, 5.797115858848385, 11.30778589624547, 4.3972780735926085, 5.880541888813106, 9.335185062993999, 7.4915114418465825, 5.798465349726943, 7.4991091418944835, 10.744429469184897, 5.899614283271543, 1.9063053817525484, 1.0452267521829328, 10.616954941609274, 0.04633028142813996, 4.39816779621921, 10.559497734132385, -1.796806019600204, 7.644535886730917, 10.58603547325107, -3.733981227852084, 10.7661258364625, 10.691961283151182, 5.67130381701673, 1.1526248037349747, 10.655923350418515, 1.8481867653337622, 7.592820849404584, 10.56031282424263, -0.08026515666053413, 10.78693057056292, 10.694055245478692, 9.334831354067303, 1.1463223813823837, 10.663549174002878, 7.412339779867087, 4.29038704795463, 10.730371090414925, 5.644693139187306, 7.595961042028126, 10.610340789858022, 3.6905087169359123, 10.826487164770258, 10.775994316215769, 13.138810253163387, 1.13725006803544, 10.694518630851663, 11.213094341021733, 4.373417639747229, 10.660589141239415, 9.456891749680137, 7.5926287773756345, 10.620065138211496, 7.478667241370881, 10.832233782676655, 10.669121898867104, -0.023626080827235284, 2.122899311400308, 8.407681266724667, -1.9197763252750961, 5.326298129072154, 8.360398105649418, -3.772363313799835, 8.662654779253394, 8.398170758025328, -5.498039548605841, 11.844662063899468, 8.266567130064676, 3.7599395721914446, 2.1134778592094356, 8.393921141225189, 1.9037069471282437, 5.368863787942497, 8.323312398284893, 0.03147628565343217, 8.621662511090285, 8.438483103436397, -1.8469457496326789, 11.862817066116666, 8.396796669635535, 7.418146677167038, 2.173930935602406, 8.404082095403108, 5.596278934895232, 5.397292114182076, 8.3548900484357, 3.7629990693457276, 8.5791668770839, 8.438836196742855, 1.8781190579860951, 11.834241767375866, 8.31277474512441, 11.207770437518818, 2.0830102044703827, 8.410362395449434, 9.286635762735996, 5.4226968406493175, 8.368856078908271, 7.408526833786713, 8.645084751053494, 8.305191768817684, 5.623782402084033, 11.79934861577257, 8.343217140784846, -0.02425912338400617, 2.0461081835726795, 13.284098195935748, -1.8067610873425164, 5.424114099289765, 13.260643080402657, -3.702702858855861, 8.67237811286832, 13.357870099474232, -5.5844556956528795, 11.935843238326884, 13.304856908483059, 3.8113647511158475, 2.0790665689715024, 13.279671635748324, 1.8397024018326078, 5.460520307378952, 13.328004158391643, -0.007087533540064415, 8.616160489158327, 13.212166543298391, -1.9398203910985445, 11.938644683777321, 13.297973572677389, 7.533071657566013, 2.156416186903057, 13.172484806663295, 5.6327141386046895, 5.346355381689868, 13.17573723242323, 3.748783424446092, 8.645865681170694, 13.286876127769252, 1.908268934477477, 11.830040929767273, 13.239024843531253, 11.18169021367537, 2.0858425052112817, 13.245392226702037, 9.31498825661772, 5.381573766031431, 13.220055798293414, 7.468490499697542, 8.631307759216929, 13.298434974380097, 5.604643450533059, 11.916502095290909, 13.201335902040357]]},
 "stress": {"__ndarray__": [[6], "float64", [-0.021309446378609896, -0.02572463557695674, -0.0152622788040623, -0.002779851186304366, -5.1528338966010715e-05, -0.0003008239439665153]]},
 "unique_id": "f49fb1cbdd993ee40fed14d1a0e435e7",
 "user": "lpan"},
"22": {
 "calculator": "vasp",
 "calculator_parameters": {"kpoints_generation": {"divisions": [5, 5, 1], "usershift": [0.0, 0.0, 0.0], "genvec1": [0.2, -0.0, 0.0], "genvec2": [0.0, 0.2, 0.0], "genvec3": [0.0, 0.0, 1.0], "shift": [0.0, 0.0, 0.0]}, "system": "PtSTe", "lcompat": false, "prec": "normal", "enmax": 520.0, "enaug": 368.792, "ediff": 1e-06, "ialgo": 68, "iwavpr": 10, "nbands": 448, "nelect": 694.0, "turbo": 0, "irestart": 0, "nreboot": 0, "nmin": 0, "eref": 0.0, "ismear": 0, "sigma": 0.05, "kspacing": 0.5, "kgamma": true, "lreal": true, "ropt": [-0.0005, -0.0005, -0.0005], "lmaxpaw": -100, "lmaxmix": 2, "nlspline": false, "istart": 0, "icharg": 2, "iniwav": 1, "ispin": 1, "lnoncollinear": false, "magmom": [1.0, 1.0, 1.0, 1.0, 1.0, 1.0, 1.0, 1.0, 1.0, 1.0, 1.0, 1.0, 1.0, 1.0, 1.0, 1.0, 1.0, 1.0, 1.0, 1.0, 1.0, 1.0, 1.0, 1.0, 1.0, 1.0, 1.0, 1.0, 1.0, 1.0, 1.0, 1.0, 1.0, 1.0, 1.0, 1.0, 1.0, 1.0, 1.0, 1.0, 1.0, 1.0, 1.0, 1.0, 1.0, 1.0, 1.0, 1.0, 1.0, 1.0, 1.0, 1.0, 1.0, 1.0, 1.0, 1.0, 1.0, 1.0, 1.0, 1.0, 1.0, 1.0, 1.0, 1.0, 1.0, 1.0, 1.0, 1.0, 1.0, 1.0, 1.0, 1.0, 1.0, 1.0, 1.0, 1.0, 1.0, 1.0, 1.0, 1.0, 1.0, 1.0, 1.0, 1.0, 1.0, 1.0, 1.0, 1.0, 1.0, 1.0, 1.0, 1.0, 1.0, 1.0, 1.0], "nupdown": -1.0, "lsorbit": false, "saxis": [0.0, 0.0, 1.0], "lspiral": false, "qspiral": [0.0, 0.0, 0.0], "lzeroz": false, "lasph": false, "lmetagga": false, "nelm": 1, "nelmdl": -5, "nelmin": 2, "enini": 520.0, "ldiag": true, "lsubrot": false, "weimin": 0.0, "ebreak": 0.0, "deper": 0.3, "nrmm": 4, "time": 0.4, "amix": 0.4, "bmix": 1.0, "amin": 0.1, "amix_mag": 1.6, "bmix_mag": 1.0, "imix": 4, "mixfirst": false, "maxmix": -45, "wc": 100.0, "inimix": 1, "mixpre": 1, "mremove": 5, "ldipol": false, "lmono": false, "idipol": 0, "epsilon": 1.0, "dipol": [-100.0, -100.0, -100.0], "efield": 0.0, "ngx": 84, "ngy": 84, "ngz": 112, "ngxf": 168, "ngyf": 168, "ngzf": 224, "addgrid": false, "nsw": 0, "ibrion": -1, "mdalgo": 0, "isif": 4, "pstress": 0.0, "ediffg": 1e-05, "nfree": 1, "potim": 0.25, "smass": -3.0, "scalee": 1.0, "tebeg": 0.0001, "teend": 0.0001, "nblock": 1, "kblock": 1, "npaco": 256, "apaco": 16.0, "isym": 0, "symprec": 1e-05, "lorbit": 0, "rwigs": [-1.0, -1.0, -1.0], "nedos": 301, "emin": 10.0, "emax": -10.0, "efermi": 0.0, "nwrite": 2, "lwave": false, "ldownsample": false, "lcharg": true, "lpard": false, "lvtot": false, "lvhar": false, "lelf": false, "loptics": false, "stm": [0.0, 0.0, 0.0, 0.0, 0.0, 0.0, 0.0], "npar": 56, "nsim": 4, "nblk": -1, "lplane": true, "lscalapack": true, "lscaaware": false, "lscalu": false, "lasync": false, "lorbitalreal": false, "idiot": 3, "ispecial": 0, "lmusic": false, "pomass": [195.08, 32.066, 127.6], "darwinr": [0.0, 0.0, 0.0], "darwinv": [1.0, 1.0, 1.0], "lcorr": true, "gga_compat": true, "lberry": false, "icorelevel": 0, "ldau": false, "i_constrained_m": 0, "gga": "--", "voskown": 0, "lhfcalc": false, "precfock": "", "lsymgrad": false, "lhfone": false, "lrhfcalc": false, "lthomas": false, "lmodelhf": false, "encut4o": -1.0, "exxoep": 0, "fourorbit": 0, "aexx": 0.0, "hfalpha": 0.0, "mcalpha": 0.0, "aldax": 1.0, "aggax": 1.0, "aldac": 1.0, "aggac": 1.0, "nkredx": 1, "nkredy": 1, "nkredz": 1, "shiftred": false, "oddonly": false, "evenonly": false, "lmaxfock": 0, "nmaxfockae": 0, "lfockaedft": false, "hfscreen": 0.0, "hfscreenc": 0.0, "nbandsgwlow": 0, "luse_vdw": false, "zab_vdw": -0.8491, "param1": 0.1234, "param2": 1.0, "param3": 0.0, "model_gw": 0, "model_eps0": 24.260063, "model_alpha": 1.0, "lepsilon": false, "lrpa": false, "lnabla": false, "lvel": false, "kinter": 0, "cshift": -0.1, "omegamax": -30.0, "deg_threshold": 0.002, "rtime": -0.1, "wplasmai": 0.0, "dfield": [0.0, 0.0, 0.0], "wplasma": [0.0, 0.0, 0.0, 0.0, 0.0, 0.0, 0.0, 0.0, 0.0], "nucind": false, "magpos": [0.0, 0.0, 0.0], "lnicsall": true, "orbitalmag": false, "lmagbloch": false, "lchimag": false, "lgauge": true, "magatom": 0, "magdipol": [0.0, 0.0, 0.0], "avecconst": [0.0, 0.0, 0.0], "ladder": false, "lrpaforce": false, "lfxc": false, "lhartree": true, "ibse": 0, "kpoint": [-1, 0, 0, 0], "ltcte": false, "ltete": false, "ltriplet": false, "lfxceps": false, "lfxheg": false, "naturalo": 2, "l2order": false, "lmp2lt": false, "lusew": false, "encutgw": -2.0, "encutgwsoft": -2.0, "encutlf": -1.0, "lmaxmp2": -1, "scissor": 0.0, "nomega": 0, "nomegar": 0, "nbandsgw": -1, "nbandso": -1, "nbandsv": -1, "nelmhf": 1, "dim": 3, "antires": 0, "omegamin": -30.0, "omegatl": -200.0, "omegagrid": 140, "selfenergy": false, "lspectral": false, "lspectralgw": false, "lsingles": false, "lfermigw": false, "oddonlygw": false, "evenonlygw": false, "nkredlfx": 1, "nkredlfy": 1, "nkredlfz": 1, "maxmem": 2800, "telescope": 0, "taupar": 1, "omegapar": -1, "lambda": 1.0, "ofield_kappa": 0.0, "ofield_k": [0.0, 0.0, 0.0], "ofield_q6_near": 0.0, "ofield_q6_far": 0.0, "ofield_a": 0.0},
 "cell": {"array": {"__ndarray__": [[3, 3], "float64", [14.95313196, 0.0, 0.0, -7.4765746, 12.94978717, 0.0, 8.981e-05, -5.185e-05, 19.83670261]]}, "__ase_objtype__": "cell"},
 "ctime": 23.636827006459782,
 "energy": -465.67711649,
 "forces": {"__ndarray__": [[95, 3], "float64", [-1.68069481, -2.41980442, -1.0698672, -2.46529158, 2.29360989, -3.51282469, 1.03458852, -0.09073133, -1.4043561, -0.83868126, -0.63437047, 0.11908704, -0.0729876, -1.17156775, 0.78478212, -0.08515227, 3.68381585, -0.72318073, -1.59273267, -1.94619849, 0.87626415, 0.9739516, -0.45109102, -0.22182611, -1.47416651, -1.20144672, -1.93659856, -0.06108097, 0.91908432, -1.41692809, 0.14912968, -1.46023535, -0.61403, 0.60046727, -0.02234844, 0.44404375, 0.14427275, 0.38933647, -1.88169554, 0.73339068, 0.52261028, -0.74794594, -2.71691972, -1.08012612, -0.89861176, -0.74604837, -0.56635923, 1.52784273, -0.22357965, 0.11378118, -0.44416161, 1.14463836, -0.74298931, -1.49292564, 0.38704941, -0.50310002, -1.14043842, 0.66272675, 0.43524198, 1.06249265, -0.36343743, 1.18148911, -1.9373337, -2.81766383, 0.93662666, -0.8334689, 0.87498912, -0.65371239, -0.79834642, 0.73496043, -0.52545101, -1.09947873, -1.23095708, 0.69002905, -0.61506136, -0.65615392, -0.21863856, -2.13326106, 0.59979059, -1.08954511, -0.5005626, -1.00677572, 0.05513632, 1.2780322, 0.52047158, 0.93444011, -0.7040413, -1.53151093, -1.40292014, -0.70029862, -1.42845457, -0.01849118, 0.17583098, 0.17770037, 0.3668645, -1.2399663, 0.06050116, -0.45365792, -1.40480702, 0.15080065, -0.23997167, 0.17099223, -0.73719489, 0.45613815, -0.95138112, 0.20050615, 0.10366755, -0.71245876, 0.23926011, 0.05265225, 0.10120358, 0.24229768, 0.48966794, -0.14207021, 1.55398566, 0.20420446, -1.71827669, -0.30996625, 0.1178314, -0.55300741, -0.23661999, -0.25948011, -0.05113058, -0.27697491, -0.27334258, -0.13177941, -0.00235921, -0.40904547, 0.15021974, 0.57347132, -0.01674383, -1.30151804, 0.43968095, 0.09830683, 0.09600661, -0.04871753, -0.03201878, -0.15521979, 1.05340454, -0.17736824, -1.08352809, 0.07994043, 0.33619352, -0.51151611, -1.00134603, 0.32726471, -0.23378493, 0.66830774, 0.0486085, -0.77467177, 0.72791079, 0.52654649, -1.03178118, -0.16454973, -0.39222916, -0.69875896, 0.23283587, -0.29104888, -0.14815998, -0.28277151, 0.28842058, -0.405132, -0.1703478, 0.04180341, -0.87681742, 0.02604999, 0.15223536, -0.01034676, 0.76010854, 0.53383936, -0.47236945, 0.71857879, -0.09559338, 0.34483724, -0.38609867, 0.37752453, 0.5819159, 0.04913719, -0.64426571, -1.21851392, 0.19438543, -0.24237295, -0.57754852, 0.43297079, 0.07199806, -0.11095754, 0.30693864, -0.86217082, -0.68115305, 0.80018548, 1.38013255, 1.27454001, 2.05680583, -0.48949151, 3.93908356, 0.68975749, 0.39333006, 1.13092718, -0.13931157, -0.26809379, 0.80761301, -0.06558478, 1.3508825, 0.69927129, 0.97467124, -0.49395124, 1.75057076, 0.42599013, -0.80176221, 0.18723946, -0.29481298, 0.08883191, 1.35789433, 0.60233116, 0.21795388, 1.52111303, 0.05672666, 0.44220626, 2.59559552, -0.08580617, 0.23182709, -0.08816013, 0.2446509, 1.22342572, -0.79738159, 1.15485464, -0.2580725, 1.41361851, -0.79820312, -0.41137399, 1.81911702, 0.07198741, -1.07058845, 1.38399052, -0.4144494, 1.59239814, 1.00776584, 0.20258467, -0.05730645, 1.06997994, 0.3832962, -0.26021701, 1.50574519, -0.0104095, 0.66114069, 1.03613906, -0.13089215, 0.09417262, 0.49645157, 0.16629184, -0.10463581, 0.55226591, 0.20833585, 1.08415358, 1.34375356, -0.8967542, 0.57052051, 0.51228507, -0.63852796, -1.23850348, 1.76394928, 1.6178567, -0.05375211, 1.62228448, -0.24162276, -0.1888641, 0.59848195, 0.18654001, -0.21056248, 0.86049725, 0.42400128, -1.13836868, 1.33276914, 0.40440217, 0.17994141, 1.86408845, 0.39119355, -0.08577117, 0.75221343, -0.60112535, 1.06154187, 0.37859762, 0.41507261, 0.39832392, 0.61804699]]},
 "free_energy": -465.68238091,
 "mtime": 23.636827006459782,
 "numbers": {"__ndarray__": [[95], "int64", [78, 78, 78, 78, 78, 78, 78, 78, 78, 78, 78, 78, 78, 78, 78, 78, 78, 78, 78, 78, 78, 78, 78, 78, 78, 78, 78, 78, 78, 78, 78, 16, 16, 16, 16, 16, 16, 16, 16, 16, 16, 16, 16, 16, 16, 16, 16, 16, 16, 16, 16, 16, 16, 16, 16, 16, 16, 16, 16, 16, 16, 16, 16, 52, 52, 52, 52, 52, 52, 52, 52, 52, 52, 52, 52, 52, 52, 52, 52, 52, 52, 52, 52, 52, 52, 52, 52, 52, 52, 52, 52, 52, 52, 52, 52]]},
 "pbc": {"__ndarray__": [[3], "bool", [true, true, true]]},
 "positions": {"__ndarray__": [[95, 3], "float64", [-1.8051585304739899, 3.319131475312872, 6.979725715891433, -3.6714153655766317, 6.384658966275769, 7.028899314725415, 9.282882453156766, 9.736869165422362, 7.054805056498944, 0.0253180080448466, 0.0179725066230672, 6.930297612162966, 1.8962239010544206, 3.2833375676605168, 6.899165891086832, -0.03979727418732573, 6.297645075516899, 7.027879311477209, -1.803226822509172, 9.764056049265214, 6.917209157413862, -3.8052509570065425, 12.94501610806965, 6.925264643976758, 5.675821278521338, 3.285922902268859, 7.032837296927552, 3.7096692221508847, 6.443926644458663, 7.02937817272642, 1.8851357114574883, 9.761979176552614, 7.060423604146201, -0.01653771349974525, 12.933716088687325, 6.938692306340492, 9.281405645275925, 3.21090596191436, 7.078080054772336, 7.463064149094853, 6.508471206286456, 6.989927732043757, 5.7325085068321435, 9.72825545232296, 7.0177590225396385, 3.773542593407961, 12.944685263986436, 6.866930257510452, 3.7548320022382264, 0.0056067777285248, 11.776772228986406, 1.8325667634631306, 3.246832655864359, 11.845732740306838, 0.037163285084875916, 6.494967768303338, 11.813749032853604, -1.8979255739399516, 9.673718178328249, 11.73289284771201, 0.060049709245284945, 12.913978017901808, 11.845443322815758, 5.697126478251306, 3.225273733208261, 11.791398821655891, 1.8439899122140273, 9.77198021534151, 11.847874310720613, 11.180989322789634, 0.0003650551323874, 11.791020734104144, 9.352860890780917, 3.1949561128704236, 11.828358565958842, 7.472379192613019, 6.455298370858484, 11.934034433406069, 5.59326403649064, 9.730394329928165, 11.788720271702463, -7.428009603894628, 12.94791347294038, 11.68925111013488, 13.03519157860342, 3.1971149711283764, 11.828649768753158, -3.6895445611135536, 6.530274184483075, 11.818744906405932, -5.537151764949647, 9.677575097939805, 11.799651683409754, 1.8481769091466227, 1.0541954062200627, 5.80364491114544, 0.016516456807964264, 4.323387362505855, 5.831948315163441, -1.8685196345803, 7.527134478389849, 5.705114422345361, -3.6989155202466115, 10.715333328306032, 5.816242010770894, 5.5628290097362045, 1.101632275047459, 5.8092100980626755, 3.755038816343567, 4.340375594813527, 5.7121994974165755, 1.8081688454297657, 7.478516344181345, 5.842744242191907, -0.053985968218151874, 10.783780345065468, 5.9114308086492935, 9.346831804938619, 1.0682694886597572, 5.805654369119834, 7.524838221402395, 4.365379035495567, 5.7649508439332955, 5.653072491187659, 7.622376746512877, 5.773621069910075, 3.733573841728145, 10.796611869987418, 5.725000121610809, 13.055705953518347, 1.1195605073588524, 5.847673067689414, 11.11474247072124, 4.268361257837324, 5.732297251032923, 9.35851819064051, 7.604295433804127, 5.790024039298284, 7.411035264912194, 10.827991783149225, 5.8283362499851865, 1.9047834274912412, 1.0617170189670804, 10.61397011296755, 0.10525838585007605, 4.294880906403057, 10.622368972852623, -1.9275219597677824, 7.556918262996732, 10.639875458007026, -3.803552721233769, 10.723185454174372, 10.662891190577303, 5.652523645781157, 1.0929658101132778, 10.645065334510878, 3.715889590588607, 4.30626585878355, 10.615676862860115, 1.93716807140404, 7.552576378033444, 10.720147650623781, 0.015025279807346088, 10.76476238054492, 10.681565264047332, 9.339867951967424, 1.0639115593099107, 10.587415711018673, 7.438060939092432, 4.2981299944907665, 10.677081970890447, 5.515427308217252, 7.590469840935756, 10.600141550844066, 3.7693605579259226, 10.746532482188517, 10.51953253101699, 13.0589015311538, 1.1258938470527795, 10.707764192285438, 11.170582847407129, 4.353033064507865, 10.682112757039368, 9.276554187695798, 7.526560081757707, 10.638030049563218, 7.4609750882299615, 10.84534460615755, 10.642166795525508, -0.02291167758961101, 2.086340641761894, 8.307057410698155, -1.9736361816368186, 5.366337745315919, 8.295630279792638, -3.760933602497276, 8.599378525691325, 8.286654171861613, -5.612182796480023, 11.905571197780183, 8.388828266197097, 3.7363453907702726, 2.0873050160584405, 8.355205650374225, 1.820225582448657, 5.381085690375576, 8.364132761649802, -0.024372650588916172, 8.637536633357696, 8.433066295054685, -1.8869844808796756, 11.884415792466845, 8.284195809307155, 7.408505745547576, 2.0817315364733053, 8.363119304513459, 5.604900419370731, 5.4110819302935, 8.26489092869413, 3.7962369523927446, 8.58515024537639, 8.469775105069619, 1.868151102904892, 11.795371210763056, 8.544212331613645, 11.165732665023787, 2.1389463758136555, 8.279271942985302, 9.363149914297614, 5.435918469205724, 8.309613171462427, 7.4794629083520965, 8.673895218380821, 8.43858407225268, 5.640141201963845, 11.802118445407634, 8.343348261389098, -0.035004833594126296, 2.1131477042701627, 13.224419476133562, -1.849505991818321, 5.4058592408744595, 13.185059887548853, -3.699159630124474, 8.581331339977357, 13.280493470337456, -5.599361963525783, 11.858707739261508, 13.240886518071202, 3.749325605201352, 2.1936831613717946, 13.242131271159979, 1.9279238989351954, 5.347181072675728, 13.220476733122798, 0.10242817296973822, 8.573493451945096, 13.291721242381742, -1.8274267392129078, 11.931549538038976, 13.133026431299587, 7.3431639654693885, 2.134489486402812, 13.268267912151888, 5.537688182457955, 5.3999521122099425, 13.315994621897497, 3.7235235840546834, 8.643577692382543, 13.245134151201079, 1.8843553962581325, 11.984683626454114, 13.302247786988765, 11.14624100708933, 2.105491621861385, 13.189695923315835, 9.345739579370635, 5.365253554092437, 13.312891566508215, 7.5615972888339975, 8.567235133950696, 13.320165486988277, 5.55418598652508, 11.823401399872562, 13.256055247823015]]},
 "stress": {"__ndarray__": [[6], "float64", [-0.024749435589816845, -0.02667727453709703, -0.01616718588557749, -0.0015258340361871793, -0.0007720541380652258, 0.0008628785628576312]]},
 "unique_id": "f970d5502609da3902e7dd74f2398c57",
 "user": "lpan"},
"23": {
 "calculator": "vasp",
 "calculator_parameters": {"kpoints_generation": {"divisions": [5, 5, 1], "usershift": [0.0, 0.0, 0.0], "genvec1": [0.2, -0.0, 0.0], "genvec2": [0.0, 0.2, 0.0], "genvec3": [0.0, 0.0, 1.0], "shift": [0.0, 0.0, 0.0]}, "system": "PtSTe", "lcompat": false, "prec": "normal", "enmax": 520.0, "enaug": 368.792, "ediff": 1e-06, "ialgo": 68, "iwavpr": 10, "nbands": 448, "nelect": 698.0, "turbo": 0, "irestart": 0, "nreboot": 0, "nmin": 0, "eref": 0.0, "ismear": 0, "sigma": 0.05, "kspacing": 0.5, "kgamma": true, "lreal": true, "ropt": [-0.0005, -0.0005, -0.0005], "lmaxpaw": -100, "lmaxmix": 2, "nlspline": false, "istart": 0, "icharg": 2, "iniwav": 1, "ispin": 1, "lnoncollinear": false, "magmom": [1.0, 1.0, 1.0, 1.0, 1.0, 1.0, 1.0, 1.0, 1.0, 1.0, 1.0, 1.0, 1.0, 1.0, 1.0, 1.0, 1.0, 1.0, 1.0, 1.0, 1.0, 1.0, 1.0, 1.0, 1.0, 1.0, 1.0, 1.0, 1.0, 1.0, 1.0, 1.0, 1.0, 1.0, 1.0, 1.0, 1.0, 1.0, 1.0, 1.0, 1.0, 1.0, 1.0, 1.0, 1.0, 1.0, 1.0, 1.0, 1.0, 1.0, 1.0, 1.0, 1.0, 1.0, 1.0, 1.0, 1.0, 1.0, 1.0, 1.0, 1.0, 1.0, 1.0, 1.0, 1.0, 1.0, 1.0, 1.0, 1.0, 1.0, 1.0, 1.0, 1.0, 1.0, 1.0, 1.0, 1.0, 1.0, 1.0, 1.0, 1.0, 1.0, 1.0, 1.0, 1.0, 1.0, 1.0, 1.0, 1.0, 1.0, 1.0, 1.0, 1.0, 1.0, 1.0], "nupdown": -1.0, "lsorbit": false, "saxis": [0.0, 0.0, 1.0], "lspiral": false, "qspiral": [0.0, 0.0, 0.0], "lzeroz": false, "lasph": false, "lmetagga": false, "nelm": 1, "nelmdl": -5, "nelmin": 2, "enini": 520.0, "ldiag": true, "lsubrot": false, "weimin": 0.0, "ebreak": 0.0, "deper": 0.3, "nrmm": 4, "time": 0.4, "amix": 0.4, "bmix": 1.0, "amin": 0.1, "amix_mag": 1.6, "bmix_mag": 1.0, "imix": 4, "mixfirst": false, "maxmix": -45, "wc": 100.0, "inimix": 1, "mixpre": 1, "mremove": 5, "ldipol": false, "lmono": false, "idipol": 0, "epsilon": 1.0, "dipol": [-100.0, -100.0, -100.0], "efield": 0.0, "ngx": 84, "ngy": 84, "ngz": 112, "ngxf": 168, "ngyf": 168, "ngzf": 224, "addgrid": false, "nsw": 0, "ibrion": -1, "mdalgo": 0, "isif": 4, "pstress": 0.0, "ediffg": 1e-05, "nfree": 1, "potim": 0.25, "smass": -3.0, "scalee": 1.0, "tebeg": 0.0001, "teend": 0.0001, "nblock": 1, "kblock": 1, "npaco": 256, "apaco": 16.0, "isym": 0, "symprec": 1e-05, "lorbit": 0, "rwigs": [-1.0, -1.0, -1.0], "nedos": 301, "emin": 10.0, "emax": -10.0, "efermi": 0.0, "nwrite": 2, "lwave": false, "ldownsample": false, "lcharg": true, "lpard": false, "lvtot": false, "lvhar": false, "lelf": false, "loptics": false, "stm": [0.0, 0.0, 0.0, 0.0, 0.0, 0.0, 0.0], "npar": 56, "nsim": 4, "nblk": -1, "lplane": true, "lscalapack": true, "lscaaware": false, "lscalu": false, "lasync": false, "lorbitalreal": false, "idiot": 3, "ispecial": 0, "lmusic": false, "pomass": [195.08, 32.066, 127.6], "darwinr": [0.0, 0.0, 0.0], "darwinv": [1.0, 1.0, 1.0], "lcorr": true, "gga_compat": true, "lberry": false, "icorelevel": 0, "ldau": false, "i_constrained_m": 0, "gga": "--", "voskown": 0, "lhfcalc": false, "precfock": "", "lsymgrad": false, "lhfone": false, "lrhfcalc": false, "lthomas": false, "lmodelhf": false, "encut4o": -1.0, "exxoep": 0, "fourorbit": 0, "aexx": 0.0, "hfalpha": 0.0, "mcalpha": 0.0, "aldax": 1.0, "aggax": 1.0, "aldac": 1.0, "aggac": 1.0, "nkredx": 1, "nkredy": 1, "nkredz": 1, "shiftred": false, "oddonly": false, "evenonly": false, "lmaxfock": 0, "nmaxfockae": 0, "lfockaedft": false, "hfscreen": 0.0, "hfscreenc": 0.0, "nbandsgwlow": 0, "luse_vdw": false, "zab_vdw": -0.8491, "param1": 0.1234, "param2": 1.0, "param3": 0.0, "model_gw": 0, "model_eps0": 24.260063, "model_alpha": 1.0, "lepsilon": false, "lrpa": false, "lnabla": false, "lvel": false, "kinter": 0, "cshift": -0.1, "omegamax": -30.0, "deg_threshold": 0.002, "rtime": -0.1, "wplasmai": 0.0, "dfield": [0.0, 0.0, 0.0], "wplasma": [0.0, 0.0, 0.0, 0.0, 0.0, 0.0, 0.0, 0.0, 0.0], "nucind": false, "magpos": [0.0, 0.0, 0.0], "lnicsall": true, "orbitalmag": false, "lmagbloch": false, "lchimag": false, "lgauge": true, "magatom": 0, "magdipol": [0.0, 0.0, 0.0], "avecconst": [0.0, 0.0, 0.0], "ladder": false, "lrpaforce": false, "lfxc": false, "lhartree": true, "ibse": 0, "kpoint": [-1, 0, 0, 0], "ltcte": false, "ltete": false, "ltriplet": false, "lfxceps": false, "lfxheg": false, "naturalo": 2, "l2order": false, "lmp2lt": false, "lusew": false, "encutgw": -2.0, "encutgwsoft": -2.0, "encutlf": -1.0, "lmaxmp2": -1, "scissor": 0.0, "nomega": 0, "nomegar": 0, "nbandsgw": -1, "nbandso": -1, "nbandsv": -1, "nelmhf": 1, "dim": 3, "antires": 0, "omegamin": -30.0, "omegatl": -200.0, "omegagrid": 140, "selfenergy": false, "lspectral": false, "lspectralgw": false, "lsingles": false, "lfermigw": false, "oddonlygw": false, "evenonlygw": false, "nkredlfx": 1, "nkredlfy": 1, "nkredlfz": 1, "maxmem": 2800, "telescope": 0, "taupar": 1, "omegapar": -1, "lambda": 1.0, "ofield_kappa": 0.0, "ofield_k": [0.0, 0.0, 0.0], "ofield_q6_near": 0.0, "ofield_q6_far": 0.0, "ofield_a": 0.0},
 "cell": {"array": {"__ndarray__": [[3, 3], "float64", [14.95313196, 0.0, 0.0, -7.4765746, 12.94978717, 0.0, 8.981e-05, -5.185e-05, 19.83670261]]}, "__ase_objtype__": "cell"},
 "ctime": 23.636827007738546,
 "energy": -468.339036,
 "forces": {"__ndarray__": [[95, 3], "float64", [-0.72450623, 0.88671208, 0.19272023, -0.65663719, -0.43189351, 1.01576488, 0.18283464, 1.37944707, 0.77996942, 1.04773772, -0.78284082, -0.09612514, -2.349512, 2.80923029, -2.36319394, 1.32742014, -0.7786637, -1.04069564, -0.7723817, -0.82708146, -1.13486984, -1.25218759, 0.46167982, -0.38660312, 0.927798, -0.0674716, -1.27039043, 0.12491382, 0.8122576, -1.05417829, -1.1145177, 0.81929078, -2.7443742, -0.55495171, -2.78770929, 1.15747921, 0.85838947, -0.15526223, -0.4403008, 0.23673725, -0.14836419, 0.64140151, 1.43303154, -1.50696263, -1.38822029, 1.45573929, 1.75987403, -1.08600555, 0.03809813, -1.15750687, -0.54737682, -0.37114073, -0.12251186, -0.91542292, -0.10013538, 3.41887927, -1.26733953, -2.39038958, 1.22029218, 0.69311604, 1.46172605, -0.5255287, -0.33917009, 0.48722225, 0.34388782, -0.75114774, -0.51916099, -2.07237196, -0.91612495, -1.44761071, -1.13917939, -0.53336161, -0.09054154, 0.90737697, 0.10371198, -0.77370253, -0.83882539, -0.61655466, 0.49654875, 0.80015464, 0.53038948, -0.73958734, -2.47893694, -1.60862752, 0.40738654, 0.08804966, -0.18071974, 0.90074218, -0.57821204, 0.49502049, 0.75537917, -1.28493495, -1.42666757, 0.31168578, -1.00287642, -0.74913057, -0.09599907, -0.92655528, -0.82324355, 0.27450597, 0.21777819, -0.25147049, -0.14847001, 0.34235004, -1.47296365, 0.47999686, -0.36675306, -0.98051469, -0.67628618, -0.12361884, -0.98526251, -0.26683268, -0.15500006, -0.59292884, -0.44767044, -0.7433377, -0.24447766, 0.12862842, 0.0208823, -0.80908124, 0.56525117, 0.82745533, -1.09555152, 0.5667099, -0.27740064, -0.9082797, -0.69359283, 0.66018061, -0.49535737, -0.52511104, -0.29576549, -1.09647967, -0.91319849, -0.48144789, -1.65210286, 0.17292087, -0.47003012, -0.5834599, 0.29338299, -0.28616452, -0.45838218, -0.58464392, -0.03703887, -0.47897254, -0.87943388, 0.79838318, -0.46019811, 0.6423884, -0.97315247, -1.15510706, 0.7384325, -1.23116791, -1.13778078, -0.25372719, 0.24609185, -0.45008699, -0.72209094, 0.03215438, -0.48774859, 0.28291507, -0.28877792, -0.01165454, 0.83614604, 0.74103228, -0.58637741, 0.90147599, 0.2236008, -0.79893743, -0.35684043, -0.68762807, -0.05894513, 0.22185351, 0.29669363, -0.52356721, 0.97816031, 0.22224149, -0.10313156, -0.34250345, -0.23592658, -0.89543769, -0.51386449, 0.77750767, -1.00139981, -0.67309811, 0.48569462, -0.79060644, -0.42294013, 1.06568408, -0.16331842, -0.39484781, -0.05571227, 2.13595869, -0.67305299, -0.59782578, 0.76913679, -0.11218642, -0.04453263, 0.32067427, 0.50386966, -0.15737717, 0.421124, 1.61646031, -1.9212458, 3.62051801, 0.25139269, -0.54444898, 0.62616915, -0.45134936, 0.2310952, 1.96270597, 1.26458008, 1.65804165, 1.54168217, -0.38770573, 0.70900346, 1.50580116, 0.2097765, 0.66472573, 1.81225608, 1.48020247, -1.38652496, 3.01875792, -2.05522293, 0.22660765, 2.15313914, -0.14568868, 0.73179845, 0.59293151, 0.36514513, 0.3768098, 0.37428628, -0.48688352, -0.41382771, 0.13927, 0.53620857, 1.03685786, 1.59329815, -0.23895258, -0.26121486, 0.45121148, -0.68428563, -0.76945115, 1.96499129, 0.48797387, 1.80354746, 1.24405518, 0.32903929, 0.54401193, 0.83780855, 0.30314784, 0.34967073, 1.26941387, 1.31334102, -0.37011307, 0.76671503, 1.49039978, -0.92236831, 1.07707829, -0.5002294, -0.50467801, 1.1634817, 0.16351625, 0.24070471, 1.15926079, -0.21157283, -0.01467555, 0.08333916, 0.42611558, 2.11544961, 1.72862586, -0.72179817, 0.48847244, 0.71118367, -0.18612781, -0.69789877, 0.72659772, -0.87807324, 0.20494798, 0.69596453, 0.03458175, -0.23537698, 1.19459953, 0.18933379, 1.1175641, 1.13781736]]},
 "free_energy": -468.35312511,
 "mtime": 23.636827007738546,
 "numbers": {"__ndarray__": [[95], "int64", [78, 78, 78, 78, 78, 78, 78, 78, 78, 78, 78, 78, 78, 78, 78, 78, 78, 78, 78, 78, 78, 78, 78, 78, 78, 78, 78, 78, 78, 78, 78, 78, 16, 16, 16, 16, 16, 16, 16, 16, 16, 16, 16, 16, 16, 16, 16, 16, 16, 16, 16, 16, 16, 16, 16, 16, 16, 16, 16, 16, 16, 16, 16, 52, 52, 52, 52, 52, 52, 52, 52, 52, 52, 52, 52, 52, 52, 52, 52, 52, 52, 52, 52, 52, 52, 52, 52, 52, 52, 52, 52, 52, 52, 52, 52]]},
 "pbc": {"__ndarray__": [[3], "bool", [true, true, true]]},
 "positions": {"__ndarray__": [[95, 3], "float64", [-1.83970549354719, 3.205364096049013, 6.9806947388139315, -3.715085422547101, 6.498240057407012, 6.856612196647861, 9.338897517824492, 9.59869764593863, 6.90993841080622, 7.438889947765941, 12.942911109270868, 6.97897569016575, 1.9455265710358771, 3.1632555606966544, 7.019298945763253, -0.026044040508412688, 6.478240009409758, 7.0083780475083435, -1.8074640640270088, 9.695893732519318, 7.045368935434394, -3.6784298591530886, 12.911158213632822, 6.936126627224915, 5.595212720105344, 3.228976213305024, 6.9832497061101, 3.710301884678252, 6.415800410777948, 7.007738313849171, 1.8878799714622059, 9.698576489593941, 7.064625414493051, 7.516325388588169, 0.11655792382008232, 6.837925427688162, 9.324990291643163, 3.2386905800381958, 6.951156103324408, 7.454433973728124, 6.47002639661202, 6.940199300637773, 5.589566467498709, 9.73616334718617, 7.026240799841622, 3.7241798502557897, 12.84639515799754, 6.987397957359903, 3.7659125127880864, 0.0307465694669401, 11.833426843475698, 1.8614744594083126, 3.2374940486762798, 11.844840683790466, 0.004322912395135662, 6.328387730083177, 11.837646903588949, -1.7697718398313966, 9.649387517396892, 11.7150291035436, 7.400906367220801, 0.0254886573052415, 11.799024248506202, 5.578394804090203, 3.2394671654798675, 11.811468208787506, 3.7470039755113094, 6.559108009061671, 11.785283959709332, 1.9393607852403991, 9.74563667673423, 11.815762656535545, 3.7329250633563964, 12.922989135319735, 11.743290453752067, 9.375017170180179, 3.2806821604832836, 11.824333103898196, 7.450594344427157, 6.409312617469681, 11.744724448983744, 5.633390953171433, 9.834221431625798, 11.845303474062357, 14.946360452247502, 0.010828166850866, 11.812949812105446, 13.049301436103343, 3.2782114670188243, 11.776155902636315, 11.155889976972235, 6.485531841588955, 11.838346147355953, -5.561892941126822, 9.73448163414618, 11.802916407925307, 1.9058603787028265, 1.1541067925459272, 5.79489494162417, -0.019605433805448845, 4.283825120923519, 5.780220145767344, -1.803011046604861, 7.553694416380595, 5.88262652789039, -3.757994178925163, 10.753549102852876, 5.848139428567774, 5.672344881122388, 1.1255160589565103, 5.769828292371043, 3.762219176182818, 4.3280778684341, 5.796362659250283, 1.929011286596181, 7.648640366014385, 5.763427583539874, 0.007992722672093586, 10.765080138689852, 5.837676163042078, 9.384089468725834, 1.0062407274554348, 5.778165856845052, 7.412548888870205, 4.331040089010486, 5.812904882290814, 5.6524714780125915, 7.474741486663042, 5.791119223649383, 3.8108480768515416, 10.77203860041762, 5.828842482635793, 13.161604398259895, 1.1043763321440239, 5.909369378514063, 11.19470919404826, 4.345631102921109, 5.774565693688363, 9.285787086990252, 7.5392316513978415, 5.705181272033157, 7.533284418517679, 10.775504863978982, 5.781583522337729, 1.970018447292133, 1.0172199916052376, 10.66530035810929, -0.05165535725823709, 4.33977334796161, 10.697786727606658, -1.9749184778585398, 7.601226388469416, 10.674047748859222, -3.6619500327893024, 10.772169232438289, 10.646512025232228, 5.650547628445942, 1.1362247076460217, 10.643537511675857, 1.8307479191917344, 7.591374390523703, 10.597481052290012, -0.01430924248223377, 10.744079112936635, 10.630889034990645, 9.230802657571324, 1.0725094324978952, 10.689756036922027, 7.5164013316552865, 4.352560411281555, 10.57766835209017, 5.569284402599834, 7.550757549505381, 10.632890756651019, 3.650165894484183, 10.783658361697041, 10.567096579801197, 13.130419150356532, 1.099933459567042, 10.688308552732577, 11.238567916484872, 4.251057641047997, 10.67959845498355, 9.38854163094586, 7.481772397429549, 10.664203586821982, 7.555377509912194, 10.70445373277917, 10.607131806476804, 0.049080350863018964, 2.1462559888654473, 8.288382742127048, -1.8742440200888997, 5.43430301422877, 8.34730687376195, -3.735920800822587, 8.588725113976356, 8.389682434611483, -5.63398958782937, 11.825290945975684, 8.334966659435294, 3.72861759653989, 2.184410261826256, 8.217405234885232, 1.8392100230788084, 5.402426359275491, 8.43753530578569, 0.05576422670801123, 8.583795352267074, 8.354191201402749, -1.903065931604981, 11.800474069911294, 8.298213018472461, 7.511692323636513, 2.1123236133944308, 8.306803699271773, 5.585347570257193, 5.340019300754303, 8.323981093529877, 3.6971436967908082, 8.64456577212164, 8.237079078166804, 1.9141005678707572, 11.873591443012334, 8.288347829530455, 11.216571021876828, 2.070358400623912, 8.357482903833853, 9.334999827589558, 5.385516661272583, 8.33669463459965, 7.5113829700503505, 8.627331047873785, 8.428365591637192, 5.585259901427382, 11.799086824624503, 8.372273744400948, -0.05880877692216758, 2.181364424600286, 13.33843628029424, -1.8708314145864897, 5.46368969540546, 13.207067122158437, -3.7640916927043286, 8.50266384831529, 13.278605016248985, -5.652666254036244, 11.828152793624449, 13.260898180398222, 3.7076258694978583, 2.1848388551882625, 13.188777682352018, 1.8479902966452069, 5.402166792068776, 13.263675120396595, -0.08802696827234076, 8.66607857607105, 13.252406484744933, -1.8282073072832283, 11.851578252864464, 13.233644534682343, 7.496250625317281, 2.158120200684105, 13.24066434700197, 5.575508015236773, 5.3780244632357155, 13.279212416082903, 3.7182405191043246, 8.513791593227046, 13.231817772738987, 1.9567223444377175, 11.85088842216092, 13.281481734861488, 11.250579549116111, 2.198023039652665, 13.285512354464812, 9.408115763517014, 5.362572464773798, 13.34919094698128, 7.491393906716581, 8.61280623626717, 13.162247877914378, 5.57034062726325, 11.864329431273642, 13.267511737048395]]},
 "stress": {"__ndarray__": [[6], "float64", [-0.02768693357780396, -0.02934236602861307, -0.018852346924721774, -0.0016893700450132047, -0.001578486976509001, 0.0009960315855833514]]},
 "unique_id": "ea1f870f2c9720c7286010e020151382",
 "user": "lpan"},
"24": {
 "calculator": "vasp",
 "calculator_parameters": {"kpoints_generation": {"divisions": [5, 5, 1], "usershift": [0.0, 0.0, 0.0], "genvec1": [0.2, -0.0, 0.0], "genvec2": [0.0, 0.2, 0.0], "genvec3": [0.0, 0.0, 1.0], "shift": [0.0, 0.0, 0.0]}, "system": "PtSTe", "lcompat": false, "prec": "normal", "enmax": 520.0, "enaug": 368.792, "ediff": 1e-06, "ialgo": 68, "iwavpr": 10, "nbands": 448, "nelect": 698.0, "turbo": 0, "irestart": 0, "nreboot": 0, "nmin": 0, "eref": 0.0, "ismear": 0, "sigma": 0.05, "kspacing": 0.5, "kgamma": true, "lreal": true, "ropt": [-0.0005, -0.0005, -0.0005], "lmaxpaw": -100, "lmaxmix": 2, "nlspline": false, "istart": 0, "icharg": 2, "iniwav": 1, "ispin": 1, "lnoncollinear": false, "magmom": [1.0, 1.0, 1.0, 1.0, 1.0, 1.0, 1.0, 1.0, 1.0, 1.0, 1.0, 1.0, 1.0, 1.0, 1.0, 1.0, 1.0, 1.0, 1.0, 1.0, 1.0, 1.0, 1.0, 1.0, 1.0, 1.0, 1.0, 1.0, 1.0, 1.0, 1.0, 1.0, 1.0, 1.0, 1.0, 1.0, 1.0, 1.0, 1.0, 1.0, 1.0, 1.0, 1.0, 1.0, 1.0, 1.0, 1.0, 1.0, 1.0, 1.0, 1.0, 1.0, 1.0, 1.0, 1.0, 1.0, 1.0, 1.0, 1.0, 1.0, 1.0, 1.0, 1.0, 1.0, 1.0, 1.0, 1.0, 1.0, 1.0, 1.0, 1.0, 1.0, 1.0, 1.0, 1.0, 1.0, 1.0, 1.0, 1.0, 1.0, 1.0, 1.0, 1.0, 1.0, 1.0, 1.0, 1.0, 1.0, 1.0, 1.0, 1.0, 1.0, 1.0, 1.0, 1.0], "nupdown": -1.0, "lsorbit": false, "saxis": [0.0, 0.0, 1.0], "lspiral": false, "qspiral": [0.0, 0.0, 0.0], "lzeroz": false, "lasph": false, "lmetagga": false, "nelm": 1, "nelmdl": -5, "nelmin": 2, "enini": 520.0, "ldiag": true, "lsubrot": false, "weimin": 0.0, "ebreak": 0.0, "deper": 0.3, "nrmm": 4, "time": 0.4, "amix": 0.4, "bmix": 1.0, "amin": 0.1, "amix_mag": 1.6, "bmix_mag": 1.0, "imix": 4, "mixfirst": false, "maxmix": -45, "wc": 100.0, "inimix": 1, "mixpre": 1, "mremove": 5, "ldipol": false, "lmono": false, "idipol": 0, "epsilon": 1.0, "dipol": [-100.0, -100.0, -100.0], "efield": 0.0, "ngx": 84, "ngy": 84, "ngz": 112, "ngxf": 168, "ngyf": 168, "ngzf": 224, "addgrid": false, "nsw": 0, "ibrion": -1, "mdalgo": 0, "isif": 4, "pstress": 0.0, "ediffg": 1e-05, "nfree": 1, "potim": 0.25, "smass": -3.0, "scalee": 1.0, "tebeg": 0.0001, "teend": 0.0001, "nblock": 1, "kblock": 1, "npaco": 256, "apaco": 16.0, "isym": 0, "symprec": 1e-05, "lorbit": 0, "rwigs": [-1.0, -1.0, -1.0], "nedos": 301, "emin": 10.0, "emax": -10.0, "efermi": 0.0, "nwrite": 2, "lwave": false, "ldownsample": false, "lcharg": true, "lpard": false, "lvtot": false, "lvhar": false, "lelf": false, "loptics": false, "stm": [0.0, 0.0, 0.0, 0.0, 0.0, 0.0, 0.0], "npar": 56, "nsim": 4, "nblk": -1, "lplane": true, "lscalapack": true, "lscaaware": false, "lscalu": false, "lasync": false, "lorbitalreal": false, "idiot": 3, "ispecial": 0, "lmusic": false, "pomass": [195.08, 32.066, 127.6], "darwinr": [0.0, 0.0, 0.0], "darwinv": [1.0, 1.0, 1.0], "lcorr": true, "gga_compat": true, "lberry": false, "icorelevel": 0, "ldau": false, "i_constrained_m": 0, "gga": "--", "voskown": 0, "lhfcalc": false, "precfock": "", "lsymgrad": false, "lhfone": false, "lrhfcalc": false, "lthomas": false, "lmodelhf": false, "encut4o": -1.0, "exxoep": 0, "fourorbit": 0, "aexx": 0.0, "hfalpha": 0.0, "mcalpha": 0.0, "aldax": 1.0, "aggax": 1.0, "aldac": 1.0, "aggac": 1.0, "nkredx": 1, "nkredy": 1, "nkredz": 1, "shiftred": false, "oddonly": false, "evenonly": false, "lmaxfock": 0, "nmaxfockae": 0, "lfockaedft": false, "hfscreen": 0.0, "hfscreenc": 0.0, "nbandsgwlow": 0, "luse_vdw": false, "zab_vdw": -0.8491, "param1": 0.1234, "param2": 1.0, "param3": 0.0, "model_gw": 0, "model_eps0": 24.260063, "model_alpha": 1.0, "lepsilon": false, "lrpa": false, "lnabla": false, "lvel": false, "kinter": 0, "cshift": -0.1, "omegamax": -30.0, "deg_threshold": 0.002, "rtime": -0.1, "wplasmai": 0.0, "dfield": [0.0, 0.0, 0.0], "wplasma": [0.0, 0.0, 0.0, 0.0, 0.0, 0.0, 0.0, 0.0, 0.0], "nucind": false, "magpos": [0.0, 0.0, 0.0], "lnicsall": true, "orbitalmag": false, "lmagbloch": false, "lchimag": false, "lgauge": true, "magatom": 0, "magdipol": [0.0, 0.0, 0.0], "avecconst": [0.0, 0.0, 0.0], "ladder": false, "lrpaforce": false, "lfxc": false, "lhartree": true, "ibse": 0, "kpoint": [-1, 0, 0, 0], "ltcte": false, "ltete": false, "ltriplet": false, "lfxceps": false, "lfxheg": false, "naturalo": 2, "l2order": false, "lmp2lt": false, "lusew": false, "encutgw": -2.0, "encutgwsoft": -2.0, "encutlf": -1.0, "lmaxmp2": -1, "scissor": 0.0, "nomega": 0, "nomegar": 0, "nbandsgw": -1, "nbandso": -1, "nbandsv": -1, "nelmhf": 1, "dim": 3, "antires": 0, "omegamin": -30.0, "omegatl": -200.0, "omegagrid": 140, "selfenergy": false, "lspectral": false, "lspectralgw": false, "lsingles": false, "lfermigw": false, "oddonlygw": false, "evenonlygw": false, "nkredlfx": 1, "nkredlfy": 1, "nkredlfz": 1, "maxmem": 2800, "telescope": 0, "taupar": 1, "omegapar": -1, "lambda": 1.0, "ofield_kappa": 0.0, "ofield_k": [0.0, 0.0, 0.0], "ofield_q6_near": 0.0, "ofield_q6_far": 0.0, "ofield_a": 0.0},
 "cell": {"array": {"__ndarray__": [[3, 3], "float64", [14.95313196, 0.0, 0.0, -7.4765746, 12.94978717, 0.0, 8.981e-05, -5.185e-05, 19.83670261]]}, "__ase_objtype__": "cell"},
 "ctime": 23.63682700944101,
 "energy": -468.94892374,
 "forces": {"__ndarray__": [[95, 3], "float64", [0.36405239, 0.6709854, -0.43961579, 0.41866563, -1.83000024, -2.44167974, -0.26721618, 1.00363442, 1.11986254, -0.90501204, 0.00333527, 0.03063432, -2.6848111, -1.05476527, -0.49186488, 0.90586214, 0.3605065, -0.66616417, -0.04697824, -0.46232226, -1.97974403, -0.73479901, -1.46569299, 0.51016839, -1.87437618, 1.4699966, -1.56899163, -2.21568403, -1.15884767, -3.53077432, -0.50244719, 0.05667787, 1.02121988, 0.55261363, -0.33926608, -1.51811182, -0.91325773, -1.34889871, 1.12190315, -0.80093792, -0.84672493, -1.25114992, -0.75566255, 0.13893879, 0.22058667, 2.58532019, -0.62198259, -0.30656875, 1.14839817, -0.58622803, -0.5921984, -0.10708006, 1.87335019, -1.14298524, 1.06000423, -1.27990416, -0.27359781, 0.94642563, -0.75655237, 0.33496429, -0.9859687, -0.3812219, -0.52743099, -0.42161778, 1.26257911, -0.07542041, -1.756541, 0.70588952, -1.29471085, 0.24574036, 1.83084761, -0.25122078, -1.08323055, -0.32788131, -0.60542735, 1.53395923, -3.03690969, -1.85297279, -0.77269671, 1.07201496, -0.28122547, 0.55849303, 0.24440333, -1.87343124, 1.10905473, -0.92746788, 0.0369056, 1.17874747, 2.14963371, 0.61906181, -1.93715705, 0.19293881, -2.23764999, -1.44317139, -1.42325199, 0.58444897, -0.46746781, 0.11083533, -0.656936, -0.2839807, -0.01811729, -0.90773218, -0.427109, 0.17511547, -0.08556376, 0.48862964, 0.29600125, -0.85917332, 1.19400414, -0.10642282, -1.69466818, 0.98812665, 0.50906855, -0.64399653, 0.46799402, -1.1115029, -0.32695149, -0.44537578, 0.35322231, 0.62418767, -0.63791795, 0.26587554, -0.93763638, -0.42511795, 0.9616123, -0.86109164, 0.4826274, -0.78963518, -0.67243041, 0.0131375, 0.96011339, -0.61733387, -0.42729944, -0.0558106, -0.87818163, 1.62678865, 0.6762966, -0.88701779, -0.5906713, -0.99270238, -1.55849429, 0.82361749, 0.10750643, -1.01370579, -0.61581452, -0.09107675, -0.37672877, 0.29033339, -0.17883854, 0.12168447, -0.90317266, 0.85793367, -0.87948161, 0.75649676, 0.92502141, -1.24930778, -0.17333692, -0.61012196, -0.23649168, -0.44294688, 0.30532191, 0.99888994, 0.64731392, -1.75969527, -0.10848922, -0.25019541, -0.84921356, -0.6463802, 0.83809045, 0.6386998, -1.06657738, -1.15597397, -0.53401486, -0.86136492, -0.15862388, 0.22691551, -0.6494079, -0.24323948, -0.43898515, -0.43431485, -0.21540989, -0.97178946, -1.64751666, -0.63251903, 0.21419647, -0.42836242, -0.01475602, -0.00253413, -0.60611992, 0.3644307, -0.04813263, -0.2724923, 1.2784724, 0.80767721, 0.04275127, -0.03846097, -0.74119431, 1.16586178, -0.11973596, 2.38252504, 2.68005838, 0.5369938, -0.42953617, 0.97745682, 1.06378975, -0.56417183, 2.0294891, 0.06106501, 1.25236696, 1.75447957, 0.43669685, 0.69748423, 0.51651679, -0.9195992, -0.19037399, 1.86291202, 2.39352002, -0.26148054, 1.91652238, 1.84956943, -0.42337834, 2.28176821, -0.34574289, 1.92189531, 2.09704105, -0.39805856, -0.24507206, 0.97037866, -1.52287706, -0.6060888, 1.01134579, 0.19906483, -0.13242112, 1.86691284, 0.77720147, 0.09871123, 1.19839023, -0.48773459, 1.11550774, -0.02057672, 0.33411997, 0.52909728, 0.57369764, 1.98847786, -1.28520955, 1.75477037, 0.14943343, 0.42463301, 0.64176714, -0.64474456, 0.56162881, 1.1237359, 0.51901465, 0.09607574, 0.94891127, -0.65308363, 0.05054588, 1.24404758, -0.66756743, 0.47033525, 0.45490037, -0.23485959, 0.55253993, 1.31590928, 0.67482685, -0.97027143, 0.40470806, -0.81437153, -1.04773784, 1.10811774, 0.76916125, -1.03510788, 1.02699481, -1.06116517, 0.63859105, 1.57649452, 0.7366434, 2.19155553, 3.02903399, 1.04878911, -0.01899967, 1.121452, 0.2218075, -0.05308315, 1.24651869]]},
 "free_energy": -468.96051782,
 "mtime": 23.63682700944101,
 "numbers": {"__ndarray__": [[95], "int64", [78, 78, 78, 78, 78, 78, 78, 78, 78, 78, 78, 78, 78, 78, 78, 78, 78, 78, 78, 78, 78, 78, 78, 78, 78, 78, 78, 78, 78, 78, 78, 78, 16, 16, 16, 16, 16, 16, 16, 16, 16, 16, 16, 16, 16, 16, 16, 16, 16, 16, 16, 16, 16, 16, 16, 16, 16, 16, 16, 16, 16, 16, 16, 16, 52, 52, 52, 52, 52, 52, 52, 52, 52, 52, 52, 52, 52, 52, 52, 52, 52, 52, 52, 52, 52, 52, 52, 52, 52, 52, 52, 52, 52, 52, 52]]},
 "pbc": {"__ndarray__": [[3], "bool", [true, true, true]]},
 "positions": {"__ndarray__": [[95, 3], "float64", [13.097789279844639, 3.205341965557375, 6.925931553918505, 11.197389363040577, 6.4911317823395045, 7.008069586782757, 9.362506430129272, 9.678877252379973, 6.924019097419875, -7.434968781435984, 12.929954277092643, 6.949373775594899, 1.961953503783403, 3.252730601502949, 6.904783446898957, -0.037401845738316314, 6.43179855334718, 6.967568594329869, -1.8269216279738087, 9.71725549199423, 7.075953361885517, 3.776089166787588, 0.0682425764659266, 6.918042894024561, 5.67015103162771, 3.191649534999505, 7.014724007040308, 3.7892870491810253, 6.5057361128470514, 7.07711242041902, 1.878518548336423, 9.671987055707758, 6.87578159258206, 7.486211146493778, 0.014620421204232901, 6.9924696071162025, 9.386506632455262, 3.2539443568136757, 6.965130861946126, 7.491666327693201, 6.5539893584631175, 6.975096027869285, 5.615902123333422, 9.722794826323996, 6.952815245130708, 11.118669424049749, 0.0050838861717717, 7.062199385763848, 3.7029200505396913, 0.0451361955620312, 11.802213196817785, 1.8280962557730773, 3.1679019030067663, 11.840792211154792, 0.033063276205086575, 6.537846402002496, 11.784899127678697, -1.9215537161089538, 9.765612221601453, 11.724264477177737, 7.493557697516717, 0.0645150244814062, 11.756338639994873, 5.643129462814017, 3.2004452365967655, 11.791080640946028, 3.7775624234376064, 6.38969485582851, 11.843642150218768, 1.8957713581871865, 9.710782683672342, 11.777462546237235, 11.267157476807661, 0.0252111211283377, 11.757988855284998, 9.302994191707334, 3.302310899483051, 11.822623576867265, 7.519074585857544, 6.430921152934248, 11.793272398217406, 5.5750576396334175, 9.727314302917254, 11.857250921677334, -0.026608404769871703, 0.0694767360774947, 11.756093061616562, 13.060563344857202, 3.190355852605406, 11.720806146444712, -3.6469814233580027, 6.518381136383025, 11.903891175220993, -5.554783853025386, 9.76343281738869, 11.707060700105163, 1.9277155251219737, 1.0749689770527557, 5.738704505975953, 0.03301892062214075, 4.294686479377502, 5.7865476571658805, -1.809108288772599, 7.562280699197616, 5.76214196684372, -3.7281489548830815, 10.739060472831648, 5.855653968250494, 5.540834572676935, 1.119215848955528, 5.872374919981542, 3.704664692100017, 4.324738826829395, 5.773018827618835, 1.8054142094747168, 7.610363584592671, 5.7366480350163735, 0.04580477577495872, 10.749384358888266, 5.635778203877497, 9.415514002721894, 1.0477588061166396, 5.867683341447251, 7.531397366495828, 4.183053035466422, 5.810500078833404, 5.535598781258277, 7.650084855163846, 5.786232848695461, 3.740052961740208, 10.699428630824599, 5.777363263857451, 13.098494188871495, 1.0174257491472567, 5.8651942320037485, 11.06010342221375, 4.280430889542465, 5.765936926420039, 9.413961605612483, 7.630311089890986, 5.869348632631361, 7.410442245073062, 10.791012804435542, 5.811106685199218, 1.920385031150032, 1.0387316135777398, 10.583997450424917, 0.036339659411291775, 4.366226632351318, 10.656985407476256, -1.795964429209095, 7.519156942626437, 10.689410283195535, -3.7783678305798074, 10.763359604683389, 10.65303155591203, 5.603414948524199, 1.1599048285772646, 10.58993358368096, 3.7617018961115076, 4.269705546561618, 10.548952939758959, 1.8505164185308844, 7.68068065817911, 10.645912560079353, 0.029862181696162848, 10.90900467735198, 10.610432832158132, 9.28853819668291, 1.0782962577467414, 10.65786655380619, 7.572945576776152, 4.368011905265881, 10.651149052834342, 5.671246901185605, 7.544357805920101, 10.666658577136996, 3.7806985908471322, 10.852413544586677, 10.627588009309314, 13.121214586780262, 1.1539010804237981, 10.676710627817586, 11.288285103279714, 4.337320216920224, 10.618922742508188, 9.428424327319556, 7.529282039268344, 10.671602280161459, 7.409458608855463, 10.827396178673421, 10.601218882162815, -0.06915732313975939, 2.0802665577323864, 8.400924290714622, -1.8882448868093906, 5.398738048988428, 8.320049062338521, -3.707957799388678, 8.512195241276793, 8.289628090316905, -5.587260382523478, 11.895461113454884, 8.311160235898981, 3.677818666643338, 2.1979565975970967, 8.285348123361771, 1.8441548749663628, 5.29543534472105, 8.289844707109406, 0.013322053563524484, 8.554800675344397, 8.393768596982117, -1.8163755600585503, 11.91424729494361, 8.290218232219551, 7.390552917272289, 2.147074381055574, 8.351070888082196, 5.56912061745789, 5.397345030178049, 8.274409967175592, 3.744707770613012, 8.582712112862625, 8.300710459331059, 1.8498362366657561, 11.797376856356433, 8.352713367058305, 11.329955429821027, 2.224925854385556, 8.372946208619426, 9.297162061298616, 5.405684428922341, 8.276398398245217, 7.41534523019916, 8.662573652050744, 8.372169601712244, 5.646641430165996, 11.78742910340851, 8.446229137438577, -0.061323950039544876, 2.1413492848098223, 13.303599261537586, -1.8964013921021472, 5.440469165985664, 13.209764120245294, -3.7496907492107887, 8.676863523671996, 13.310996764674908, -5.580451483621948, 11.821266292090097, 13.186187207358179, 3.6811833357136963, 2.199309208519443, 13.23749761579731, 0.042773778862414284, 8.677592820367035, 13.175879461580944, -1.7816429023108973, 11.848909617492867, 13.261469279066365, 7.482113769327898, 2.12821406897039, 13.249356988452698, 5.542804965983531, 5.454741448594698, 13.334224749963113, 3.7729912948835875, 8.65012990293019, 13.242558157000147, 1.8053434098367558, 11.990805987641197, 13.21815524381635, 11.319422566392227, 2.10498490129111, 13.187935415959197, 9.318378386715155, 5.2899095351490795, 13.147323337971693, 7.436429126166965, 8.634412118078748, 13.185621266232715, 5.608036476875437, 11.933590707758318, 13.222829167685317]]},
 "stress": {"__ndarray__": [[6], "float64", [-0.027276199079836184, -0.030085187022596705, -0.01916315302033897, -0.0015293552647001653, -0.002125842048737003, 0.0014676415006142625]]},
 "unique_id": "ad3ae449e3f7564ed05680d22a86cd1e",
 "user": "lpan"},
"25": {
 "calculator": "vasp",
 "calculator_parameters": {"kpoints_generation": {"divisions": [5, 5, 1], "usershift": [0.0, 0.0, 0.0], "genvec1": [0.2, -0.0, 0.0], "genvec2": [0.0, 0.2, 0.0], "genvec3": [0.0, 0.0, 1.0], "shift": [0.0, 0.0, 0.0]}, "system": "PtSTe", "lcompat": false, "prec": "normal", "enmax": 520.0, "enaug": 368.792, "ediff": 1e-06, "ialgo": 68, "iwavpr": 10, "nbands": 448, "nelect": 688.0, "turbo": 0, "irestart": 0, "nreboot": 0, "nmin": 0, "eref": 0.0, "ismear": 0, "sigma": 0.05, "kspacing": 0.5, "kgamma": true, "lreal": true, "ropt": [-0.0005, -0.0005, -0.0005], "lmaxpaw": -100, "lmaxmix": 2, "nlspline": false, "istart": 0, "icharg": 2, "iniwav": 1, "ispin": 1, "lnoncollinear": false, "magmom": [1.0, 1.0, 1.0, 1.0, 1.0, 1.0, 1.0, 1.0, 1.0, 1.0, 1.0, 1.0, 1.0, 1.0, 1.0, 1.0, 1.0, 1.0, 1.0, 1.0, 1.0, 1.0, 1.0, 1.0, 1.0, 1.0, 1.0, 1.0, 1.0, 1.0, 1.0, 1.0, 1.0, 1.0, 1.0, 1.0, 1.0, 1.0, 1.0, 1.0, 1.0, 1.0, 1.0, 1.0, 1.0, 1.0, 1.0, 1.0, 1.0, 1.0, 1.0, 1.0, 1.0, 1.0, 1.0, 1.0, 1.0, 1.0, 1.0, 1.0, 1.0, 1.0, 1.0, 1.0, 1.0, 1.0, 1.0, 1.0, 1.0, 1.0, 1.0, 1.0, 1.0, 1.0, 1.0, 1.0, 1.0, 1.0, 1.0, 1.0, 1.0, 1.0, 1.0, 1.0, 1.0, 1.0, 1.0, 1.0, 1.0, 1.0, 1.0, 1.0, 1.0, 1.0], "nupdown": -1.0, "lsorbit": false, "saxis": [0.0, 0.0, 1.0], "lspiral": false, "qspiral": [0.0, 0.0, 0.0], "lzeroz": false, "lasph": false, "lmetagga": false, "nelm": 1, "nelmdl": -5, "nelmin": 2, "enini": 520.0, "ldiag": true, "lsubrot": false, "weimin": 0.0, "ebreak": 0.0, "deper": 0.3, "nrmm": 4, "time": 0.4, "amix": 0.4, "bmix": 1.0, "amin": 0.1, "amix_mag": 1.6, "bmix_mag": 1.0, "imix": 4, "mixfirst": false, "maxmix": -45, "wc": 100.0, "inimix": 1, "mixpre": 1, "mremove": 5, "ldipol": false, "lmono": false, "idipol": 0, "epsilon": 1.0, "dipol": [-100.0, -100.0, -100.0], "efield": 0.0, "ngx": 84, "ngy": 84, "ngz": 112, "ngxf": 168, "ngyf": 168, "ngzf": 224, "addgrid": false, "nsw": 0, "ibrion": -1, "mdalgo": 0, "isif": 4, "pstress": 0.0, "ediffg": 1e-05, "nfree": 1, "potim": 0.25, "smass": -3.0, "scalee": 1.0, "tebeg": 0.0001, "teend": 0.0001, "nblock": 1, "kblock": 1, "npaco": 256, "apaco": 16.0, "isym": 0, "symprec": 1e-05, "lorbit": 0, "rwigs": [-1.0, -1.0, -1.0], "nedos": 301, "emin": 10.0, "emax": -10.0, "efermi": 0.0, "nwrite": 2, "lwave": false, "ldownsample": false, "lcharg": true, "lpard": false, "lvtot": false, "lvhar": false, "lelf": false, "loptics": false, "stm": [0.0, 0.0, 0.0, 0.0, 0.0, 0.0, 0.0], "npar": 56, "nsim": 4, "nblk": -1, "lplane": true, "lscalapack": true, "lscaaware": false, "lscalu": false, "lasync": false, "lorbitalreal": false, "idiot": 3, "ispecial": 0, "lmusic": false, "pomass": [195.08, 32.066, 127.6], "darwinr": [0.0, 0.0, 0.0], "darwinv": [1.0, 1.0, 1.0], "lcorr": true, "gga_compat": true, "lberry": false, "icorelevel": 0, "ldau": false, "i_constrained_m": 0, "gga": "--", "voskown": 0, "lhfcalc": false, "precfock": "", "lsymgrad": false, "lhfone": false, "lrhfcalc": false, "lthomas": false, "lmodelhf": false, "encut4o": -1.0, "exxoep": 0, "fourorbit": 0, "aexx": 0.0, "hfalpha": 0.0, "mcalpha": 0.0, "aldax": 1.0, "aggax": 1.0, "aldac": 1.0, "aggac": 1.0, "nkredx": 1, "nkredy": 1, "nkredz": 1, "shiftred": false, "oddonly": false, "evenonly": false, "lmaxfock": 0, "nmaxfockae": 0, "lfockaedft": false, "hfscreen": 0.0, "hfscreenc": 0.0, "nbandsgwlow": 0, "luse_vdw": false, "zab_vdw": -0.8491, "param1": 0.1234, "param2": 1.0, "param3": 0.0, "model_gw": 0, "model_eps0": 24.51814878, "model_alpha": 1.0, "lepsilon": false, "lrpa": false, "lnabla": false, "lvel": false, "kinter": 0, "cshift": -0.1, "omegamax": -30.0, "deg_threshold": 0.002, "rtime": -0.1, "wplasmai": 0.0, "dfield": [0.0, 0.0, 0.0], "wplasma": [0.0, 0.0, 0.0, 0.0, 0.0, 0.0, 0.0, 0.0, 0.0], "nucind": false, "magpos": [0.0, 0.0, 0.0], "lnicsall": true, "orbitalmag": false, "lmagbloch": false, "lchimag": false, "lgauge": true, "magatom": 0, "magdipol": [0.0, 0.0, 0.0], "avecconst": [0.0, 0.0, 0.0], "ladder": false, "lrpaforce": false, "lfxc": false, "lhartree": true, "ibse": 0, "kpoint": [-1, 0, 0, 0], "ltcte": false, "ltete": false, "ltriplet": false, "lfxceps": false, "lfxheg": false, "naturalo": 2, "l2order": false, "lmp2lt": false, "lusew": false, "encutgw": -2.0, "encutgwsoft": -2.0, "encutlf": -1.0, "lmaxmp2": -1, "scissor": 0.0, "nomega": 0, "nomegar": 0, "nbandsgw": -1, "nbandso": -1, "nbandsv": -1, "nelmhf": 1, "dim": 3, "antires": 0, "omegamin": -30.0, "omegatl": -200.0, "omegagrid": 140, "selfenergy": false, "lspectral": false, "lspectralgw": false, "lsingles": false, "lfermigw": false, "oddonlygw": false, "evenonlygw": false, "nkredlfx": 1, "nkredlfy": 1, "nkredlfz": 1, "maxmem": 2800, "telescope": 0, "taupar": 1, "omegapar": -1, "lambda": 1.0, "ofield_kappa": 0.0, "ofield_k": [0.0, 0.0, 0.0], "ofield_q6_near": 0.0, "ofield_q6_far": 0.0, "ofield_a": 0.0},
 "cell": {"array": {"__ndarray__": [[3, 3], "float64", [14.95313196, 0.0, 0.0, -7.4765746, 12.94978717, 0.0, 8.981e-05, -5.185e-05, 19.83670261]]}, "__ase_objtype__": "cell"},
 "ctime": 23.63682701103077,
 "energy": -460.38169087,
 "forces": {"__ndarray__": [[94, 3], "float64", [1.12881037, -0.16752038, -0.97009454, -0.63574154, -0.69582707, 0.37132446, 1.43084803, -0.1167128, -0.35708895, 2.41960072, 0.1052958, -0.89084014, 0.49520369, 0.17492757, -1.06517126, -0.19845072, 0.74698251, -0.83719609, -0.46860467, -1.56125512, -1.60124805, -0.23020196, -1.35156236, -0.08397513, 0.14758664, -0.17578293, 0.57754939, -0.46666427, -0.80606914, -0.59617476, 0.63757624, 0.11114164, 0.20882347, 1.91591933, -0.23806505, 0.40071598, 0.40984457, -0.98787623, -1.07419776, 0.14012627, 0.11395087, 0.43195279, -0.37052409, 1.29405546, 0.22446577, -1.69478727, 0.24714366, -0.74147827, -0.55742208, 1.64683216, -1.33808769, 0.00457429, -0.1872541, -0.42030142, -1.92508419, 0.99068137, -1.35814198, -0.56106128, -0.81132221, -0.91943443, 0.52389654, 0.9966866, -0.8692677, 0.38652449, -0.21686497, -0.98213393, 0.99485787, -0.09970288, -0.10418958, -0.59633242, -0.43110044, -1.50210735, -1.39028449, 0.58330686, 1.08998885, -0.82441981, 1.01015367, -0.05890555, 0.0187656, -2.40510074, -2.3006066, 1.24837926, -1.49516783, -3.05765214, -2.52228788, 0.16222763, 0.26091599, -0.41128534, 1.10960949, 0.00101806, -0.17605426, 1.023041, 1.12756842, -0.12949634, -0.12898941, -0.76848453, -0.54630954, 0.69260812, -1.10625123, 0.26342758, -0.21134508, 0.36548164, 0.13501394, 0.4654709, -0.48096983, -0.86177663, 0.30246562, -2.66606315, -0.68117894, 0.6201558, -0.81751389, 0.6958108, 0.04263083, -0.93467427, -1.07541781, -0.2620126, -0.72978367, 0.44442188, -0.01729913, 0.09120155, 0.25008964, -0.18783305, -0.6052631, 0.21223166, 0.38263535, -0.09883062, -0.06300718, 0.4978071, -1.02828845, -0.41228373, -0.17797714, -1.20716713, -0.40485451, 0.36537821, -0.51287757, 0.06424875, -0.10010351, -0.8761343, -0.30215754, -0.22934233, -0.31595385, 0.34040777, 0.42048396, -0.38844688, 1.51176324, -0.18208521, -1.02903517, -0.31824882, 0.00781385, -0.27330753, -0.05574977, 0.18731404, -0.18247668, -0.3571916, -0.31683188, 0.06919691, 0.28650722, -0.02748348, -0.68151968, -0.83387096, 0.70666931, -0.54476951, 0.16503123, -0.12174895, -1.13592544, -0.09763687, -1.15805995, -0.88457376, -0.25741133, 0.44593922, -0.17205187, -0.09741118, 0.54859734, -0.06992084, -0.18396243, -0.67666059, -0.32563821, 0.3301534, -0.14392599, -0.88634535, 0.82743878, 0.36394853, -2.07671203, -0.04486772, 0.63609215, -0.32640824, -0.12706767, -0.0398534, 1.99616748, -0.15833415, 0.48490201, 0.90371117, 0.00492721, 0.42319285, 0.29524603, -0.71527619, 0.98834778, 0.57589219, 0.72699643, 0.24906547, 1.56523201, 0.46403147, 0.35944867, 1.92408722, -0.22461425, -0.69637148, 0.70643013, -0.3700655, 1.31932607, 2.15332534, 0.3890274, -0.21802596, 1.47742602, -0.83237386, 0.70946076, 0.94019935, 0.45496959, -0.58571051, 0.65030217, 0.46703839, 0.24127857, 0.64870025, -1.52599694, -0.27153404, 1.28907909, 0.21347088, 1.67445737, -0.12810782, -0.15516114, -0.81249052, 1.08717945, -0.98946785, -2.31186075, 1.54878573, 0.83228075, 1.6082257, 3.07591217, 1.0123391, -0.61184244, 1.16128471, 0.28879563, -0.34497835, 0.4353033, 0.10577273, -0.99518867, 0.46870487, -0.28917369, 0.17770224, 0.50018779, 1.55367131, -1.00960461, 1.25484211, 0.2964214, 0.00700235, 1.36122523, 0.27533381, -0.77646943, 1.67178065, 0.79604401, -0.00353291, 0.78628391, -0.91522382, -0.23990258, 0.86485709, 0.3147833, -0.71186517, 1.28453254, -0.12169182, -0.33051156, 0.67574503, 0.66170572, 1.06639439, 0.98685901, 0.02252103, -0.78079692, 1.07066519, 0.62472978, -0.03210545, 1.15011098, -0.75743367, 0.15067648, 2.65152637]]},
 "free_energy": -460.39599254,
 "mtime": 23.63682701103077,
 "numbers": {"__ndarray__": [[94], "int64", [78, 78, 78, 78, 78, 78, 78, 78, 78, 78, 78, 78, 78, 78, 78, 78, 78, 78, 78, 78, 78, 78, 78, 78, 78, 78, 78, 78, 78, 78, 78, 16, 16, 16, 16, 16, 16, 16, 16, 16, 16, 16, 16, 16, 16, 16, 16, 16, 16, 16, 16, 16, 16, 16, 16, 16, 16, 16, 16, 16, 16, 16, 52, 52, 52, 52, 52, 52, 52, 52, 52, 52, 52, 52, 52, 52, 52, 52, 52, 52, 52, 52, 52, 52, 52, 52, 52, 52, 52, 52, 52, 52, 52, 52]]},
 "pbc": {"__ndarray__": [[3], "bool", [true, true, true]]},
 "positions": {"__ndarray__": [[94, 3], "float64", [13.039765313436178, 3.272059924082262, 7.022134800768379, -3.72723291733759, 6.496827074469706, 6.918267445498105, 9.252479414678524, 9.684529099267378, 6.9575800210976295, 7.420697815774483, 12.946800707073036, 6.979079832854452, 1.8438068172229063, 3.2275785257093386, 6.989778956774181, -0.030412755984498822, 6.449658463675961, 7.035338705126673, -1.8621188576129695, 9.735903926179304, 6.990765039260925, 3.7103924173551928, 0.04455363468646201, 6.977382802946166, 5.581669365886418, 3.2595179313185323, 6.92090294980687, 3.7826389669207736, 6.534036261545282, 7.049447956592087, 1.8382821970686023, 9.719782379604839, 6.978535117000781, 7.3932041989046136, 0.0159145142244473, 6.9349733213351685, 9.333795617596467, 3.2477480751299272, 7.0405051743214475, 7.501471548329731, 6.428629076300732, 6.973933398729313, 5.62297217596095, 9.634296237838994, 6.953565469223418, 3.8362092740009954, 12.927910692491672, 6.99076325395769, -3.747584550710043, 12.83523306272637, 11.803111799446018, 1.8447854138532327, 3.257826417966151, 11.830321010948051, 0.10621430497621999, 6.473021514271745, 11.810198263086413, -1.8376660436798231, 9.77699896277897, 11.825906749516246, -0.0008871632453439358, 12.911993776712906, 11.82451659339734, 5.560749615150169, 3.267120587806196, 11.838703208002931, 1.802880716045858, 9.71917560556837, 11.714401668640045, 11.258044598026549, 0.007758608475361401, 11.839853736754312, 9.432860934347639, 3.184207770587102, 11.68697226973904, 7.513830846641835, 6.427484093582382, 11.765283405935774, 5.560060046925127, 9.840769359185554, 11.895927334224156, 14.913465684445457, 0.0225737751831989, 11.854125450814102, -1.7410692847901028, 3.2655920847427966, 11.75479911350531, -3.6845678093873726, 6.443145344520057, 11.701458616921071, 9.325986317832296, 9.6320497631816, 11.688884726237672, 1.860047080374217, 1.0877365068600644, 5.808852243947591, 0.022962573656029335, 4.256420688476846, 5.865280918394154, -1.8890395887129927, 7.604499798355702, 5.684468382268873, -3.772395084941826, 10.729931976823293, 5.7801094569667795, 5.603834756887038, 1.0670991353975134, 5.985270950444757, 3.7830871263032164, 4.308138336470637, 5.833537235042502, 1.7759480518100286, 7.542963401023678, 5.899735683891516, 0.11225782625742985, 10.828694444551472, 5.776516633390057, 9.28408642722267, 1.1230703437827803, 5.727312684401082, 7.487729483992854, 4.31804930730611, 5.7913691661022675, 5.593003728871719, 7.462995971275888, 5.763927865179698, 3.77168715949846, 10.71945912385372, 5.868327240813971, 13.124202818510485, 1.1302417428373635, 5.850724150917858, 11.227607674299028, 4.272220891334979, 5.80118674695801, 9.302611613902998, 7.540627977201227, 5.823299711192506, 7.479173432073008, 10.81014601370599, 5.750765419529859, 1.824655842471261, 1.0231528445858145, 10.650958818856312, -0.04373396269375291, 4.375129290604625, 10.680487337627504, -1.7777849880165355, 7.596029599934789, 10.58986038624833, -3.717271713197749, 10.7237318825265, 10.583954008046202, 5.6348345910944815, 1.1308184251962048, 10.596022856281152, 1.869847454630034, 7.556225696725593, 10.644333756918623, 0.04117932054054307, 10.75168614164402, 10.6061254905534, 9.346020566270008, 1.016362204529572, 10.712231814447263, 7.471607394020458, 4.370148308531142, 10.671281123946203, 5.650195895132977, 7.507648619099092, 10.63113183623059, 3.7444794084850743, 10.782039941885365, 10.599580965628308, 13.124045367785694, 1.1563968466975807, 10.595302387242354, 11.254997961673814, 4.2977416102470185, 10.635238827138963, 9.307647441756096, 7.47807220622325, 10.73230873952587, 7.459769778872062, 10.714614878461504, 10.62026132320031, -0.004033929239681025, 2.1584860266239545, 8.288474784427159, -1.9103060315461342, 5.409151597138212, 8.378469143360102, -3.7704065772967303, 8.581417359796536, 8.363010599383156, -5.5682842116677795, 11.770110906229913, 8.369448204481179, 3.6812677432479113, 2.1685899522611467, 8.344255592166478, 1.8591155894611404, 5.39079014140301, 8.310756162266815, -0.0033420126787754058, 8.680227515638675, 8.396375139705071, -1.8831987116341196, 11.797214672821788, 8.273597455836684, 7.403901978945233, 2.175584735470405, 8.31167241956037, 5.687750026258614, 5.351977579127083, 8.401487454701721, 3.708377592178191, 8.70567533035213, 8.423557373291553, 1.8326824698136501, 11.909825243920453, 8.323578408466894, 11.299025399323275, 2.147052468893111, 8.361408984014425, 9.362972484127305, 5.287315451626516, 8.48344358500304, 7.4448684786879005, 8.628125542723259, 8.369102450754687, 5.690247438513009, 11.974057747676342, 8.371048629647754, -0.08295862729418253, 2.0621244381980324, 13.151593188208496, -1.9150426808895735, 5.476238948876622, 13.205835858027436, -3.772742414052981, 8.665993946339192, 13.228733958951237, -5.641983168504867, 11.90494182511285, 13.298574823133498, 3.7239730939778086, 2.12472785860557, 13.199110224007516, 1.8333625128020632, 5.4510878934089355, 13.247278300386194, -0.003281973928012936, 8.639980239391853, 13.196400133696937, -1.8778506786437683, 11.96596325884729, 13.213022893750065, 7.446540510515779, 2.1939279442474278, 13.229927731714307, 5.629181426102834, 5.451042563507991, 13.199895162329794, 3.633518192312679, 8.649153838820315, 13.158258915386533, 1.919332656393922, 11.846250057456874, 13.285282843815615, 11.193146761197657, 2.0921003256626998, 13.258667939923779, 9.407844302484051, 5.406209295098453, 13.176843326960762, 7.395243017762387, 8.617584796549263, 13.177811754782184, 5.649824499850161, 11.93203828763844, 13.222689120564892]]},
 "stress": {"__ndarray__": [[6], "float64", [-0.02846070064811671, -0.026413002936511207, -0.018753765396349993, 0.001726872739297932, -0.0013534473552093416, 0.0006732036006501189]]},
 "unique_id": "418397f09651fd60ebdc5db50f6b5248",
 "user": "lpan"},
"26": {
 "calculator": "vasp",
 "calculator_parameters": {"kpoints_generation": {"divisions": [5, 5, 1], "usershift": [0.0, 0.0, 0.0], "genvec1": [0.2, -0.0, 0.0], "genvec2": [0.0, 0.2, 0.0], "genvec3": [0.0, 0.0, 1.0], "shift": [0.0, 0.0, 0.0]}, "system": "PtSTe", "lcompat": false, "prec": "normal", "enmax": 520.0, "enaug": 368.792, "ediff": 1e-06, "ialgo": 68, "iwavpr": 10, "nbands": 448, "nelect": 694.0, "turbo": 0, "irestart": 0, "nreboot": 0, "nmin": 0, "eref": 0.0, "ismear": 0, "sigma": 0.05, "kspacing": 0.5, "kgamma": true, "lreal": true, "ropt": [-0.0005, -0.0005, -0.0005], "lmaxpaw": -100, "lmaxmix": 2, "nlspline": false, "istart": 0, "icharg": 2, "iniwav": 1, "ispin": 1, "lnoncollinear": false, "magmom": [1.0, 1.0, 1.0, 1.0, 1.0, 1.0, 1.0, 1.0, 1.0, 1.0, 1.0, 1.0, 1.0, 1.0, 1.0, 1.0, 1.0, 1.0, 1.0, 1.0, 1.0, 1.0, 1.0, 1.0, 1.0, 1.0, 1.0, 1.0, 1.0, 1.0, 1.0, 1.0, 1.0, 1.0, 1.0, 1.0, 1.0, 1.0, 1.0, 1.0, 1.0, 1.0, 1.0, 1.0, 1.0, 1.0, 1.0, 1.0, 1.0, 1.0, 1.0, 1.0, 1.0, 1.0, 1.0, 1.0, 1.0, 1.0, 1.0, 1.0, 1.0, 1.0, 1.0, 1.0, 1.0, 1.0, 1.0, 1.0, 1.0, 1.0, 1.0, 1.0, 1.0, 1.0, 1.0, 1.0, 1.0, 1.0, 1.0, 1.0, 1.0, 1.0, 1.0, 1.0, 1.0, 1.0, 1.0, 1.0, 1.0, 1.0, 1.0, 1.0, 1.0, 1.0, 1.0], "nupdown": -1.0, "lsorbit": false, "saxis": [0.0, 0.0, 1.0], "lspiral": false, "qspiral": [0.0, 0.0, 0.0], "lzeroz": false, "lasph": false, "lmetagga": false, "nelm": 1, "nelmdl": -5, "nelmin": 2, "enini": 520.0, "ldiag": true, "lsubrot": false, "weimin": 0.0, "ebreak": 0.0, "deper": 0.3, "nrmm": 4, "time": 0.4, "amix": 0.4, "bmix": 1.0, "amin": 0.1, "amix_mag": 1.6, "bmix_mag": 1.0, "imix": 4, "mixfirst": false, "maxmix": -45, "wc": 100.0, "inimix": 1, "mixpre": 1, "mremove": 5, "ldipol": false, "lmono": false, "idipol": 0, "epsilon": 1.0, "dipol": [-100.0, -100.0, -100.0], "efield": 0.0, "ngx": 84, "ngy": 84, "ngz": 112, "ngxf": 168, "ngyf": 168, "ngzf": 224, "addgrid": false, "nsw": 0, "ibrion": -1, "mdalgo": 0, "isif": 4, "pstress": 0.0, "ediffg": 1e-05, "nfree": 1, "potim": 0.25, "smass": -3.0, "scalee": 1.0, "tebeg": 0.0001, "teend": 0.0001, "nblock": 1, "kblock": 1, "npaco": 256, "apaco": 16.0, "isym": 0, "symprec": 1e-05, "lorbit": 0, "rwigs": [-1.0, -1.0, -1.0], "nedos": 301, "emin": 10.0, "emax": -10.0, "efermi": 0.0, "nwrite": 2, "lwave": false, "ldownsample": false, "lcharg": true, "lpard": false, "lvtot": false, "lvhar": false, "lelf": false, "loptics": false, "stm": [0.0, 0.0, 0.0, 0.0, 0.0, 0.0, 0.0], "npar": 56, "nsim": 4, "nblk": -1, "lplane": true, "lscalapack": true, "lscaaware": false, "lscalu": false, "lasync": false, "lorbitalreal": false, "idiot": 3, "ispecial": 0, "lmusic": false, "pomass": [195.08, 32.066, 127.6], "darwinr": [0.0, 0.0, 0.0], "darwinv": [1.0, 1.0, 1.0], "lcorr": true, "gga_compat": true, "lberry": false, "icorelevel": 0, "ldau": false, "i_constrained_m": 0, "gga": "--", "voskown": 0, "lhfcalc": false, "precfock": "", "lsymgrad": false, "lhfone": false, "lrhfcalc": false, "lthomas": false, "lmodelhf": false, "encut4o": -1.0, "exxoep": 0, "fourorbit": 0, "aexx": 0.0, "hfalpha": 0.0, "mcalpha": 0.0, "aldax": 1.0, "aggax": 1.0, "aldac": 1.0, "aggac": 1.0, "nkredx": 1, "nkredy": 1, "nkredz": 1, "shiftred": false, "oddonly": false, "evenonly": false, "lmaxfock": 0, "nmaxfockae": 0, "lfockaedft": false, "hfscreen": 0.0, "hfscreenc": 0.0, "nbandsgwlow": 0, "luse_vdw": false, "zab_vdw": -0.8491, "param1": 0.1234, "param2": 1.0, "param3": 0.0, "model_gw": 0, "model_eps0": 24.260063, "model_alpha": 1.0, "lepsilon": false, "lrpa": false, "lnabla": false, "lvel": false, "kinter": 0, "cshift": -0.1, "omegamax": -30.0, "deg_threshold": 0.002, "rtime": -0.1, "wplasmai": 0.0, "dfield": [0.0, 0.0, 0.0], "wplasma": [0.0, 0.0, 0.0, 0.0, 0.0, 0.0, 0.0, 0.0, 0.0], "nucind": false, "magpos": [0.0, 0.0, 0.0], "lnicsall": true, "orbitalmag": false, "lmagbloch": false, "lchimag": false, "lgauge": true, "magatom": 0, "magdipol": [0.0, 0.0, 0.0], "avecconst": [0.0, 0.0, 0.0], "ladder": false, "lrpaforce": false, "lfxc": false, "lhartree": true, "ibse": 0, "kpoint": [-1, 0, 0, 0], "ltcte": false, "ltete": false, "ltriplet": false, "lfxceps": false, "lfxheg": false, "naturalo": 2, "l2order": false, "lmp2lt": false, "lusew": false, "encutgw": -2.0, "encutgwsoft": -2.0, "encutlf": -1.0, "lmaxmp2": -1, "scissor": 0.0, "nomega": 0, "nomegar": 0, "nbandsgw": -1, "nbandso": -1, "nbandsv": -1, "nelmhf": 1, "dim": 3, "antires": 0, "omegamin": -30.0, "omegatl": -200.0, "omegagrid": 140, "selfenergy": false, "lspectral": false, "lspectralgw": false, "lsingles": false, "lfermigw": false, "oddonlygw": false, "evenonlygw": false, "nkredlfx": 1, "nkredlfy": 1, "nkredlfz": 1, "maxmem": 2800, "telescope": 0, "taupar": 1, "omegapar": -1, "lambda": 1.0, "ofield_kappa": 0.0, "ofield_k": [0.0, 0.0, 0.0], "ofield_q6_near": 0.0, "ofield_q6_far": 0.0, "ofield_a": 0.0},
 "cell": {"array": {"__ndarray__": [[3, 3], "float64", [14.95313196, 0.0, 0.0, -7.4765746, 12.94978717, 0.0, 8.981e-05, -5.185e-05, 19.83670261]]}, "__ase_objtype__": "cell"},
 "ctime": 23.63682701263623,
 "energy": -466.25362878,
 "forces": {"__ndarray__": [[95, 3], "float64", [-0.11007597, -2.50164433, -1.20094683, -0.24000847, -1.19648412, 0.16286343, -1.39709055, -0.88350793, 0.55374843, -0.26172986, -0.79755182, -1.72850167, 0.34659365, -0.28853855, -1.12042317, -1.21153725, -0.64420199, -0.89521525, -0.24712679, 0.70082503, -0.30421799, 0.78220203, 0.39872838, -0.18811872, -0.65905585, -0.57180669, -1.22271117, 0.85436393, -1.05227258, 1.52518343, 3.44963149, 0.49263399, -1.65938519, -1.15468237, -0.52513896, -0.47094921, 1.90925796, 1.31779249, -1.39540473, 0.99599384, 0.83000562, -1.06118733, -0.00247805, 0.23254356, 0.85261359, 0.14371313, 0.10067979, -0.34012738, 2.2259524, -2.34966592, 1.06887859, -0.67398138, 1.66723146, 0.15581704, 1.96564169, 0.47301459, -0.3034112, -1.22880244, -0.12054459, 0.2005667, -1.44108153, -0.34065872, 0.056026, 2.27415612, 1.29936924, -0.81026661, 1.35554744, -0.04109403, -1.24652415, 0.80733278, 0.01013734, 0.25730873, 0.72053439, 0.66621157, -1.25334062, 0.88291815, -0.20997212, -1.88341682, 0.24477789, -1.56965438, -0.4533818, 0.87681424, 1.72681635, -0.92856296, 0.88691441, -2.38996632, -1.23086689, 1.10054862, 0.60001885, 0.07152949, -1.45260317, -1.08759397, -1.81347407, -0.07389462, -0.28424097, -0.35230984, 0.08996248, 0.21022616, -0.66322782, 1.57648981, 0.30661003, -0.45823837, 0.57754528, 0.33428959, -0.72703738, -0.14459923, 0.80963047, -0.55368077, 0.48723419, 0.1871364, 0.22745968, -0.98137234, 0.33777888, -0.30185607, -0.7090256, -0.24380467, -0.90370314, 0.74094318, 0.36108087, -0.41759412, -0.22491228, 0.17512756, -0.37283761, -0.24400945, -0.19155908, -1.30403118, -0.60394561, 0.22202293, -0.14424977, -0.44588166, 0.40938399, -0.71625837, -0.30111022, -0.04538135, -0.64374689, -0.80087019, 0.28098744, -1.09067436, 0.30865396, 0.12126886, -0.41651932, -1.42219132, -0.22143007, -1.84095539, -0.74272611, 0.53265303, 0.0858125, -1.16720209, 0.25327273, -0.27341522, 0.9450684, 0.22689053, -1.0068104, 0.17221663, 0.82895704, -0.79466067, -0.00969326, -0.22224715, -0.46196443, -0.4059933, -0.12438925, 0.06985228, 0.9162742, 0.46200288, -1.03954144, 0.1317064, 0.33093786, -0.11756488, -0.16388749, -0.09703265, 0.31230041, 0.12819275, 0.43367371, -0.0798688, -1.01342104, 0.0314733, -0.7253, -0.3125333, -0.33339197, -0.28862197, -0.29394745, 0.19329628, -0.53104142, -0.55039743, 0.20766479, -0.45938444, 0.25672247, -0.33717819, -0.86491263, -0.09271221, 0.80986144, 2.06055035, 0.63974535, 2.34077117, 1.79467656, 0.63972502, 1.11563557, 1.18915619, 0.34691053, -0.29598394, 1.08516733, 0.32086243, 0.23194181, 0.33874574, 0.87827086, 1.39290491, 0.99368278, -1.80807376, -0.56958886, 1.91065914, -0.25433015, -0.84776097, 0.96106299, -1.60962946, -0.73634897, 2.51016913, -2.03663839, -0.68160438, 0.8813986, -0.43170113, -0.15165451, 0.16774473, 0.65842536, -0.1166333, 1.29115641, -0.27907663, -0.43285533, 0.00707648, 0.43392316, -0.64021611, 0.99531253, 0.54213933, 0.4503628, 0.49539327, -0.20474584, -0.56323123, 0.93969871, 0.07400727, 0.2616234, 0.17627666, -0.17115431, 1.60921815, 1.5798218, 0.84610761, -1.06977426, 1.02604961, -0.14361222, 1.62315913, 2.01910217, -0.8302069, -0.76102357, 2.14812137, 0.16327042, -0.27577229, 0.55443194, -1.00905706, -1.05360495, 0.61510271, -0.05374468, 0.17495771, 0.26419232, -1.13051262, 0.08120632, 0.56738447, -0.85343881, -0.7374123, 0.82866479, -0.19343594, -0.15173763, 0.58224247, 0.73560683, -0.35508018, 0.80160515, -0.20036491, 0.02734183, 0.6268077, -0.52554652, -0.00962749, 0.98246844, -0.41128878, 0.39755818, 1.35421601, -1.50176007, -0.16805337, 1.71234163]]},
 "free_energy": -466.25979056,
 "mtime": 23.63682701263623,
 "numbers": {"__ndarray__": [[95], "int64", [78, 78, 78, 78, 78, 78, 78, 78, 78, 78, 78, 78, 78, 78, 78, 78, 78, 78, 78, 78, 78, 78, 78, 78, 78, 78, 78, 78, 78, 78, 78, 16, 16, 16, 16, 16, 16, 16, 16, 16, 16, 16, 16, 16, 16, 16, 16, 16, 16, 16, 16, 16, 16, 16, 16, 16, 16, 16, 16, 16, 16, 16, 16, 52, 52, 52, 52, 52, 52, 52, 52, 52, 52, 52, 52, 52, 52, 52, 52, 52, 52, 52, 52, 52, 52, 52, 52, 52, 52, 52, 52, 52, 52, 52, 52]]},
 "pbc": {"__ndarray__": [[3], "bool", [true, true, true]]},
 "positions": {"__ndarray__": [[95, 3], "float64", [-1.8528213864556502, 3.315193646299486, 6.9522691407078545, 11.20780580394197, 6.480260216031766, 6.943599311465128, -5.551033072016968, 9.756683167628758, 6.8867219308055265, 0.026609015663968297, 0.018919766473415603, 7.035918730310989, 1.8754719939365572, 3.224248546311726, 7.016989755212423, 0.08113751074130009, 6.489409344161854, 7.003090772794675, -1.8641458662294905, 9.647291393675495, 7.035660853177059, -3.778253934528271, 12.926264196090763, 6.964350882799501, 5.626483644814533, 3.3131734305844476, 7.070069795891392, 3.709075155514954, 6.53698117703095, 6.849597740237939, 1.745577803152133, 9.707376781809385, 7.062579258618829, 7.528490298541895, 0.0523712413095858, 6.996662292579852, 9.332038725377137, 3.193511911818515, 6.988736934786078, 7.469585102300657, 6.458838465556395, 6.975368980897199, 5.608573684894355, 9.732143739226158, 6.8753245549539255, 11.20065899441511, 0.0083562658043578, 6.97519699668557, 3.619493855820902, 0.1214536533739618, 11.768320801839417, 1.8856967261066155, 3.195858865945452, 11.76985874139277, -0.11142483089685581, 6.4593591709433325, 11.783176905158099, -1.7856259050786862, 9.707848967880349, 11.804628116993525, 7.521874706852342, 0.0225663839863876, 11.758795415613122, 5.505886082622847, 3.190956382191411, 11.75200273353838, 1.84980658797311, 9.731397205366575, 11.821460550993242, 11.17902135908215, 0.0059552067191433, 11.746274687292715, 9.295353363374307, 3.1775944405684893, 11.836829234707366, 7.405697441266282, 6.457728126347776, 11.839951333331152, 5.632750430091084, 9.78067758196785, 11.786636822827335, 7.472075054657477, 12.890757030314017, 11.825253130165246, -1.8988946765189596, 3.3054348629255585, 11.839156476657571, 11.16191179889657, 6.421423572861621, 11.773059393358896, -5.521792702009093, 9.707174182979607, 11.79372130279747, 1.8847826300899704, 1.1109075066247924, 5.780128500201285, 0.0291413144536935, 4.32282400202321, 5.799522050874978, -2.0279408905775202, 7.555857057726032, 5.773253495810712, -3.73758663088065, 10.753405382124082, 5.790214471643339, 5.613345719762995, 1.0127892893911647, 5.833806617463945, 3.6839289148962346, 4.278286127837886, 5.723262426462172, 1.938800995388843, 7.575679628102539, 5.745646756788375, 0.035347644022691874, 10.805529841986118, 5.884507642398897, 9.290254963368023, 1.0349921870327474, 5.746370994800666, 7.493147533878853, 4.275564305439245, 5.78662859091253, 5.66874670088938, 7.581404649863867, 5.825469648091015, 3.7641946985825436, 10.789766711407653, 5.736699213709108, 13.144234725856094, 1.0281353324625715, 5.823368544550563, 11.234529687581569, 4.302885423529859, 5.769178045259487, 9.418328278081347, 7.536574748143373, 5.802515607665853, 7.477467234516115, 10.829625620168073, 5.743645828596104, 1.9075781036536608, 1.1271283052029348, 10.725003477055683, 0.06539591136452208, 4.239732858398543, 10.555557966627013, -1.7662942064775116, 7.553314457075485, 10.594024110126167, -3.791942625387201, 10.802431021430037, 10.66589129348004, 5.562551026248123, 0.979041093136855, 10.645192091040558, 3.7055555296540508, 4.321718287846792, 10.628675060612341, 1.8681184328886364, 7.614909874215662, 10.588873907027534, -0.06676567839795824, 10.75828516884925, 10.676648737305444, 9.321380104874844, 1.044962715171046, 10.563911797197163, 7.4487436412231185, 4.298952199037798, 10.569364906744651, 5.588398353510649, 7.520299943614568, 10.619677529042498, 3.83240328626428, 10.805831506103152, 10.665868282905013, 13.145022803927866, 1.1448236342201048, 10.640133533507983, 11.20396265333617, 4.266536157390781, 10.670327772018767, 9.378519483764803, 7.504956887393392, 10.626902254500086, 7.492907602848705, 10.81302802087086, 10.643280229643006, -0.01301963182895334, 2.1395268932500695, 8.287505959871687, -1.8991299160739599, 5.312313819365807, 8.297097203950647, -3.8190179665279356, 8.555671698293564, 8.336472860264472, -5.61563656266468, 11.859567293041678, 8.356429574925262, 3.742575969092815, 2.144723540512632, 8.425740997514863, 1.87897401953916, 5.31274383411533, 8.364882589008461, 0.08284941788249621, 8.592767487951287, 8.401767350575549, -1.8513566832430768, 11.926498603612684, 8.327128979867057, 7.554412584893329, 2.227236060748742, 8.287505761504661, 5.689916475196866, 5.5206413040274835, 8.401911365036497, 3.7731341769638074, 8.64777575875625, 8.388236934092292, 1.839077740981905, 11.894212229062283, 8.363350005364813, 11.264562195131246, 2.1969171437966475, 8.424177468615143, 9.329110463214864, 5.418534849612953, 8.341861302161453, 7.442096324242786, 8.64542860616599, 8.340096232363214, 5.606525230517057, 11.900455025133962, 8.328087489337173, 0.006754179219722134, 2.14560460710655, 13.34463663842905, -1.8846040228811776, 5.314797086088056, 13.245466019235746, -3.7275570722030427, 8.68159404960799, 13.223891819844138, -5.587357918723525, 11.740560764337163, 13.183757806389531, 3.7677844959309095, 2.2724351052207186, 13.186987816675519, 1.7737836003617526, 5.428512597033779, 13.270959752696065, 0.13441184347818214, 8.700321306281241, 13.30329238774821, -1.8944271344941455, 11.899543401185255, 13.266687720421976, 7.5028033992307925, 2.1542181651441474, 13.292376647035978, 5.560116703955782, 5.458305200640161, 13.246380094492014, 3.791227424754334, 8.616061594119072, 13.245895880581305, 1.8097232143806088, 11.918357894587457, 13.26415556533381, 11.217475250121678, 2.1173510815476644, 13.271720688608184, 9.340521719312942, 5.364108341276997, 13.237959810968121, 7.523487454130549, 8.611624042500845, 13.165192041315755, 5.66565490588698, 11.903604897646044, 13.196213470325377]]},
 "stress": {"__ndarray__": [[6], "float64", [-0.025758591502473133, -0.02434666512018049, -0.016049880304182754, 0.001283566657571839, 0.0016467956065184396, -0.0009799499940375115]]},
 "unique_id": "ca174b09dd91c7214e93991dcf466a58",
 "user": "lpan"},
"27": {
 "calculator": "vasp",
 "calculator_parameters": {"kpoints_generation": {"divisions": [5, 5, 1], "usershift": [0.0, 0.0, 0.0], "genvec1": [0.2, -0.0, 0.0], "genvec2": [0.0, 0.2, 0.0], "genvec3": [0.0, 0.0, 1.0], "shift": [0.0, 0.0, 0.0]}, "system": "PtSTe", "lcompat": false, "prec": "normal", "enmax": 520.0, "enaug": 368.792, "ediff": 1e-06, "ialgo": 68, "iwavpr": 10, "nbands": 448, "nelect": 698.0, "turbo": 0, "irestart": 0, "nreboot": 0, "nmin": 0, "eref": 0.0, "ismear": 0, "sigma": 0.05, "kspacing": 0.5, "kgamma": true, "lreal": true, "ropt": [-0.0005, -0.0005, -0.0005], "lmaxpaw": -100, "lmaxmix": 2, "nlspline": false, "istart": 0, "icharg": 2, "iniwav": 1, "ispin": 1, "lnoncollinear": false, "magmom": [1.0, 1.0, 1.0, 1.0, 1.0, 1.0, 1.0, 1.0, 1.0, 1.0, 1.0, 1.0, 1.0, 1.0, 1.0, 1.0, 1.0, 1.0, 1.0, 1.0, 1.0, 1.0, 1.0, 1.0, 1.0, 1.0, 1.0, 1.0, 1.0, 1.0, 1.0, 1.0, 1.0, 1.0, 1.0, 1.0, 1.0, 1.0, 1.0, 1.0, 1.0, 1.0, 1.0, 1.0, 1.0, 1.0, 1.0, 1.0, 1.0, 1.0, 1.0, 1.0, 1.0, 1.0, 1.0, 1.0, 1.0, 1.0, 1.0, 1.0, 1.0, 1.0, 1.0, 1.0, 1.0, 1.0, 1.0, 1.0, 1.0, 1.0, 1.0, 1.0, 1.0, 1.0, 1.0, 1.0, 1.0, 1.0, 1.0, 1.0, 1.0, 1.0, 1.0, 1.0, 1.0, 1.0, 1.0, 1.0, 1.0, 1.0, 1.0, 1.0, 1.0, 1.0, 1.0], "nupdown": -1.0, "lsorbit": false, "saxis": [0.0, 0.0, 1.0], "lspiral": false, "qspiral": [0.0, 0.0, 0.0], "lzeroz": false, "lasph": false, "lmetagga": false, "nelm": 1, "nelmdl": -5, "nelmin": 2, "enini": 520.0, "ldiag": true, "lsubrot": false, "weimin": 0.0, "ebreak": 0.0, "deper": 0.3, "nrmm": 4, "time": 0.4, "amix": 0.4, "bmix": 1.0, "amin": 0.1, "amix_mag": 1.6, "bmix_mag": 1.0, "imix": 4, "mixfirst": false, "maxmix": -45, "wc": 100.0, "inimix": 1, "mixpre": 1, "mremove": 5, "ldipol": false, "lmono": false, "idipol": 0, "epsilon": 1.0, "dipol": [-100.0, -100.0, -100.0], "efield": 0.0, "ngx": 84, "ngy": 84, "ngz": 112, "ngxf": 168, "ngyf": 168, "ngzf": 224, "addgrid": false, "nsw": 0, "ibrion": -1, "mdalgo": 0, "isif": 4, "pstress": 0.0, "ediffg": 1e-05, "nfree": 1, "potim": 0.25, "smass": -3.0, "scalee": 1.0, "tebeg": 0.0001, "teend": 0.0001, "nblock": 1, "kblock": 1, "npaco": 256, "apaco": 16.0, "isym": 0, "symprec": 1e-05, "lorbit": 0, "rwigs": [-1.0, -1.0, -1.0], "nedos": 301, "emin": 10.0, "emax": -10.0, "efermi": 0.0, "nwrite": 2, "lwave": false, "ldownsample": false, "lcharg": true, "lpard": false, "lvtot": false, "lvhar": false, "lelf": false, "loptics": false, "stm": [0.0, 0.0, 0.0, 0.0, 0.0, 0.0, 0.0], "npar": 56, "nsim": 4, "nblk": -1, "lplane": true, "lscalapack": true, "lscaaware": false, "lscalu": false, "lasync": false, "lorbitalreal": false, "idiot": 3, "ispecial": 0, "lmusic": false, "pomass": [195.08, 32.066, 127.6], "darwinr": [0.0, 0.0, 0.0], "darwinv": [1.0, 1.0, 1.0], "lcorr": true, "gga_compat": true, "lberry": false, "icorelevel": 0, "ldau": false, "i_constrained_m": 0, "gga": "--", "voskown": 0, "lhfcalc": false, "precfock": "", "lsymgrad": false, "lhfone": false, "lrhfcalc": false, "lthomas": false, "lmodelhf": false, "encut4o": -1.0, "exxoep": 0, "fourorbit": 0, "aexx": 0.0, "hfalpha": 0.0, "mcalpha": 0.0, "aldax": 1.0, "aggax": 1.0, "aldac": 1.0, "aggac": 1.0, "nkredx": 1, "nkredy": 1, "nkredz": 1, "shiftred": false, "oddonly": false, "evenonly": false, "lmaxfock": 0, "nmaxfockae": 0, "lfockaedft": false, "hfscreen": 0.0, "hfscreenc": 0.0, "nbandsgwlow": 0, "luse_vdw": false, "zab_vdw": -0.8491, "param1": 0.1234, "param2": 1.0, "param3": 0.0, "model_gw": 0, "model_eps0": 24.260063, "model_alpha": 1.0, "lepsilon": false, "lrpa": false, "lnabla": false, "lvel": false, "kinter": 0, "cshift": -0.1, "omegamax": -30.0, "deg_threshold": 0.002, "rtime": -0.1, "wplasmai": 0.0, "dfield": [0.0, 0.0, 0.0], "wplasma": [0.0, 0.0, 0.0, 0.0, 0.0, 0.0, 0.0, 0.0, 0.0], "nucind": false, "magpos": [0.0, 0.0, 0.0], "lnicsall": true, "orbitalmag": false, "lmagbloch": false, "lchimag": false, "lgauge": true, "magatom": 0, "magdipol": [0.0, 0.0, 0.0], "avecconst": [0.0, 0.0, 0.0], "ladder": false, "lrpaforce": false, "lfxc": false, "lhartree": true, "ibse": 0, "kpoint": [-1, 0, 0, 0], "ltcte": false, "ltete": false, "ltriplet": false, "lfxceps": false, "lfxheg": false, "naturalo": 2, "l2order": false, "lmp2lt": false, "lusew": false, "encutgw": -2.0, "encutgwsoft": -2.0, "encutlf": -1.0, "lmaxmp2": -1, "scissor": 0.0, "nomega": 0, "nomegar": 0, "nbandsgw": -1, "nbandso": -1, "nbandsv": -1, "nelmhf": 1, "dim": 3, "antires": 0, "omegamin": -30.0, "omegatl": -200.0, "omegagrid": 140, "selfenergy": false, "lspectral": false, "lspectralgw": false, "lsingles": false, "lfermigw": false, "oddonlygw": false, "evenonlygw": false, "nkredlfx": 1, "nkredlfy": 1, "nkredlfz": 1, "maxmem": 2800, "telescope": 0, "taupar": 1, "omegapar": -1, "lambda": 1.0, "ofield_kappa": 0.0, "ofield_k": [0.0, 0.0, 0.0], "ofield_q6_near": 0.0, "ofield_q6_far": 0.0, "ofield_a": 0.0},
 "cell": {"array": {"__ndarray__": [[3, 3], "float64", [14.95313196, 0.0, 0.0, -7.4765746, 12.94978717, 0.0, 8.981e-05, -5.185e-05, 19.83670261]]}, "__ase_objtype__": "cell"},
 "ctime": 23.63682701405868,
 "energy": -468.77826099,
 "forces": {"__ndarray__": [[95, 3], "float64", [2.23334182, -0.90557829, -1.71853577, 1.33833064, -1.48800849, -0.84378675, 1.11656936, 1.06199131, 1.26376701, -0.52137901, -1.36293802, -1.39034528, -0.91320897, 0.29199322, -0.1305812, -1.96429176, -0.23927162, 0.58959916, -0.03887693, -0.8739044, 0.2919879, 1.07295786, -0.36891627, -1.73564095, 0.51543666, -0.58771495, -0.88543222, 0.6585815, 0.15651738, 1.03923931, 2.18951331, 1.16873502, -2.66336247, 0.49777968, 0.23473559, 0.54492914, -0.87530703, 0.00149972, 1.46561431, -1.42189489, -0.91923491, -0.76760471, 0.26679196, 0.69834985, 0.14525396, -1.21977174, -1.35698351, -0.98572915, 0.42049267, 0.97612628, -0.29443625, 0.77599915, 1.89242007, -1.06092383, -0.07536185, -0.69199293, -0.8706247, 0.61962261, -0.33766683, -0.3619198, -0.00651858, 1.93555355, -1.58604364, -0.4504923, 0.18692748, 0.40919263, 0.01436585, 0.3458433, -0.85316781, 0.84609594, 3.27568558, 0.92589787, -2.00837655, 0.8228925, -0.65286344, 1.1822421, -0.37234215, -0.45694475, 1.54402434, -3.19433634, -1.66281848, -0.37649414, 0.52158531, -0.81617569, -0.51563581, 0.39833125, -0.47616014, 1.01551379, 1.6615721, -1.52714684, -0.67673289, 0.12903545, -0.65634524, -0.39948234, -0.65163573, 1.01687581, 0.1466348, 0.43605383, -0.64112688, -0.14428278, -0.50189242, -0.63596278, 0.17746278, 0.56054604, -0.13915928, 0.04202018, 0.11765635, -0.86732164, -0.608534, -0.32891815, -1.29780249, 0.77216091, -0.46424323, -1.45181823, -0.43641321, 0.98318632, -1.39483773, -0.1645329, -0.42246986, -1.00965309, -0.30124852, -0.30363853, -0.87503492, 0.37584073, -0.23622556, -0.48434581, 0.35236703, 0.18364017, -1.20556467, -0.20038207, -0.16131062, -0.21109886, 0.53768321, 0.04724538, -0.58511026, -0.1521909, 0.60594328, -1.16894779, -0.06361873, -0.67870146, -1.78621103, -1.35635262, 0.94010814, -0.90905238, 0.52345251, -0.33601101, -0.36487832, 0.11351254, -0.24997119, 0.18312727, -0.5685913, -0.31395015, -0.28449155, 0.69779922, -0.04237336, -0.66610013, 0.0202841, -0.46914038, -0.44368762, 0.00579431, -2.69261304, -1.10158369, 0.07757183, -0.31264517, -0.38309954, 0.36996701, -0.15240617, -0.01999001, -0.53912485, 0.30412676, -0.85069717, -0.62483559, 0.20612682, -0.17084848, 0.04932929, -0.92646009, -0.19103586, -0.48204523, -0.39169774, -0.0226252, -0.14433684, 0.39676401, -0.20990325, -0.74642059, -0.91537125, -1.31094707, -0.2236525, 0.1525531, -0.25241979, -0.39166403, 1.05463737, 0.73833587, 0.32245157, 2.23339297, 1.25576114, 0.59889769, 1.45596224, 1.41545614, -0.15525735, -0.23077836, 1.27094728, -0.27716851, 0.2328627, 2.34036733, 0.30674242, -0.40332027, 1.51974559, -2.5483799, -1.18241222, 1.48965495, 0.88916771, -0.23656574, 1.07289635, -0.02734644, 1.19307424, 0.08671006, -0.31368691, 1.11000009, 1.5378908, 0.77118502, -0.16248146, 0.93891346, 0.16861581, 0.4838108, 1.03899074, -1.21894245, 0.76646688, 2.0724674, 0.36181908, -1.16302717, 1.14779004, -0.31074923, 0.23483904, 1.41842772, 0.22192233, -1.08385832, 1.22403693, -0.84583797, -0.73364976, 1.62756156, 0.65238433, -0.73786694, 1.14235356, -0.31817779, -0.13497433, 0.84709024, 0.11558562, 0.06558049, 0.85461468, 0.25054354, 0.17952955, 0.37811002, 0.34403385, -0.76652575, 0.1727082, -0.65354608, 0.52293975, 0.71840831, -0.89163202, -0.25723196, 1.34642625, -0.28690774, -0.64589598, 0.94272705, -0.25504777, -0.74369429, 0.51992196, -0.25941411, 0.41027203, 0.72146759, 1.34839712, -0.83894467, 0.62517296, -0.98402875, -0.5823683, 1.15551173, -0.00707437, 0.7692716, 0.45613472, 0.33492586, 2.41718098, 1.82953808, 0.7090372, -0.66940656, 1.55032157]]},
 "free_energy": -468.79091997,
 "mtime": 23.63682701405868,
[truncated: 4,254,648 more chars]
