# Supplementary material for: Phonon Transport in Defect-Laden Bilayer Janus PtSTe Studied Using Neural-Network Force Fields
Source: J Phys Chem C Nanomater Interfaces. 2024 Jun 22;128(26):11024–32. doi: 10.1021/acs.jpcc.4c02454 (PMC11229070; doi:10.1021/acs.jpcc.4c02454)
Supplement: Supplementary file 2 — jp4c02454_si_002.zip [file jp4c02454_si_002.zip › supporting_information/dataset/3l_ptste.json]

{"1": {
 "calculator": "vasp",
 "calculator_parameters": {"kpoints_generation": {"divisions": [2, 2, 1], "usershift": [0.0, 0.0, 0.0], "genvec1": [0.5, -0.0, 0.0], "genvec2": [0.0, 0.5, 0.0], "genvec3": [0.0, -0.0, 1.0], "shift": [0.0, 0.0, 0.0]}, "system": "PtSTe", "lcompat": false, "prec": "normal", "enmax": 520.0, "enaug": 368.792, "ediff": 1e-06, "ialgo": 68, "iwavpr": 10, "nbands": 360, "nelect": 594.0, "turbo": 0, "irestart": 0, "nreboot": 0, "nmin": 0, "eref": 0.0, "ismear": 0, "sigma": 0.05, "kspacing": 0.5, "kgamma": true, "lreal": true, "ropt": [-0.0005, -0.0005, -0.0005], "lmaxpaw": -100, "lmaxmix": 2, "nlspline": false, "istart": 0, "icharg": 2, "iniwav": 1, "ispin": 1, "lnoncollinear": false, "magmom": [1.0, 1.0, 1.0, 1.0, 1.0, 1.0, 1.0, 1.0, 1.0, 1.0, 1.0, 1.0, 1.0, 1.0, 1.0, 1.0, 1.0, 1.0, 1.0, 1.0, 1.0, 1.0, 1.0, 1.0, 1.0, 1.0, 1.0, 1.0, 1.0, 1.0, 1.0, 1.0, 1.0, 1.0, 1.0, 1.0, 1.0, 1.0, 1.0, 1.0, 1.0, 1.0, 1.0, 1.0, 1.0, 1.0, 1.0, 1.0, 1.0, 1.0, 1.0, 1.0, 1.0, 1.0, 1.0, 1.0, 1.0, 1.0, 1.0, 1.0, 1.0, 1.0, 1.0, 1.0, 1.0, 1.0, 1.0, 1.0, 1.0, 1.0, 1.0, 1.0, 1.0, 1.0, 1.0, 1.0, 1.0, 1.0, 1.0, 1.0, 1.0], "nupdown": -1.0, "lsorbit": false, "saxis": [0.0, 0.0, 1.0], "lspiral": false, "qspiral": [0.0, 0.0, 0.0], "lzeroz": false, "lasph": false, "lmetagga": false, "nelm": 1, "nelmdl": -5, "nelmin": 2, "enini": 520.0, "ldiag": true, "lsubrot": false, "weimin": 0.0, "ebreak": 0.0, "deper": 0.3, "nrmm": 4, "time": 0.4, "amix": 0.4, "bmix": 1.0, "amin": 0.1, "amix_mag": 1.6, "bmix_mag": 1.0, "imix": 4, "mixfirst": false, "maxmix": -45, "wc": 100.0, "inimix": 1, "mixpre": 1, "mremove": 5, "ldipol": false, "lmono": false, "idipol": 0, "epsilon": 1.0, "dipol": [-100.0, -100.0, -100.0], "efield": 0.0, "ngx": 64, "ngy": 64, "ngz": 192, "ngxf": 128, "ngyf": 128, "ngzf": 384, "addgrid": false, "nsw": 0, "ibrion": -1, "mdalgo": 0, "isif": 4, "pstress": 0.0, "ediffg": 1e-05, "nfree": 1, "potim": 0.25, "smass": -3.0, "scalee": 1.0, "tebeg": 0.0001, "teend": 0.0001, "nblock": 1, "kblock": 1, "npaco": 256, "apaco": 16.0, "isym": 0, "symprec": 1e-05, "lorbit": 0, "rwigs": [-1.0, -1.0, -1.0], "nedos": 301, "emin": 10.0, "emax": -10.0, "efermi": 0.0, "nwrite": 2, "lwave": false, "ldownsample": false, "lcharg": true, "lpard": false, "lvtot": false, "lvhar": false, "lelf": false, "loptics": false, "stm": [0.0, 0.0, 0.0, 0.0, 0.0, 0.0, 0.0], "npar": 36, "nsim": 4, "nblk": -1, "lplane": true, "lscalapack": true, "lscaaware": false, "lscalu": false, "lasync": false, "lorbitalreal": false, "idiot": 3, "ispecial": 0, "lmusic": false, "pomass": [195.08, 32.066, 127.6], "darwinr": [0.0, 0.0, 0.0], "darwinv": [1.0, 1.0, 1.0], "lcorr": true, "gga_compat": true, "lberry": false, "icorelevel": 0, "ldau": false, "i_constrained_m": 0, "gga": "--", "voskown": 0, "lhfcalc": false, "precfock": "", "lsymgrad": false, "lhfone": false, "lrhfcalc": false, "lthomas": false, "lmodelhf": false, "encut4o": -1.0, "exxoep": 0, "fourorbit": 0, "aexx": 0.0, "hfalpha": 0.0, "mcalpha": 0.0, "aldax": 1.0, "aggax": 1.0, "aldac": 1.0, "aggac": 1.0, "nkredx": 1, "nkredy": 1, "nkredz": 1, "shiftred": false, "oddonly": false, "evenonly": false, "lmaxfock": 0, "nmaxfockae": 0, "lfockaedft": false, "hfscreen": 0.0, "hfscreenc": 0.0, "nbandsgwlow": 0, "luse_vdw": false, "zab_vdw": -0.8491, "param1": 0.1234, "param2": 1.0, "param3": 0.0, "model_gw": 0, "model_eps0": 27.19156668, "model_alpha": 1.0, "lepsilon": false, "lrpa": false, "lnabla": false, "lvel": false, "kinter": 0, "cshift": -0.1, "omegamax": -30.0, "deg_threshold": 0.002, "rtime": -0.1, "wplasmai": 0.0, "dfield": [0.0, 0.0, 0.0], "wplasma": [0.0, 0.0, 0.0, 0.0, 0.0, 0.0, 0.0, 0.0, 0.0], "nucind": false, "magpos": [0.0, 0.0, 0.0], "lnicsall": true, "orbitalmag": false, "lmagbloch": false, "lchimag": false, "lgauge": true, "magatom": 0, "magdipol": [0.0, 0.0, 0.0], "avecconst": [0.0, 0.0, 0.0], "ladder": false, "lrpaforce": false, "lfxc": false, "lhartree": true, "ibse": 0, "kpoint": [-1, 0, 0, 0], "ltcte": false, "ltete": false, "ltriplet": false, "lfxceps": false, "lfxheg": false, "naturalo": 2, "l2order": false, "lmp2lt": false, "lusew": false, "encutgw": -2.0, "encutgwsoft": -2.0, "encutlf": -1.0, "lmaxmp2": -1, "scissor": 0.0, "nomega": 0, "nomegar": 0, "nbandsgw": -1, "nbandso": -1, "nbandsv": -1, "nelmhf": 1, "dim": 3, "antires": 0, "omegamin": -30.0, "omegatl": -200.0, "omegagrid": 140, "selfenergy": false, "lspectral": false, "lspectralgw": false, "lsingles": false, "lfermigw": false, "oddonlygw": false, "evenonlygw": false, "nkredlfx": 1, "nkredlfy": 1, "nkredlfz": 1, "maxmem": 2800, "telescope": 0, "taupar": 1, "omegapar": -1, "lambda": 1.0, "ofield_kappa": 0.0, "ofield_k": [0.0, 0.0, 0.0], "ofield_q6_near": 0.0, "ofield_q6_far": 0.0, "ofield_a": 0.0},
 "cell": {"array": {"__ndarray__": [[3, 3], "float64", [5.686971, 9.860382, -0.02349, -11.374068, 7.5e-05, 2.7e-05, -4.3e-05, -0.079986, 32.731003]]}, "__ase_objtype__": "cell"},
 "ctime": 22.58287858280512,
 "energy": -407.33891315,
 "forces": {"__ndarray__": [[81, 3], "float64", [6.747e-05, 0.01360291, 0.04438299, 0.0016015, 0.01012011, 0.01730084, -0.00146882, 0.01012058, 0.01729947, 0.00282355, 0.01345932, 0.02067462, -0.00269084, 0.01346483, 0.02067606, 6.993e-05, 0.01872721, 0.02470448, 0.00359787, 0.02041422, 0.0121923, 6.675e-05, 0.00824687, 0.02738289, -0.00346164, 0.02041024, 0.01219434, 5.778e-05, 0.00268388, 0.10703817, -0.00417523, -0.00144143, 0.10876294, 0.00429477, -0.00144095, 0.10876335, -0.00093925, -0.00230669, 0.11789807, 0.00105521, -0.00231174, 0.11789713, 6.015e-05, -0.00591979, 0.11970652, 0.00231884, 0.00116745, 0.10762006, 6.062e-05, -0.00546119, 0.11734344, -0.00220562, 0.00116689, 0.10762411, 4.035e-05, 0.00575103, -0.09407937, 0.00189157, -0.00734455, -0.07790528, -0.00181885, -0.00734284, -0.07790448, 0.00376762, -0.00533992, -0.09313405, -0.00369549, -0.00534153, -0.09313273, 3.713e-05, -0.00582189, -0.07822725, -0.00098327, -0.00129359, -0.09417176, 3.874e-05, -0.001704, -0.0850881, 0.001057, -0.00129072, -0.09417064, 0.00409763, -0.02394465, -0.01902359, -0.00010234, -0.03043689, -0.01555248, -0.00430447, -0.02394421, -0.01902711, -0.00010099, -0.0123542, -0.02435962, 0.00149524, -0.03208629, -0.01458163, -0.00170257, -0.03208377, -0.0145819, -0.01000843, -0.02907566, -0.00761664, 0.00980844, -0.02907583, -0.00761917, -0.00010533, -0.03516356, -0.01682862, 0.00076191, -0.00089753, -0.06483215, -3.145e-05, -0.00852101, -0.05661702, -0.00081803, -0.00089993, -0.06483235, -3.142e-05, -0.00547713, -0.05052639, -0.00302102, -0.00100638, -0.06519875, 0.00296025, -0.00100508, -0.06519981, 0.0029928, -0.00643173, -0.06389647, -0.00305424, -0.00643066, -0.06389655, -3.053e-05, -0.00421323, -0.04515538, 0.01619365, 0.02142417, -0.16058031, -1.972e-05, 0.00587069, -0.1626967, -0.01623304, 0.021424, -0.16058159, -2.006e-05, 0.01242774, -0.15302215, 0.00442837, 0.0279452, -0.15995201, -0.00446865, 0.02794415, -0.15995242, 0.01106127, -0.00304982, -0.16020546, -0.01110105, -0.00305047, -0.16020713, -1.835e-05, 0.01376615, -0.15574913, 7.25e-06, 0.02859047, -0.01666062, -0.02063746, 0.01684639, -0.03679693, 0.02067577, 0.01685516, -0.03679714, -0.01544587, 0.02306648, -0.03863397, 0.01548188, 0.02306397, -0.03863358, 1.464e-05, 0.01262315, -0.02286383, -0.00754018, 0.00695132, -0.03193408, 2.056e-05, 0.00584768, -0.04122941, 0.00756128, 0.00695182, -0.0319217, -0.0028209, -0.00954132, 0.20445566, 4.8e-06, -0.01800683, 0.19161622, 0.0028242, -0.00953669, 0.20445613, 3.51e-06, 0.00534295, 0.19237127, 0.00960159, -0.00103008, 0.19446726, -0.00960196, -0.00102937, 0.19446944, 0.01981725, -0.00256401, 0.18748841, -0.01981179, -0.0025645, 0.18748854, 2.2e-07, 0.00309187, 0.19859375, 0.00448805, -0.00731541, 0.02929679, -4.63e-05, 0.00524906, 0.01137561, -0.00452953, -0.00731155, 0.02929169, -1.655e-05, -0.00940409, 0.02994547, -0.00749369, -0.00911665, 0.02647072, 0.00743265, -0.00913113, 0.02646777, 0.00638043, 0.00343403, 0.02784225, -0.00643555, 0.00344492, 0.02784263, -3e-05, -0.00143642, 0.02217603]]},
 "free_energy": -407.36189961,
 "mtime": 22.708610719499355,
 "numbers": {"__ndarray__": [[81], "int64", [78, 78, 78, 78, 78, 78, 78, 78, 78, 78, 78, 78, 78, 78, 78, 78, 78, 78, 78, 78, 78, 78, 78, 78, 78, 78, 78, 16, 16, 16, 16, 16, 16, 16, 16, 16, 16, 16, 16, 16, 16, 16, 16, 16, 16, 16, 16, 16, 16, 16, 16, 16, 16, 16, 52, 52, 52, 52, 52, 52, 52, 52, 52, 52, 52, 52, 52, 52, 52, 52, 52, 52, 52, 52, 52, 52, 52, 52, 52, 52, 52]]},
 "pbc": {"__ndarray__": [[3], "bool", [true, true, true]]},
 "positions": {"__ndarray__": [[81, 3], "float64", [-1.4027171479999879e-05, -0.02453501240373, 10.88370002563766, -3.7913699892579196, -0.02451001240398, 10.88370902563757, -7.58272595134436, -0.02448501240423, 10.88371802563748, 1.89564295387195, 3.26225895472833, 10.87587002571596, -1.8957130082144895, 3.2622839547280797, 10.87587902571587, -5.687068970300929, 3.2623089547278297, 10.875888025715781, 3.79129999178509, 6.54905302046421, 10.86804002555936, -5.597030134956634e-05, 6.549078020463959, 10.868049025559271, -3.7914119323877893, 6.5491030204637095, 10.868058025559181, -3.395226452993191e-05, 1.9494940483635599, 16.379890033545, -3.79139002809165, 1.9495190483640599, 16.37989903354518, -7.58274599017809, 1.9495440483638098, 16.37990803354509, 1.8956230287788998, 5.236288015495619, 16.3720600336233, -1.89573304704822, 5.236313015496119, 16.37206903362348, -5.6870890091346595, 5.236338015495869, 16.37207803362339, 3.791280009822329, 8.52308198262768, 16.3642300337016, -7.606600479073152e-05, 8.52310698262818, 16.36423903370178, -3.7914320280912306, 8.52313198262793, 16.36424803370169, -4.506204196011836e-05, 1.9399989769338897, 21.36036498492532, -3.7914010241283997, 1.9400239769336398, 21.36037398492523, -7.582756986214839, 1.9400489769333897, 21.36038298492514, 1.8956119758711796, 5.22679304266977, 21.35253498476872, -1.89574398621526, 5.226818042669519, 21.35254398476863, -5.6870999483017, 5.22684304266927, 21.35255298476854, 3.7912689569146094, 8.513587009801828, 21.34470498484702, -8.700517183060988e-05, 8.513612009801578, 21.34471398484693, -3.79144296725827, 8.513637009801329, 21.34472298484684, -1.89567997301095, 1.0726280445606, 9.68811084545464, -5.68703593509739, 1.07265304456035, 9.68811984545455, -9.47839201092451, 1.07267804456085, 9.688128845454731, -2.299196752016976e-05, 4.35942201169266, 9.68028084553294, -3.7913789540539606, 4.359447011692409, 9.680289845532851, -7.582735029881079, 4.359472011692909, 9.68029884553303, 1.8956339890759102, 7.64621597882472, 9.672450845611241, -1.8957219730105301, 7.646240978824469, 9.67245984561115, -5.687078048837649, 7.646265978824969, 9.67246884561133, -1.8957069867206802, 3.0413259835222197, 15.194758930366602, -5.687063062547799, 3.0413509835227197, 15.194767930366782, -9.47841902463424, 3.0413759835224696, 15.194776930366691, -4.994880753969728e-05, 6.328120049258101, 15.186928930210001, -3.7914060246346595, 6.328145049258601, 15.186937930210181, -7.582761986721098, 6.32817004925835, 15.186946930210091, 1.89560703223589, 9.61491401639016, 15.179098930288301, -1.8957490435912294, 9.61493901639066, 15.179107930288481, -5.687105005677669, 9.61496401639041, 15.17911693028839, -1.89572204232969, 3.0330909830171096, 20.18555712573093, -5.68707800441613, 3.0331159830168595, 20.18556612573084, -9.47843396650257, 3.0331409830166094, 20.18557512573075, -6.50044165501353e-05, 6.31988504875299, 20.17772712557433, -3.7914209665029897, 6.31991004875274, 20.17773612557424, -7.582776928589429, 6.31993504875249, 20.17774512557415, 1.8955919766268794, 9.60667901588505, 20.16989712565263, -1.8957639854595603, 9.6067040158848, 20.16990612565254, -5.687119947546, 9.60672901588455, 20.169915125652448, -3.997374868995832e-05, 2.16977102080827, 12.320958881720331, -3.7913959358351295, 2.16979602080802, 12.320967881720241, -7.582752011662249, 2.16982102080852, 12.320976881720421, 1.8956170072947398, 5.45656498794033, 12.313128881798631, -1.8957389547917, 5.45658998794008, 12.313137881798541, -5.68709503061882, 5.45661498794058, 12.31314688179872, 3.7912739883381703, 8.74335895507239, 12.305298881876931, -8.197374826977177e-05, 8.74338395507214, 12.30530788187684, -3.791438049575389, 8.74340895507264, 12.30531688187702, -1.89571294389541, 0.8570350025987099, 17.81586099830509, -5.687069019722529, 0.8570600025992099, 17.81586999830527, -9.47842498180897, 0.8570850025989599, 17.81587899830518, -5.5962851980167186e-05, 4.1438289697307695, 17.80803099838339, -3.7914120386790997, 4.1438539697312695, 17.80803999838357, -7.58276800076554, 4.143878969731019, 17.80804899838348, 1.89560107506116, 7.43062303546665, 17.80020099822679, -1.8957550007659592, 7.43064803546715, 17.80020999822697, -5.6871109628524, 7.430673035466899, 17.800218998226878, -1.8957249817738997, 0.84785800810983, 22.85125913240453, -5.68708094386034, 0.8478830081095801, 22.85126813240444, -9.478437019687458, 0.84790800811008, 22.85127713240462, -6.800073046991393e-05, 4.13465197524189, 22.84342913248283, -3.7914239628169093, 4.13467697524164, 22.84343813248274, -7.58278003864403, 4.13470197524214, 22.84344713248292, 1.8955890371826702, 7.42144604097777, 22.83559913232623, -1.8957669249037694, 7.42147104097752, 22.83560813232614, -5.68712300073089, 7.42149604097802, 22.83561713232632]]},
 "stress": {"__ndarray__": [[6], "float64", [-0.00141754574403037, -0.001178615325854092, 0.0011910869658347222, -0.00021497876421890178, -4.0411899137356333e-07, -1.0489417821868146e-06]]},
 "unique_id": "a381d9d53242f04884c4d09e34f11d41",
 "user": "lpan"},
"2": {
 "calculator": "vasp",
 "calculator_parameters": {"kpoints_generation": {"divisions": [2, 2, 1], "usershift": [0.0, 0.0, 0.0], "genvec1": [0.5, -0.0, 0.0], "genvec2": [0.0, 0.5, 0.0], "genvec3": [0.0, -0.0, 1.0], "shift": [0.0, 0.0, 0.0]}, "system": "PtSTe", "lcompat": false, "prec": "normal", "enmax": 520.0, "enaug": 368.792, "ediff": 1e-06, "ialgo": 68, "iwavpr": 10, "nbands": 360, "nelect": 594.0, "turbo": 0, "irestart": 0, "nreboot": 0, "nmin": 0, "eref": 0.0, "ismear": 0, "sigma": 0.05, "kspacing": 0.5, "kgamma": true, "lreal": true, "ropt": [-0.0005, -0.0005, -0.0005], "lmaxpaw": -100, "lmaxmix": 2, "nlspline": false, "istart": 0, "icharg": 2, "iniwav": 1, "ispin": 1, "lnoncollinear": false, "magmom": [1.0, 1.0, 1.0, 1.0, 1.0, 1.0, 1.0, 1.0, 1.0, 1.0, 1.0, 1.0, 1.0, 1.0, 1.0, 1.0, 1.0, 1.0, 1.0, 1.0, 1.0, 1.0, 1.0, 1.0, 1.0, 1.0, 1.0, 1.0, 1.0, 1.0, 1.0, 1.0, 1.0, 1.0, 1.0, 1.0, 1.0, 1.0, 1.0, 1.0, 1.0, 1.0, 1.0, 1.0, 1.0, 1.0, 1.0, 1.0, 1.0, 1.0, 1.0, 1.0, 1.0, 1.0, 1.0, 1.0, 1.0, 1.0, 1.0, 1.0, 1.0, 1.0, 1.0, 1.0, 1.0, 1.0, 1.0, 1.0, 1.0, 1.0, 1.0, 1.0, 1.0, 1.0, 1.0, 1.0, 1.0, 1.0, 1.0, 1.0, 1.0], "nupdown": -1.0, "lsorbit": false, "saxis": [0.0, 0.0, 1.0], "lspiral": false, "qspiral": [0.0, 0.0, 0.0], "lzeroz": false, "lasph": false, "lmetagga": false, "nelm": 1, "nelmdl": -5, "nelmin": 2, "enini": 520.0, "ldiag": true, "lsubrot": false, "weimin": 0.0, "ebreak": 0.0, "deper": 0.3, "nrmm": 4, "time": 0.4, "amix": 0.4, "bmix": 1.0, "amin": 0.1, "amix_mag": 1.6, "bmix_mag": 1.0, "imix": 4, "mixfirst": false, "maxmix": -45, "wc": 100.0, "inimix": 1, "mixpre": 1, "mremove": 5, "ldipol": false, "lmono": false, "idipol": 0, "epsilon": 1.0, "dipol": [-100.0, -100.0, -100.0], "efield": 0.0, "ngx": 64, "ngy": 64, "ngz": 192, "ngxf": 128, "ngyf": 128, "ngzf": 384, "addgrid": false, "nsw": 0, "ibrion": -1, "mdalgo": 0, "isif": 4, "pstress": 0.0, "ediffg": 1e-05, "nfree": 1, "potim": 0.25, "smass": -3.0, "scalee": 1.0, "tebeg": 0.0001, "teend": 0.0001, "nblock": 1, "kblock": 1, "npaco": 256, "apaco": 16.0, "isym": 0, "symprec": 1e-05, "lorbit": 0, "rwigs": [-1.0, -1.0, -1.0], "nedos": 301, "emin": 10.0, "emax": -10.0, "efermi": 0.0, "nwrite": 2, "lwave": false, "ldownsample": false, "lcharg": true, "lpard": false, "lvtot": false, "lvhar": false, "lelf": false, "loptics": false, "stm": [0.0, 0.0, 0.0, 0.0, 0.0, 0.0, 0.0], "npar": 36, "nsim": 4, "nblk": -1, "lplane": true, "lscalapack": true, "lscaaware": false, "lscalu": false, "lasync": false, "lorbitalreal": false, "idiot": 3, "ispecial": 0, "lmusic": false, "pomass": [195.08, 32.066, 127.6], "darwinr": [0.0, 0.0, 0.0], "darwinv": [1.0, 1.0, 1.0], "lcorr": true, "gga_compat": true, "lberry": false, "icorelevel": 0, "ldau": false, "i_constrained_m": 0, "gga": "--", "voskown": 0, "lhfcalc": false, "precfock": "", "lsymgrad": false, "lhfone": false, "lrhfcalc": false, "lthomas": false, "lmodelhf": false, "encut4o": -1.0, "exxoep": 0, "fourorbit": 0, "aexx": 0.0, "hfalpha": 0.0, "mcalpha": 0.0, "aldax": 1.0, "aggax": 1.0, "aldac": 1.0, "aggac": 1.0, "nkredx": 1, "nkredy": 1, "nkredz": 1, "shiftred": false, "oddonly": false, "evenonly": false, "lmaxfock": 0, "nmaxfockae": 0, "lfockaedft": false, "hfscreen": 0.0, "hfscreenc": 0.0, "nbandsgwlow": 0, "luse_vdw": false, "zab_vdw": -0.8491, "param1": 0.1234, "param2": 1.0, "param3": 0.0, "model_gw": 0, "model_eps0": 27.19156668, "model_alpha": 1.0, "lepsilon": false, "lrpa": false, "lnabla": false, "lvel": false, "kinter": 0, "cshift": -0.1, "omegamax": -30.0, "deg_threshold": 0.002, "rtime": -0.1, "wplasmai": 0.0, "dfield": [0.0, 0.0, 0.0], "wplasma": [0.0, 0.0, 0.0, 0.0, 0.0, 0.0, 0.0, 0.0, 0.0], "nucind": false, "magpos": [0.0, 0.0, 0.0], "lnicsall": true, "orbitalmag": false, "lmagbloch": false, "lchimag": false, "lgauge": true, "magatom": 0, "magdipol": [0.0, 0.0, 0.0], "avecconst": [0.0, 0.0, 0.0], "ladder": false, "lrpaforce": false, "lfxc": false, "lhartree": true, "ibse": 0, "kpoint": [-1, 0, 0, 0], "ltcte": false, "ltete": false, "ltriplet": false, "lfxceps": false, "lfxheg": false, "naturalo": 2, "l2order": false, "lmp2lt": false, "lusew": false, "encutgw": -2.0, "encutgwsoft": -2.0, "encutlf": -1.0, "lmaxmp2": -1, "scissor": 0.0, "nomega": 0, "nomegar": 0, "nbandsgw": -1, "nbandso": -1, "nbandsv": -1, "nelmhf": 1, "dim": 3, "antires": 0, "omegamin": -30.0, "omegatl": -200.0, "omegagrid": 140, "selfenergy": false, "lspectral": false, "lspectralgw": false, "lsingles": false, "lfermigw": false, "oddonlygw": false, "evenonlygw": false, "nkredlfx": 1, "nkredlfy": 1, "nkredlfz": 1, "maxmem": 2800, "telescope": 0, "taupar": 1, "omegapar": -1, "lambda": 1.0, "ofield_kappa": 0.0, "ofield_k": [0.0, 0.0, 0.0], "ofield_q6_near": 0.0, "ofield_q6_far": 0.0, "ofield_a": 0.0},
 "cell": {"array": {"__ndarray__": [[3, 3], "float64", [5.686971, 9.860382, -0.02349, -11.374068, 7.5e-05, 2.7e-05, -4.3e-05, -0.079986, 32.731003]]}, "__ase_objtype__": "cell"},
 "ctime": 22.582878592978894,
 "energy": -405.68872645,
 "forces": {"__ndarray__": [[81, 3], "float64", [7.537e-05, 0.01990577, 0.0198683, 0.00161543, 0.01642709, -0.00719575, -0.00146776, 0.01642784, -0.00719742, 0.00282867, 0.01975816, -0.00382655, -0.00268111, 0.01976392, -0.00382433, 7.782e-05, 0.0250336, 0.00020821, 0.00360876, 0.02671982, -0.01230393, 7.377e-05, 0.01455465, 0.00288251, -0.00345703, 0.02671629, -0.01230346, 6.823e-05, 0.00770154, -0.04378983, -0.0089892, -0.00036458, -0.04158046, 0.00913247, -0.00036049, -0.04157851, -0.00288618, -0.00585875, -0.03482299, 0.00302842, -0.00586005, -0.03482409, 7.089e-05, -0.01189274, -0.04031662, 0.0060969, -0.00284824, -0.03750595, 7.193e-05, 0.00139715, -0.0361902, -0.00596063, -0.00284791, -0.0375053, 4.029e-05, 0.00611272, 0.0162876, -0.00029508, 0.00103539, 0.00599255, 0.00037355, 0.00103698, 0.00599368, -0.00236159, -3.9e-05, 0.02023656, 0.00243977, -3.866e-05, 0.02023724, 3.901e-05, 0.00539781, 0.00863358, 0.00058562, 0.00300533, 0.01447527, 3.907e-05, -0.0025489, 0.01793962, -0.00050773, 0.00300529, 0.01447641, 0.00408951, -0.02103224, 0.01814491, -0.00011351, -0.02752901, 0.02160848, -0.00431752, -0.02103046, 0.01814278, -0.00011091, -0.00944494, 0.01281407, 0.00148624, -0.02917711, 0.02258466, -0.00171631, -0.02917556, 0.02258358, -0.01001803, -0.02616413, 0.0295586, 0.00979543, -0.02616352, 0.02955616, -0.0001164, -0.0322522, 0.02034006, 0.0128487, 0.01045585, -0.18553961, -4.768e-05, 0.01108875, -0.18423059, -0.01294087, 0.01045397, -0.18554133, -4.895e-05, 0.00382396, -0.15988575, 0.00202293, 0.01496281, -0.18310178, -0.00211859, 0.0149615, -0.18310333, 0.00721873, -0.00194415, -0.1840547, -0.00731478, -0.00194171, -0.18405642, -4.765e-05, 0.00328644, -0.1592406, 0.0196165, 0.00962904, -0.17297151, -2.38e-05, 0.0045502, -0.17018211, -0.0196644, 0.00962751, -0.17297112, -2.418e-05, 0.00235061, -0.15452236, 0.01097519, 0.02151497, -0.16862941, -0.01102119, 0.02151611, -0.16862957, 0.00618922, -0.00361239, -0.17521223, -0.00623582, -0.0036118, -0.17521415, -2.318e-05, 0.00244398, -0.15502261, 6.11e-06, 0.01749191, 0.17279357, -0.02060267, 0.00568623, 0.15263025, 0.02063802, 0.00569522, 0.15262992, -0.01543687, 0.01193357, 0.15074709, 0.01547098, 0.01193071, 0.15074727, 1.35e-05, 0.00150767, 0.16655171, -0.00757376, -0.00420337, 0.15747858, 1.997e-05, -0.00530016, 0.14815732, 0.0075934, -0.00420276, 0.15749013, -0.00578381, -0.0079302, 0.29892179, 1.002e-05, -0.0262678, 0.30621531, 0.00579858, -0.00792691, 0.2989223, 8.93e-06, -0.00751812, 0.30708862, 0.006763, -0.00555085, 0.29298909, -0.00675336, -0.00555016, 0.29299225, 0.00693173, -0.01512797, 0.31600004, -0.00691684, -0.01512853, 0.31599663, 6.32e-06, 0.00927649, 0.29938827, 0.00627118, -0.00746536, -0.09409143, -3.837e-05, 0.01034941, -0.10977614, -0.00629981, -0.00745862, -0.09409061, -1.081e-05, -0.00845998, -0.12217082, -0.00837062, -0.01092001, -0.11178718, 0.00831904, -0.0109338, -0.11179275, 0.01407191, -0.00686595, -0.10455267, -0.01411252, -0.00685735, -0.10455145, -2.16e-05, 0.0008702, -0.11061733]]},
 "free_energy": -405.70793817,
 "mtime": 22.708610726859682,
 "numbers": {"__ndarray__": [[81], "int64", [78, 78, 78, 78, 78, 78, 78, 78, 78, 78, 78, 78, 78, 78, 78, 78, 78, 78, 78, 78, 78, 78, 78, 78, 78, 78, 78, 16, 16, 16, 16, 16, 16, 16, 16, 16, 16, 16, 16, 16, 16, 16, 16, 16, 16, 16, 16, 16, 16, 16, 16, 16, 16, 16, 52, 52, 52, 52, 52, 52, 52, 52, 52, 52, 52, 52, 52, 52, 52, 52, 52, 52, 52, 52, 52, 52, 52, 52, 52, 52, 52]]},
 "pbc": {"__ndarray__": [[3], "bool", [true, true, true]]},
 "positions": {"__ndarray__": [[81, 3], "float64", [-1.4027171479999879e-05, -0.02453501240373, 10.88370002563766, -3.7913699892579196, -0.02451001240398, 10.88370902563757, -7.58272595134436, -0.02448501240423, 10.88371802563748, 1.89564295387195, 3.26225895472833, 10.87587002571596, -1.8957130082144895, 3.2622839547280797, 10.87587902571587, -5.687068970300929, 3.2623089547278297, 10.875888025715781, 3.79129999178509, 6.54905302046421, 10.86804002555936, -5.597030134956634e-05, 6.549078020463959, 10.868049025559271, -3.7914119323877893, 6.5491030204637095, 10.868058025559181, -3.399137027997377e-05, 1.94949397720536, 16.87988985411876, -3.7913900671974, 1.94951897720586, 16.879898854118938, -7.58274602928384, 1.9495439772056102, 16.87990785411885, 1.89562304654286, 5.23628804294124, 16.87205985396216, -1.89573302928426, 5.23631304294174, 16.87206885396234, -5.6870889913706995, 5.23633804294149, 16.87207785396225, 3.79128002758629, 8.523082010073301, 16.86422985404046, -7.604824082983294e-05, 8.523107010073801, 16.86423885404064, -3.7914320103272687, 8.523132010073551, 16.86424785404055, -4.502651446993972e-05, 1.93999903102527, 22.360364952913073, -3.79140098860091, 1.9400240310250199, 22.360373952912983, -7.582756950687349, 1.94004903102477, 22.360382952912893, 1.8956119545289603, 5.22679299815733, 22.352534952991373, -1.8957440075574798, 5.22681799815708, 22.352543952991283, -5.68709996964392, 5.2268429981568305, 22.352552952991193, 3.7912689355723894, 8.51358696528939, 22.344704953069673, -8.70265140504193e-05, 8.51361196528914, 22.344713953069583, -3.79144298860049, 8.513636965288889, 22.344722953069493, -1.89567997301095, 1.0726280445606, 9.68811084545464, -5.68703593509739, 1.07265304456035, 9.68811984545455, -9.47839201092451, 1.07267804456085, 9.688128845454731, -2.299196752016976e-05, 4.35942201169266, 9.68028084553294, -3.7913789540539606, 4.359447011692409, 9.680289845532851, -7.582735029881079, 4.359472011692909, 9.68029884553303, 1.8956339890759102, 7.64621597882472, 9.672450845611241, -1.8957219730105301, 7.646240978824469, 9.67245984561115, -5.687078048837649, 7.646265978824969, 9.67246884561133, -1.89570696895715, 3.0413260101679795, 15.69475907801549, -5.68706304478427, 3.0413510101684795, 15.694768078015672, -9.47841900687071, 3.0413760101682294, 15.694777078015582, -4.998791371996118e-05, 6.32811997730004, 15.686929078093792, -3.7914060637408404, 6.32814497730054, 15.686938078093972, -7.58276202582728, 6.3281699773002895, 15.686947078093882, 1.8956070499994193, 9.614914043035919, 15.679099077937192, -1.895749025827701, 9.614939043036419, 15.679108077937371, -5.68710498791414, 9.614964043036169, 15.679117077937281, -1.8957220068021998, 3.0330910371084894, 21.185557093718682, -5.687077968888641, 3.0331160371082397, 21.18556609371859, -9.478433930975081, 3.0331410371079897, 21.1855750937185, -6.502575876975742e-05, 6.3198850042405486, 21.17772709379698, -3.79142098784521, 6.319910004240299, 21.17773609379689, -7.58277694993165, 6.319935004240048, 21.1777450937968, 1.895591955284661, 9.60667897137261, 21.16989709387528, -1.8957640068017791, 9.606703971372358, 21.16990609387519, -5.6871199688882195, 9.606728971372108, 21.1699150938751, -3.997374868995832e-05, 2.16977102080827, 12.320958881720331, -3.7913959358351295, 2.16979602080802, 12.320967881720241, -7.582752011662249, 2.16982102080852, 12.320976881720421, 1.8956170072947398, 5.45656498794033, 12.313128881798631, -1.8957389547917, 5.45658998794008, 12.313137881798541, -5.68709503061882, 5.45661498794058, 12.31314688179872, 3.7912739883381703, 8.74335895507239, 12.305298881876931, -8.197374826977177e-05, 8.74338395507214, 12.30530788187684, -3.791438049575389, 8.74340895507264, 12.30531688187702, -1.89571292613188, 0.8570350292444701, 18.31586114595398, -5.687069001958999, 0.85706002924497, 18.31587014595416, -9.47842496404544, 0.85708502924472, 18.31587914595407, -5.594508845015679e-05, 4.14382899637653, 18.30803114603228, -3.79141202091557, 4.14385399637703, 18.30804014603246, -7.582767983002009, 4.14387899637678, 18.30804914603237, 1.8956010359549802, 7.43062296350859, 18.30020114611058, -1.8957550398721397, 7.43064796350909, 18.30021014611076, -5.687111001958579, 7.43067296350884, 18.30021914611067, -1.89572500311612, 0.84785796359739, 23.851259100627182, -5.68708096520256, 0.84788296359714, 23.85126810062709, -9.47843704102968, 0.84790796359764, 23.85127710062727, -6.796520298033721e-05, 4.134652029333269, 23.84342910047058, -3.79142392728942, 4.1346770293330195, 23.84343810047049, -7.58278000311654, 4.1347020293335195, 23.843447100470673, 1.8955890158404496, 7.421445996465329, 23.83559910054888, -1.89576694624599, 7.42147099646508, 23.835608100548793, -5.68712302207311, 7.42149599646558, 23.835617100548973]]},
 "stress": {"__ndarray__": [[6], "float64", [0.00039135906232791787, 0.0006768437736025165, 0.004078019486227171, -0.00013078955670653113, -4.848404288986115e-07, -1.0487857444586675e-06]]},
 "unique_id": "1dfa087e4f258851d4245d91db43ef97",
 "user": "lpan"},
"3": {
 "calculator": "vasp",
 "calculator_parameters": {"kpoints_generation": {"divisions": [2, 2, 1], "usershift": [0.0, 0.0, 0.0], "genvec1": [0.5, -0.0, 0.0], "genvec2": [0.0, 0.5, 0.0], "genvec3": [0.0, -0.0, 1.0], "shift": [0.0, 0.0, 0.0]}, "system": "PtSTe", "lcompat": false, "prec": "normal", "enmax": 520.0, "enaug": 368.792, "ediff": 1e-06, "ialgo": 68, "iwavpr": 10, "nbands": 360, "nelect": 594.0, "turbo": 0, "irestart": 0, "nreboot": 0, "nmin": 0, "eref": 0.0, "ismear": 0, "sigma": 0.05, "kspacing": 0.5, "kgamma": true, "lreal": true, "ropt": [-0.0005, -0.0005, -0.0005], "lmaxpaw": -100, "lmaxmix": 2, "nlspline": false, "istart": 0, "icharg": 2, "iniwav": 1, "ispin": 1, "lnoncollinear": false, "magmom": [1.0, 1.0, 1.0, 1.0, 1.0, 1.0, 1.0, 1.0, 1.0, 1.0, 1.0, 1.0, 1.0, 1.0, 1.0, 1.0, 1.0, 1.0, 1.0, 1.0, 1.0, 1.0, 1.0, 1.0, 1.0, 1.0, 1.0, 1.0, 1.0, 1.0, 1.0, 1.0, 1.0, 1.0, 1.0, 1.0, 1.0, 1.0, 1.0, 1.0, 1.0, 1.0, 1.0, 1.0, 1.0, 1.0, 1.0, 1.0, 1.0, 1.0, 1.0, 1.0, 1.0, 1.0, 1.0, 1.0, 1.0, 1.0, 1.0, 1.0, 1.0, 1.0, 1.0, 1.0, 1.0, 1.0, 1.0, 1.0, 1.0, 1.0, 1.0, 1.0, 1.0, 1.0, 1.0, 1.0, 1.0, 1.0, 1.0, 1.0, 1.0], "nupdown": -1.0, "lsorbit": false, "saxis": [0.0, 0.0, 1.0], "lspiral": false, "qspiral": [0.0, 0.0, 0.0], "lzeroz": false, "lasph": false, "lmetagga": false, "nelm": 1, "nelmdl": -5, "nelmin": 2, "enini": 520.0, "ldiag": true, "lsubrot": false, "weimin": 0.0, "ebreak": 0.0, "deper": 0.3, "nrmm": 4, "time": 0.4, "amix": 0.4, "bmix": 1.0, "amin": 0.1, "amix_mag": 1.6, "bmix_mag": 1.0, "imix": 4, "mixfirst": false, "maxmix": -45, "wc": 100.0, "inimix": 1, "mixpre": 1, "mremove": 5, "ldipol": false, "lmono": false, "idipol": 0, "epsilon": 1.0, "dipol": [-100.0, -100.0, -100.0], "efield": 0.0, "ngx": 64, "ngy": 64, "ngz": 192, "ngxf": 128, "ngyf": 128, "ngzf": 384, "addgrid": false, "nsw": 0, "ibrion": -1, "mdalgo": 0, "isif": 4, "pstress": 0.0, "ediffg": 1e-05, "nfree": 1, "potim": 0.25, "smass": -3.0, "scalee": 1.0, "tebeg": 0.0001, "teend": 0.0001, "nblock": 1, "kblock": 1, "npaco": 256, "apaco": 16.0, "isym": 0, "symprec": 1e-05, "lorbit": 0, "rwigs": [-1.0, -1.0, -1.0], "nedos": 301, "emin": 10.0, "emax": -10.0, "efermi": 0.0, "nwrite": 2, "lwave": false, "ldownsample": false, "lcharg": true, "lpard": false, "lvtot": false, "lvhar": false, "lelf": false, "loptics": false, "stm": [0.0, 0.0, 0.0, 0.0, 0.0, 0.0, 0.0], "npar": 36, "nsim": 4, "nblk": -1, "lplane": true, "lscalapack": true, "lscaaware": false, "lscalu": false, "lasync": false, "lorbitalreal": false, "idiot": 3, "ispecial": 0, "lmusic": false, "pomass": [195.08, 32.066, 127.6], "darwinr": [0.0, 0.0, 0.0], "darwinv": [1.0, 1.0, 1.0], "lcorr": true, "gga_compat": true, "lberry": false, "icorelevel": 0, "ldau": false, "i_constrained_m": 0, "gga": "--", "voskown": 0, "lhfcalc": false, "precfock": "", "lsymgrad": false, "lhfone": false, "lrhfcalc": false, "lthomas": false, "lmodelhf": false, "encut4o": -1.0, "exxoep": 0, "fourorbit": 0, "aexx": 0.0, "hfalpha": 0.0, "mcalpha": 0.0, "aldax": 1.0, "aggax": 1.0, "aldac": 1.0, "aggac": 1.0, "nkredx": 1, "nkredy": 1, "nkredz": 1, "shiftred": false, "oddonly": false, "evenonly": false, "lmaxfock": 0, "nmaxfockae": 0, "lfockaedft": false, "hfscreen": 0.0, "hfscreenc": 0.0, "nbandsgwlow": 0, "luse_vdw": false, "zab_vdw": -0.8491, "param1": 0.1234, "param2": 1.0, "param3": 0.0, "model_gw": 0, "model_eps0": 27.19156668, "model_alpha": 1.0, "lepsilon": false, "lrpa": false, "lnabla": false, "lvel": false, "kinter": 0, "cshift": -0.1, "omegamax": -30.0, "deg_threshold": 0.002, "rtime": -0.1, "wplasmai": 0.0, "dfield": [0.0, 0.0, 0.0], "wplasma": [0.0, 0.0, 0.0, 0.0, 0.0, 0.0, 0.0, 0.0, 0.0], "nucind": false, "magpos": [0.0, 0.0, 0.0], "lnicsall": true, "orbitalmag": false, "lmagbloch": false, "lchimag": false, "lgauge": true, "magatom": 0, "magdipol": [0.0, 0.0, 0.0], "avecconst": [0.0, 0.0, 0.0], "ladder": false, "lrpaforce": false, "lfxc": false, "lhartree": true, "ibse": 0, "kpoint": [-1, 0, 0, 0], "ltcte": false, "ltete": false, "ltriplet": false, "lfxceps": false, "lfxheg": false, "naturalo": 2, "l2order": false, "lmp2lt": false, "lusew": false, "encutgw": -2.0, "encutgwsoft": -2.0, "encutlf": -1.0, "lmaxmp2": -1, "scissor": 0.0, "nomega": 0, "nomegar": 0, "nbandsgw": -1, "nbandso": -1, "nbandsv": -1, "nelmhf": 1, "dim": 3, "antires": 0, "omegamin": -30.0, "omegatl": -200.0, "omegagrid": 140, "selfenergy": false, "lspectral": false, "lspectralgw": false, "lsingles": false, "lfermigw": false, "oddonlygw": false, "evenonlygw": false, "nkredlfx": 1, "nkredlfy": 1, "nkredlfz": 1, "maxmem": 2800, "telescope": 0, "taupar": 1, "omegapar": -1, "lambda": 1.0, "ofield_kappa": 0.0, "ofield_k": [0.0, 0.0, 0.0], "ofield_q6_near": 0.0, "ofield_q6_far": 0.0, "ofield_a": 0.0},
 "cell": {"array": {"__ndarray__": [[3, 3], "float64", [5.686971, 9.860382, -0.02349, -11.374068, 7.5e-05, 2.7e-05, -4.3e-05, -0.079986, 32.731003]]}, "__ase_objtype__": "cell"},
 "ctime": 22.58287860322315,
 "energy": -403.89274301,
 "forces": {"__ndarray__": [[81, 3], "float64", [8.66e-05, 0.02210029, -0.02623404, 0.00162212, 0.01862668, -0.0532963, -0.00145435, 0.01862816, -0.05329577, 0.0028419, 0.0219523, -0.04992571, -0.00267303, 0.02195821, -0.04992454, 8.703e-05, 0.02722445, -0.04589663, 0.00361916, 0.02890934, -0.05840445, 8.463e-05, 0.01675228, -0.04322068, -0.00344663, 0.02890612, -0.05840255, 7.769e-05, -0.00107556, -0.02940171, -0.01029552, -0.00225852, -0.03359525, 0.01045573, -0.00225693, -0.03359233, -0.00550003, -0.00124113, -0.03798128, 0.00566412, -0.00124026, -0.03798162, 7.873e-05, -0.01905185, -0.0332, 0.00609978, 0.00027289, -0.03084027, 8.19e-05, 0.00293013, -0.04013063, -0.00594551, 0.00027604, -0.03084017, 3.684e-05, -0.00408762, 0.21119716, -0.00878876, 0.00196698, 0.21836438, 0.00997597, 0.00135023, 0.21766466, -0.00558186, 0.00069988, 0.22010144, 0.00565632, 0.00069793, 0.22010174, 3.271e-05, -0.00239419, 0.2274674, 0.00499203, 0.00170267, 0.22307721, 3.805e-05, 0.01032056, 0.22175968, -0.0049213, 0.00170315, 0.22307654, 0.00408013, -0.02036839, 0.01489844, -0.00012238, -0.02686539, 0.0183642, -0.00432677, -0.02036706, 0.01489584, -0.00011989, -0.00878257, 0.00957244, 0.00147772, -0.0285165, 0.01934165, -0.00172453, -0.02851402, 0.01934021, -0.01002283, -0.02549753, 0.0263236, 0.00978446, -0.02549708, 0.02631996, -0.00012579, -0.03158983, 0.01709561, 0.01551312, 0.00917601, -0.22558415, -5.979e-05, 0.00920636, -0.2149367, -0.01563378, 0.00917502, -0.22558398, -5.949e-05, 0.01031615, -0.22310838, 0.0078796, 0.0210981, -0.22341873, -0.00800207, 0.02109648, -0.22341833, 0.00767022, -0.00579674, -0.22630621, -0.00779397, -0.00579473, -0.22630498, -5.853e-05, 0.00802013, -0.22496306, 6.29e-05, 0.01018861, -0.19209474, -2.043e-05, 0.02162771, -0.18691426, -0.00010252, 0.01018938, -0.19209472, -2.082e-05, 0.0016815, -0.16824346, -0.00405138, 0.00493242, -0.19268686, 0.00401149, 0.00493227, -0.19268756, -0.00085896, -0.00049688, -0.1932883, 0.00082027, -0.00049732, -0.19328932, -1.993e-05, 0.00128792, -0.17312626, 2.85e-06, 0.01587471, 0.21948828, -0.02061668, 0.00404854, 0.19928087, 0.02064295, 0.00405763, 0.19927961, -0.01547958, 0.01031756, 0.19737304, 0.01550462, 0.01031519, 0.19737363, 9.12e-06, -0.0001205, 0.21323815, -0.00756167, -0.00584956, 0.20410755, 1.51e-05, -0.00695602, 0.19476448, 0.00757251, -0.00584856, 0.20411951, -0.00283668, -0.00826458, 0.28205637, 6.88e-06, -0.0205191, 0.27842712, 0.00284651, -0.00826229, 0.28205343, 7.66e-06, 0.00380504, 0.27921471, 0.0065611, -0.00190605, 0.28923386, -0.00655558, -0.0019044, 0.28923502, -0.00081613, -0.00086523, 0.29070612, 0.00082756, -0.00086482, 0.29070387, 3.1e-06, -0.00151902, 0.27079202, 0.0064906, -0.02178259, -0.23960139, -2.398e-05, -0.00623483, -0.20372222, -0.00763166, -0.01954191, -0.23789215, -4.58e-06, 0.00677929, -0.2286283, -0.00841057, -0.01944131, -0.23265203, 0.00838183, -0.01944766, -0.23265008, -0.00649996, -0.00538948, -0.23216643, 0.00647549, -0.0053858, -0.23216511, -1.117e-05, -0.00281051, -0.24671813]]},
 "free_energy": -403.91348331,
 "mtime": 22.708610734390135,
 "numbers": {"__ndarray__": [[81], "int64", [78, 78, 78, 78, 78, 78, 78, 78, 78, 78, 78, 78, 78, 78, 78, 78, 78, 78, 78, 78, 78, 78, 78, 78, 78, 78, 78, 16, 16, 16, 16, 16, 16, 16, 16, 16, 16, 16, 16, 16, 16, 16, 16, 16, 16, 16, 16, 16, 16, 16, 16, 16, 16, 16, 52, 52, 52, 52, 52, 52, 52, 52, 52, 52, 52, 52, 52, 52, 52, 52, 52, 52, 52, 52, 52, 52, 52, 52, 52, 52, 52]]},
 "pbc": {"__ndarray__": [[3], "bool", [true, true, true]]},
 "positions": {"__ndarray__": [[81, 3], "float64", [-1.4027171479999879e-05, -0.02453501240373, 10.88370002563766, -3.7913699892579196, -0.02451001240398, 10.88370902563757, -7.58272595134436, -0.02448501240423, 10.88371802563748, 1.89564295387195, 3.26225895472833, 10.87587002571596, -1.8957130082144895, 3.2622839547280797, 10.87587902571587, -5.687068970300929, 3.2623089547278297, 10.875888025715781, 3.79129999178509, 6.54905302046421, 10.86804002555936, -5.597030134956634e-05, 6.549078020463959, 10.868049025559271, -3.7914119323877893, 6.5491030204637095, 10.868058025559181, -3.3973606749805524e-05, 1.94949400385112, 17.379890001767652, -3.79139004943387, 1.9495190038516201, 17.379899001767832, -7.582746011520309, 1.94954400385137, 17.379908001767742, 1.8956230074366802, 5.236287970983181, 17.372060001845952, -1.89573306839044, 5.236312970983681, 17.372069001846132, -5.687089030476879, 5.23633797098343, 17.37207800184604, 3.7912800453498194, 8.523082036719059, 17.36423000168935, -7.603047730071073e-05, 8.523107036719558, 17.364239001689533, -3.7914319925637403, 8.523132036719309, 17.364248001689443, -4.5047856690193216e-05, 1.93999898651283, 23.36036492113572, -3.79140100994313, 1.94002398651258, 23.36037392113563, -7.58275697202957, 1.9400489865123298, 23.36038292113554, 1.8956119331867398, 5.226792953644889, 23.35253492121402, -1.8957440288997, 5.226817953644639, 23.35254392121393, -5.68709999098614, 5.226842953644389, 23.35255292121384, 3.7912689710998797, 8.51358701938077, 23.34470492105742, -8.69909865603985e-05, 8.51361201938052, 23.34471392105733, -3.791442953073, 8.51363701938027, 23.34472292105724, -1.89567997301095, 1.0726280445606, 9.68811084545464, -5.68703593509739, 1.07265304456035, 9.68811984545455, -9.47839201092451, 1.07267804456085, 9.688128845454731, -2.299196752016976e-05, 4.35942201169266, 9.68028084553294, -3.7913789540539606, 4.359447011692409, 9.680289845532851, -7.582735029881079, 4.359472011692909, 9.68029884553303, 1.8956339890759102, 7.64621597882472, 9.672450845611241, -1.8957219730105301, 7.646240978824469, 9.67245984561115, -5.687078048837649, 7.646265978824969, 9.67246884561133, -1.89570695119319, 3.0413260376135995, 16.19475889835435, -5.68706302702031, 3.0413510376140995, 16.19476789835453, -9.478418989106748, 3.04137603761385, 16.19477689835444, -4.9970149760394865e-05, 6.328120004745659, 16.18692889843265, -3.79140604597688, 6.328145004746159, 16.18693789843283, -7.58276200806332, 6.3281700047459095, 16.18694689843274, 1.8956070108936693, 9.61491397187772, 16.17909889851095, -1.8957490649334503, 9.61493897187822, 16.17910789851113, -5.68710502701989, 9.61496397187797, 16.17911689851104, -1.8957220281444198, 3.03309099259605, 22.185557061941328, -5.68707799023086, 3.0331159925958, 22.185566061941238, -9.4784339523173, 3.0331409925955497, 22.18557506194115, -6.504710098956682e-05, 6.31988495972811, 22.177727062019628, -3.7914210091874296, 6.31990995972786, 22.17773606201954, -7.582776971273869, 6.31993495972761, 22.17774506201945, 1.8955919908121501, 9.60667902546399, 22.16989706186303, -1.8957639712742902, 9.60670402546374, 22.16990606186294, -5.68711993336073, 9.60672902546349, 22.16991506186285, -3.997374868995832e-05, 2.16977102080827, 12.320958881720331, -3.7913959358351295, 2.16979602080802, 12.320967881720241, -7.582752011662249, 2.16982102080852, 12.320976881720421, 1.8956170072947398, 5.45656498794033, 12.313128881798631, -1.8957389547917, 5.45658998794008, 12.313137881798541, -5.68709503061882, 5.45661498794058, 12.31314688179872, 3.7912739883381703, 8.74335895507239, 12.305298881876931, -8.197374826977177e-05, 8.74338395507214, 12.30530788187684, -3.791438049575389, 8.74340895507264, 12.30531688187702, -1.8957130789783099, 0.85703495808702, 18.81586096652801, -5.687069041064749, 0.85705995808677, 18.81586996652792, -9.478425003151191, 0.8570849580865201, 18.81587896652783, -5.6041065170086525e-05, 4.143829023822899, 18.808030966371412, -3.7914120031516094, 4.143854023822649, 18.80803996637132, -7.582767965238051, 4.143879023822399, 18.80804896637123, 1.8956009399782603, 7.4306229909549595, 18.80020096644971, -1.8957550221081791, 7.430647990954709, 18.80020996644962, -5.687110984194621, 7.430672990954459, 18.80021896644953, -1.89572496758863, 0.8478580176887699, 24.85125906861493, -5.68708104341575, 0.8478830176892699, 24.85126806861511, -9.47843700550219, 0.8479080176890199, 24.85127706861502, -6.798654520014663e-05, 4.134651984820829, 24.84342906869323, -3.7914240623723203, 4.134676984821329, 24.84343806869341, -7.582780024458759, 4.134701984821079, 24.84344706869332, 1.8955889944982296, 7.42144595195289, 24.83559906877153, -1.8957670813288905, 7.42147095195339, 24.83560806877171, -5.68712304341533, 7.42149595195314, 24.83561706877162]]},
 "stress": {"__ndarray__": [[6], "float64", [0.0013144066656948688, 0.0016089501847261008, 0.0037893687819314857, -4.4561997143829504e-05, -1.001606176976116e-06, -1.6723686797165378e-06]]},
 "unique_id": "85b813b7c9b24bd9738ec3ed05f5c6ef",
 "user": "lpan"},
"4": {
 "calculator": "vasp",
 "calculator_parameters": {"kpoints_generation": {"divisions": [2, 2, 1], "usershift": [0.0, 0.0, 0.0], "genvec1": [0.5, -0.0, 0.0], "genvec2": [0.0, 0.5, 0.0], "genvec3": [0.0, -0.0, 1.0], "shift": [0.0, 0.0, 0.0]}, "system": "PtSTe", "lcompat": false, "prec": "normal", "enmax": 520.0, "enaug": 368.792, "ediff": 1e-06, "ialgo": 68, "iwavpr": 10, "nbands": 360, "nelect": 594.0, "turbo": 0, "irestart": 0, "nreboot": 0, "nmin": 0, "eref": 0.0, "ismear": 0, "sigma": 0.05, "kspacing": 0.5, "kgamma": true, "lreal": true, "ropt": [-0.0005, -0.0005, -0.0005], "lmaxpaw": -100, "lmaxmix": 2, "nlspline": false, "istart": 0, "icharg": 2, "iniwav": 1, "ispin": 1, "lnoncollinear": false, "magmom": [1.0, 1.0, 1.0, 1.0, 1.0, 1.0, 1.0, 1.0, 1.0, 1.0, 1.0, 1.0, 1.0, 1.0, 1.0, 1.0, 1.0, 1.0, 1.0, 1.0, 1.0, 1.0, 1.0, 1.0, 1.0, 1.0, 1.0, 1.0, 1.0, 1.0, 1.0, 1.0, 1.0, 1.0, 1.0, 1.0, 1.0, 1.0, 1.0, 1.0, 1.0, 1.0, 1.0, 1.0, 1.0, 1.0, 1.0, 1.0, 1.0, 1.0, 1.0, 1.0, 1.0, 1.0, 1.0, 1.0, 1.0, 1.0, 1.0, 1.0, 1.0, 1.0, 1.0, 1.0, 1.0, 1.0, 1.0, 1.0, 1.0, 1.0, 1.0, 1.0, 1.0, 1.0, 1.0, 1.0, 1.0, 1.0, 1.0, 1.0, 1.0], "nupdown": -1.0, "lsorbit": false, "saxis": [0.0, 0.0, 1.0], "lspiral": false, "qspiral": [0.0, 0.0, 0.0], "lzeroz": false, "lasph": false, "lmetagga": false, "nelm": 1, "nelmdl": -5, "nelmin": 2, "enini": 520.0, "ldiag": true, "lsubrot": false, "weimin": 0.0, "ebreak": 0.0, "deper": 0.3, "nrmm": 4, "time": 0.4, "amix": 0.4, "bmix": 1.0, "amin": 0.1, "amix_mag": 1.6, "bmix_mag": 1.0, "imix": 4, "mixfirst": false, "maxmix": -45, "wc": 100.0, "inimix": 1, "mixpre": 1, "mremove": 5, "ldipol": false, "lmono": false, "idipol": 0, "epsilon": 1.0, "dipol": [-100.0, -100.0, -100.0], "efield": 0.0, "ngx": 64, "ngy": 64, "ngz": 192, "ngxf": 128, "ngyf": 128, "ngzf": 384, "addgrid": false, "nsw": 0, "ibrion": -1, "mdalgo": 0, "isif": 4, "pstress": 0.0, "ediffg": 1e-05, "nfree": 1, "potim": 0.25, "smass": -3.0, "scalee": 1.0, "tebeg": 0.0001, "teend": 0.0001, "nblock": 1, "kblock": 1, "npaco": 256, "apaco": 16.0, "isym": 0, "symprec": 1e-05, "lorbit": 0, "rwigs": [-1.0, -1.0, -1.0], "nedos": 301, "emin": 10.0, "emax": -10.0, "efermi": 0.0, "nwrite": 2, "lwave": false, "ldownsample": false, "lcharg": true, "lpard": false, "lvtot": false, "lvhar": false, "lelf": false, "loptics": false, "stm": [0.0, 0.0, 0.0, 0.0, 0.0, 0.0, 0.0], "npar": 36, "nsim": 4, "nblk": -1, "lplane": true, "lscalapack": true, "lscaaware": false, "lscalu": false, "lasync": false, "lorbitalreal": false, "idiot": 3, "ispecial": 0, "lmusic": false, "pomass": [195.08, 32.066, 127.6], "darwinr": [0.0, 0.0, 0.0], "darwinv": [1.0, 1.0, 1.0], "lcorr": true, "gga_compat": true, "lberry": false, "icorelevel": 0, "ldau": false, "i_constrained_m": 0, "gga": "--", "voskown": 0, "lhfcalc": false, "precfock": "", "lsymgrad": false, "lhfone": false, "lrhfcalc": false, "lthomas": false, "lmodelhf": false, "encut4o": -1.0, "exxoep": 0, "fourorbit": 0, "aexx": 0.0, "hfalpha": 0.0, "mcalpha": 0.0, "aldax": 1.0, "aggax": 1.0, "aldac": 1.0, "aggac": 1.0, "nkredx": 1, "nkredy": 1, "nkredz": 1, "shiftred": false, "oddonly": false, "evenonly": false, "lmaxfock": 0, "nmaxfockae": 0, "lfockaedft": false, "hfscreen": 0.0, "hfscreenc": 0.0, "nbandsgwlow": 0, "luse_vdw": false, "zab_vdw": -0.8491, "param1": 0.1234, "param2": 1.0, "param3": 0.0, "model_gw": 0, "model_eps0": 27.19156668, "model_alpha": 1.0, "lepsilon": false, "lrpa": false, "lnabla": false, "lvel": false, "kinter": 0, "cshift": -0.1, "omegamax": -30.0, "deg_threshold": 0.002, "rtime": -0.1, "wplasmai": 0.0, "dfield": [0.0, 0.0, 0.0], "wplasma": [0.0, 0.0, 0.0, 0.0, 0.0, 0.0, 0.0, 0.0, 0.0], "nucind": false, "magpos": [0.0, 0.0, 0.0], "lnicsall": true, "orbitalmag": false, "lmagbloch": false, "lchimag": false, "lgauge": true, "magatom": 0, "magdipol": [0.0, 0.0, 0.0], "avecconst": [0.0, 0.0, 0.0], "ladder": false, "lrpaforce": false, "lfxc": false, "lhartree": true, "ibse": 0, "kpoint": [-1, 0, 0, 0], "ltcte": false, "ltete": false, "ltriplet": false, "lfxceps": false, "lfxheg": false, "naturalo": 2, "l2order": false, "lmp2lt": false, "lusew": false, "encutgw": -2.0, "encutgwsoft": -2.0, "encutlf": -1.0, "lmaxmp2": -1, "scissor": 0.0, "nomega": 0, "nomegar": 0, "nbandsgw": -1, "nbandso": -1, "nbandsv": -1, "nelmhf": 1, "dim": 3, "antires": 0, "omegamin": -30.0, "omegatl": -200.0, "omegagrid": 140, "selfenergy": false, "lspectral": false, "lspectralgw": false, "lsingles": false, "lfermigw": false, "oddonlygw": false, "evenonlygw": false, "nkredlfx": 1, "nkredlfy": 1, "nkredlfz": 1, "maxmem": 2800, "telescope": 0, "taupar": 1, "omegapar": -1, "lambda": 1.0, "ofield_kappa": 0.0, "ofield_k": [0.0, 0.0, 0.0], "ofield_q6_near": 0.0, "ofield_q6_far": 0.0, "ofield_a": 0.0},
 "cell": {"array": {"__ndarray__": [[3, 3], "float64", [5.686971, 9.860382, -0.02349, -11.374068, 7.5e-05, 2.7e-05, -4.3e-05, -0.079986, 32.731003]]}, "__ase_objtype__": "cell"},
 "ctime": 22.582878614021915,
 "energy": -402.43028448,
 "forces": {"__ndarray__": [[81, 3], "float64", [8.584e-05, 0.02386857, -0.02887008, 0.00162033, 0.02040056, -0.05593312, -0.00145094, 0.02040228, -0.05593403, 0.00284424, 0.02372422, -0.05256194, -0.00267497, 0.02372987, -0.05256089, 8.786e-05, 0.02899428, -0.04853511, 0.00362043, 0.03067432, -0.06103513, 8.518e-05, 0.01852136, -0.04586191, -0.00344733, 0.03066998, -0.06103436, 8.112e-05, -0.00057302, -0.0176314, -0.00773243, -0.0038917, -0.02784416, 0.0078994, -0.0038916, -0.02784552, -0.00666096, -0.00614195, -0.02581803, 0.00682333, -0.00614493, -0.02581797, 8.386e-05, -0.0120776, -0.02999966, 0.00047808, -0.00258218, -0.02067632, 8.437e-05, 0.00058327, -0.03221423, -0.00031811, -0.00258255, -0.02067594, 4.027e-05, 0.01062983, 0.33103583, -0.00710632, 0.00557627, 0.33094523, 0.00718698, 0.00557677, 0.33094516, -0.00407539, 0.0071572, 0.33337208, 0.00415883, 0.00715901, 0.33336953, 3.548e-05, -0.00220299, 0.32904637, 0.00586473, -0.00233345, 0.33324686, 4.183e-05, 0.00854134, 0.32739772, -0.00578689, -0.0023327, 0.33324566, 0.00408313, -0.01935319, -0.00271643, -0.00012264, -0.02584677, 0.00076355, -0.00432864, -0.019353, -0.00271898, -0.00012054, -0.00777273, -0.00803423, 0.0014787, -0.02749852, 0.00173798, -0.00172536, -0.02749663, 0.00173886, -0.01001428, -0.02447441, 0.00872467, 0.0097747, -0.02447482, 0.00872199, -0.00012545, -0.03056791, -0.00052292, 0.01560793, 0.00390592, -0.2111737, -6.382e-05, 0.01002094, -0.21313784, -0.01574003, 0.00390806, -0.21117385, -6.387e-05, 0.0149949, -0.21075299, 0.00980105, 0.02367447, -0.20943198, -0.00993543, 0.02367098, -0.20943151, 0.00705523, -0.00582058, -0.2155063, -0.00718721, -0.00582085, -0.21550659, -6.581e-05, 0.00949401, -0.21399058, 0.01513587, -0.00060072, -0.2171141, -2.513e-05, -0.00037168, -0.20105833, -0.01518356, -0.00060123, -0.21711543, -2.627e-05, 0.00489182, -0.20974231, 0.00443377, 0.00942912, -0.21215659, -0.00447929, 0.00942529, -0.21215608, 0.00909428, -0.01666421, -0.21422786, -0.00914473, -0.01666522, -0.21422966, -2.302e-05, 0.0058468, -0.21241125, -4.11e-06, 0.01454013, 0.19369537, -0.02063669, 0.00271488, 0.17346143, 0.02065241, 0.0027233, 0.17346105, -0.01551396, 0.00899201, 0.17154603, 0.01552815, 0.00898945, 0.17154716, 3.88e-06, -0.00145686, 0.1874464, -0.00754207, -0.00718839, 0.17827597, 9.7e-06, -0.00830518, 0.16892769, 0.00754225, -0.00718788, 0.17828933, 0.0014597, -0.00394847, 0.28279468, 7.71e-06, -0.02750533, 0.27192675, -0.00144867, -0.00394595, 0.28279667, 8.46e-06, -0.00502799, 0.27204043, 0.010909, -0.00393928, 0.28599019, -0.01090242, -0.00393558, 0.28599224, -0.00581204, -0.00026847, 0.2845785, 0.00582555, -0.00026954, 0.28457837, 5.21e-06, 0.01015632, 0.28170261, 0.00465928, -0.00418991, -0.30435711, -8.51e-06, -0.00770589, -0.27362747, -0.00466746, -0.00418331, -0.30435524, -2.06e-06, -0.00226172, -0.27975686, 0.00127075, -0.01679507, -0.28930887, -0.00128559, -0.0168002, -0.28930725, 0.00485111, -0.01127217, -0.28824356, -0.00486099, -0.01127194, -0.288242, -6.98e-06, 0.0120088, -0.2909847]]},
 "free_energy": -402.44612713,
 "mtime": 22.708610741740273,
 "numbers": {"__ndarray__": [[81], "int64", [78, 78, 78, 78, 78, 78, 78, 78, 78, 78, 78, 78, 78, 78, 78, 78, 78, 78, 78, 78, 78, 78, 78, 78, 78, 78, 78, 16, 16, 16, 16, 16, 16, 16, 16, 16, 16, 16, 16, 16, 16, 16, 16, 16, 16, 16, 16, 16, 16, 16, 16, 16, 16, 16, 52, 52, 52, 52, 52, 52, 52, 52, 52, 52, 52, 52, 52, 52, 52, 52, 52, 52, 52, 52, 52, 52, 52, 52, 52, 52, 52]]},
 "pbc": {"__ndarray__": [[3], "bool", [true, true, true]]},
 "positions": {"__ndarray__": [[81, 3], "float64", [-1.4027171479999879e-05, -0.02453501240373, 10.88370002563766, -3.7913699892579196, -0.02451001240398, 10.88370902563757, -7.58272595134436, -0.02448501240423, 10.88371802563748, 1.89564295387195, 3.26225895472833, 10.87587002571596, -1.8957130082144895, 3.2622839547280797, 10.87587902571587, -5.687068970300929, 3.2623089547278297, 10.875888025715781, 3.79129999178509, 6.54905302046421, 10.86804002555936, -5.597030134956634e-05, 6.549078020463959, 10.868049025559271, -3.7914119323877893, 6.5491030204637095, 10.868058025559181, -3.395584322001717e-05, 1.94949403049688, 17.87989014941654, -3.7913900316703395, 1.94951903049738, 17.87989914941672, -7.582745993756779, 1.9495440304971299, 17.87990814941663, 1.8956230252002098, 5.236287997628939, 17.87206014949484, -1.8957330506269099, 5.236312997629439, 17.87206914949502, -5.687089012713349, 5.23633799762919, 17.87207814949493, 3.79128000624364, 8.523081964760998, 17.86423014957314, -7.606958347989914e-05, 8.523106964761498, 17.86423914957332, -3.7914320316699195, 8.523131964761248, 17.86424814957323, -4.5012329200014574e-05, 1.9399990406042098, 24.36036488912347, -3.79140097441564, 1.9400240406039597, 24.360373889123384, -7.58275693650208, 1.9400490406037099, 24.360382889123294, 1.8956119687142297, 5.226793007736269, 24.352534889201774, -1.8957439933722104, 5.226818007736019, 24.352543889201684, -5.68709995545865, 5.226843007735769, 24.352552889201593, 3.7912689497576597, 8.513586974868328, 24.344704889280074, -8.70123287802079e-05, 8.513611974868079, 24.344713889279983, -3.79144297441522, 8.513636974867829, 24.344722889279893, -1.89567997301095, 1.0726280445606, 9.68811084545464, -5.68703593509739, 1.07265304456035, 9.68811984545455, -9.47839201092451, 1.07267804456085, 9.688128845454731, -2.299196752016976e-05, 4.35942201169266, 9.68028084553294, -3.7913789540539606, 4.359447011692409, 9.680289845532851, -7.582735029881079, 4.359472011692909, 9.68029884553303, 1.8956339890759102, 7.64621597882472, 9.672450845611241, -1.8957219730105301, 7.646240978824469, 9.67245984561115, -5.687078048837649, 7.646265978824969, 9.67246884561133, -1.8957069902993702, 3.0413259656555396, 16.69475904623814, -5.68706306612649, 3.0413509656560396, 16.69476804623832, -9.47841902821293, 3.0413759656557895, 16.69477704623823, -4.9952386229940376e-05, 6.32812003139142, 16.68692904608154, -3.79140602821335, 6.328145031391921, 16.68693804608172, -7.58276199029979, 6.328170031391671, 16.68694704608163, 1.8956070286571993, 9.61491399852348, 16.67909904615984, -1.8957490471699208, 9.61493899852398, 16.67910804616002, -5.687105009256361, 9.61496399852373, 16.67911704615993, -1.89572199261693, 3.0330910466874292, 23.185557029929083, -5.68707795470337, 3.033116046687179, 23.185566029928992, -9.47843391678981, 3.033141046686929, 23.185575029928902, -6.501157349954603e-05, 6.319885013819489, 23.177727030007382, -3.79142097365994, 6.319910013819239, 23.177736030007292, -7.582776935746379, 6.31993501381899, 23.177745030007202, 1.8955919694699301, 9.60667898095155, 23.169897030085682, -1.89576399261651, 9.6067039809513, 23.169906030085592, -5.68711995470295, 9.60672898095105, 23.1699150300855, -3.997374868995832e-05, 2.16977102080827, 12.320958881720331, -3.7913959358351295, 2.16979602080802, 12.320967881720241, -7.582752011662249, 2.16982102080852, 12.320976881720421, 1.8956170072947398, 5.45656498794033, 12.313128881798631, -1.8957389547917, 5.45658998794008, 12.313137881798541, -5.68709503061882, 5.45661498794058, 12.31314688179872, 3.7912739883381703, 8.74335895507239, 12.305298881876931, -8.197374826977177e-05, 8.74338395507214, 12.30530788187684, -3.791438049575389, 8.74340895507264, 12.30531688187702, -1.89571306121478, 0.85703498473278, 19.3158611141769, -5.687069023301221, 0.85705998473253, 19.31587011417681, -9.47842498538766, 0.8570849847322799, 19.31587911417672, -5.608017134990633e-05, 4.1438289518648395, 19.3080311142552, -3.79141204225779, 4.14385395186459, 19.30804011425511, -7.58276800434423, 4.143878951864339, 19.30804911425502, 1.8956009577417894, 7.430623017600719, 19.3002011140986, -1.8957550043446505, 7.430648017600469, 19.30021011409851, -5.68711096643109, 7.430673017600219, 19.300219114098418, -1.8957249889308498, 0.8478579731763299, 25.851259036837583, -5.687081064757971, 0.8478829731768299, 25.851268036837762, -9.478437026844409, 0.84790797317658, 25.851277036837672, -6.795101770981013e-05, 4.1346520389122094, 25.84342903668098, -3.7914240268448305, 4.134677038912709, 25.84343803668116, -7.58277998893127, 4.13470203891246, 25.84344703668107, 1.8955890300257199, 7.4214460060442695, 25.83559903675928, -1.8957670458014007, 7.4214710060447695, 25.83560803675946, -5.68712300788784, 7.42149600604452, 25.83561703675937]]},
 "stress": {"__ndarray__": [[6], "float64", [0.0015917173343389735, 0.001921240336451176, 0.0031991279634580477, 7.750824621195223e-06, -5.923254575554471e-07, -1.2265376828546966e-06]]},
 "unique_id": "a6130d1657c83b3b8f0b7e88b5dba0be",
 "user": "lpan"},
"5": {
 "calculator": "vasp",
 "calculator_parameters": {"kpoints_generation": {"divisions": [2, 2, 1], "usershift": [0.0, 0.0, 0.0], "genvec1": [0.5, -0.0, 0.0], "genvec2": [0.0, 0.5, 0.0], "genvec3": [0.0, -0.0, 1.0], "shift": [0.0, 0.0, 0.0]}, "system": "PtSTe", "lcompat": false, "prec": "normal", "enmax": 520.0, "enaug": 368.792, "ediff": 1e-06, "ialgo": 68, "iwavpr": 10, "nbands": 360, "nelect": 594.0, "turbo": 0, "irestart": 0, "nreboot": 0, "nmin": 0, "eref": 0.0, "ismear": 0, "sigma": 0.05, "kspacing": 0.5, "kgamma": true, "lreal": true, "ropt": [-0.0005, -0.0005, -0.0005], "lmaxpaw": -100, "lmaxmix": 2, "nlspline": false, "istart": 0, "icharg": 2, "iniwav": 1, "ispin": 1, "lnoncollinear": false, "magmom": [1.0, 1.0, 1.0, 1.0, 1.0, 1.0, 1.0, 1.0, 1.0, 1.0, 1.0, 1.0, 1.0, 1.0, 1.0, 1.0, 1.0, 1.0, 1.0, 1.0, 1.0, 1.0, 1.0, 1.0, 1.0, 1.0, 1.0, 1.0, 1.0, 1.0, 1.0, 1.0, 1.0, 1.0, 1.0, 1.0, 1.0, 1.0, 1.0, 1.0, 1.0, 1.0, 1.0, 1.0, 1.0, 1.0, 1.0, 1.0, 1.0, 1.0, 1.0, 1.0, 1.0, 1.0, 1.0, 1.0, 1.0, 1.0, 1.0, 1.0, 1.0, 1.0, 1.0, 1.0, 1.0, 1.0, 1.0, 1.0, 1.0, 1.0, 1.0, 1.0, 1.0, 1.0, 1.0, 1.0, 1.0, 1.0, 1.0, 1.0, 1.0], "nupdown": -1.0, "lsorbit": false, "saxis": [0.0, 0.0, 1.0], "lspiral": false, "qspiral": [0.0, 0.0, 0.0], "lzeroz": false, "lasph": false, "lmetagga": false, "nelm": 1, "nelmdl": -5, "nelmin": 2, "enini": 520.0, "ldiag": true, "lsubrot": false, "weimin": 0.0, "ebreak": 0.0, "deper": 0.3, "nrmm": 4, "time": 0.4, "amix": 0.4, "bmix": 1.0, "amin": 0.1, "amix_mag": 1.6, "bmix_mag": 1.0, "imix": 4, "mixfirst": false, "maxmix": -45, "wc": 100.0, "inimix": 1, "mixpre": 1, "mremove": 5, "ldipol": false, "lmono": false, "idipol": 0, "epsilon": 1.0, "dipol": [-100.0, -100.0, -100.0], "efield": 0.0, "ngx": 64, "ngy": 64, "ngz": 192, "ngxf": 128, "ngyf": 128, "ngzf": 384, "addgrid": false, "nsw": 0, "ibrion": -1, "mdalgo": 0, "isif": 4, "pstress": 0.0, "ediffg": 1e-05, "nfree": 1, "potim": 0.25, "smass": -3.0, "scalee": 1.0, "tebeg": 0.0001, "teend": 0.0001, "nblock": 1, "kblock": 1, "npaco": 256, "apaco": 16.0, "isym": 0, "symprec": 1e-05, "lorbit": 0, "rwigs": [-1.0, -1.0, -1.0], "nedos": 301, "emin": 10.0, "emax": -10.0, "efermi": 0.0, "nwrite": 2, "lwave": false, "ldownsample": false, "lcharg": true, "lpard": false, "lvtot": false, "lvhar": false, "lelf": false, "loptics": false, "stm": [0.0, 0.0, 0.0, 0.0, 0.0, 0.0, 0.0], "npar": 36, "nsim": 4, "nblk": -1, "lplane": true, "lscalapack": true, "lscaaware": false, "lscalu": false, "lasync": false, "lorbitalreal": false, "idiot": 3, "ispecial": 0, "lmusic": false, "pomass": [195.08, 32.066, 127.6], "darwinr": [0.0, 0.0, 0.0], "darwinv": [1.0, 1.0, 1.0], "lcorr": true, "gga_compat": true, "lberry": false, "icorelevel": 0, "ldau": false, "i_constrained_m": 0, "gga": "--", "voskown": 0, "lhfcalc": false, "precfock": "", "lsymgrad": false, "lhfone": false, "lrhfcalc": false, "lthomas": false, "lmodelhf": false, "encut4o": -1.0, "exxoep": 0, "fourorbit": 0, "aexx": 0.0, "hfalpha": 0.0, "mcalpha": 0.0, "aldax": 1.0, "aggax": 1.0, "aldac": 1.0, "aggac": 1.0, "nkredx": 1, "nkredy": 1, "nkredz": 1, "shiftred": false, "oddonly": false, "evenonly": false, "lmaxfock": 0, "nmaxfockae": 0, "lfockaedft": false, "hfscreen": 0.0, "hfscreenc": 0.0, "nbandsgwlow": 0, "luse_vdw": false, "zab_vdw": -0.8491, "param1": 0.1234, "param2": 1.0, "param3": 0.0, "model_gw": 0, "model_eps0": 27.19156668, "model_alpha": 1.0, "lepsilon": false, "lrpa": false, "lnabla": false, "lvel": false, "kinter": 0, "cshift": -0.1, "omegamax": -30.0, "deg_threshold": 0.002, "rtime": -0.1, "wplasmai": 0.0, "dfield": [0.0, 0.0, 0.0], "wplasma": [0.0, 0.0, 0.0, 0.0, 0.0, 0.0, 0.0, 0.0, 0.0], "nucind": false, "magpos": [0.0, 0.0, 0.0], "lnicsall": true, "orbitalmag": false, "lmagbloch": false, "lchimag": false, "lgauge": true, "magatom": 0, "magdipol": [0.0, 0.0, 0.0], "avecconst": [0.0, 0.0, 0.0], "ladder": false, "lrpaforce": false, "lfxc": false, "lhartree": true, "ibse": 0, "kpoint": [-1, 0, 0, 0], "ltcte": false, "ltete": false, "ltriplet": false, "lfxceps": false, "lfxheg": false, "naturalo": 2, "l2order": false, "lmp2lt": false, "lusew": false, "encutgw": -2.0, "encutgwsoft": -2.0, "encutlf": -1.0, "lmaxmp2": -1, "scissor": 0.0, "nomega": 0, "nomegar": 0, "nbandsgw": -1, "nbandso": -1, "nbandsv": -1, "nelmhf": 1, "dim": 3, "antires": 0, "omegamin": -30.0, "omegatl": -200.0, "omegagrid": 140, "selfenergy": false, "lspectral": false, "lspectralgw": false, "lsingles": false, "lfermigw": false, "oddonlygw": false, "evenonlygw": false, "nkredlfx": 1, "nkredlfy": 1, "nkredlfz": 1, "maxmem": 2800, "telescope": 0, "taupar": 1, "omegapar": -1, "lambda": 1.0, "ofield_kappa": 0.0, "ofield_k": [0.0, 0.0, 0.0], "ofield_q6_near": 0.0, "ofield_q6_far": 0.0, "ofield_a": 0.0},
 "cell": {"array": {"__ndarray__": [[3, 3], "float64", [5.686971, 9.860382, -0.02349, -11.374068, 7.5e-05, 2.7e-05, -4.3e-05, -0.079986, 32.731003]]}, "__ase_objtype__": "cell"},
 "ctime": 22.582878625195146,
 "energy": -401.34009452,
 "forces": {"__ndarray__": [[81, 3], "float64", [8.349e-05, 0.02490948, -0.02087452, 0.00161515, 0.02144578, -0.04793848, -0.00145041, 0.0214448, -0.0479402, 0.00284294, 0.02476839, -0.04456772, -0.00267969, 0.02477391, -0.04456434, 8.643e-05, 0.03003543, -0.04054101, 0.00361895, 0.0317132, -0.05303682, 8.131e-05, 0.01956405, -0.03786754, -0.00344838, 0.03170895, -0.05303778, 8.075e-05, -0.0035316, -0.02318671, -7.488e-05, -0.00217743, -0.01850379, 0.0002422, -0.00217924, -0.01850197, -0.00165779, -0.00459567, -0.02845141, 0.00182105, -0.00459742, -0.02845954, 8.439e-05, -0.00865968, -0.02500247, 0.00234366, -0.00077122, -0.02841503, 8.561e-05, 0.00325365, -0.0273476, -0.00217587, -0.00077436, -0.02841708, 4.31e-05, 0.00840489, 0.37717013, 0.0069744, 0.00622905, 0.39276569, -0.00688553, 0.0062281, 0.39276451, -0.00241806, -0.00149837, 0.38121117, 0.00250629, -0.00150147, 0.38120792, 4.23e-05, 0.00300285, 0.3851337, 0.00453256, 0.01142276, 0.37541645, 4.619e-05, 0.01227859, 0.38786403, -0.00444423, 0.01142379, 0.37541856, 0.00408476, -0.01840351, -0.01849474, -0.00012152, -0.02489349, -0.01500384, -0.00432983, -0.01840156, -0.01849636, -0.00011966, -0.00682804, -0.02381245, 0.00147877, -0.02654476, -0.014034, -0.00172573, -0.0265445, -0.01403393, -0.01000756, -0.02352048, -0.00704624, 0.0097676, -0.02352013, -0.00704668, -0.00012518, -0.02961493, -0.01630181, 0.01199349, 0.00744892, -0.19324369, -6.901e-05, 0.01151474, -0.19285328, -0.01213115, 0.00744782, -0.19324222, -6.994e-05, 0.00964861, -0.20673629, 0.00798142, 0.02347414, -0.19189854, -0.00811923, 0.02347271, -0.19190031, 0.00375701, 0.00175862, -0.19705642, -0.00389653, 0.00176009, -0.19705477, -7.155e-05, 0.01175352, -0.21091164, 0.01517302, -0.00546952, -0.19144214, -3.078e-05, 0.0126796, -0.20034821, -0.01522812, -0.00547393, -0.19144345, -3.074e-05, -0.00042059, -0.20656811, 0.00699009, 0.00593756, -0.19106178, -0.00704812, 0.00594032, -0.19106232, -0.00043609, -0.00964071, -0.19641626, 0.00038041, -0.00963656, -0.19641958, -3.192e-05, 0.00683178, -0.20558953, -5.35e-06, 0.01451969, 0.16265305, -0.02065144, 0.00270021, 0.14240302, 0.02066431, 0.00270931, 0.14240392, -0.01553364, 0.00897977, 0.14049028, 0.01554491, 0.00897708, 0.1404895, 2.09e-06, -0.00147826, 0.15640828, -0.00752319, -0.007206, 0.14721387, 8.08e-06, -0.00833034, 0.13786412, 0.00752095, -0.00720568, 0.1472265, 0.00994346, -0.01408598, 0.25275283, 4.87e-06, -0.01830169, 0.23087107, -0.00992689, -0.01408209, 0.2527523, 1.091e-05, 0.00428081, 0.26859289, -0.00783725, -0.01304531, 0.25706321, 0.00784844, -0.01304445, 0.25706439, -0.00139737, -0.01180521, 0.25276176, 0.00141416, -0.01180678, 0.2527594, 7.12e-06, 0.0101438, 0.24757214, -0.00268652, 0.00929995, -0.29488285, -8.6e-07, -0.0200744, -0.29864982, 0.00268917, 0.00930661, -0.29488129, 1.95e-06, -0.01364949, -0.31050479, -0.01201606, -0.01348921, -0.30703913, 0.01200955, -0.01349442, -0.30703824, 0.00724265, -0.02043975, -0.30772379, -0.00724248, -0.02043956, -0.30772332, -1.41e-06, -0.01201552, -0.31367883]]},
 "free_energy": -401.35238347,
 "mtime": 22.708610749128386,
 "numbers": {"__ndarray__": [[81], "int64", [78, 78, 78, 78, 78, 78, 78, 78, 78, 78, 78, 78, 78, 78, 78, 78, 78, 78, 78, 78, 78, 78, 78, 78, 78, 78, 78, 16, 16, 16, 16, 16, 16, 16, 16, 16, 16, 16, 16, 16, 16, 16, 16, 16, 16, 16, 16, 16, 16, 16, 16, 16, 16, 16, 52, 52, 52, 52, 52, 52, 52, 52, 52, 52, 52, 52, 52, 52, 52, 52, 52, 52, 52, 52, 52, 52, 52, 52, 52, 52, 52]]},
 "pbc": {"__ndarray__": [[3], "bool", [true, true, true]]},
 "positions": {"__ndarray__": [[81, 3], "float64", [-1.4027171479999879e-05, -0.02453501240373, 10.88370002563766, -3.7913699892579196, -0.02451001240398, 10.88370902563757, -7.58272595134436, -0.02448501240423, 10.88371802563748, 1.89564295387195, 3.26225895472833, 10.87587002571596, -1.8957130082144895, 3.2622839547280797, 10.87587902571587, -5.687068970300929, 3.2623089547278297, 10.875888025715781, 3.79129999178509, 6.54905302046421, 10.86804002555936, -5.597030134956634e-05, 6.549078020463959, 10.868049025559271, -3.7914119323877893, 6.5491030204637095, 10.868058025559181, -3.3994948969836977e-05, 1.94949395933868, 18.3798899699903, -3.7913900707760897, 1.94951895933918, 18.37989896999048, -7.58274603286253, 1.9495439593389299, 18.37990796999039, 1.8956230429641703, 5.23628802507456, 18.3720599698337, -1.8957330328629491, 5.23631302507506, 18.37206896983388, -5.68708899494939, 5.236338025074811, 18.37207796983379, 3.7912800240075994, 8.52308199220662, 18.364229969912, -7.605181951988874e-05, 8.52310699220712, 18.36423896991218, -3.7914320139059603, 8.523131992206869, 18.36424796991209, -4.503367142004603e-05, 1.9399989960917698, 25.36036485734612, -3.7914009957578596, 1.9400239960915198, 25.36037385734603, -7.5827569578443, 1.9400489960912697, 25.36038285734594, 1.89561194737201, 5.22679296322383, 25.35253485742442, -1.8957440147144293, 5.2268179632235805, 25.35254385742433, -5.687099976800869, 5.226842963223331, 25.35255285742424, 3.79126898528515, 8.51358702895971, 25.34470485726782, -8.697680128955572e-05, 8.513612028959459, 25.34471385726773, -3.7914429388877298, 8.51363702895921, 25.34472285726764, -1.89567997301095, 1.0726280445606, 9.68811084545464, -5.68703593509739, 1.07265304456035, 9.68811984545455, -9.47839201092451, 1.07267804456085, 9.688128845454731, -2.299196752016976e-05, 4.35942201169266, 9.68028084553294, -3.7913789540539606, 4.359447011692409, 9.680289845532851, -7.582735029881079, 4.359472011692909, 9.68029884553303, 1.8956339890759102, 7.64621597882472, 9.672450845611241, -1.8957219730105301, 7.646240978824469, 9.67245984561115, -5.687078048837649, 7.646265978824969, 9.67246884561133, -1.89570697253541, 3.04132599310116, 17.194758866577, -5.687063048362529, 3.04135099310166, 17.19476786657718, -9.478419010448969, 3.04137599310141, 17.19477686657709, -4.999149198020427e-05, 6.32811996023322, 17.1869288666553, -3.7914060673191, 6.32814496023372, 17.18693786665548, -7.582762029405539, 6.32816996023347, 17.18694686665539, 1.8956070464211596, 9.6149140259691, 17.1790988664987, -1.89574902940596, 9.6149390259696, 17.179107866498878, -5.687104991492399, 9.61496402596935, 17.17911686649879, -1.8957220139591497, 3.0330910021749893, 24.18555699815173, -5.6870779760455905, 3.033116002174739, 24.185565998151638, -9.478434051872709, 3.033141002175239, 24.185574998151818, -6.503291572024362e-05, 6.31988496930705, 24.17772699823003, -3.7914209950021607, 6.3199099693068, 24.177735998229938, -7.582777070829279, 6.3199349693073, 24.177744998230118, 1.8955920049974204, 9.60667903504293, 24.16989699807343, -1.89576395708902, 9.606704035042679, 24.16990599807334, -5.687120032916139, 9.606729035043179, 24.16991499807352, -3.997374868995832e-05, 2.16977102080827, 12.320958881720331, -3.7913959358351295, 2.16979602080802, 12.320967881720241, -7.582752011662249, 2.16982102080852, 12.320976881720421, 1.8956170072947398, 5.45656498794033, 12.313128881798631, -1.8957389547917, 5.45658998794008, 12.313137881798541, -5.68709503061882, 5.45661498794058, 12.31314688179872, 3.7912739883381703, 8.74335895507239, 12.305298881876931, -8.197374826977177e-05, 8.74338395507214, 12.30530788187684, -3.791438049575389, 8.74340895507264, 12.30531688187702, -1.89571304345082, 0.8570350121784001, 19.815860934515758, -5.687069005537259, 0.85706001217815, 19.81586993451567, -9.478424967623699, 0.8570850121779, 19.81587893451558, -5.606240739034002e-05, 4.1438289793104595, 19.80803093459406, -3.7914120244938294, 4.14385397931021, 19.80803993459397, -7.582767986580269, 4.14387897930996, 19.80804893459388, 1.8956009755057501, 7.43062304504634, 19.80020093443746, -1.895754986580689, 7.43064804504609, 19.80020993443737, -5.6871109486671285, 7.4306730450458405, 19.80021893443728, -1.8957249534033598, 0.8478580272677099, 26.85125900482533, -5.6870810292304785, 0.84788302726821, 26.85126800482551, -9.47843699131692, 0.8479080272679599, 26.85127700482542, -6.797235993006364e-05, 4.1346519943997695, 26.84342900490363, -3.7914240481870496, 4.1346769944002695, 26.84343800490381, -7.58278001027349, 4.13470199440002, 26.84344700490372, 1.8955890086835003, 7.42144596153183, 26.83559900498193, -1.8957670671436189, 7.4214709615323295, 26.83560800498211, -5.68712302923006, 7.42149596153208, 26.83561700498202]]},
 "stress": {"__ndarray__": [[6], "float64", [0.0015533398675842169, 0.0018859458007140582, 0.002428952475949149, 3.374584880223962e-05, -5.916950651337328e-07, -1.2442136366991982e-06]]},
 "unique_id": "7c5f0c93ecdaf077ac5978c162ca628f",
 "user": "lpan"},
"6": {
 "calculator": "vasp",
 "calculator_parameters": {"kpoints_generation": {"divisions": [2, 2, 1], "usershift": [0.0, 0.0, 0.0], "genvec1": [0.5, 0.0, 0.0], "genvec2": [0.0, 0.5, 0.0], "genvec3": [0.0, 0.0, 1.0], "shift": [0.0, 0.0, 0.0]}, "system": "PtSTe", "lcompat": false, "prec": "normal", "enmax": 520.0, "enaug": 368.792, "ediff": 1e-06, "ialgo": 68, "iwavpr": 10, "nbands": 360, "nelect": 594.0, "turbo": 0, "irestart": 0, "nreboot": 0, "nmin": 0, "eref": 0.0, "ismear": 0, "sigma": 0.05, "kspacing": 0.5, "kgamma": true, "lreal": true, "ropt": [-0.0005, -0.0005, -0.0005], "lmaxpaw": -100, "lmaxmix": 2, "nlspline": false, "istart": 0, "icharg": 2, "iniwav": 1, "ispin": 1, "lnoncollinear": false, "magmom": [1.0, 1.0, 1.0, 1.0, 1.0, 1.0, 1.0, 1.0, 1.0, 1.0, 1.0, 1.0, 1.0, 1.0, 1.0, 1.0, 1.0, 1.0, 1.0, 1.0, 1.0, 1.0, 1.0, 1.0, 1.0, 1.0, 1.0, 1.0, 1.0, 1.0, 1.0, 1.0, 1.0, 1.0, 1.0, 1.0, 1.0, 1.0, 1.0, 1.0, 1.0, 1.0, 1.0, 1.0, 1.0, 1.0, 1.0, 1.0, 1.0, 1.0, 1.0, 1.0, 1.0, 1.0, 1.0, 1.0, 1.0, 1.0, 1.0, 1.0, 1.0, 1.0, 1.0, 1.0, 1.0, 1.0, 1.0, 1.0, 1.0, 1.0, 1.0, 1.0, 1.0, 1.0, 1.0, 1.0, 1.0, 1.0, 1.0, 1.0, 1.0], "nupdown": -1.0, "lsorbit": false, "saxis": [0.0, 0.0, 1.0], "lspiral": false, "qspiral": [0.0, 0.0, 0.0], "lzeroz": false, "lasph": false, "lmetagga": false, "nelm": 1, "nelmdl": -5, "nelmin": 2, "enini": 520.0, "ldiag": true, "lsubrot": false, "weimin": 0.0, "ebreak": 0.0, "deper": 0.3, "nrmm": 4, "time": 0.4, "amix": 0.4, "bmix": 1.0, "amin": 0.1, "amix_mag": 1.6, "bmix_mag": 1.0, "imix": 4, "mixfirst": false, "maxmix": -45, "wc": 100.0, "inimix": 1, "mixpre": 1, "mremove": 5, "ldipol": false, "lmono": false, "idipol": 0, "epsilon": 1.0, "dipol": [-100.0, -100.0, -100.0], "efield": 0.0, "ngx": 70, "ngy": 70, "ngz": 192, "ngxf": 140, "ngyf": 140, "ngzf": 384, "addgrid": false, "nsw": 0, "ibrion": -1, "mdalgo": 0, "isif": 4, "pstress": 0.0, "ediffg": 1e-05, "nfree": 1, "potim": 0.25, "smass": -3.0, "scalee": 1.0, "tebeg": 0.0001, "teend": 0.0001, "nblock": 1, "kblock": 1, "npaco": 256, "apaco": 16.0, "isym": 0, "symprec": 1e-05, "lorbit": 0, "rwigs": [-1.0, -1.0, -1.0], "nedos": 301, "emin": 10.0, "emax": -10.0, "efermi": 0.0, "nwrite": 2, "lwave": false, "ldownsample": false, "lcharg": true, "lpard": false, "lvtot": false, "lvhar": false, "lelf": false, "loptics": false, "stm": [0.0, 0.0, 0.0, 0.0, 0.0, 0.0, 0.0], "npar": 36, "nsim": 4, "nblk": -1, "lplane": true, "lscalapack": true, "lscaaware": false, "lscalu": false, "lasync": false, "lorbitalreal": false, "idiot": 3, "ispecial": 0, "lmusic": false, "pomass": [195.08, 32.066, 127.6], "darwinr": [0.0, 0.0, 0.0], "darwinv": [1.0, 1.0, 1.0], "lcorr": true, "gga_compat": true, "lberry": false, "icorelevel": 0, "ldau": false, "i_constrained_m": 0, "gga": "--", "voskown": 0, "lhfcalc": false, "precfock": "", "lsymgrad": false, "lhfone": false, "lrhfcalc": false, "lthomas": false, "lmodelhf": false, "encut4o": -1.0, "exxoep": 0, "fourorbit": 0, "aexx": 0.0, "hfalpha": 0.0, "mcalpha": 0.0, "aldax": 1.0, "aggax": 1.0, "aldac": 1.0, "aggac": 1.0, "nkredx": 1, "nkredy": 1, "nkredz": 1, "shiftred": false, "oddonly": false, "evenonly": false, "lmaxfock": 0, "nmaxfockae": 0, "lfockaedft": false, "hfscreen": 0.0, "hfscreenc": 0.0, "nbandsgwlow": 0, "luse_vdw": false, "zab_vdw": -0.8491, "param1": 0.1234, "param2": 1.0, "param3": 0.0, "model_gw": 0, "model_eps0": 28.8559089, "model_alpha": 1.0, "lepsilon": false, "lrpa": false, "lnabla": false, "lvel": false, "kinter": 0, "cshift": -0.1, "omegamax": -30.0, "deg_threshold": 0.002, "rtime": -0.1, "wplasmai": 0.0, "dfield": [0.0, 0.0, 0.0], "wplasma": [0.0, 0.0, 0.0, 0.0, 0.0, 0.0, 0.0, 0.0, 0.0], "nucind": false, "magpos": [0.0, 0.0, 0.0], "lnicsall": true, "orbitalmag": false, "lmagbloch": false, "lchimag": false, "lgauge": true, "magatom": 0, "magdipol": [0.0, 0.0, 0.0], "avecconst": [0.0, 0.0, 0.0], "ladder": false, "lrpaforce": false, "lfxc": false, "lhartree": true, "ibse": 0, "kpoint": [-1, 0, 0, 0], "ltcte": false, "ltete": false, "ltriplet": false, "lfxceps": false, "lfxheg": false, "naturalo": 2, "l2order": false, "lmp2lt": false, "lusew": false, "encutgw": -2.0, "encutgwsoft": -2.0, "encutlf": -1.0, "lmaxmp2": -1, "scissor": 0.0, "nomega": 0, "nomegar": 0, "nbandsgw": -1, "nbandso": -1, "nbandsv": -1, "nelmhf": 1, "dim": 3, "antires": 0, "omegamin": -30.0, "omegatl": -200.0, "omegagrid": 140, "selfenergy": false, "lspectral": false, "lspectralgw": false, "lsingles": false, "lfermigw": false, "oddonlygw": false, "evenonlygw": false, "nkredlfx": 1, "nkredlfy": 1, "nkredlfz": 1, "maxmem": 2800, "telescope": 0, "taupar": 1, "omegapar": -1, "lambda": 1.0, "ofield_kappa": 0.0, "ofield_k": [0.0, 0.0, 0.0], "ofield_q6_near": 0.0, "ofield_q6_far": 0.0, "ofield_a": 0.0},
 "cell": {"array": {"__ndarray__": [[3, 3], "float64", [5.80071, 10.05759, -0.02396, -11.601549, 7.7e-05, 2.8e-05, -4.4e-05, -0.081586, 33.385623]]}, "__ase_objtype__": "cell"},
 "ctime": 22.58287863576279,
 "energy": -405.37170075,
 "forces": {"__ndarray__": [[81, 3], "float64", [6.5e-07, 0.01716808, 0.23189122, -0.00339669, 0.01318994, 0.24734228, 0.00341469, 0.01319584, 0.2473476, 0.00027896, 0.01848952, 0.24661525, -0.00026787, 0.01848966, 0.24660598, -9.9e-07, 0.01194106, 0.24969029, -0.00156027, 0.0089187, 0.24981148, 7.04e-06, 0.01507015, 0.24815079, 0.00156426, 0.00892344, 0.24981284, 4.63e-06, -0.00694447, 0.29225901, -0.00080851, -0.00020596, 0.28616779, 0.00081309, -0.00020869, 0.28617285, 0.00078474, -0.00115374, 0.30034133, -0.00077088, -0.00114728, 0.3003452, 2.91e-06, -0.005613, 0.28855792, -0.0016548, -0.00102026, 0.29534184, 1.047e-05, -0.01162454, 0.29219146, 0.00165675, -0.00101139, 0.29534763, -1.546e-05, -0.01299647, 0.16164198, -0.00351759, 0.00302683, 0.15831727, 0.00347846, 0.00302039, 0.15830491, -0.00122717, 0.0022927, 0.15278236, 0.00120096, 0.00229958, 0.15278897, -1.904e-05, 0.0006823, 0.15558214, -0.0055691, -0.00367099, 0.16726474, -1.386e-05, -0.00412326, 0.15214228, 0.0055395, -0.00366875, 0.16726837, -0.00690861, -0.02191043, 0.55347852, -0.00014525, -0.01108419, 0.5408223, 0.00661036, -0.02191232, 0.55347295, -0.00015217, -0.02850937, 0.54714078, -0.00211637, -0.02818559, 0.52964743, 0.00182561, -0.02817907, 0.52965045, 0.00124743, -0.0211759, 0.55098522, -0.00155328, -0.02117839, 0.55098702, -0.00014687, -0.03021312, 0.55179428, -0.00487757, -0.00343995, 0.45093151, 0.00202561, 0.005981, 0.47067851, 0.00469046, -0.00343398, 0.45092754, -8.872e-05, -0.00944434, 0.45128502, -0.00586535, -0.00913054, 0.46470751, 0.00568076, -0.00912377, 0.46471385, 0.0003131, 0.00079476, 0.45312354, -0.00049318, 0.00079496, 0.45312383, -9.295e-05, -0.01594984, 0.44146856, -0.01308107, 0.01467071, 0.28399329, -7.224e-05, 0.01700585, 0.29484972, 0.01293123, 0.01467438, 0.28400106, -7.888e-05, 0.00984982, 0.2871209, -0.01704667, -0.00901795, 0.29572702, 0.01689609, -0.00901673, 0.29573227, -0.00389487, 0.01138467, 0.28764941, 0.00373754, 0.01139215, 0.28764997, -8.208e-05, 0.00213472, 0.29359241, 0.00191051, 0.00286924, -0.74706652, 0.00262212, 0.00833694, -0.74024599, -0.00268936, 0.00833966, -0.74025172, -0.00612763, 0.01423198, -0.72897787, 0.00606154, 0.01423379, -0.72897705, -3.575e-05, 0.01175563, -0.75071001, -0.0146611, 0.00407019, -0.74699939, -3.328e-05, 0.03086872, -0.72994455, 0.01458047, 0.00406099, -0.74700184, 0.02635115, 0.00479795, -0.48914036, -3.978e-05, -0.00924754, -0.49213819, -0.02644578, 0.0047956, -0.48914508, -4.855e-05, -0.00539975, -0.48467666, -0.01569639, 0.00675523, -0.4849779, 0.01585312, 0.00429474, -0.48362454, 0.00143378, -0.00868828, -0.50388361, -0.0015192, -0.00869622, -0.50388573, -4.631e-05, 0.01617322, -0.50597481, -0.0013052, -0.00874685, -0.76291681, -7.102e-05, 0.0216397, -0.74673716, 0.00115466, -0.00873979, -0.76291706, -7.289e-05, 0.01595376, -0.74806605, -0.01376081, -0.000416, -0.75107865, 0.01361312, -0.00041152, -0.75107991, -0.00140701, -4.61e-06, -0.76032761, 0.00126413, -9.29e-06, -0.76033137, -8.141e-05, -0.01391444, -0.75826419]]},
 "free_energy": -405.39339585,
 "mtime": 22.708610756674034,
 "numbers": {"__ndarray__": [[81], "int64", [78, 78, 78, 78, 78, 78, 78, 78, 78, 78, 78, 78, 78, 78, 78, 78, 78, 78, 78, 78, 78, 78, 78, 78, 78, 78, 78, 16, 16, 16, 16, 16, 16, 16, 16, 16, 16, 16, 16, 16, 16, 16, 16, 16, 16, 16, 16, 16, 16, 16, 16, 16, 16, 16, 52, 52, 52, 52, 52, 52, 52, 52, 52, 52, 52, 52, 52, 52, 52, 52, 52, 52, 52, 52, 52, 52, 52, 52, 52, 52, 52]]},
 "pbc": {"__ndarray__": [[3], "bool", [true, true, true]]},
 "positions": {"__ndarray__": [[81, 3], "float64", [-1.4006270110000162e-05, -0.025026006784670003, 11.10137400668357, -3.8671970256075197, -0.02500003757316, 11.101383005442342, -7.73438103107079, -0.024974973541670005, 11.101392006358632, 1.93355597439463, 3.3275039605058896, 11.09338700624054, -1.9336269869370002, 3.3275300278457194, 11.0933970063284, -5.800810006267961, 3.3275549912943796, 11.093406007481772, 3.86712601306515, 6.68003402592477, 11.0854010071266, -5.700627226033543e-05, 6.68005999513628, 11.085410005885372, -3.867240025603221, 6.680084958584939, 11.085419007038741, -3.503985617020157e-05, 1.9884840120090697, 16.707488143851393, -3.86721805918713, 1.98850897545773, 16.707497145004762, -7.734401020517441, 1.98853504524514, 16.707506143523933, 1.93353494080857, 5.34101397929963, 16.69950114340836, -1.9336480205152908, 5.341039043324189, 16.699510144322133, -5.800831039854022, 5.34106501008812, 16.699520144649593, 3.867106023618499, 8.69354404471158, 16.6915151442919, -7.803985187009125e-05, 8.693569008167168, 16.691524145447794, -3.8672610591892806, 8.693594977378678, 16.69153314420656, -4.604514975009786e-05, 1.9787989983400298, 21.787571917424504, -3.8672290644807106, 1.9788239617886898, 21.78758091857787, -7.7344120258123406, 1.9788500291285196, 21.78759091866573, 1.9335239355136693, 5.331328963183009, 21.77958591855016, -1.9336590258101904, 5.33135402720757, 21.779594919463932, -5.8008420451476015, 5.33137999641908, 21.7796039182227, 3.8670939741855093, 8.68385903104947, 21.771598917867532, -8.904514545071472e-05, 8.683883994498128, 21.7716079190209, -3.8672720644828606, 8.683909963709638, 21.77161691777967, -1.9335939866614702, 1.0940809754366698, 9.881873123883441, -5.800776947985331, 1.0941060394612299, 9.881882124797212, -9.66795996732406, 1.0941320062251598, 9.88189212512467, -2.3019860579939007e-05, 4.44661003508654, 9.87388712716186, -3.867206967321911, 4.44663600430421, 9.87389612592287, -7.734389986652871, 4.4466609677528695, 9.87390512707624, 1.9335469608041598, 7.799140002377101, 9.86590012671883, -1.9336360585332502, 7.799165971588609, 9.8659091254776, -5.800819947981031, 7.799191035619329, 9.86591812639361, -1.93362097437974, 3.1021530492261804, 15.498654166180582, -5.800803993710261, 3.1021780134906995, 15.49866283347772, -9.667987013048991, 3.1022039802546297, 15.498672833805182, -5.099370943023608e-05, 6.454682009122171, 15.490667835844611, -3.8672340130468403, 6.45470797833368, 15.490676834603383, -7.7344169743707, 6.45473304235824, 15.49068583551715, 1.9335189869553102, 9.80721197641273, 15.482680835401583, -1.9336639743750013, 9.807238046200139, 15.48268983392075, -5.80084699370596, 9.807263009648798, 15.482698835074121, -1.93363594648762, 3.09375300534644, 20.589267983176992, -5.80082000995799, 3.0937779688020295, 20.58927698433288, -9.6680029712883, 3.0938040385894396, 20.58928598285205, -6.596582420040794e-05, 6.44628297018942, 20.581281984302652, -3.867248927148061, 6.446308034213979, 20.58129098521642, -7.734432990624881, 6.44633400343242, 20.58129998397771, 1.9335040728476396, 9.79881303805588, 20.57329498362002, -1.933678946483321, 9.798838001504539, 20.573303984773393, -5.800861965820731, 9.79886397071605, 20.57331298353216, -4.105351090012541e-05, 2.21316596899222, 12.567378044650502, -3.8672240148412103, 2.2131920387796296, 12.56738704316967, -7.73440703417349, 2.21321699978071, 12.567397045891731, 1.93352898515962, 5.5656960344111, 12.559392045536562, -1.9336540341777906, 5.565722003622609, 12.559401044295331, -5.800837053508749, 5.565746967071269, 12.559410045448702, 3.867098965824359, 8.918226001701658, 12.551405045093531, -8.405351305025342e-05, 8.91825197091317, 12.551414043852303, -3.867267014836911, 8.918277034937729, 12.55142304476607, -1.9336269508681803, 0.87417599181364, 18.172177930440114, -5.800809970199141, 0.8742009552623, 18.17218693159348, -9.66799397567018, 0.8742270226090599, 18.17219693168386, -5.697020475997044e-05, 4.22670595665662, 18.16419193156577, -3.867239931528621, 4.2267310206811795, 18.16420093247954, -7.734422950866031, 4.2267569898926896, 18.16420993123831, 1.9335130684735298, 7.5792350187602295, 18.15620493327774, -1.933669950863881, 7.57926098797174, 18.15621393203651, -5.800852970194841, 7.579285951420399, 18.15622293318988, -1.9336390190845403, 0.8648150122462799, 23.308284018958034, -5.80082296654587, 0.8648409814639498, 23.30829301771904, -9.66800592787105, 0.86486604304093, 23.3083030202015, -6.903842112036467e-05, 4.217344977089259, 23.30029802008369, -3.867251999751431, 4.2173710468766705, 23.30030701860286, -7.73443594720631, 4.217396010331489, 23.300316019758473, 1.9335010002507191, 7.569875044955719, 23.292311019401062, -1.9336820190802402, 7.569900008404379, 23.29232002055443, -5.80086503841765, 7.569925977615889, 23.2923290193132]]},
 "stress": {"__ndarray__": [[6], "float64", [0.018294277365852825, 0.01847002936868719, 0.014958493526158937, -0.00016918577295470174, -4.854520967929481e-07, -1.7000809802354596e-06]]},
 "unique_id": "2915299b55d1ed9c1ea5d583951f9ab5",
 "user": "lpan"},
"7": {
 "calculator": "vasp",
 "calculator_parameters": {"kpoints_generation": {"divisions": [2, 2, 1], "usershift": [0.0, 0.0, 0.0], "genvec1": [0.5, 0.0, 0.0], "genvec2": [0.0, 0.5, 0.0], "genvec3": [0.0, 0.0, 1.0], "shift": [0.0, 0.0, 0.0]}, "system": "PtSTe", "lcompat": false, "prec": "normal", "enmax": 520.0, "enaug": 368.792, "ediff": 1e-06, "ialgo": 68, "iwavpr": 10, "nbands": 360, "nelect": 594.0, "turbo": 0, "irestart": 0, "nreboot": 0, "nmin": 0, "eref": 0.0, "ismear": 0, "sigma": 0.05, "kspacing": 0.5, "kgamma": true, "lreal": true, "ropt": [-0.0005, -0.0005, -0.0005], "lmaxpaw": -100, "lmaxmix": 2, "nlspline": false, "istart": 0, "icharg": 2, "iniwav": 1, "ispin": 1, "lnoncollinear": false, "magmom": [1.0, 1.0, 1.0, 1.0, 1.0, 1.0, 1.0, 1.0, 1.0, 1.0, 1.0, 1.0, 1.0, 1.0, 1.0, 1.0, 1.0, 1.0, 1.0, 1.0, 1.0, 1.0, 1.0, 1.0, 1.0, 1.0, 1.0, 1.0, 1.0, 1.0, 1.0, 1.0, 1.0, 1.0, 1.0, 1.0, 1.0, 1.0, 1.0, 1.0, 1.0, 1.0, 1.0, 1.0, 1.0, 1.0, 1.0, 1.0, 1.0, 1.0, 1.0, 1.0, 1.0, 1.0, 1.0, 1.0, 1.0, 1.0, 1.0, 1.0, 1.0, 1.0, 1.0, 1.0, 1.0, 1.0, 1.0, 1.0, 1.0, 1.0, 1.0, 1.0, 1.0, 1.0, 1.0, 1.0, 1.0, 1.0, 1.0, 1.0, 1.0], "nupdown": -1.0, "lsorbit": false, "saxis": [0.0, 0.0, 1.0], "lspiral": false, "qspiral": [0.0, 0.0, 0.0], "lzeroz": false, "lasph": false, "lmetagga": false, "nelm": 1, "nelmdl": -5, "nelmin": 2, "enini": 520.0, "ldiag": true, "lsubrot": false, "weimin": 0.0, "ebreak": 0.0, "deper": 0.3, "nrmm": 4, "time": 0.4, "amix": 0.4, "bmix": 1.0, "amin": 0.1, "amix_mag": 1.6, "bmix_mag": 1.0, "imix": 4, "mixfirst": false, "maxmix": -45, "wc": 100.0, "inimix": 1, "mixpre": 1, "mremove": 5, "ldipol": false, "lmono": false, "idipol": 0, "epsilon": 1.0, "dipol": [-100.0, -100.0, -100.0], "efield": 0.0, "ngx": 70, "ngy": 70, "ngz": 192, "ngxf": 140, "ngyf": 140, "ngzf": 384, "addgrid": false, "nsw": 0, "ibrion": -1, "mdalgo": 0, "isif": 4, "pstress": 0.0, "ediffg": 1e-05, "nfree": 1, "potim": 0.25, "smass": -3.0, "scalee": 1.0, "tebeg": 0.0001, "teend": 0.0001, "nblock": 1, "kblock": 1, "npaco": 256, "apaco": 16.0, "isym": 0, "symprec": 1e-05, "lorbit": 0, "rwigs": [-1.0, -1.0, -1.0], "nedos": 301, "emin": 10.0, "emax": -10.0, "efermi": 0.0, "nwrite": 2, "lwave": false, "ldownsample": false, "lcharg": true, "lpard": false, "lvtot": false, "lvhar": false, "lelf": false, "loptics": false, "stm": [0.0, 0.0, 0.0, 0.0, 0.0, 0.0, 0.0], "npar": 36, "nsim": 4, "nblk": -1, "lplane": true, "lscalapack": true, "lscaaware": false, "lscalu": false, "lasync": false, "lorbitalreal": false, "idiot": 3, "ispecial": 0, "lmusic": false, "pomass": [195.08, 32.066, 127.6], "darwinr": [0.0, 0.0, 0.0], "darwinv": [1.0, 1.0, 1.0], "lcorr": true, "gga_compat": true, "lberry": false, "icorelevel": 0, "ldau": false, "i_constrained_m": 0, "gga": "--", "voskown": 0, "lhfcalc": false, "precfock": "", "lsymgrad": false, "lhfone": false, "lrhfcalc": false, "lthomas": false, "lmodelhf": false, "encut4o": -1.0, "exxoep": 0, "fourorbit": 0, "aexx": 0.0, "hfalpha": 0.0, "mcalpha": 0.0, "aldax": 1.0, "aggax": 1.0, "aldac": 1.0, "aggac": 1.0, "nkredx": 1, "nkredy": 1, "nkredz": 1, "shiftred": false, "oddonly": false, "evenonly": false, "lmaxfock": 0, "nmaxfockae": 0, "lfockaedft": false, "hfscreen": 0.0, "hfscreenc": 0.0, "nbandsgwlow": 0, "luse_vdw": false, "zab_vdw": -0.8491, "param1": 0.1234, "param2": 1.0, "param3": 0.0, "model_gw": 0, "model_eps0": 28.8559089, "model_alpha": 1.0, "lepsilon": false, "lrpa": false, "lnabla": false, "lvel": false, "kinter": 0, "cshift": -0.1, "omegamax": -30.0, "deg_threshold": 0.002, "rtime": -0.1, "wplasmai": 0.0, "dfield": [0.0, 0.0, 0.0], "wplasma": [0.0, 0.0, 0.0, 0.0, 0.0, 0.0, 0.0, 0.0, 0.0], "nucind": false, "magpos": [0.0, 0.0, 0.0], "lnicsall": true, "orbitalmag": false, "lmagbloch": false, "lchimag": false, "lgauge": true, "magatom": 0, "magdipol": [0.0, 0.0, 0.0], "avecconst": [0.0, 0.0, 0.0], "ladder": false, "lrpaforce": false, "lfxc": false, "lhartree": true, "ibse": 0, "kpoint": [-1, 0, 0, 0], "ltcte": false, "ltete": false, "ltriplet": false, "lfxceps": false, "lfxheg": false, "naturalo": 2, "l2order": false, "lmp2lt": false, "lusew": false, "encutgw": -2.0, "encutgwsoft": -2.0, "encutlf": -1.0, "lmaxmp2": -1, "scissor": 0.0, "nomega": 0, "nomegar": 0, "nbandsgw": -1, "nbandso": -1, "nbandsv": -1, "nelmhf": 1, "dim": 3, "antires": 0, "omegamin": -30.0, "omegatl": -200.0, "omegagrid": 140, "selfenergy": false, "lspectral": false, "lspectralgw": false, "lsingles": false, "lfermigw": false, "oddonlygw": false, "evenonlygw": false, "nkredlfx": 1, "nkredlfy": 1, "nkredlfz": 1, "maxmem": 2800, "telescope": 0, "taupar": 1, "omegapar": -1, "lambda": 1.0, "ofield_kappa": 0.0, "ofield_k": [0.0, 0.0, 0.0], "ofield_q6_near": 0.0, "ofield_q6_far": 0.0, "ofield_a": 0.0},
 "cell": {"array": {"__ndarray__": [[3, 3], "float64", [5.80071, 10.05759, -0.02396, -11.601549, 7.7e-05, 2.8e-05, -4.4e-05, -0.081586, 33.385623]]}, "__ase_objtype__": "cell"},
 "ctime": 22.582878646257093,
 "energy": -403.2966685,
 "forces": {"__ndarray__": [[81, 3], "float64", [3.718e-05, 0.02179707, 0.2100291, -0.00335832, 0.0178129, 0.22547479, 0.00344895, 0.01781791, 0.2254766, 0.00030605, 0.0231159, 0.22474981, -0.00022353, 0.02311611, 0.22474023, 3.536e-05, 0.01657135, 0.22781982, -0.00152858, 0.01355568, 0.2279432, 4.251e-05, 0.01970177, 0.22628159, 0.0016054, 0.01356065, 0.22794258, 4.675e-05, 0.0006222, 0.19172909, -0.00618386, 0.00436412, 0.19610467, 0.00626888, 0.00436242, 0.19611081, -0.00181323, -0.00595876, 0.20108141, 0.00190566, -0.00595001, 0.20108766, 4.113e-05, -0.00703597, 0.20284199, -0.00599579, 0.00470237, 0.19743993, 4.879e-05, -0.01472845, 0.20118139, 0.00607678, 0.00471194, 0.1974447, 1.823e-05, 0.001344, 0.25397159, -0.00507575, 0.00742819, 0.24971463, 0.00509725, 0.00742264, 0.24970221, -0.00212202, 0.00394543, 0.24708077, 0.00215968, 0.00395073, 0.24708415, 9.77e-06, -0.00640956, 0.25294785, 0.00736685, 9.394e-05, 0.24801339, 2.015e-05, -0.00158911, 0.24843423, -0.00732918, 9.872e-05, 0.24802063, -0.00688868, -0.02043277, 0.58666035, -0.00012398, -0.00959166, 0.57401323, 0.00662622, -0.02043022, 0.58665231, -0.00013062, -0.02703112, 0.58032015, -0.00210722, -0.02670845, 0.56283227, 0.00185216, -0.02670626, 0.56283529, 0.00126924, -0.01968788, 0.58417077, -0.00154036, -0.01969498, 0.58417175, -0.00012438, -0.02872964, 0.58497547, 0.00753467, 0.00271309, 0.36328357, -7.851e-05, 0.02453794, 0.37535684, -0.0076885, 0.00271454, 0.36327966, -7.794e-05, 0.00326261, 0.3546232, -0.00067207, -0.00184509, 0.37393928, 0.00052035, -0.00183755, 0.3739433, -0.00117353, 0.00769609, 0.36661663, 0.00101947, 0.00769634, 0.36661607, -7.799e-05, -0.00148953, 0.3515617, -0.01072658, 0.00948428, 0.34140204, -4.542e-05, 0.01663783, 0.35694961, 0.01062165, 0.00949467, 0.34140879, -5.222e-05, 0.00841079, 0.34248364, -0.01143077, -0.0047077, 0.33857213, 0.01132746, -0.00470959, 0.33857931, -0.00141606, 0.00894095, 0.33529305, 0.00130615, 0.00894374, 0.33529351, -5.469e-05, 0.01235516, 0.3479185, 0.00193876, -0.00847399, -0.62075291, 0.00265838, -0.00300535, -0.61394288, -0.00267041, -0.00299917, -0.61394799, -0.00610824, 0.00289043, -0.60259437, 0.00609735, 0.00289607, -0.602594, -4.61e-06, 0.00041785, -0.6244105, -0.01464309, -0.00726767, -0.62069445, -2.67e-06, 0.01952207, -0.60356524, 0.0146174, -0.00728142, -0.62069748, 0.02429713, -0.00633974, -0.46749764, -6.43e-06, -0.00880539, -0.47225211, -0.02432816, -0.00634389, -0.46750599, -1.798e-05, 0.00083567, -0.45199287, -0.01416714, -0.01138634, -0.47395971, 0.01414523, -0.01137828, -0.47395598, 0.00014934, -0.00978121, -0.46490077, -0.00017212, -0.00979152, -0.46490385, -1.143e-05, 0.01625757, -0.46709858, 0.00111215, -0.00689996, -0.88150773, -3.342e-05, 0.01583542, -0.87431912, -0.00119356, -0.00689746, -0.88150112, -3.307e-05, 0.00931054, -0.87208931, -0.00828338, -0.00878728, -0.87771423, 0.00820205, -0.00877618, -0.87771546, -0.00140528, -0.01125943, -0.87512713, 0.00133519, -0.01125971, -0.87512539, -4.498e-05, 0.00105859, -0.88183445]]},
 "free_energy": -403.31621644,
 "mtime": 22.70861076399663,
 "numbers": {"__ndarray__": [[81], "int64", [78, 78, 78, 78, 78, 78, 78, 78, 78, 78, 78, 78, 78, 78, 78, 78, 78, 78, 78, 78, 78, 78, 78, 78, 78, 78, 78, 16, 16, 16, 16, 16, 16, 16, 16, 16, 16, 16, 16, 16, 16, 16, 16, 16, 16, 16, 16, 16, 16, 16, 16, 16, 16, 16, 52, 52, 52, 52, 52, 52, 52, 52, 52, 52, 52, 52, 52, 52, 52, 52, 52, 52, 52, 52, 52, 52, 52, 52, 52, 52, 52]]},
 "pbc": {"__ndarray__": [[3], "bool", [true, true, true]]},
 "positions": {"__ndarray__": [[81, 3], "float64", [-1.4006270110000162e-05, -0.025026006784670003, 11.10137400668357, -3.8671970256075197, -0.02500003757316, 11.101383005442342, -7.73438103107079, -0.024974973541670005, 11.101392006358632, 1.93355597439463, 3.3275039605058896, 11.09338700624054, -1.9336269869370002, 3.3275300278457194, 11.0933970063284, -5.800810006267961, 3.3275549912943796, 11.093406007481772, 3.86712601306515, 6.68003402592477, 11.0854010071266, -5.700627226033543e-05, 6.68005999513628, 11.085410005885372, -3.867240025603221, 6.680084958584939, 11.085419007038741, -3.5023905350131595e-05, 1.9884840358018498, 17.217487959684153, -3.86721804323631, 1.9885089992505098, 17.217496960837522, -7.7344010625737205, 1.9885349684620197, 17.21750595959629, 1.9335349567593894, 5.3410140030924085, 17.20950095924112, -1.9336480625715704, 5.34103896654107, 17.20950996039449, -5.8008310239032, 5.3410650338809, 17.209519960482353, 3.8671059815622195, 8.69354396792846, 17.20151496036426, -7.802390105048749e-05, 8.69356903195995, 17.201523961280554, -3.8672610432384604, 8.693595001171461, 17.20153296003932, -4.601324855001894e-05, 1.9787990451097297, 22.807571882946252, -3.8672290325795102, 1.9788240085583901, 22.80758088409962, -7.734412051918241, 1.9788499753223199, 22.807590884427082, 1.9335239674148696, 5.331329009952709, 22.79958588407191, -1.933659051916091, 5.331353973401369, 22.799594885225282, -5.800842013246402, 5.331380043188781, 22.79960388374445, 3.8670939480796096, 8.683858977243268, 22.791598883628883, -8.901324425101885e-05, 8.683884041267829, 22.79160788454265, -3.8672720325816607, 8.68391001047934, 22.791616883301423, -1.9335939866614702, 1.0940809754366698, 9.881873123883441, -5.800776947985331, 1.0941060394612299, 9.881882124797212, -9.66795996732406, 1.0941320062251598, 9.88189212512467, -2.3019860579939007e-05, 4.44661003508654, 9.87388712716186, -3.867206967321911, 4.44663600430421, 9.87389612592287, -7.734389986652871, 4.4466609677528695, 9.87390512707624, 1.9335469608041598, 7.799140002377101, 9.86590012671883, -1.9336360585332502, 7.799165971588609, 9.8659091254776, -5.800819947981031, 7.799191035619329, 9.86591812639361, -1.9336210164360201, 3.1021529724430597, 16.00865398225294, -5.80080397775988, 3.10217803646762, 16.00866298316671, -9.66798699709861, 3.1022040032315497, 16.008672983494172, -5.097775904994405e-05, 6.45468203209909, 16.000667985533603, -3.86723399709646, 6.4547080013106, 16.000676984292372, -7.734417016427421, 6.454732964759259, 16.00068598544574, 1.93351900290569, 9.807211999389649, 15.992680985090573, -1.9336640164317203, 9.807237968601159, 15.992689983849342, -5.800846977755581, 9.80726303262572, 15.992698984763111, -1.9336359725935204, 3.0937529515402393, 21.60926794893834, -5.800819978056789, 3.0937780155717296, 21.60927694985463, -9.6680029973942, 3.0938039847832397, 21.6092859486134, -6.593392300026798e-05, 6.4462830169591205, 21.6012819498244, -3.8672490692694503, 6.44630798040855, 21.60129095097805, -7.734432958723682, 6.446334050202119, 21.60129994949946, 1.9335040467417395, 9.79881298424968, 21.59329494938137, -1.9336789145821212, 9.79883804827424, 21.59330395029514, -5.800861933919531, 9.798864017485748, 21.593312949053914, -4.105351090012541e-05, 2.21316596899222, 12.567378044650502, -3.8672240148412103, 2.2131920387796296, 12.56738704316967, -7.73440703417349, 2.21321699978071, 12.567397045891731, 1.93352898515962, 5.5656960344111, 12.559392045536562, -1.9336540341777906, 5.565722003622609, 12.559401044295331, -5.800837053508749, 5.565746967071269, 12.559410045448702, 3.867098965824359, 8.918226001701658, 12.551405045093531, -8.405351305025342e-05, 8.91825197091317, 12.551414043852303, -3.867267014836911, 8.918277034937729, 12.55142304476607, -1.9336269349178001, 0.87417601479056, 18.682178080129102, -5.800810070264251, 0.8742009782399899, 18.682187081282752, -9.66799303159588, 0.8742270455798199, 18.68219708137061, -5.695425438012251e-05, 4.2267059796335404, 18.67419208125476, -3.8672400315937305, 4.226731043658869, 18.67420108216881, -7.73442293491565, 4.22675701286961, 18.6742100809273, 1.9335129684084196, 7.5792350417379195, 18.66620508296701, -1.9336700509289901, 7.5792610109494305, 18.66621408172578, -5.800853070259951, 7.57928597439809, 18.666223082879153, -1.93363904519044, 0.8648149584400799, 24.32828398471938, -5.80082293464467, 0.8648410282336499, 24.328292983240793, -9.66800595397695, 0.86486598923473, 24.328302985962853, -6.900651992022471e-05, 4.21734502385896, 24.32029798560544, -3.8672520258573297, 4.217370993070469, 24.320306984364212, -7.734435973312211, 4.21739595652529, 24.32031598551982, 1.9335009741448201, 7.56987499114952, 24.312310985162412, -1.9336820451861407, 7.56989995459818, 24.31231998631578, -5.80086500651645, 7.569926024385589, 24.312328984834952]]},
 "stress": {"__ndarray__": [[6], "float64", [0.019786791186711093, 0.02000157221367938, 0.016773524130305424, -9.296048766810218e-05, -7.693533808928739e-07, -1.573340895925274e-06]]},
 "unique_id": "26d9bf60633abfb65c79aad8b4700bb4",
 "user": "lpan"},
"8": {
 "calculator": "vasp",
 "calculator_parameters": {"kpoints_generation": {"divisions": [2, 2, 1], "usershift": [0.0, 0.0, 0.0], "genvec1": [0.5, 0.0, 0.0], "genvec2": [0.0, 0.5, 0.0], "genvec3": [0.0, 0.0, 1.0], "shift": [0.0, 0.0, 0.0]}, "system": "PtSTe", "lcompat": false, "prec": "normal", "enmax": 520.0, "enaug": 368.792, "ediff": 1e-06, "ialgo": 68, "iwavpr": 10, "nbands": 360, "nelect": 594.0, "turbo": 0, "irestart": 0, "nreboot": 0, "nmin": 0, "eref": 0.0, "ismear": 0, "sigma": 0.05, "kspacing": 0.5, "kgamma": true, "lreal": true, "ropt": [-0.0005, -0.0005, -0.0005], "lmaxpaw": -100, "lmaxmix": 2, "nlspline": false, "istart": 0, "icharg": 2, "iniwav": 1, "ispin": 1, "lnoncollinear": false, "magmom": [1.0, 1.0, 1.0, 1.0, 1.0, 1.0, 1.0, 1.0, 1.0, 1.0, 1.0, 1.0, 1.0, 1.0, 1.0, 1.0, 1.0, 1.0, 1.0, 1.0, 1.0, 1.0, 1.0, 1.0, 1.0, 1.0, 1.0, 1.0, 1.0, 1.0, 1.0, 1.0, 1.0, 1.0, 1.0, 1.0, 1.0, 1.0, 1.0, 1.0, 1.0, 1.0, 1.0, 1.0, 1.0, 1.0, 1.0, 1.0, 1.0, 1.0, 1.0, 1.0, 1.0, 1.0, 1.0, 1.0, 1.0, 1.0, 1.0, 1.0, 1.0, 1.0, 1.0, 1.0, 1.0, 1.0, 1.0, 1.0, 1.0, 1.0, 1.0, 1.0, 1.0, 1.0, 1.0, 1.0, 1.0, 1.0, 1.0, 1.0, 1.0], "nupdown": -1.0, "lsorbit": false, "saxis": [0.0, 0.0, 1.0], "lspiral": false, "qspiral": [0.0, 0.0, 0.0], "lzeroz": false, "lasph": false, "lmetagga": false, "nelm": 1, "nelmdl": -5, "nelmin": 2, "enini": 520.0, "ldiag": true, "lsubrot": false, "weimin": 0.0, "ebreak": 0.0, "deper": 0.3, "nrmm": 4, "time": 0.4, "amix": 0.4, "bmix": 1.0, "amin": 0.1, "amix_mag": 1.6, "bmix_mag": 1.0, "imix": 4, "mixfirst": false, "maxmix": -45, "wc": 100.0, "inimix": 1, "mixpre": 1, "mremove": 5, "ldipol": false, "lmono": false, "idipol": 0, "epsilon": 1.0, "dipol": [-100.0, -100.0, -100.0], "efield": 0.0, "ngx": 70, "ngy": 70, "ngz": 192, "ngxf": 140, "ngyf": 140, "ngzf": 384, "addgrid": false, "nsw": 0, "ibrion": -1, "mdalgo": 0, "isif": 4, "pstress": 0.0, "ediffg": 1e-05, "nfree": 1, "potim": 0.25, "smass": -3.0, "scalee": 1.0, "tebeg": 0.0001, "teend": 0.0001, "nblock": 1, "kblock": 1, "npaco": 256, "apaco": 16.0, "isym": 0, "symprec": 1e-05, "lorbit": 0, "rwigs": [-1.0, -1.0, -1.0], "nedos": 301, "emin": 10.0, "emax": -10.0, "efermi": 0.0, "nwrite": 2, "lwave": false, "ldownsample": false, "lcharg": true, "lpard": false, "lvtot": false, "lvhar": false, "lelf": false, "loptics": false, "stm": [0.0, 0.0, 0.0, 0.0, 0.0, 0.0, 0.0], "npar": 36, "nsim": 4, "nblk": -1, "lplane": true, "lscalapack": true, "lscaaware": false, "lscalu": false, "lasync": false, "lorbitalreal": false, "idiot": 3, "ispecial": 0, "lmusic": false, "pomass": [195.08, 32.066, 127.6], "darwinr": [0.0, 0.0, 0.0], "darwinv": [1.0, 1.0, 1.0], "lcorr": true, "gga_compat": true, "lberry": false, "icorelevel": 0, "ldau": false, "i_constrained_m": 0, "gga": "--", "voskown": 0, "lhfcalc": false, "precfock": "", "lsymgrad": false, "lhfone": false, "lrhfcalc": false, "lthomas": false, "lmodelhf": false, "encut4o": -1.0, "exxoep": 0, "fourorbit": 0, "aexx": 0.0, "hfalpha": 0.0, "mcalpha": 0.0, "aldax": 1.0, "aggax": 1.0, "aldac": 1.0, "aggac": 1.0, "nkredx": 1, "nkredy": 1, "nkredz": 1, "shiftred": false, "oddonly": false, "evenonly": false, "lmaxfock": 0, "nmaxfockae": 0, "lfockaedft": false, "hfscreen": 0.0, "hfscreenc": 0.0, "nbandsgwlow": 0, "luse_vdw": false, "zab_vdw": -0.8491, "param1": 0.1234, "param2": 1.0, "param3": 0.0, "model_gw": 0, "model_eps0": 28.8559089, "model_alpha": 1.0, "lepsilon": false, "lrpa": false, "lnabla": false, "lvel": false, "kinter": 0, "cshift": -0.1, "omegamax": -30.0, "deg_threshold": 0.002, "rtime": -0.1, "wplasmai": 0.0, "dfield": [0.0, 0.0, 0.0], "wplasma": [0.0, 0.0, 0.0, 0.0, 0.0, 0.0, 0.0, 0.0, 0.0], "nucind": false, "magpos": [0.0, 0.0, 0.0], "lnicsall": true, "orbitalmag": false, "lmagbloch": false, "lchimag": false, "lgauge": true, "magatom": 0, "magdipol": [0.0, 0.0, 0.0], "avecconst": [0.0, 0.0, 0.0], "ladder": false, "lrpaforce": false, "lfxc": false, "lhartree": true, "ibse": 0, "kpoint": [-1, 0, 0, 0], "ltcte": false, "ltete": false, "ltriplet": false, "lfxceps": false, "lfxheg": false, "naturalo": 2, "l2order": false, "lmp2lt": false, "lusew": false, "encutgw": -2.0, "encutgwsoft": -2.0, "encutlf": -1.0, "lmaxmp2": -1, "scissor": 0.0, "nomega": 0, "nomegar": 0, "nbandsgw": -1, "nbandso": -1, "nbandsv": -1, "nelmhf": 1, "dim": 3, "antires": 0, "omegamin": -30.0, "omegatl": -200.0, "omegagrid": 140, "selfenergy": false, "lspectral": false, "lspectralgw": false, "lsingles": false, "lfermigw": false, "oddonlygw": false, "evenonlygw": false, "nkredlfx": 1, "nkredlfy": 1, "nkredlfz": 1, "maxmem": 2800, "telescope": 0, "taupar": 1, "omegapar": -1, "lambda": 1.0, "ofield_kappa": 0.0, "ofield_k": [0.0, 0.0, 0.0], "ofield_q6_near": 0.0, "ofield_q6_far": 0.0, "ofield_a": 0.0},
 "cell": {"array": {"__ndarray__": [[3, 3], "float64", [5.80071, 10.05759, -0.02396, -11.601549, 7.7e-05, 2.8e-05, -4.4e-05, -0.081586, 33.385623]]}, "__ase_objtype__": "cell"},
 "ctime": 22.582878657801707,
 "energy": -401.40200521,
 "forces": {"__ndarray__": [[81, 3], "float64", [6.632e-05, 0.0250197, 0.1730279, -0.0033248, 0.02102869, 0.18846064, 0.0034726, 0.02103341, 0.18846652, 0.0003271, 0.02633004, 0.18774351, -0.00018718, 0.02632972, 0.18773271, 6.375e-05, 0.01979165, 0.19080276, -0.00150147, 0.01678041, 0.1909315, 7.124e-05, 0.0229223, 0.18926816, 0.00163523, 0.01678664, 0.19093365, 7.197e-05, 0.00858302, 0.21051123, -0.00029146, 0.00832601, 0.21772169, 0.00043073, 0.00832383, 0.21772892, -0.00628398, 0.00049808, 0.2077994, 0.00546696, 0.00129609, 0.20850032, 6.977e-05, -0.00142814, 0.21665384, -0.00129781, 0.0079063, 0.21046576, 7.504e-05, -0.01590312, 0.20209556, 0.00142954, 0.00791643, 0.21047103, 3.89e-05, 0.00984391, 0.41667249, -0.00381451, 0.00488697, 0.42133943, 0.00387448, 0.00488267, 0.42133145, -0.00483913, 0.00856245, 0.43016572, 0.00414228, 0.00926634, 0.42902958, 3.068e-05, 0.00020513, 0.42874015, -0.00120549, 0.00996182, 0.41971524, 3.742e-05, -0.0084359, 0.42746651, 0.00141591, 0.00856569, 0.41988574, -0.00687745, -0.01865855, 0.57949688, -0.00011147, -0.00782086, 0.56685237, 0.00664006, -0.01866004, 0.57948745, -0.00012017, -0.02526472, 0.5731599, -0.00209505, -0.02494166, 0.55566734, 0.00186636, -0.02493139, 0.55567201, 0.00128609, -0.0179171, 0.57701181, -0.00152862, -0.0179206, 0.57701186, -0.00011669, -0.02696113, 0.57781142, 0.00906025, 0.00283368, 0.33433376, -6.904e-05, 0.00604782, 0.35219929, -0.00919673, 0.00283938, 0.33433178, -6.641e-05, 0.01370015, 0.33254419, 0.00281314, 0.00396767, 0.35013546, -0.00295049, 0.0039737, 0.35014356, -0.00137928, 0.01105862, 0.34116019, 0.00124554, 0.01105783, 0.34116014, -6.845e-05, 0.00387461, 0.33072757, -0.00223634, 0.00680351, 0.34623008, -2.558e-05, 0.00949995, 0.35434172, 0.00217738, 0.00680929, 0.34623888, -3.287e-05, -0.01074536, 0.34541664, -0.00445882, -0.00298396, 0.35002351, 0.00440039, -0.00298464, 0.35002964, -0.00651123, 0.00253279, 0.34205136, 0.00644423, 0.00253657, 0.34205418, -3.434e-05, -0.00560336, 0.33495539, 0.00195098, -0.00975258, -0.60322475, 0.00265546, -0.00424121, -0.59642265, -0.00263703, -0.00423771, -0.59642643, -0.00606103, 0.00167749, -0.58502562, 0.00608214, 0.00168029, -0.58502463, 6.68e-06, -0.00080355, -0.60689566, -0.01460982, -0.00848024, -0.60319149, 1.024e-05, 0.0183458, -0.58601854, 0.01461467, -0.00848942, -0.60319353, 0.01573221, -0.0144871, -0.50467817, 1.016e-05, -0.01344977, -0.50617086, -0.01572568, -0.01449232, -0.50468736, 1.57e-06, -0.00538774, -0.49896428, -0.00629883, -0.00722056, -0.50775423, 0.00631132, -0.00721438, -0.50775269, -0.00794213, -0.01263747, -0.49866652, 0.00795581, -0.01264589, -0.49866839, 8.49e-06, -0.00294716, -0.51067294, 0.00052116, -0.00519419, -0.98305057, -5.74e-06, -0.01068413, -0.98913726, -0.00054584, -0.00519152, -0.98304631, -4.59e-06, 0.0003767, -0.97270771, 0.00470098, -0.0058553, -0.98491249, -0.00473042, -0.00584589, -0.98490942, -0.01056043, -0.01047125, -0.97031717, 0.0105485, -0.01047315, -0.97031692, -1.733e-05, 0.00669988, -0.98207324]]},
 "free_energy": -401.42227982,
 "mtime": 22.708610771112095,
 "numbers": {"__ndarray__": [[81], "int64", [78, 78, 78, 78, 78, 78, 78, 78, 78, 78, 78, 78, 78, 78, 78, 78, 78, 78, 78, 78, 78, 78, 78, 78, 78, 78, 78, 16, 16, 16, 16, 16, 16, 16, 16, 16, 16, 16, 16, 16, 16, 16, 16, 16, 16, 16, 16, 16, 16, 16, 16, 16, 16, 16, 52, 52, 52, 52, 52, 52, 52, 52, 52, 52, 52, 52, 52, 52, 52, 52, 52, 52, 52, 52, 52, 52, 52, 52, 52, 52, 52]]},
 "pbc": {"__ndarray__": [[3], "bool", [true, true, true]]},
 "positions": {"__ndarray__": [[81, 3], "float64", [-1.4006270110000162e-05, -0.025026006784670003, 11.10137400668357, -3.8671970256075197, -0.02500003757316, 11.101383005442342, -7.73438103107079, -0.024974973541670005, 11.101392006358632, 1.93355597439463, 3.3275039605058896, 11.09338700624054, -1.9336269869370002, 3.3275300278457194, 11.0933970063284, -5.800810006267961, 3.3275549912943796, 11.093406007481772, 3.86712601306515, 6.68003402592477, 11.0854010071266, -5.700627226033543e-05, 6.68005999513628, 11.085410005885372, -3.867240025603221, 6.680084958584939, 11.085419007038741, -3.506596207007386e-05, 1.9884839582028695, 17.72748810961274, -3.86721802728593, 1.98850902222743, 17.727497110526514, -7.73440104662334, 1.9885349914389399, 17.72750610928528, 1.93353497270977, 5.34101402606933, 17.719501108930114, -1.93364804662119, 5.3410389895179895, 17.71951011008348, -5.800831065959919, 5.34106495628192, 17.71952011041094, 3.867105997512599, 8.693543990905379, 17.711515110053252, -7.80659577702077e-05, 8.69356895436097, 17.71152411120914, -3.86726102728808, 8.693595024148378, 17.71153310972831, -4.603935445033532e-05, 1.9787989913035295, 23.827571848707603, -3.86722905868541, 1.9788239547521895, 23.827580849860972, -7.73441202001704, 1.9788500220920198, 23.82759084994883, 1.9335239413089698, 5.33132895614651, 23.819585849833263, -1.9336590200148904, 5.3313540201710685, 23.81959485074703, -5.8008420393522995, 5.3313799893825795, 23.819603849505803, 3.867093979980809, 8.68385902401297, 23.81159884915063, -8.903935015024712e-05, 8.68388398746163, 23.811607850304004, -3.8672720586875604, 8.68390995667314, 23.811616849062773, -1.9335939866614702, 1.0940809754366698, 9.881873123883441, -5.800776947985331, 1.0941060394612299, 9.881882124797212, -9.66795996732406, 1.0941320062251598, 9.88189212512467, -2.3019860579939007e-05, 4.44661003508654, 9.87388712716186, -3.867206967321911, 4.44663600430421, 9.87389612592287, -7.734389986652871, 4.4466609677528695, 9.87390512707624, 1.9335469608041598, 7.799140002377101, 9.86590012671883, -1.9336360585332502, 7.799165971588609, 9.8659091254776, -5.800819947981031, 7.799191035619329, 9.86591812639361, -1.9336210004856402, 3.10215299541998, 16.518654131941933, -5.8008040198166, 3.10217795886864, 16.518663133095302, -9.66798698114823, 3.10220402620847, 16.51867313318316, -5.1019815770552455e-05, 6.454681954500109, 16.510668135462193, -3.8672339811460805, 6.4547080242875206, 16.51067713398136, -7.734417000477039, 6.45473298773618, 16.510686135134733, 1.9335190188560696, 9.80721202236657, 16.50268113477956, -1.9336640004813401, 9.80723799157808, 16.502690133538334, -5.8008470198123, 9.80726295502674, 16.5026991346917, -1.9336360567078101, 3.0937529983107104, 22.62926791446037, -5.80082000416269, 3.0937779617655297, 22.629276915615982, -9.668002965493, 3.09380403155294, 22.629285914135153, -6.60760443905233e-05, 6.446282963153689, 22.62128191558603, -3.8672490373682504, 6.446308027178249, 22.6212909164998, -7.734432984829581, 6.446333996395919, 22.621299915260813, 1.9335039626274495, 9.798813031020149, 22.6132949149034, -1.9336790567035105, 9.79883799446881, 22.613303916056772, -5.800862076040921, 9.798863963680319, 22.61331291481554, -4.105351090012541e-05, 2.21316596899222, 12.567378044650502, -3.8672240148412103, 2.2131920387796296, 12.56738704316967, -7.73440703417349, 2.21321699978071, 12.567397045891731, 1.93352898515962, 5.5656960344111, 12.559392045536562, -1.9336540341777906, 5.565722003622609, 12.559401044295331, -5.800837053508749, 5.565746967071269, 12.559410045448702, 3.867098965824359, 8.918226001701658, 12.551405045093531, -8.405351305025342e-05, 8.91825197091317, 12.551414043852303, -3.867267014836911, 8.918277034937729, 12.55142304476607, -1.9336270349824702, 0.87417603858411, 19.19217789596214, -5.8008100543134296, 0.87420100203277, 19.192186897115512, -9.667994001776082, 0.8742269688028599, 19.19219689744521, -5.705431905021351e-05, 4.22670600342709, 19.1841918970878, -3.86724007365001, 4.226730966875749, 19.184200898241173, -7.7344230349803205, 4.22675703666316, 19.18420989676034, 1.93351292635214, 7.5792349649548, 19.176204899039373, -1.9336700349781706, 7.579261034742209, 19.17621389755854, -5.800853054309131, 7.57928599819087, 19.176222898711913, -1.9336390132892403, 0.8648150052097799, 25.348283950241132, -5.800822960750571, 0.86484097442745, 25.34829294900214, -9.66800592207575, 0.8648660360044299, 25.3483029514846, -6.903262582054109e-05, 4.21734497005276, 25.340297951366793, -3.86725199395613, 4.217371039840169, 25.34030694988596, -7.73443594141101, 4.21739600329499, 25.34031595104157, 1.9335010060460198, 7.5698750379192195, 25.33231095068416, -1.9336820132849413, 7.56990000136788, 25.332319951837533, -5.80086503262235, 7.56992597057939, 25.332328950596303]]},
 "stress": {"__ndarray__": [[6], "float64", [0.02050888040894823, 0.020771598791263553, 0.01630592341121247, -2.8181374895768295e-05, -8.028765264079928e-07, -2.0734106070910408e-06]]},
 "unique_id": "84d5b2217e44975cb4e4f6cc1ce1a3f1",
 "user": "lpan"},
"9": {
 "calculator": "vasp",
 "calculator_parameters": {"kpoints_generation": {"divisions": [2, 2, 1], "usershift": [0.0, 0.0, 0.0], "genvec1": [0.5, 0.0, 0.0], "genvec2": [0.0, 0.5, 0.0], "genvec3": [0.0, 0.0, 1.0], "shift": [0.0, 0.0, 0.0]}, "system": "PtSTe", "lcompat": false, "prec": "normal", "enmax": 520.0, "enaug": 368.792, "ediff": 1e-06, "ialgo": 68, "iwavpr": 10, "nbands": 360, "nelect": 594.0, "turbo": 0, "irestart": 0, "nreboot": 0, "nmin": 0, "eref": 0.0, "ismear": 0, "sigma": 0.05, "kspacing": 0.5, "kgamma": true, "lreal": true, "ropt": [-0.0005, -0.0005, -0.0005], "lmaxpaw": -100, "lmaxmix": 2, "nlspline": false, "istart": 0, "icharg": 2, "iniwav": 1, "ispin": 1, "lnoncollinear": false, "magmom": [1.0, 1.0, 1.0, 1.0, 1.0, 1.0, 1.0, 1.0, 1.0, 1.0, 1.0, 1.0, 1.0, 1.0, 1.0, 1.0, 1.0, 1.0, 1.0, 1.0, 1.0, 1.0, 1.0, 1.0, 1.0, 1.0, 1.0, 1.0, 1.0, 1.0, 1.0, 1.0, 1.0, 1.0, 1.0, 1.0, 1.0, 1.0, 1.0, 1.0, 1.0, 1.0, 1.0, 1.0, 1.0, 1.0, 1.0, 1.0, 1.0, 1.0, 1.0, 1.0, 1.0, 1.0, 1.0, 1.0, 1.0, 1.0, 1.0, 1.0, 1.0, 1.0, 1.0, 1.0, 1.0, 1.0, 1.0, 1.0, 1.0, 1.0, 1.0, 1.0, 1.0, 1.0, 1.0, 1.0, 1.0, 1.0, 1.0, 1.0, 1.0], "nupdown": -1.0, "lsorbit": false, "saxis": [0.0, 0.0, 1.0], "lspiral": false, "qspiral": [0.0, 0.0, 0.0], "lzeroz": false, "lasph": false, "lmetagga": false, "nelm": 1, "nelmdl": -5, "nelmin": 2, "enini": 520.0, "ldiag": true, "lsubrot": false, "weimin": 0.0, "ebreak": 0.0, "deper": 0.3, "nrmm": 4, "time": 0.4, "amix": 0.4, "bmix": 1.0, "amin": 0.1, "amix_mag": 1.6, "bmix_mag": 1.0, "imix": 4, "mixfirst": false, "maxmix": -45, "wc": 100.0, "inimix": 1, "mixpre": 1, "mremove": 5, "ldipol": false, "lmono": false, "idipol": 0, "epsilon": 1.0, "dipol": [-100.0, -100.0, -100.0], "efield": 0.0, "ngx": 70, "ngy": 70, "ngz": 192, "ngxf": 140, "ngyf": 140, "ngzf": 384, "addgrid": false, "nsw": 0, "ibrion": -1, "mdalgo": 0, "isif": 4, "pstress": 0.0, "ediffg": 1e-05, "nfree": 1, "potim": 0.25, "smass": -3.0, "scalee": 1.0, "tebeg": 0.0001, "teend": 0.0001, "nblock": 1, "kblock": 1, "npaco": 256, "apaco": 16.0, "isym": 0, "symprec": 1e-05, "lorbit": 0, "rwigs": [-1.0, -1.0, -1.0], "nedos": 301, "emin": 10.0, "emax": -10.0, "efermi": 0.0, "nwrite": 2, "lwave": false, "ldownsample": false, "lcharg": true, "lpard": false, "lvtot": false, "lvhar": false, "lelf": false, "loptics": false, "stm": [0.0, 0.0, 0.0, 0.0, 0.0, 0.0, 0.0], "npar": 36, "nsim": 4, "nblk": -1, "lplane": true, "lscalapack": true, "lscaaware": false, "lscalu": false, "lasync": false, "lorbitalreal": false, "idiot": 3, "ispecial": 0, "lmusic": false, "pomass": [195.08, 32.066, 127.6], "darwinr": [0.0, 0.0, 0.0], "darwinv": [1.0, 1.0, 1.0], "lcorr": true, "gga_compat": true, "lberry": false, "icorelevel": 0, "ldau": false, "i_constrained_m": 0, "gga": "--", "voskown": 0, "lhfcalc": false, "precfock": "", "lsymgrad": false, "lhfone": false, "lrhfcalc": false, "lthomas": false, "lmodelhf": false, "encut4o": -1.0, "exxoep": 0, "fourorbit": 0, "aexx": 0.0, "hfalpha": 0.0, "mcalpha": 0.0, "aldax": 1.0, "aggax": 1.0, "aldac": 1.0, "aggac": 1.0, "nkredx": 1, "nkredy": 1, "nkredz": 1, "shiftred": false, "oddonly": false, "evenonly": false, "lmaxfock": 0, "nmaxfockae": 0, "lfockaedft": false, "hfscreen": 0.0, "hfscreenc": 0.0, "nbandsgwlow": 0, "luse_vdw": false, "zab_vdw": -0.8491, "param1": 0.1234, "param2": 1.0, "param3": 0.0, "model_gw": 0, "model_eps0": 28.8559089, "model_alpha": 1.0, "lepsilon": false, "lrpa": false, "lnabla": false, "lvel": false, "kinter": 0, "cshift": -0.1, "omegamax": -30.0, "deg_threshold": 0.002, "rtime": -0.1, "wplasmai": 0.0, "dfield": [0.0, 0.0, 0.0], "wplasma": [0.0, 0.0, 0.0, 0.0, 0.0, 0.0, 0.0, 0.0, 0.0], "nucind": false, "magpos": [0.0, 0.0, 0.0], "lnicsall": true, "orbitalmag": false, "lmagbloch": false, "lchimag": false, "lgauge": true, "magatom": 0, "magdipol": [0.0, 0.0, 0.0], "avecconst": [0.0, 0.0, 0.0], "ladder": false, "lrpaforce": false, "lfxc": false, "lhartree": true, "ibse": 0, "kpoint": [-1, 0, 0, 0], "ltcte": false, "ltete": false, "ltriplet": false, "lfxceps": false, "lfxheg": false, "naturalo": 2, "l2order": false, "lmp2lt": false, "lusew": false, "encutgw": -2.0, "encutgwsoft": -2.0, "encutlf": -1.0, "lmaxmp2": -1, "scissor": 0.0, "nomega": 0, "nomegar": 0, "nbandsgw": -1, "nbandso": -1, "nbandsv": -1, "nelmhf": 1, "dim": 3, "antires": 0, "omegamin": -30.0, "omegatl": -200.0, "omegagrid": 140, "selfenergy": false, "lspectral": false, "lspectralgw": false, "lsingles": false, "lfermigw": false, "oddonlygw": false, "evenonlygw": false, "nkredlfx": 1, "nkredlfy": 1, "nkredlfz": 1, "maxmem": 2800, "telescope": 0, "taupar": 1, "omegapar": -1, "lambda": 1.0, "ofield_kappa": 0.0, "ofield_k": [0.0, 0.0, 0.0], "ofield_q6_near": 0.0, "ofield_q6_far": 0.0, "ofield_a": 0.0},
 "cell": {"array": {"__ndarray__": [[3, 3], "float64", [5.80071, 10.05759, -0.02396, -11.601549, 7.7e-05, 2.8e-05, -4.4e-05, -0.081586, 33.385623]]}, "__ase_objtype__": "cell"},
 "ctime": 22.582878668715747,
 "energy": -399.95365230000004,
 "forces": {"__ndarray__": [[81, 3], "float64", [2.472e-05, 0.02538871, 0.17180168, -0.00336081, 0.02139522, 0.18724009, 0.00342409, 0.02140132, 0.18724115, 0.00028238, 0.02669425, 0.18651953, -0.00022542, 0.02669467, 0.18651061, 2.012e-05, 0.02016129, 0.18957769, -0.00154348, 0.01715529, 0.18971347, 2.95e-05, 0.02329096, 0.18805229, 0.0015927, 0.01716147, 0.18971333, 3.078e-05, 0.00797251, 0.2195769, 0.00126064, 0.00118622, 0.22113862, -0.00120208, 0.00118299, 0.22114862, -0.00503742, -0.0029759, 0.20841375, 0.00510839, -0.00296666, 0.20841987, 3.065e-05, -0.0076597, 0.2152042, -0.00636323, -0.0022863, 0.21863346, 3.566e-05, -0.00468026, 0.20788755, 0.00641686, -0.0022773, 0.21863938, -3.57e-06, 0.01150972, 0.5149394, -0.00494297, 0.00996178, 0.51529091, 0.00492779, 0.00995548, 0.51528168, -0.00809877, 0.00750513, 0.50589312, 0.008099, 0.00750747, 0.50589527, -6.97e-06, -0.00342646, 0.51656198, -0.00964696, 0.00710255, 0.51801747, -1.89e-06, -0.00791727, 0.50552913, 0.00964317, 0.00710606, 0.5180226, -0.00691677, -0.01868146, 0.56323135, -0.00015631, -0.00784491, 0.55058394, 0.0065937, -0.01868257, 0.56322522, -0.0001635, -0.02529119, 0.55689495, -0.00213613, -0.02495981, 0.53939576, 0.00182091, -0.02495366, 0.53940068, 0.00124506, -0.01793658, 0.56074722, -0.00157627, -0.0179399, 0.56074888, -0.00015842, -0.02697412, 0.56154374, 0.01097712, 0.00734073, 0.36145722, -0.00011533, 0.00564139, 0.35288564, -0.01121013, 0.00734545, 0.36145437, -0.00011381, 0.00632355, 0.36158077, 0.00837949, 0.01021675, 0.35942421, -0.00861077, 0.01022187, 0.35942825, -0.00243032, 0.01007436, 0.36118939, 0.00220178, 0.01007169, 0.36119174, -0.00011453, 0.00318326, 0.36817977, 0.01349188, -0.00134185, 0.34643579, -7.306e-05, 0.0045103, 0.37624782, -0.01364292, -0.00133488, 0.34644222, -7.671e-05, 0.00862892, 0.33800979, 0.00396641, 0.01253085, 0.35645869, -0.00411941, 0.01252753, 0.35646443, 0.00378635, -0.00010814, 0.34931683, -0.00394486, -0.00010243, 0.34932168, -8.053e-05, 0.00724693, 0.33764101, 0.00190658, -0.0121115, -0.63470748, 0.00259208, -0.00656826, -0.62790618, -0.00266254, -0.0065647, -0.62791181, -0.00608492, -0.00063062, -0.616498, 0.00601575, -0.00062811, -0.61649696, -3.702e-05, -0.00312305, -0.63838379, -0.01463367, -0.01078574, -0.63468901, -3.421e-05, 0.01606582, -0.61750566, 0.01454929, -0.01079559, -0.63469218, -0.00298156, -0.00982156, -0.53601688, -3.244e-05, -0.0247856, -0.54071909, 0.00290942, -0.00982738, -0.53602757, -3.797e-05, -0.01335308, -0.51910771, 0.01064528, -0.00219739, -0.54015362, -0.01071549, -0.00219323, -0.54015408, -0.01777467, -0.00849198, -0.52996956, 0.01770521, -0.00849923, -0.52997359, -3.008e-05, -0.0006253, -0.54417411, 0.01958207, -0.00146314, -1.00361968, 0.00176741, -0.00761841, -1.03043027, -0.0196807, -0.00146156, -1.00361217, -4.326e-05, -0.00440436, -1.0283281, -0.00247152, -0.00789885, -1.02072777, 0.00237372, -0.00788706, -1.02072286, -0.000213, -0.01151908, -1.02202337, 0.00012305, -0.0115213, -1.02202513, -5.258e-05, 0.00285496, -1.01318851]]},
 "free_energy": -399.96925382,
 "mtime": 22.70861077828202,
 "numbers": {"__ndarray__": [[81], "int64", [78, 78, 78, 78, 78, 78, 78, 78, 78, 78, 78, 78, 78, 78, 78, 78, 78, 78, 78, 78, 78, 78, 78, 78, 78, 78, 78, 16, 16, 16, 16, 16, 16, 16, 16, 16, 16, 16, 16, 16, 16, 16, 16, 16, 16, 16, 16, 16, 16, 16, 16, 16, 16, 16, 52, 52, 52, 52, 52, 52, 52, 52, 52, 52, 52, 52, 52, 52, 52, 52, 52, 52, 52, 52, 52, 52, 52, 52, 52, 52, 52]]},
 "pbc": {"__ndarray__": [[3], "bool", [true, true, true]]},
 "positions": {"__ndarray__": [[81, 3], "float64", [-1.4006270110000162e-05, -0.025026006784670003, 11.10137400668357, -3.8671970256075197, -0.02500003757316, 11.101383005442342, -7.73438103107079, -0.024974973541670005, 11.101392006358632, 1.93355597439463, 3.3275039605058896, 11.09338700624054, -1.9336269869370002, 3.3275300278457194, 11.0933970063284, -5.800810006267961, 3.3275549912943796, 11.093406007481772, 3.86712601306515, 6.68003402592477, 11.0854010071266, -5.700627226033543e-05, 6.68005999513628, 11.085410005885372, -3.867240025603221, 6.680084958584939, 11.085419007038741, -3.5050011250064924e-05, 1.9884839819956501, 18.2374879254455, -3.8672180113351105, 1.9885090460202097, 18.237496926359274, -7.73440103067252, 1.98853501523172, 18.23750592511804, 1.93353498866059, 5.3410140498621095, 18.229500924762874, -1.9336480306703703, 5.341039013310769, 18.22950992591624, -5.8008310500091005, 5.3410649800747, 18.2295199262437, 3.8671060134634194, 8.69354401469816, 18.221514925886012, -7.805000695035978e-05, 8.69356897815375, 18.2215239270419, -3.867261011337261, 8.693595047941159, 18.22153292556107, -4.6007453690256406e-05, 1.9787990372573696, 24.847572148085582, -3.86722902678465, 1.9788240007060294, 24.847581149238952, -7.73441204612338, 1.9788499674699598, 24.847591149566412, 1.93352397320973, 5.33132900210035, 24.839586149211243, -1.93365904612123, 5.3313539655490105, 24.839595150364612, -5.80084200745154, 5.331380035336419, 24.839604148883783, 3.8670939538744697, 8.68385896939091, 24.831599148768213, -8.900744938966308e-05, 8.68388403341547, 24.831608149681983, -3.8672720267868, 8.683910002626979, 24.831617148440753, -1.9335939866614702, 1.0940809754366698, 9.881873123883441, -5.800776947985331, 1.0941060394612299, 9.881882124797212, -9.66795996732406, 1.0941320062251598, 9.88189212512467, -2.3019860579939007e-05, 4.44661003508654, 9.87388712716186, -3.867206967321911, 4.44663600430421, 9.87389612592287, -7.734389986652871, 4.4466609677528695, 9.87390512707624, 1.9335469608041598, 7.799140002377101, 9.86590012671883, -1.9336360585332502, 7.799165971588609, 9.8659091254776, -5.800819947981031, 7.799191035619329, 9.86591812639361, -1.9336209845348205, 3.1021530192127598, 17.028653947774693, -5.80080400386578, 3.1021779826614195, 17.028662948928062, -9.66798696519741, 3.1022040500012498, 17.02867294901592, -5.100386495026043e-05, 6.454681978292889, 17.020667951294953, -3.8672339651952603, 6.4547080480803, 17.02067694981412, -7.734416984526221, 6.45473301152896, 17.020685950967493, 1.9335190348068898, 9.80721204615935, 17.01268095061232, -1.9336639845305206, 9.807238015370858, 17.012689949371094, -5.800847003861481, 9.80726297881952, 17.01269895052446, -1.9336360248066102, 3.0937530450804105, 23.64926787998212, -5.80081997226149, 3.0937780085352298, 23.649276881137734, -9.6680029915989, 3.0938039777467394, 23.6492858798965, -6.604414319082743e-05, 6.4462830099233885, 23.64128188110778, -3.86724906347415, 6.4463079733720505, 23.641290882261153, -7.7344329529283815, 6.44633404316562, 23.64129988078256, 1.9335039365215494, 9.79881297721395, 23.633294880664753, -1.9336790248023106, 9.798838041238508, 23.63330388157852, -5.800862044139721, 9.79886401045002, 23.633312880337293, -4.105351090012541e-05, 2.21316596899222, 12.567378044650502, -3.8672240148412103, 2.2131920387796296, 12.56738704316967, -7.73440703417349, 2.21321699978071, 12.567397045891731, 1.93352898515962, 5.5656960344111, 12.559392045536562, -1.9336540341777906, 5.565722003622609, 12.559401044295331, -5.800837053508749, 5.565746967071269, 12.559410045448702, 3.867098965824359, 8.918226001701658, 12.551405045093531, -8.405351305025342e-05, 8.91825197091317, 12.551414043852303, -3.867267014836911, 8.918277034937729, 12.55142304476607, -1.9336270770391903, 0.87417596098513, 19.702178045890733, -5.800810038363051, 0.8742010250096901, 19.7021870468045, -9.6679939858257, 0.8742269917797799, 19.7021970471342, -5.7038368670365576e-05, 4.22670602640401, 19.69419204677679, -3.867240057699631, 4.22673098985267, 19.69420104793016, -7.73442307703704, 4.226756959064179, 19.694210046688934, 1.933512942302519, 7.579234987931719, 19.68620504872836, -1.9336700770348911, 7.579260957143229, 19.686214047487134, -5.800853038358751, 7.57928602116779, 19.6862230484009, -1.93364008353455, 0.8648149514105099, 26.368283916005, -5.80082304486486, 0.86484102119792, 26.368292914524172, -9.66800606419714, 0.8648659821989999, 26.368302917246233, -6.900072462007912e-05, 4.217345016822459, 26.36029791688854, -3.8672520200620295, 4.21737098603397, 26.360306915647314, -7.734436025525301, 4.217396050065459, 26.3603159165636, 1.9335009799401193, 7.569874984113019, 26.352310916445514, -1.9336819813837405, 7.56990004813758, 26.35231991735928, -5.800865000721151, 7.56992601734909, 26.352328916118054]]},
 "stress": {"__ndarray__": [[6], "float64", [0.020675013403615883, 0.020974625446238446, 0.01560833239940384, -1.2249404806693832e-05, -6.757869175867581e-07, -2.0931025683832023e-06]]},
 "unique_id": "d961c3af04f69c3c2332fa53231f0324",
 "user": "lpan"},
"10": {
 "calculator": "vasp",
 "calculator_parameters": {"kpoints_generation": {"divisions": [2, 2, 1], "usershift": [0.0, 0.0, 0.0], "genvec1": [0.5, 0.0, 0.0], "genvec2": [0.0, 0.5, 0.0], "genvec3": [0.0, 0.0, 1.0], "shift": [0.0, 0.0, 0.0]}, "system": "PtSTe", "lcompat": false, "prec": "normal", "enmax": 520.0, "enaug": 368.792, "ediff": 1e-06, "ialgo": 68, "iwavpr": 10, "nbands": 360, "nelect": 594.0, "turbo": 0, "irestart": 0, "nreboot": 0, "nmin": 0, "eref": 0.0, "ismear": 0, "sigma": 0.05, "kspacing": 0.5, "kgamma": true, "lreal": true, "ropt": [-0.0005, -0.0005, -0.0005], "lmaxpaw": -100, "lmaxmix": 2, "nlspline": false, "istart": 0, "icharg": 2, "iniwav": 1, "ispin": 1, "lnoncollinear": false, "magmom": [1.0, 1.0, 1.0, 1.0, 1.0, 1.0, 1.0, 1.0, 1.0, 1.0, 1.0, 1.0, 1.0, 1.0, 1.0, 1.0, 1.0, 1.0, 1.0, 1.0, 1.0, 1.0, 1.0, 1.0, 1.0, 1.0, 1.0, 1.0, 1.0, 1.0, 1.0, 1.0, 1.0, 1.0, 1.0, 1.0, 1.0, 1.0, 1.0, 1.0, 1.0, 1.0, 1.0, 1.0, 1.0, 1.0, 1.0, 1.0, 1.0, 1.0, 1.0, 1.0, 1.0, 1.0, 1.0, 1.0, 1.0, 1.0, 1.0, 1.0, 1.0, 1.0, 1.0, 1.0, 1.0, 1.0, 1.0, 1.0, 1.0, 1.0, 1.0, 1.0, 1.0, 1.0, 1.0, 1.0, 1.0, 1.0, 1.0, 1.0, 1.0], "nupdown": -1.0, "lsorbit": false, "saxis": [0.0, 0.0, 1.0], "lspiral": false, "qspiral": [0.0, 0.0, 0.0], "lzeroz": false, "lasph": false, "lmetagga": false, "nelm": 1, "nelmdl": -5, "nelmin": 2, "enini": 520.0, "ldiag": true, "lsubrot": false, "weimin": 0.0, "ebreak": 0.0, "deper": 0.3, "nrmm": 4, "time": 0.4, "amix": 0.4, "bmix": 1.0, "amin": 0.1, "amix_mag": 1.6, "bmix_mag": 1.0, "imix": 4, "mixfirst": false, "maxmix": -45, "wc": 100.0, "inimix": 1, "mixpre": 1, "mremove": 5, "ldipol": false, "lmono": false, "idipol": 0, "epsilon": 1.0, "dipol": [-100.0, -100.0, -100.0], "efield": 0.0, "ngx": 70, "ngy": 70, "ngz": 192, "ngxf": 140, "ngyf": 140, "ngzf": 384, "addgrid": false, "nsw": 0, "ibrion": -1, "mdalgo": 0, "isif": 4, "pstress": 0.0, "ediffg": 1e-05, "nfree": 1, "potim": 0.25, "smass": -3.0, "scalee": 1.0, "tebeg": 0.0001, "teend": 0.0001, "nblock": 1, "kblock": 1, "npaco": 256, "apaco": 16.0, "isym": 0, "symprec": 1e-05, "lorbit": 0, "rwigs": [-1.0, -1.0, -1.0], "nedos": 301, "emin": 10.0, "emax": -10.0, "efermi": 0.0, "nwrite": 2, "lwave": false, "ldownsample": false, "lcharg": true, "lpard": false, "lvtot": false, "lvhar": false, "lelf": false, "loptics": false, "stm": [0.0, 0.0, 0.0, 0.0, 0.0, 0.0, 0.0], "npar": 36, "nsim": 4, "nblk": -1, "lplane": true, "lscalapack": true, "lscaaware": false, "lscalu": false, "lasync": false, "lorbitalreal": false, "idiot": 3, "ispecial": 0, "lmusic": false, "pomass": [195.08, 32.066, 127.6], "darwinr": [0.0, 0.0, 0.0], "darwinv": [1.0, 1.0, 1.0], "lcorr": true, "gga_compat": true, "lberry": false, "icorelevel": 0, "ldau": false, "i_constrained_m": 0, "gga": "--", "voskown": 0, "lhfcalc": false, "precfock": "", "lsymgrad": false, "lhfone": false, "lrhfcalc": false, "lthomas": false, "lmodelhf": false, "encut4o": -1.0, "exxoep": 0, "fourorbit": 0, "aexx": 0.0, "hfalpha": 0.0, "mcalpha": 0.0, "aldax": 1.0, "aggax": 1.0, "aldac": 1.0, "aggac": 1.0, "nkredx": 1, "nkredy": 1, "nkredz": 1, "shiftred": false, "oddonly": false, "evenonly": false, "lmaxfock": 0, "nmaxfockae": 0, "lfockaedft": false, "hfscreen": 0.0, "hfscreenc": 0.0, "nbandsgwlow": 0, "luse_vdw": false, "zab_vdw": -0.8491, "param1": 0.1234, "param2": 1.0, "param3": 0.0, "model_gw": 0, "model_eps0": 28.8559089, "model_alpha": 1.0, "lepsilon": false, "lrpa": false, "lnabla": false, "lvel": false, "kinter": 0, "cshift": -0.1, "omegamax": -30.0, "deg_threshold": 0.002, "rtime": -0.1, "wplasmai": 0.0, "dfield": [0.0, 0.0, 0.0], "wplasma": [0.0, 0.0, 0.0, 0.0, 0.0, 0.0, 0.0, 0.0, 0.0], "nucind": false, "magpos": [0.0, 0.0, 0.0], "lnicsall": true, "orbitalmag": false, "lmagbloch": false, "lchimag": false, "lgauge": true, "magatom": 0, "magdipol": [0.0, 0.0, 0.0], "avecconst": [0.0, 0.0, 0.0], "ladder": false, "lrpaforce": false, "lfxc": false, "lhartree": true, "ibse": 0, "kpoint": [-1, 0, 0, 0], "ltcte": false, "ltete": false, "ltriplet": false, "lfxceps": false, "lfxheg": false, "naturalo": 2, "l2order": false, "lmp2lt": false, "lusew": false, "encutgw": -2.0, "encutgwsoft": -2.0, "encutlf": -1.0, "lmaxmp2": -1, "scissor": 0.0, "nomega": 0, "nomegar": 0, "nbandsgw": -1, "nbandso": -1, "nbandsv": -1, "nelmhf": 1, "dim": 3, "antires": 0, "omegamin": -30.0, "omegatl": -200.0, "omegagrid": 140, "selfenergy": false, "lspectral": false, "lspectralgw": false, "lsingles": false, "lfermigw": false, "oddonlygw": false, "evenonlygw": false, "nkredlfx": 1, "nkredlfy": 1, "nkredlfz": 1, "maxmem": 2800, "telescope": 0, "taupar": 1, "omegapar": -1, "lambda": 1.0, "ofield_kappa": 0.0, "ofield_k": [0.0, 0.0, 0.0], "ofield_q6_near": 0.0, "ofield_q6_far": 0.0, "ofield_a": 0.0},
 "cell": {"array": {"__ndarray__": [[3, 3], "float64", [5.80071, 10.05759, -0.02396, -11.601549, 7.7e-05, 2.8e-05, -4.4e-05, -0.081586, 33.385623]]}, "__ase_objtype__": "cell"},
 "ctime": 22.582878680173092,
 "energy": -398.9270353,
 "forces": {"__ndarray__": [[81, 3], "float64", [5.32e-05, 0.02664227, 0.17904766, -0.00332831, 0.02265045, 0.19448776, 0.0034533, 0.02265695, 0.19448919, 0.00031293, 0.0279442, 0.19376836, -0.0001956, 0.02794351, 0.19375871, 5.158e-05, 0.0214139, 0.19682511, -0.00151129, 0.01841119, 0.19696111, 6.021e-05, 0.02454519, 0.19530687, 0.00162072, 0.01841681, 0.19696036, 7.082e-05, 0.0033163, 0.20932969, -0.00092442, -0.00037866, 0.21267728, -0.00043995, -0.00040538, 0.21308869, -0.0033201, -0.00033961, 0.21271143, 0.0034576, -0.00032863, 0.2127129, 6.354e-05, -0.01258713, 0.21701243, -0.00258535, -0.0025287, 0.21992697, 6.798e-05, -0.00310453, 0.2187392, 0.00270569, -0.00251806, 0.2199317, 3.489e-05, -0.00050182, 0.5651141, -0.00280693, 0.01189105, 0.55908638, 0.00286277, 0.0118858, 0.55907741, 0.00054011, 0.00311275, 0.56363091, -0.00047228, 0.00311646, 0.56363264, 2.808e-05, -0.00580777, 0.56451625, 0.0054071, 0.00750644, 0.56466378, 3.354e-05, -0.00213744, 0.56452924, -0.00533794, 0.00750859, 0.56466889, -0.00688496, -0.01754682, 0.55047728, -0.00012723, -0.00671739, 0.53783004, 0.00662436, -0.01754941, 0.55046953, -0.00013441, -0.02416211, 0.54413745, -0.00210002, -0.02382263, 0.526636, 0.00184687, -0.02381504, 0.52664113, 0.00127932, -0.0168018, 0.54799459, -0.00154731, -0.01680357, 0.54799427, -0.00012838, -0.02583861, 0.54879287, 0.00576533, 0.00459968, 0.37784732, -8.877e-05, 0.02143451, 0.36079291, -0.00593771, 0.0046044, 0.37784887, -8.547e-05, -0.00112079, 0.38077965, -0.00014822, 0.00331555, 0.36339048, -2.716e-05, 0.00332096, 0.36339788, -0.00182223, 0.01443397, 0.38018979, 0.00164731, 0.01443437, 0.38019149, -8.572e-05, 0.00145106, 0.38838729, 0.01235968, -0.00181986, 0.36315957, -4.679e-05, 0.00459613, 0.3501501, -0.01245788, -0.00181436, 0.36316851, -5.093e-05, 0.0069827, 0.37964617, 0.00679531, 0.01613016, 0.36377324, -0.00689549, 0.01612867, 0.36377821, -0.00300887, -0.00019218, 0.36448221, 0.00290435, -0.00018616, 0.36448536, -5.488e-05, 0.00315679, 0.37958953, 0.00193813, -0.01156155, -0.66231086, 0.00260963, -0.00599773, -0.65551033, -0.00261731, -0.00599468, -0.65551551, -0.00603879, -4.655e-05, -0.6441024, 0.00603227, -4.461e-05, -0.64410115, -5.97e-06, -0.00254749, -0.66599079, -0.01458722, -0.01020108, -0.66230106, -3.4e-06, 0.01667004, -0.64512045, 0.01456529, -0.0102109, -0.6623035, -0.00656906, -0.01029946, -0.56321236, 3.9e-07, -0.00878036, -0.55578572, 0.00656434, -0.01030242, -0.56322398, -2.15e-06, -0.00900878, -0.56784458, 0.0088153, 0.00355766, -0.55783687, -0.00881891, 0.00356078, -0.55784213, -0.01222084, -0.02240417, -0.56070359, 0.01222102, -0.02240961, -0.56070543, 2.61e-06, 0.00372936, -0.55675201, 0.01649569, -0.02936589, -1.04230608, -6e-07, 0.00409329, -1.03804289, -0.01581658, -0.03053196, -1.03969361, -8.28e-06, -0.00500645, -1.0391665, -0.00418801, -0.0059981, -1.03012701, 0.00417063, -0.00599115, -1.03012051, -0.00636516, -7.369e-05, -1.04383733, 0.0063504, -7.747e-05, -1.04384237, -1.539e-05, 0.01052062, -1.04438771]]},
 "free_energy": -398.93923861,
 "mtime": 22.708610785426192,
 "numbers": {"__ndarray__": [[81], "int64", [78, 78, 78, 78, 78, 78, 78, 78, 78, 78, 78, 78, 78, 78, 78, 78, 78, 78, 78, 78, 78, 78, 78, 78, 78, 78, 78, 16, 16, 16, 16, 16, 16, 16, 16, 16, 16, 16, 16, 16, 16, 16, 16, 16, 16, 16, 16, 16, 16, 16, 16, 16, 16, 16, 52, 52, 52, 52, 52, 52, 52, 52, 52, 52, 52, 52, 52, 52, 52, 52, 52, 52, 52, 52, 52, 52, 52, 52, 52, 52, 52]]},
 "pbc": {"__ndarray__": [[3], "bool", [true, true, true]]},
 "positions": {"__ndarray__": [[81, 3], "float64", [-1.4006270110000162e-05, -0.025026006784670003, 11.10137400668357, -3.8671970256075197, -0.02500003757316, 11.101383005442342, -7.73438103107079, -0.024974973541670005, 11.101392006358632, 1.93355597439463, 3.3275039605058896, 11.09338700624054, -1.9336269869370002, 3.3275300278457194, 11.0933970063284, -5.800810006267961, 3.3275549912943796, 11.093406007481772, 3.86712601306515, 6.68003402592477, 11.0854010071266, -5.700627226033543e-05, 6.68005999513628, 11.085410005885372, -3.867240025603221, 6.680084958584939, 11.085419007038741, -3.503406086999495e-05, 1.9884840049725698, 18.74748807513449, -3.86721805339183, 1.9885089684212303, 18.74749707628786, -7.73440101472214, 1.9885350382086397, 18.74750607480703, 1.9335349466038696, 5.34101397226313, 18.73950107469146, -1.93364801471999, 5.3410390362876905, 18.73951007560523, -5.800831034058719, 5.341065003051621, 18.739520075932692, 3.8671060294138, 8.693544037675078, 18.731515075575, -7.803405657051183e-05, 8.69356900113067, 18.731524076730892, -3.86726105339398, 8.69359497034218, 18.73153307548966, -4.603355959035074e-05, 1.97879898345117, 25.867572113846933, -3.86722899488345, 1.9788240474757297, 25.867581114760704, -7.73441201422218, 1.9788500142396601, 25.867591115088164, 1.93352400511093, 5.3313290488700495, 25.85958611473299, -1.9336590142200303, 5.33135401231871, 25.859595115886364, -5.80084203355744, 5.331379981530221, 25.85960411464513, 3.867093985775669, 8.683859016160609, 25.851599114289964, -8.903355529042355e-05, 8.683883979609268, 25.85160811544333, -3.8672719948856, 8.68391004939668, 25.851617113962504, -1.9335939866614702, 1.0940809754366698, 9.881873123883441, -5.800776947985331, 1.0941060394612299, 9.881882124797212, -9.66795996732406, 1.0941320062251598, 9.88189212512467, -2.3019860579939007e-05, 4.44661003508654, 9.87388712716186, -3.867206967321911, 4.44663600430421, 9.87389612592287, -7.734389986652871, 4.4466609677528695, 9.87390512707624, 1.9335469608041598, 7.799140002377101, 9.86590012671883, -1.9336360585332502, 7.799165971588609, 9.8659091254776, -5.800819947981031, 7.799191035619329, 9.86591812639361, -1.93362096858444, 3.1021530421896806, 17.53865409746368, -5.8008039879154, 3.10217800563834, 17.538663098617054, -9.66798700725413, 3.1022039724022696, 17.53867309894451, -5.09879145704125e-05, 6.454682001269809, 17.53066810098394, -3.8672340072519806, 6.454707970481319, 17.53067709974271, -7.7344169685758395, 6.45473303450588, 17.53068610065648, 1.93351899275017, 9.80721196856037, 17.52268110054091, -1.9336639685801404, 9.80723803834778, 17.522690099060082, -5.8008469879111, 9.80726300179644, 17.52269910021345, -1.9336360509125106, 3.0937529912742097, 24.669267845743473, -5.80081999836739, 3.09377795472903, 24.66927684689908, -9.668002959697699, 3.09380402451644, 24.66928584541825, -6.607024909069972e-05, 6.44628295611719, 24.661281846869134, -3.8672490315729506, 6.44630802014175, 24.6612908477829, -7.734432979034279, 6.446333989359419, 24.661299846543912, 1.9335039684227493, 9.79881302398365, 24.6532948461865, -1.9336790509082107, 9.798837987432309, 24.653303847339874, -5.80086207024562, 9.79886395664382, 24.65331284609864, -4.105351090012541e-05, 2.21316596899222, 12.567378044650502, -3.8672240148412103, 2.2131920387796296, 12.56738704316967, -7.73440703417349, 2.21321699978071, 12.567397045891731, 1.93352898515962, 5.5656960344111, 12.559392045536562, -1.9336540341777906, 5.565722003622609, 12.559401044295331, -5.800837053508749, 5.565746967071269, 12.559410045448702, 3.867098965824359, 8.918226001701658, 12.551405045093531, -8.405351305025342e-05, 8.91825197091317, 12.551414043852303, -3.867267014836911, 8.918277034937729, 12.55142304476607, -1.9336270610883701, 0.8741759847779099, 20.212177861723493, -5.80081002241223, 0.87420104880247, 20.21218686263726, -9.66799304175096, 0.8742270155664, 20.21219686296472, -5.702241785019564e-05, 4.226706050196791, 20.20419186260955, -3.8672400417488104, 4.22673101364545, 20.20420086376292, -7.73442306108622, 4.226756982856959, 20.204209862521694, 1.9335129582533397, 7.5792350117245, 20.19620486456112, -1.9336700610840707, 7.57926098093601, 20.196213863319894, -5.8008530224079315, 7.579286044960569, 20.19622286423366, -1.93363900749394, 0.86481499817328, 27.388283881524234, -5.80082307097076, 0.86484096739172, 27.388292880285523, -9.66800603229594, 0.8648660289687, 27.38830288276798, -6.902683052039551e-05, 4.217344963016259, 27.38029788264989, -3.8672519881608296, 4.21737103280367, 27.380306881169062, -7.7344360516312, 4.21739599625926, 27.380315882324954, 1.9335010118413192, 7.569875030882719, 27.372310881967262, -1.9336820074896415, 7.569899994331379, 27.372319883120632, -5.800865026827051, 7.5699259635428895, 27.3723288818794]]},
 "stress": {"__ndarray__": [[6], "float64", [0.02062614686856377, 0.02094081094707733, 0.014876996643540088, -8.96733844039375e-06, -8.091492430795056e-07, -1.826883479636904e-06]]},
 "unique_id": "7c5ef2033a85e6c07e38fbd9f03e857b",
 "user": "lpan"},
"11": {
 "calculator": "vasp",
 "calculator_parameters": {"kpoints_generation": {"divisions": [2, 2, 1], "usershift": [0.0, 0.0, 0.0], "genvec1": [0.5, 0.0, 0.0], "genvec2": [0.0, 0.5, -0.0], "genvec3": [0.0, 0.0, 1.0], "shift": [0.0, 0.0, 0.0]}, "system": "PtSTe", "lcompat": false, "prec": "normal", "enmax": 520.0, "enaug": 368.792, "ediff": 1e-06, "ialgo": 68, "iwavpr": 10, "nbands": 360, "nelect": 594.0, "turbo": 0, "irestart": 0, "nreboot": 0, "nmin": 0, "eref": 0.0, "ismear": 0, "sigma": 0.05, "kspacing": 0.5, "kgamma": true, "lreal": true, "ropt": [-0.0005, -0.0005, -0.0005], "lmaxpaw": -100, "lmaxmix": 2, "nlspline": false, "istart": 0, "icharg": 2, "iniwav": 1, "ispin": 1, "lnoncollinear": false, "magmom": [1.0, 1.0, 1.0, 1.0, 1.0, 1.0, 1.0, 1.0, 1.0, 1.0, 1.0, 1.0, 1.0, 1.0, 1.0, 1.0, 1.0, 1.0, 1.0, 1.0, 1.0, 1.0, 1.0, 1.0, 1.0, 1.0, 1.0, 1.0, 1.0, 1.0, 1.0, 1.0, 1.0, 1.0, 1.0, 1.0, 1.0, 1.0, 1.0, 1.0, 1.0, 1.0, 1.0, 1.0, 1.0, 1.0, 1.0, 1.0, 1.0, 1.0, 1.0, 1.0, 1.0, 1.0, 1.0, 1.0, 1.0, 1.0, 1.0, 1.0, 1.0, 1.0, 1.0, 1.0, 1.0, 1.0, 1.0, 1.0, 1.0, 1.0, 1.0, 1.0, 1.0, 1.0, 1.0, 1.0, 1.0, 1.0, 1.0, 1.0, 1.0], "nupdown": -1.0, "lsorbit": false, "saxis": [0.0, 0.0, 1.0], "lspiral": false, "qspiral": [0.0, 0.0, 0.0], "lzeroz": false, "lasph": false, "lmetagga": false, "nelm": 1, "nelmdl": -5, "nelmin": 2, "enini": 520.0, "ldiag": true, "lsubrot": false, "weimin": 0.0, "ebreak": 0.0, "deper": 0.3, "nrmm": 4, "time": 0.4, "amix": 0.4, "bmix": 1.0, "amin": 0.1, "amix_mag": 1.6, "bmix_mag": 1.0, "imix": 4, "mixfirst": false, "maxmix": -45, "wc": 100.0, "inimix": 1, "mixpre": 1, "mremove": 5, "ldipol": false, "lmono": false, "idipol": 0, "epsilon": 1.0, "dipol": [-100.0, -100.0, -100.0], "efield": 0.0, "ngx": 70, "ngy": 70, "ngz": 192, "ngxf": 140, "ngyf": 140, "ngzf": 384, "addgrid": false, "nsw": 0, "ibrion": -1, "mdalgo": 0, "isif": 4, "pstress": 0.0, "ediffg": 1e-05, "nfree": 1, "potim": 0.25, "smass": -3.0, "scalee": 1.0, "tebeg": 0.0001, "teend": 0.0001, "nblock": 1, "kblock": 1, "npaco": 256, "apaco": 16.0, "isym": 0, "symprec": 1e-05, "lorbit": 0, "rwigs": [-1.0, -1.0, -1.0], "nedos": 301, "emin": 10.0, "emax": -10.0, "efermi": 0.0, "nwrite": 2, "lwave": false, "ldownsample": false, "lcharg": true, "lpard": false, "lvtot": false, "lvhar": false, "lelf": false, "loptics": false, "stm": [0.0, 0.0, 0.0, 0.0, 0.0, 0.0, 0.0], "npar": 36, "nsim": 4, "nblk": -1, "lplane": true, "lscalapack": true, "lscaaware": false, "lscalu": false, "lasync": false, "lorbitalreal": false, "idiot": 3, "ispecial": 0, "lmusic": false, "pomass": [195.08, 32.066, 127.6], "darwinr": [0.0, 0.0, 0.0], "darwinv": [1.0, 1.0, 1.0], "lcorr": true, "gga_compat": true, "lberry": false, "icorelevel": 0, "ldau": false, "i_constrained_m": 0, "gga": "--", "voskown": 0, "lhfcalc": false, "precfock": "", "lsymgrad": false, "lhfone": false, "lrhfcalc": false, "lthomas": false, "lmodelhf": false, "encut4o": -1.0, "exxoep": 0, "fourorbit": 0, "aexx": 0.0, "hfalpha": 0.0, "mcalpha": 0.0, "aldax": 1.0, "aggax": 1.0, "aldac": 1.0, "aggac": 1.0, "nkredx": 1, "nkredy": 1, "nkredz": 1, "shiftred": false, "oddonly": false, "evenonly": false, "lmaxfock": 0, "nmaxfockae": 0, "lfockaedft": false, "hfscreen": 0.0, "hfscreenc": 0.0, "nbandsgwlow": 0, "luse_vdw": false, "zab_vdw": -0.8491, "param1": 0.1234, "param2": 1.0, "param3": 0.0, "model_gw": 0, "model_eps0": 30.58681424, "model_alpha": 1.0, "lepsilon": false, "lrpa": false, "lnabla": false, "lvel": false, "kinter": 0, "cshift": -0.1, "omegamax": -30.0, "deg_threshold": 0.002, "rtime": -0.1, "wplasmai": 0.0, "dfield": [0.0, 0.0, 0.0], "wplasma": [0.0, 0.0, 0.0, 0.0, 0.0, 0.0, 0.0, 0.0, 0.0], "nucind": false, "magpos": [0.0, 0.0, 0.0], "lnicsall": true, "orbitalmag": false, "lmagbloch": false, "lchimag": false, "lgauge": true, "magatom": 0, "magdipol": [0.0, 0.0, 0.0], "avecconst": [0.0, 0.0, 0.0], "ladder": false, "lrpaforce": false, "lfxc": false, "lhartree": true, "ibse": 0, "kpoint": [-1, 0, 0, 0], "ltcte": false, "ltete": false, "ltriplet": false, "lfxceps": false, "lfxheg": false, "naturalo": 2, "l2order": false, "lmp2lt": false, "lusew": false, "encutgw": -2.0, "encutgwsoft": -2.0, "encutlf": -1.0, "lmaxmp2": -1, "scissor": 0.0, "nomega": 0, "nomegar": 0, "nbandsgw": -1, "nbandso": -1, "nbandsv": -1, "nelmhf": 1, "dim": 3, "antires": 0, "omegamin": -30.0, "omegatl": -200.0, "omegagrid": 140, "selfenergy": false, "lspectral": false, "lspectralgw": false, "lsingles": false, "lfermigw": false, "oddonlygw": false, "evenonlygw": false, "nkredlfx": 1, "nkredlfy": 1, "nkredlfz": 1, "maxmem": 2800, "telescope": 0, "taupar": 1, "omegapar": -1, "lambda": 1.0, "ofield_kappa": 0.0, "ofield_k": [0.0, 0.0, 0.0], "ofield_q6_near": 0.0, "ofield_q6_far": 0.0, "ofield_a": 0.0},
 "cell": {"array": {"__ndarray__": [[3, 3], "float64", [5.91445, 10.254797, -0.02443, -11.829031, 7.8e-05, 2.8e-05, -4.5e-05, -0.083185, 34.040243]]}, "__ase_objtype__": "cell"},
 "ctime": 22.58287869080752,
 "energy": -399.81301709999997,
 "forces": {"__ndarray__": [[81, 3], "float64", [2.276e-05, 0.01340687, 0.41543952, 0.00261796, 0.01071677, 0.41565528, -0.00160843, 0.01172685, 0.41579853, -0.00158342, 0.01081268, 0.41986844, 0.00162431, 0.01081573, 0.41987283, 2.362e-05, 0.00378341, 0.40491134, 0.00287768, 0.00868317, 0.41422644, 1.679e-05, 0.00514836, 0.39831314, -0.00283889, 0.00868466, 0.41423632, 1.059e-05, -0.00047009, 0.4403976, -0.0100633, -0.00914121, 0.43095785, 0.01009578, -0.00914206, 0.43096027, 0.00749399, -0.00110726, 0.4252278, -0.00586315, -0.00173322, 0.42563734, 2.005e-05, -0.00485267, 0.42464184, -0.01162697, -0.0158191, 0.43742149, 1.704e-05, 0.00466091, 0.42429659, 0.01166366, -0.01581797, 0.43742133, 7.69e-06, 0.0003366, 0.35808467, 0.00210919, -0.00168875, 0.34879481, -0.00211257, -0.00168847, 0.34879483, -0.00221295, -0.00253599, 0.35061685, 0.00222118, -0.00253194, 0.35060784, -1.49e-06, -0.00544964, 0.35158705, -0.00083306, -0.00214943, 0.35284313, -2.48e-06, -0.0090615, 0.35201829, 0.00083858, -0.00214322, 0.35283365, -0.00120227, -0.01900854, 0.98250914, -0.00012868, -0.00658162, 0.98977115, 0.00095192, -0.01900488, 0.98251171, -0.00012569, -0.02376973, 0.99399182, -0.01009155, -0.02570351, 0.99084152, 0.00983453, -0.02570348, 0.99084397, 0.00163575, -0.00693376, 0.98725185, -0.00188388, -0.00693379, 0.98725473, -0.00012717, -0.02415869, 0.98262613, -0.00378925, -6.947e-05, 0.86092669, -7.245e-05, 0.00016328, 0.85750883, 0.00363912, -6.667e-05, 0.86091979, -7.527e-05, 0.00158515, 0.85513867, -0.01171873, -0.01294369, 0.85396033, 0.01156204, -0.01294101, 0.85396046, 0.00343059, -0.00954181, 0.8572755, -0.00357327, -0.00954423, 0.8572755, -8.036e-05, -0.00401507, 0.85011899, -0.01597617, 0.00399258, 0.64811222, -6.14e-05, 0.0032092, 0.64883529, 0.01585984, 0.00399127, 0.64811539, -5.504e-05, -0.00365431, 0.64485297, -0.00643526, -0.00364943, 0.64584235, 0.00631174, -0.003653, 0.64583669, -0.00372986, 0.01092405, 0.64325385, 0.00385528, 0.01328068, 0.64384562, -5.521e-05, -0.01226222, 0.65149917, -1.511e-05, 0.01128116, -1.27712529, -0.00992822, 0.01020779, -1.28725254, 0.0098862, 0.01021387, -1.28724887, -0.01768334, 0.01680147, -1.30148878, 0.01765591, 0.01680293, -1.30149612, -2.527e-05, 0.00320001, -1.27670821, 0.00528392, 0.01708968, -1.277316, -1.548e-05, 0.01108671, -1.28792867, -0.00532092, 0.01709822, -1.27732799, 0.006774, 0.02505034, -1.03731172, -2.208e-05, 0.00212771, -1.02137331, -0.00681224, 0.0250628, -1.03730555, -1.488e-05, 0.00642472, -1.0250397, -0.01613726, -0.00957361, -1.02213606, 0.01608977, -0.00957327, -1.02213663, -0.0017859, 0.00629636, -1.03032581, 0.00175504, 0.00629795, -1.03032234, -3.116e-05, 0.00830969, -1.03420247, -0.00519046, 0.00658978, -1.37622035, -5.461e-05, -0.01460678, -1.36594614, 0.00509108, 0.00659079, -1.37622168, -4.717e-05, -0.00892362, -1.37573397, 0.01735467, 0.00126932, -1.36511278, -0.01746829, 0.0012707, -1.36511647, 0.00654559, -0.00103965, -1.37657843, -0.0066455, -0.00103499, -1.37657701, -5.173e-05, 0.02522913, -1.36479251]]},
 "free_energy": -399.83420678,
 "mtime": 22.708610792809548,
 "numbers": {"__ndarray__": [[81], "int64", [78, 78, 78, 78, 78, 78, 78, 78, 78, 78, 78, 78, 78, 78, 78, 78, 78, 78, 78, 78, 78, 78, 78, 78, 78, 78, 78, 16, 16, 16, 16, 16, 16, 16, 16, 16, 16, 16, 16, 16, 16, 16, 16, 16, 16, 16, 16, 16, 16, 16, 16, 16, 16, 16, 52, 52, 52, 52, 52, 52, 52, 52, 52, 52, 52, 52, 52, 52, 52, 52, 52, 52, 52, 52, 52, 52, 52, 52, 52, 52, 52]]},
 "pbc": {"__ndarray__": [[3], "bool", [true, true, true]]},
 "positions": {"__ndarray__": [[81, 3], "float64", [-1.4977087420000007e-05, -0.02551595900271, 11.31904798593701, -3.9430250344095805, -0.02548995817268, 11.319056978867259, -7.88603497344278, -0.025463959838979998, 11.319066993004519, 1.9714689871319204, 3.3927489548066396, 11.310904994795118, -1.9715420165127202, 3.39277495564291, 11.31091398772761, -5.91455207383623, 3.3928009539773902, 11.310924001865148, 3.94295194587642, 6.811014996654579, 11.30276200096985, -5.799315542996699e-05, 6.811040997483829, 11.302770993899818, -3.9430680504775903, 6.811066998313859, 11.30277998683007, -3.497332297987434e-05, 2.0274739723928703, 17.035086166841758, -3.9430459769676203, 2.02749997322914, 17.03509515977425, -7.886056034289779, 2.02752597405917, 17.0351041527045, 1.97144798542287, 5.44574001673636, 17.026942151809198, -1.9715619536103302, 5.445766015070059, 17.026952165946458, -5.914572957254971, 5.445792015906329, 17.026961158878947, 3.9429310624642304, 8.86400503309992, 17.01879916042525, -7.899485882972894e-05, 8.86403103226625, 17.018808834160357, -3.9430889338911306, 8.86405703226365, 17.018818167492757, -4.704325204997841e-05, 2.0175989598885997, 22.214780098387607, -3.9430569822839003, 2.01762496071785, 22.214789091317577, -7.886067039606061, 2.01765096154788, 22.21479808424783, 1.9714360337841104, 5.43586500423131, 22.206636083354766, -1.9715740235393997, 5.435891002565791, 22.206646097492307, -5.91458396257125, 5.435917003395041, 22.206655090422277, 3.9429200571479512, 8.85413002058863, 22.19849309196858, -9.000017555923477e-05, 8.85415601892311, 22.19850310610612, -3.9431010038201997, 8.85418201975938, 22.198512099038606, -1.9715070035458102, 1.11553295866845, 10.07563484182049, -5.914517060869319, 1.11555895700293, 10.075644855958029, -9.85752806451396, 1.1155849578391999, 10.07565384889052, -2.4044801310139643e-05, 4.533799000516389, 10.06749184799522, -3.9430339838345096, 4.53382499885009, 10.06750186213248, -7.886044041156671, 4.533850999680119, 10.067510855062729, 1.9714590322335002, 7.95206504236355, 10.059348854169668, -1.9715510250886594, 7.9520910431935805, 10.05935784709992, -5.91456096412186, 7.9521170415272815, 10.05936786123718, -1.9715350226425403, 3.16297903725515, 15.80254908138676, -5.914546026288531, 3.16300503559587, 15.802559095526538, -9.85755596532038, 3.16303103642512, 15.802568088456509, -5.2004752230239584e-05, 6.5812449765543395, 15.794406087805509, -3.943062062075741, 6.581270974888819, 15.79441610194305, -7.886072001107591, 6.581296975718069, 15.794425094873018, 1.971430953992271, 9.999511018402279, 15.786263093980239, -1.97157898503958, 9.99953701923153, 15.786272086910209, -5.914589042363089, 9.99956301756601, 15.786282101047748, -1.9715510188896403, 3.1544150121872203, 20.99297884495709, -5.9145609579228395, 3.1544410105209204, 20.992988859094346, -9.857571015245, 3.1544670113509503, 20.992997852024597, -6.794184827974714e-05, 6.5726800285507805, 20.984835853573138, -3.94307799917044, 6.57270602938081, 20.98484484650339, -7.886087938203641, 6.57273202771451, 20.98485486064065, 1.97141602236451, 9.990945967843729, 20.976692859989647, -1.9715949812801294, 9.990971968679998, 20.976701852922137, -5.914605038603641, 9.990997967014481, 20.97671186705968, -4.202855317995713e-05, 2.25656196487397, 12.81379709363352, -3.9430519675863804, 2.25658796320767, 12.81380710777078, -7.886062024908539, 2.2566139640377, 12.813816100701029, 1.97144199480411, 5.674828006714891, 12.805654099805729, -1.9715690088418798, 5.67485400505561, 12.80566411394551, -5.914578947873731, 5.6748800058848605, 12.80567310687548, 3.9429250718454703, 9.093093023078449, 12.79751110842178, -8.498547668949341e-05, 9.09311902390848, 12.79752010135203, -3.9430959891226802, 9.0931450222492, 12.79753011549181, -1.97154201378348, 0.8913160021997399, 18.52849498045629, -5.91455195281668, 0.89134200053344, 18.528504994593547, -9.85756201013884, 0.8913680013634699, 18.528513987523798, -5.799042618996191e-05, 4.30958204404066, 18.520351986628498, -3.94306792945939, 4.30960804237436, 18.520362000765758, -7.886078933104031, 4.30963404321063, 18.520370993698247, 1.9714250274641199, 7.727847983339849, 18.51220899304725, -1.9715850298580404, 7.72787398416988, 18.512217985977497, -5.91459496889124, 7.72789998250358, 18.512228000114757, -1.97155398479513, 0.8817719955290899, 23.765309021317627, -5.91456404211864, 0.8817979938635699, 23.765319035455168, -9.857573981150491, 0.8818239946928199, 23.765328028385134, -7.102605063002602e-05, 4.300038037377029, 23.757166027492357, -3.9430809650838308, 4.30006403571073, 23.75717604162962, -7.88609102240599, 4.30009003654076, 23.757185034559868, 1.9714129381621601, 7.71830397666998, 23.749023033908866, -1.9715980654824798, 7.71832997750625, 23.749032026841356, -5.914608004515681, 7.71835597583995, 23.74904204097862]]},
 "stress": {"__ndarray__": [[6], "float64", [0.03228584548573136, 0.03240472107505615, 0.02468116319176788, -0.00014719207416860592, -4.3409695970518064e-07, -1.4568805771454183e-06]]},
 "unique_id": "d03ec8b1872b0ea2641f220b402cd4aa",
 "user": "lpan"},
"12": {
 "calculator": "vasp",
 "calculator_parameters": {"kpoints_generation": {"divisions": [2, 2, 1], "usershift": [0.0, 0.0, 0.0], "genvec1": [0.5, 0.0, 0.0], "genvec2": [0.0, 0.5, -0.0], "genvec3": [0.0, 0.0, 1.0], "shift": [0.0, 0.0, 0.0]}, "system": "PtSTe", "lcompat": false, "prec": "normal", "enmax": 520.0, "enaug": 368.792, "ediff": 1e-06, "ialgo": 68, "iwavpr": 10, "nbands": 360, "nelect": 594.0, "turbo": 0, "irestart": 0, "nreboot": 0, "nmin": 0, "eref": 0.0, "ismear": 0, "sigma": 0.05, "kspacing": 0.5, "kgamma": true, "lreal": true, "ropt": [-0.0005, -0.0005, -0.0005], "lmaxpaw": -100, "lmaxmix": 2, "nlspline": false, "istart": 0, "icharg": 2, "iniwav": 1, "ispin": 1, "lnoncollinear": false, "magmom": [1.0, 1.0, 1.0, 1.0, 1.0, 1.0, 1.0, 1.0, 1.0, 1.0, 1.0, 1.0, 1.0, 1.0, 1.0, 1.0, 1.0, 1.0, 1.0, 1.0, 1.0, 1.0, 1.0, 1.0, 1.0, 1.0, 1.0, 1.0, 1.0, 1.0, 1.0, 1.0, 1.0, 1.0, 1.0, 1.0, 1.0, 1.0, 1.0, 1.0, 1.0, 1.0, 1.0, 1.0, 1.0, 1.0, 1.0, 1.0, 1.0, 1.0, 1.0, 1.0, 1.0, 1.0, 1.0, 1.0, 1.0, 1.0, 1.0, 1.0, 1.0, 1.0, 1.0, 1.0, 1.0, 1.0, 1.0, 1.0, 1.0, 1.0, 1.0, 1.0, 1.0, 1.0, 1.0, 1.0, 1.0, 1.0, 1.0, 1.0, 1.0], "nupdown": -1.0, "lsorbit": false, "saxis": [0.0, 0.0, 1.0], "lspiral": false, "qspiral": [0.0, 0.0, 0.0], "lzeroz": false, "lasph": false, "lmetagga": false, "nelm": 1, "nelmdl": -5, "nelmin": 2, "enini": 520.0, "ldiag": true, "lsubrot": false, "weimin": 0.0, "ebreak": 0.0, "deper": 0.3, "nrmm": 4, "time": 0.4, "amix": 0.4, "bmix": 1.0, "amin": 0.1, "amix_mag": 1.6, "bmix_mag": 1.0, "imix": 4, "mixfirst": false, "maxmix": -45, "wc": 100.0, "inimix": 1, "mixpre": 1, "mremove": 5, "ldipol": false, "lmono": false, "idipol": 0, "epsilon": 1.0, "dipol": [-100.0, -100.0, -100.0], "efield": 0.0, "ngx": 70, "ngy": 70, "ngz": 192, "ngxf": 140, "ngyf": 140, "ngzf": 384, "addgrid": false, "nsw": 0, "ibrion": -1, "mdalgo": 0, "isif": 4, "pstress": 0.0, "ediffg": 1e-05, "nfree": 1, "potim": 0.25, "smass": -3.0, "scalee": 1.0, "tebeg": 0.0001, "teend": 0.0001, "nblock": 1, "kblock": 1, "npaco": 256, "apaco": 16.0, "isym": 0, "symprec": 1e-05, "lorbit": 0, "rwigs": [-1.0, -1.0, -1.0], "nedos": 301, "emin": 10.0, "emax": -10.0, "efermi": 0.0, "nwrite": 2, "lwave": false, "ldownsample": false, "lcharg": true, "lpard": false, "lvtot": false, "lvhar": false, "lelf": false, "loptics": false, "stm": [0.0, 0.0, 0.0, 0.0, 0.0, 0.0, 0.0], "npar": 36, "nsim": 4, "nblk": -1, "lplane": true, "lscalapack": true, "lscaaware": false, "lscalu": false, "lasync": false, "lorbitalreal": false, "idiot": 3, "ispecial": 0, "lmusic": false, "pomass": [195.08, 32.066, 127.6], "darwinr": [0.0, 0.0, 0.0], "darwinv": [1.0, 1.0, 1.0], "lcorr": true, "gga_compat": true, "lberry": false, "icorelevel": 0, "ldau": false, "i_constrained_m": 0, "gga": "--", "voskown": 0, "lhfcalc": false, "precfock": "", "lsymgrad": false, "lhfone": false, "lrhfcalc": false, "lthomas": false, "lmodelhf": false, "encut4o": -1.0, "exxoep": 0, "fourorbit": 0, "aexx": 0.0, "hfalpha": 0.0, "mcalpha": 0.0, "aldax": 1.0, "aggax": 1.0, "aldac": 1.0, "aggac": 1.0, "nkredx": 1, "nkredy": 1, "nkredz": 1, "shiftred": false, "oddonly": false, "evenonly": false, "lmaxfock": 0, "nmaxfockae": 0, "lfockaedft": false, "hfscreen": 0.0, "hfscreenc": 0.0, "nbandsgwlow": 0, "luse_vdw": false, "zab_vdw": -0.8491, "param1": 0.1234, "param2": 1.0, "param3": 0.0, "model_gw": 0, "model_eps0": 30.58681424, "model_alpha": 1.0, "lepsilon": false, "lrpa": false, "lnabla": false, "lvel": false, "kinter": 0, "cshift": -0.1, "omegamax": -30.0, "deg_threshold": 0.002, "rtime": -0.1, "wplasmai": 0.0, "dfield": [0.0, 0.0, 0.0], "wplasma": [0.0, 0.0, 0.0, 0.0, 0.0, 0.0, 0.0, 0.0, 0.0], "nucind": false, "magpos": [0.0, 0.0, 0.0], "lnicsall": true, "orbitalmag": false, "lmagbloch": false, "lchimag": false, "lgauge": true, "magatom": 0, "magdipol": [0.0, 0.0, 0.0], "avecconst": [0.0, 0.0, 0.0], "ladder": false, "lrpaforce": false, "lfxc": false, "lhartree": true, "ibse": 0, "kpoint": [-1, 0, 0, 0], "ltcte": false, "ltete": false, "ltriplet": false, "lfxceps": false, "lfxheg": false, "naturalo": 2, "l2order": false, "lmp2lt": false, "lusew": false, "encutgw": -2.0, "encutgwsoft": -2.0, "encutlf": -1.0, "lmaxmp2": -1, "scissor": 0.0, "nomega": 0, "nomegar": 0, "nbandsgw": -1, "nbandso": -1, "nbandsv": -1, "nelmhf": 1, "dim": 3, "antires": 0, "omegamin": -30.0, "omegatl": -200.0, "omegagrid": 140, "selfenergy": false, "lspectral": false, "lspectralgw": false, "lsingles": false, "lfermigw": false, "oddonlygw": false, "evenonlygw": false, "nkredlfx": 1, "nkredlfy": 1, "nkredlfz": 1, "maxmem": 2800, "telescope": 0, "taupar": 1, "omegapar": -1, "lambda": 1.0, "ofield_kappa": 0.0, "ofield_k": [0.0, 0.0, 0.0], "ofield_q6_near": 0.0, "ofield_q6_far": 0.0, "ofield_a": 0.0},
 "cell": {"array": {"__ndarray__": [[3, 3], "float64", [5.91445, 10.254797, -0.02443, -11.829031, 7.8e-05, 2.8e-05, -4.5e-05, -0.083185, 34.040243]]}, "__ase_objtype__": "cell"},
 "ctime": 22.582878701498164,
 "energy": -397.41229423,
 "forces": {"__ndarray__": [[81, 3], "float64", [2.177e-05, 0.01731168, 0.39457958, 0.00261455, 0.01461793, 0.39479129, -0.00161287, 0.01562928, 0.39493107, -0.00158739, 0.01471464, 0.39900365, 0.0016241, 0.01471956, 0.39900805, 1.935e-05, 0.00768754, 0.38404847, 0.00287386, 0.01258376, 0.39336088, 1.389e-05, 0.00904884, 0.3774535, -0.00284087, 0.0125872, 0.39336982, 1.318e-05, 0.00726848, 0.3769806, -0.01234933, -0.00261047, 0.37097038, 0.01238289, -0.00261187, 0.37097281, 0.00642951, 0.00088519, 0.37497014, -0.00639391, 0.00088018, 0.37496144, 2.049e-05, 0.00548554, 0.37682879, -0.00949244, -0.01099618, 0.38014453, 1.536e-05, 0.00515846, 0.38705161, 0.00953052, -0.0109931, 0.38014142, -2.83e-06, 0.01029602, 0.42939042, 0.00175103, -0.00246429, 0.4286955, -0.00176189, -0.00246166, 0.42869851, -0.00672891, 0.00521767, 0.42021642, 0.00671961, 0.00521996, 0.42020767, -7.25e-06, -0.00170054, 0.4256011, -0.00259505, -0.00617104, 0.43401708, -6.37e-06, 0.00657673, 0.42705693, 0.00258718, -0.00617268, 0.43401007, -0.00122027, -0.01800307, 1.0085617, -0.00014887, -0.00557397, 1.01582044, 0.00093436, -0.01800003, 1.00856493, -0.00014431, -0.02276328, 1.02004241, -0.0101139, -0.0247028, 1.01688809, 0.00981956, -0.0247028, 1.01689319, 0.00161651, -0.00592659, 1.01330034, -0.00190247, -0.00592584, 1.01330278, -0.00014566, -0.0231568, 1.00867888, -0.00571816, 0.00916817, 0.79489134, -9.375e-05, 0.01059852, 0.77531111, 0.00552322, 0.00916853, 0.79488553, -9.743e-05, -0.00377483, 0.79371828, -0.01606282, -0.00588387, 0.78508561, 0.01586155, -0.00588248, 0.7850886, 0.00101141, 0.00565826, 0.78755729, -0.00120388, 0.00565585, 0.78755868, -9.903e-05, 0.00372708, 0.80247151, -0.01427476, 0.01072933, 0.75119297, -7.489e-05, 0.00225271, 0.74141502, 0.01412387, 0.01073064, 0.75118581, -6.901e-05, -0.01276273, 0.73725666, -0.0019104, -0.0022416, 0.75019757, 0.00176194, -0.00223994, 0.75018845, -0.00190873, 0.01401145, 0.74644021, 0.00176724, 0.01401155, 0.74644067, -7.381e-05, -0.00943615, 0.73842865, -2.518e-05, 0.00095173, -1.20378676, -0.00994886, -0.0001134, -1.21395156, 0.00988621, -0.00010727, -1.21394855, -0.01771054, 0.00646111, -1.22820003, 0.01766246, 0.00646296, -1.22820669, -3.604e-05, -0.00717001, -1.20336746, 0.00526013, 0.00676243, -1.20397887, -2.524e-05, 0.00073057, -1.21458993, -0.00531822, 0.00677097, -1.20399067, -0.00239206, 0.00964439, -1.06127562, -2.962e-05, 0.01787917, -1.08521732, 0.00234307, 0.00965555, -1.06127481, -2.098e-05, -0.00985474, -1.07032494, -0.01614112, -0.00365612, -1.07796902, 0.01608149, -0.00365608, -1.07796797, 0.00600231, -0.00281459, -1.0845983, -0.0060469, -0.00281307, -1.08459888, -3.483e-05, -0.01362547, -1.04922963, -0.00314273, -0.00861205, -1.45681481, -5.496e-05, -0.01813485, -1.45865707, 0.00303998, -0.00860922, -1.45681414, -4.979e-05, -0.01608032, -1.46518378, 0.01604423, 0.00906626, -1.46347281, -0.01358325, 0.01011815, -1.46166573, 0.01376654, -0.00246776, -1.45900957, -0.01386878, -0.0024653, -1.45900728, -5.299e-05, -0.00876515, -1.46572624]]},
 "free_energy": -397.43304873,
 "mtime": 22.708610800133318,
 "numbers": {"__ndarray__": [[81], "int64", [78, 78, 78, 78, 78, 78, 78, 78, 78, 78, 78, 78, 78, 78, 78, 78, 78, 78, 78, 78, 78, 78, 78, 78, 78, 78, 78, 16, 16, 16, 16, 16, 16, 16, 16, 16, 16, 16, 16, 16, 16, 16, 16, 16, 16, 16, 16, 16, 16, 16, 16, 16, 16, 16, 52, 52, 52, 52, 52, 52, 52, 52, 52, 52, 52, 52, 52, 52, 52, 52, 52, 52, 52, 52, 52, 52, 52, 52, 52, 52, 52]]},
 "pbc": {"__ndarray__": [[3], "bool", [true, true, true]]},
 "positions": {"__ndarray__": [[81, 3], "float64", [-1.4977087420000007e-05, -0.02551595900271, 11.31904798593701, -3.9430250344095805, -0.02548995817268, 11.319056978867259, -7.88603497344278, -0.025463959838979998, 11.319066993004519, 1.9714689871319204, 3.3927489548066396, 11.310904994795118, -1.9715420165127202, 3.39277495564291, 11.31091398772761, -5.91455207383623, 3.3928009539773902, 11.310924001865148, 3.94295194587642, 6.811014996654579, 11.30276200096985, -5.799315542996699e-05, 6.811040997483829, 11.302770993899818, -3.9430680504775903, 6.811066998313859, 11.30277998683007, -3.495912327998139e-05, 2.02747400762311, 17.55508597810652, -3.9430459627679206, 2.02750000845938, 17.555094971039008, -7.886056020090081, 2.0275260092894096, 17.55510396396926, 1.97144794047807, 5.445739949418629, 17.546941963318258, -1.9715619394106294, 5.4457660503003, 17.54695197721122, -5.91457294305527, 5.44579205113657, 17.546960970143708, 3.94293101751943, 8.86400496578219, 17.53879897193431, -7.903980407957819e-05, 8.86403096411667, 17.53880898607185, -3.9430889788359296, 8.86405696494592, 17.538817979001816, -4.701485309997048e-05, 2.01759902951723, 23.254780061319558, -3.9430569538849496, 2.0176250303464798, 23.254789054249528, -7.8860670112071105, 2.01765103117651, 23.25479804717978, 1.97143600303856, 5.43586497131197, 23.24663604653102, -1.9715740542849505, 5.43589096964645, 23.24664606066856, -5.914583993316801, 5.4359169704756996, 23.246655053598527, 3.9429200264024002, 8.854129987669289, 23.238493055144826, -9.003092110985722e-05, 8.85415598600377, 23.238503069282366, -3.94310103456575, 8.85418198684004, 23.23851206221486, -1.9715070035458102, 1.11553295866845, 10.07563484182049, -5.914517060869319, 1.11555895700293, 10.075644855958029, -9.85752806451396, 1.1155849578391999, 10.07565384889052, -2.4044801310139643e-05, 4.533799000516389, 10.06749184799522, -3.9430339838345096, 4.53382499885009, 10.06750186213248, -7.886044041156671, 4.533850999680119, 10.067510855062729, 1.9714590322335002, 7.95206504236355, 10.059348854169668, -1.9715510250886594, 7.9520910431935805, 10.05935784709992, -5.91456096412186, 7.9521170415272815, 10.05936786123718, -1.9715350675873398, 3.16297896993742, 16.32254889289582, -5.91454607123333, 3.1630049682781403, 16.3225589070356, -9.857556010265181, 3.16303096910739, 16.32256789996557, -5.1990552530124595e-05, 6.58124501178458, 16.31440589907027, -3.9430620478760403, 6.581271010119061, 16.31441591320781, -7.886071986907889, 6.58129701094831, 16.31442490613778, 1.9714310273377809, 9.999510951083769, 16.306262905489017, -1.971579029984379, 9.9995369519138, 16.30627189841927, -5.914589087307889, 9.99956295024828, 16.30628191255681, -1.9715510496356397, 3.1544149784360305, 22.03297914853577, -5.91456098866884, 3.15444097676973, 22.03298916267303, -9.857571045991, 3.15446697759976, 22.032998155603277, -6.797259427948141e-05, 6.57267999479959, 22.024836157151817, -3.94307802991644, 6.57270599562962, 22.02484515008207, -7.88608796894964, 6.572731993963321, 22.02485516421933, 1.9714160507630103, 9.99094603664051, 22.016693163324028, -1.9715949528816292, 9.99097203747678, 22.016702156256517, -5.914605010204689, 9.99099803664311, 22.01671182999163, -4.202855317995713e-05, 2.25656196487397, 12.81379709363352, -3.9430519675863804, 2.25658796320767, 12.81380710777078, -7.886062024908539, 2.2566139640377, 12.813816100701029, 1.97144199480411, 5.674828006714891, 12.805654099805729, -1.9715690088418798, 5.67485400505561, 12.80566411394551, -5.914578947873731, 5.6748800058848605, 12.80567310687548, 3.9429250718454703, 9.093093023078449, 12.79751110842178, -8.498547668949341e-05, 9.09311902390848, 12.79752010135203, -3.9430959891226802, 9.0931450222492, 12.79753011549181, -1.97154199958423, 0.8913160365981301, 19.048495132123477, -5.91455193861743, 0.8913420349318301, 19.048505146260737, -9.85756199593959, 0.8913680357618601, 19.04851413919099, -5.803537143981117e-05, 4.30958197589108, 19.040352138539987, -3.9430679744046406, 4.309607974224781, 19.040362152677247, -7.88607897804928, 4.3096339750610495, 19.040371145609736, 1.97142504166337, 7.727848017738239, 19.032209144714436, -1.9715850156587897, 7.7278740185682695, 19.032218137644687, -5.9145949546919905, 7.7279000169019705, 19.032228151781947, -1.97155401554068, 0.88177196260975, 24.805308984493877, -5.914564072864191, 0.8817979609442301, 24.805318998631417, -9.857574011896041, 0.88182396177348, 24.805327991561388, -7.093850587026665e-05, 4.30003800445691, 24.79716599066833, -3.9430809958293795, 4.300064002791389, 24.797176004805866, -7.886091053151541, 4.30009000362142, 24.797184997736117, 1.9714130848514202, 7.71830404629783, 24.789022996840536, -1.9715979187932204, 7.7183300471341, 24.78903198977303, -5.91460797611673, 7.71835604546858, 24.789042003910566]]},
 "stress": {"__ndarray__": [[6], "float64", [0.03348094786404713, 0.0337160957778969, 0.025683843064351373, -9.872852215320507e-05, -1.0838130936731242e-06, -1.6038618755508432e-06]]},
 "unique_id": "6f5eb13fad59ec009c6084a19d4666d5",
 "user": "lpan"},
"13": {
 "calculator": "vasp",
 "calculator_parameters": {"kpoints_generation": {"divisions": [2, 2, 1], "usershift": [0.0, 0.0, 0.0], "genvec1": [0.5, 0.0, 0.0], "genvec2": [0.0, 0.5, -0.0], "genvec3": [0.0, 0.0, 1.0], "shift": [0.0, 0.0, 0.0]}, "system": "PtSTe", "lcompat": false, "prec": "normal", "enmax": 520.0, "enaug": 368.792, "ediff": 1e-06, "ialgo": 68, "iwavpr": 10, "nbands": 360, "nelect": 594.0, "turbo": 0, "irestart": 0, "nreboot": 0, "nmin": 0, "eref": 0.0, "ismear": 0, "sigma": 0.05, "kspacing": 0.5, "kgamma": true, "lreal": true, "ropt": [-0.0005, -0.0005, -0.0005], "lmaxpaw": -100, "lmaxmix": 2, "nlspline": false, "istart": 0, "icharg": 2, "iniwav": 1, "ispin": 1, "lnoncollinear": false, "magmom": [1.0, 1.0, 1.0, 1.0, 1.0, 1.0, 1.0, 1.0, 1.0, 1.0, 1.0, 1.0, 1.0, 1.0, 1.0, 1.0, 1.0, 1.0, 1.0, 1.0, 1.0, 1.0, 1.0, 1.0, 1.0, 1.0, 1.0, 1.0, 1.0, 1.0, 1.0, 1.0, 1.0, 1.0, 1.0, 1.0, 1.0, 1.0, 1.0, 1.0, 1.0, 1.0, 1.0, 1.0, 1.0, 1.0, 1.0, 1.0, 1.0, 1.0, 1.0, 1.0, 1.0, 1.0, 1.0, 1.0, 1.0, 1.0, 1.0, 1.0, 1.0, 1.0, 1.0, 1.0, 1.0, 1.0, 1.0, 1.0, 1.0, 1.0, 1.0, 1.0, 1.0, 1.0, 1.0, 1.0, 1.0, 1.0, 1.0, 1.0, 1.0], "nupdown": -1.0, "lsorbit": false, "saxis": [0.0, 0.0, 1.0], "lspiral": false, "qspiral": [0.0, 0.0, 0.0], "lzeroz": false, "lasph": false, "lmetagga": false, "nelm": 1, "nelmdl": -5, "nelmin": 2, "enini": 520.0, "ldiag": true, "lsubrot": false, "weimin": 0.0, "ebreak": 0.0, "deper": 0.3, "nrmm": 4, "time": 0.4, "amix": 0.4, "bmix": 1.0, "amin": 0.1, "amix_mag": 1.6, "bmix_mag": 1.0, "imix": 4, "mixfirst": false, "maxmix": -45, "wc": 100.0, "inimix": 1, "mixpre": 1, "mremove": 5, "ldipol": false, "lmono": false, "idipol": 0, "epsilon": 1.0, "dipol": [-100.0, -100.0, -100.0], "efield": 0.0, "ngx": 70, "ngy": 70, "ngz": 192, "ngxf": 140, "ngyf": 140, "ngzf": 384, "addgrid": false, "nsw": 0, "ibrion": -1, "mdalgo": 0, "isif": 4, "pstress": 0.0, "ediffg": 1e-05, "nfree": 1, "potim": 0.25, "smass": -3.0, "scalee": 1.0, "tebeg": 0.0001, "teend": 0.0001, "nblock": 1, "kblock": 1, "npaco": 256, "apaco": 16.0, "isym": 0, "symprec": 1e-05, "lorbit": 0, "rwigs": [-1.0, -1.0, -1.0], "nedos": 301, "emin": 10.0, "emax": -10.0, "efermi": 0.0, "nwrite": 2, "lwave": false, "ldownsample": false, "lcharg": true, "lpard": false, "lvtot": false, "lvhar": false, "lelf": false, "loptics": false, "stm": [0.0, 0.0, 0.0, 0.0, 0.0, 0.0, 0.0], "npar": 36, "nsim": 4, "nblk": -1, "lplane": true, "lscalapack": true, "lscaaware": false, "lscalu": false, "lasync": false, "lorbitalreal": false, "idiot": 3, "ispecial": 0, "lmusic": false, "pomass": [195.08, 32.066, 127.6], "darwinr": [0.0, 0.0, 0.0], "darwinv": [1.0, 1.0, 1.0], "lcorr": true, "gga_compat": true, "lberry": false, "icorelevel": 0, "ldau": false, "i_constrained_m": 0, "gga": "--", "voskown": 0, "lhfcalc": false, "precfock": "", "lsymgrad": false, "lhfone": false, "lrhfcalc": false, "lthomas": false, "lmodelhf": false, "encut4o": -1.0, "exxoep": 0, "fourorbit": 0, "aexx": 0.0, "hfalpha": 0.0, "mcalpha": 0.0, "aldax": 1.0, "aggax": 1.0, "aldac": 1.0, "aggac": 1.0, "nkredx": 1, "nkredy": 1, "nkredz": 1, "shiftred": false, "oddonly": false, "evenonly": false, "lmaxfock": 0, "nmaxfockae": 0, "lfockaedft": false, "hfscreen": 0.0, "hfscreenc": 0.0, "nbandsgwlow": 0, "luse_vdw": false, "zab_vdw": -0.8491, "param1": 0.1234, "param2": 1.0, "param3": 0.0, "model_gw": 0, "model_eps0": 30.58681424, "model_alpha": 1.0, "lepsilon": false, "lrpa": false, "lnabla": false, "lvel": false, "kinter": 0, "cshift": -0.1, "omegamax": -30.0, "deg_threshold": 0.002, "rtime": -0.1, "wplasmai": 0.0, "dfield": [0.0, 0.0, 0.0], "wplasma": [0.0, 0.0, 0.0, 0.0, 0.0, 0.0, 0.0, 0.0, 0.0], "nucind": false, "magpos": [0.0, 0.0, 0.0], "lnicsall": true, "orbitalmag": false, "lmagbloch": false, "lchimag": false, "lgauge": true, "magatom": 0, "magdipol": [0.0, 0.0, 0.0], "avecconst": [0.0, 0.0, 0.0], "ladder": false, "lrpaforce": false, "lfxc": false, "lhartree": true, "ibse": 0, "kpoint": [-1, 0, 0, 0], "ltcte": false, "ltete": false, "ltriplet": false, "lfxceps": false, "lfxheg": false, "naturalo": 2, "l2order": false, "lmp2lt": false, "lusew": false, "encutgw": -2.0, "encutgwsoft": -2.0, "encutlf": -1.0, "lmaxmp2": -1, "scissor": 0.0, "nomega": 0, "nomegar": 0, "nbandsgw": -1, "nbandso": -1, "nbandsv": -1, "nelmhf": 1, "dim": 3, "antires": 0, "omegamin": -30.0, "omegatl": -200.0, "omegagrid": 140, "selfenergy": false, "lspectral": false, "lspectralgw": false, "lsingles": false, "lfermigw": false, "oddonlygw": false, "evenonlygw": false, "nkredlfx": 1, "nkredlfy": 1, "nkredlfz": 1, "maxmem": 2800, "telescope": 0, "taupar": 1, "omegapar": -1, "lambda": 1.0, "ofield_kappa": 0.0, "ofield_k": [0.0, 0.0, 0.0], "ofield_q6_near": 0.0, "ofield_q6_far": 0.0, "ofield_a": 0.0},
 "cell": {"array": {"__ndarray__": [[3, 3], "float64", [5.91445, 10.254797, -0.02443, -11.829031, 7.8e-05, 2.8e-05, -4.5e-05, -0.083185, 34.040243]]}, "__ase_objtype__": "cell"},
 "ctime": 22.582878712451265,
 "energy": -395.45594661,
 "forces": {"__ndarray__": [[81, 3], "float64", [5.806e-05, 0.02039411, 0.36725526, 0.00265229, 0.01770611, 0.36746782, -0.00157319, 0.01871497, 0.3676076, -0.00154825, 0.01779949, 0.371676, 0.00165989, 0.0178024, 0.37168034, 5.92e-05, 0.01077437, 0.35672472, 0.00291064, 0.01566867, 0.36603615, 5.316e-05, 0.01213321, 0.35013702, -0.00280159, 0.01566999, 0.3660425, 4.969e-05, 0.00725834, 0.40411384, -0.00876299, 0.00392244, 0.40367819, 0.0088754, 0.00392415, 0.40368269, 0.00657519, 0.0027989, 0.40002254, -0.00646653, 0.0027995, 0.40001953, 5.958e-05, 0.00166312, 0.40809947, -0.00551, -0.00968108, 0.3952831, 5.567e-05, 0.00924589, 0.3945458, 0.00562407, -0.00968126, 0.3952794, 3.061e-05, 0.01399433, 0.57812073, -0.00917984, 0.00526404, 0.56730503, 0.00923368, 0.0052647, 0.56730836, 0.01032373, 0.00336451, 0.56388691, -0.01026284, 0.0033683, 0.56388106, 2.409e-05, -0.00453578, 0.5649821, -0.00672409, -0.00274646, 0.57446265, 2.343e-05, 0.00393888, 0.56858306, 0.00678186, -0.00274578, 0.57445658, -0.00119125, -0.01618352, 1.0001058, -0.00012348, -0.00375076, 1.00736793, 0.00095722, -0.01618114, 1.00010699, -0.00011861, -0.02094074, 1.01158912, -0.01008811, -0.02288076, 1.00843618, 0.0098454, -0.02287973, 1.00844077, 0.00164023, -0.00409975, 1.00484954, -0.00187512, -0.00409793, 1.00484989, -0.00012113, -0.02133089, 1.00022523, -0.01298586, 0.0055132, 0.79131468, -7.085e-05, 0.01326759, 0.77874275, 0.01283372, 0.00551526, 0.79130993, -7.292e-05, -0.00346311, 0.79162187, -0.01227366, -0.0087778, 0.78898768, 0.0121156, -0.00877701, 0.78898867, 0.00324304, 0.00265238, 0.79096795, -0.00339047, 0.0026542, 0.7909694, -7.704e-05, 0.00628157, 0.79561456, -0.00631445, 0.00629354, 0.77278945, -4.069e-05, 0.00766747, 0.77834356, 0.00622631, 0.00629558, 0.77278309, -3.818e-05, 0.00038915, 0.76803891, -0.00879455, -0.00486149, 0.76960831, 0.00870778, -0.0048615, 0.76960167, 0.00088619, 0.00743423, 0.76863693, -0.00096754, 0.00743572, 0.7686385, -4.115e-05, -0.00245806, 0.7591908, 8.4e-07, -0.00070165, -1.20848534, -0.00991261, -0.00176893, -1.21868633, 0.00990462, -0.00176341, -1.21868269, -0.01771957, 0.00481738, -1.2329988, 0.01772546, 0.00481808, -1.23300507, -9.09e-06, -0.00882309, -1.20805015, 0.00526895, 0.00512179, -1.2086942, 1.9e-06, -0.00092307, -1.21929712, -0.00527246, 0.00513015, -1.20870532, 0.0040821, -0.01031031, -1.11623476, 8.7e-07, 0.00225521, -1.11901487, -0.00406863, -0.01030238, -1.11623431, 9.15e-06, -0.01114031, -1.1333499, -0.01001598, -0.00139854, -1.12018418, 0.01002175, -0.00140104, -1.12018409, -0.0077181, -0.00575998, -1.14301139, 0.007734, -0.00575941, -1.14301288, -9e-07, -0.00081623, -1.10983726, 0.00154334, -0.00493338, -1.55845798, -1.277e-05, 0.00568547, -1.55545407, -0.00156881, -0.00492536, -1.55845449, -1.188e-05, 0.00168158, -1.57325291, -0.00455379, -0.01435282, -1.54795984, 0.00452371, -0.01434962, -1.54796699, -0.01295444, -0.00693667, -1.55758299, 0.01293122, -0.00693278, -1.55758052, -2.019e-05, -0.00614647, -1.56008015]]},
 "free_energy": -395.47584085,
 "mtime": 22.708610807514912,
 "numbers": {"__ndarray__": [[81], "int64", [78, 78, 78, 78, 78, 78, 78, 78, 78, 78, 78, 78, 78, 78, 78, 78, 78, 78, 78, 78, 78, 78, 78, 78, 78, 78, 78, 16, 16, 16, 16, 16, 16, 16, 16, 16, 16, 16, 16, 16, 16, 16, 16, 16, 16, 16, 16, 16, 16, 16, 16, 16, 16, 16, 52, 52, 52, 52, 52, 52, 52, 52, 52, 52, 52, 52, 52, 52, 52, 52, 52, 52, 52, 52, 52, 52, 52, 52, 52, 52, 52]]},
 "pbc": {"__ndarray__": [[3], "bool", [true, true, true]]},
 "positions": {"__ndarray__": [[81, 3], "float64", [-1.4977087420000007e-05, -0.02551595900271, 11.31904798593701, -3.9430250344095805, -0.02548995817268, 11.319056978867259, -7.88603497344278, -0.025463959838979998, 11.319066993004519, 1.9714689871319204, 3.3927489548066396, 11.310904994795118, -1.9715420165127202, 3.39277495564291, 11.31091398772761, -5.91455207383623, 3.3928009539773902, 11.310924001865148, 3.94295194587642, 6.811014996654579, 11.30276200096985, -5.799315542996699e-05, 6.811040997483829, 11.302770993899818, -3.9430680504775903, 6.811066998313859, 11.30277998683007, -3.4944924029866406e-05, 2.0274740420215003, 18.07508612977371, -3.9430459485686704, 2.0275000428577696, 18.0750951227062, -7.88605600589083, 2.0275260436878, 18.07510411563645, 1.9714479546773203, 5.44573998381702, 18.066942114985448, -1.9715619843558798, 5.4457659821507205, 18.066952129122708, -5.91457298800052, 5.44579198298699, 18.066961122055197, 3.9429310317186808, 8.86400500018058, 18.058799123601496, -7.90256048294632e-05, 8.864030998515059, 18.058809137739036, -3.9430889646366802, 8.86405699934431, 18.05881813066901, -4.704559864998469e-05, 2.0175989965978904, 24.294780024495807, -3.9430569846305, 2.01762499742714, 24.294789017425778, -7.886067041952661, 2.01765099825717, 24.294798010356025, 1.9714360314375097, 5.435865040940599, 24.286636009462967, -1.9715740258860006, 5.435891039275079, 24.286646023600508, -5.914583964917851, 5.4359170401043295, 24.286655016530478, 3.9429199956568506, 8.854129954749949, 24.27849301832108, -9.00616666595915e-05, 8.85415595308443, 24.27850303245862, -3.9431010653113, 8.8541819539207, 24.278512025391105, -1.9715070035458102, 1.11553295866845, 10.07563484182049, -5.914517060869319, 1.11555895700293, 10.075644855958029, -9.85752806451396, 1.1155849578391999, 10.07565384889052, -2.4044801310139643e-05, 4.533799000516389, 10.06749184799522, -3.9430339838345096, 4.53382499885009, 10.06750186213248, -7.886044041156671, 4.533850999680119, 10.067510855062729, 1.9714590322335002, 7.95206504236355, 10.059348854169668, -1.9715510250886594, 7.9520910431935805, 10.05935784709992, -5.91456096412186, 7.9521170415272815, 10.05936786123718, -1.9715350533880898, 3.16297900433581, 16.842549044563007, -5.914546057034081, 3.1630050026765297, 16.84255905870279, -9.85755599606593, 3.16303100350578, 16.84256805163276, -5.19763532804537e-05, 6.58124504618297, 16.83440605073746, -3.9430619153864805, 6.5812710445166696, 16.83441606487472, -7.886071972708641, 6.5812970453467, 16.834425057804967, 1.9714310415370304, 9.999510985482159, 16.826263057156208, -1.9715790157851305, 9.99953698631219, 16.82627205008646, -5.91458895481833, 9.99956298464589, 16.82628206422372, -1.9715510212366898, 3.15441504806466, 23.072979111467717, -5.91456096026989, 3.1544410463983596, 23.07298912560498, -9.85757101759205, 3.15446704722839, 23.072998118535228, -6.800333982965978e-05, 6.572679961880249, 23.064836120328067, -3.9430780606619895, 6.5727059627102795, 23.064845113258315, -7.886087999695191, 6.57273196104398, 23.064855127395578, 1.9714160200174597, 9.99094600372117, 23.056693126500278, -1.9715949836271798, 9.99097200455744, 23.056702119432767, -5.91460504095069, 9.990998002891919, 23.056712133570308, -4.202855317995713e-05, 2.25656196487397, 12.81379709363352, -3.9430519675863804, 2.25658796320767, 12.81380710777078, -7.886062024908539, 2.2566139640377, 12.813816100701029, 1.97144199480411, 5.674828006714891, 12.805654099805729, -1.9715690088418798, 5.67485400505561, 12.80566411394551, -5.914578947873731, 5.6748800058848605, 12.80567310687548, 3.9429250718454703, 9.093093023078449, 12.79751110842178, -8.498547668949341e-05, 9.09311902390848, 12.79752010135203, -3.9430959891226802, 9.0931450222492, 12.79753011549181, -1.9715420445290304, 0.8913159692803999, 19.568494943632537, -5.91455198356223, 0.8913419676140999, 19.568504957769797, -9.857562040884389, 0.8913679684441299, 19.568513950700048, -5.8021171740140276e-05, 4.309582011121319, 19.560351949804748, -3.9430679602049405, 4.30960800945502, 19.560361963942007, -7.88607896384958, 4.30963401029129, 19.560370956874497, 1.9714249967185702, 7.72784795042051, 19.552208956223495, -1.97158506060359, 7.727873951250539, 19.55221794915375, -5.9145949996367895, 7.7278999495842395, 19.55222796329101, -1.9715539871417302, 0.8817720322383799, 25.845308947425828, -5.914563926174931, 0.88179803057208, 25.845318961563088, -9.85757398349709, 0.88182403140211, 25.845327954493335, -7.096925141967259e-05, 4.30003797153757, 25.837165953844575, -3.9430810265749296, 4.30006396987205, 25.837175967982116, -7.886090965606781, 4.3000899707013005, 25.837184960912086, 1.9714130541058696, 7.71830401337849, 25.829022960016786, -1.971597949538771, 7.71833001421476, 25.829031952949276, -5.914608006862281, 7.71835601254924, 25.829041967086816]]},
 "stress": {"__ndarray__": [[6], "float64", [0.034079235030115854, 0.03433971362191531, 0.025106557309464893, -5.3743051098202625e-05, -7.115320403506914e-07, -1.456911784691048e-06]]},
 "unique_id": "e1cdf34d42dd28df896fb597f0089d0c",
 "user": "lpan"},
"14": {
 "calculator": "vasp",
 "calculator_parameters": {"kpoints_generation": {"divisions": [2, 2, 1], "usershift": [0.0, 0.0, 0.0], "genvec1": [0.5, 0.0, 0.0], "genvec2": [0.0, 0.5, -0.0], "genvec3": [0.0, 0.0, 1.0], "shift": [0.0, 0.0, 0.0]}, "system": "PtSTe", "lcompat": false, "prec": "normal", "enmax": 520.0, "enaug": 368.792, "ediff": 1e-06, "ialgo": 68, "iwavpr": 10, "nbands": 360, "nelect": 594.0, "turbo": 0, "irestart": 0, "nreboot": 0, "nmin": 0, "eref": 0.0, "ismear": 0, "sigma": 0.05, "kspacing": 0.5, "kgamma": true, "lreal": true, "ropt": [-0.0005, -0.0005, -0.0005], "lmaxpaw": -100, "lmaxmix": 2, "nlspline": false, "istart": 0, "icharg": 2, "iniwav": 1, "ispin": 1, "lnoncollinear": false, "magmom": [1.0, 1.0, 1.0, 1.0, 1.0, 1.0, 1.0, 1.0, 1.0, 1.0, 1.0, 1.0, 1.0, 1.0, 1.0, 1.0, 1.0, 1.0, 1.0, 1.0, 1.0, 1.0, 1.0, 1.0, 1.0, 1.0, 1.0, 1.0, 1.0, 1.0, 1.0, 1.0, 1.0, 1.0, 1.0, 1.0, 1.0, 1.0, 1.0, 1.0, 1.0, 1.0, 1.0, 1.0, 1.0, 1.0, 1.0, 1.0, 1.0, 1.0, 1.0, 1.0, 1.0, 1.0, 1.0, 1.0, 1.0, 1.0, 1.0, 1.0, 1.0, 1.0, 1.0, 1.0, 1.0, 1.0, 1.0, 1.0, 1.0, 1.0, 1.0, 1.0, 1.0, 1.0, 1.0, 1.0, 1.0, 1.0, 1.0, 1.0, 1.0], "nupdown": -1.0, "lsorbit": false, "saxis": [0.0, 0.0, 1.0], "lspiral": false, "qspiral": [0.0, 0.0, 0.0], "lzeroz": false, "lasph": false, "lmetagga": false, "nelm": 1, "nelmdl": -5, "nelmin": 2, "enini": 520.0, "ldiag": true, "lsubrot": false, "weimin": 0.0, "ebreak": 0.0, "deper": 0.3, "nrmm": 4, "time": 0.4, "amix": 0.4, "bmix": 1.0, "amin": 0.1, "amix_mag": 1.6, "bmix_mag": 1.0, "imix": 4, "mixfirst": false, "maxmix": -45, "wc": 100.0, "inimix": 1, "mixpre": 1, "mremove": 5, "ldipol": false, "lmono": false, "idipol": 0, "epsilon": 1.0, "dipol": [-100.0, -100.0, -100.0], "efield": 0.0, "ngx": 70, "ngy": 70, "ngz": 192, "ngxf": 140, "ngyf": 140, "ngzf": 384, "addgrid": false, "nsw": 0, "ibrion": -1, "mdalgo": 0, "isif": 4, "pstress": 0.0, "ediffg": 1e-05, "nfree": 1, "potim": 0.25, "smass": -3.0, "scalee": 1.0, "tebeg": 0.0001, "teend": 0.0001, "nblock": 1, "kblock": 1, "npaco": 256, "apaco": 16.0, "isym": 0, "symprec": 1e-05, "lorbit": 0, "rwigs": [-1.0, -1.0, -1.0], "nedos": 301, "emin": 10.0, "emax": -10.0, "efermi": 0.0, "nwrite": 2, "lwave": false, "ldownsample": false, "lcharg": true, "lpard": false, "lvtot": false, "lvhar": false, "lelf": false, "loptics": false, "stm": [0.0, 0.0, 0.0, 0.0, 0.0, 0.0, 0.0], "npar": 36, "nsim": 4, "nblk": -1, "lplane": true, "lscalapack": true, "lscaaware": false, "lscalu": false, "lasync": false, "lorbitalreal": false, "idiot": 3, "ispecial": 0, "lmusic": false, "pomass": [195.08, 32.066, 127.6], "darwinr": [0.0, 0.0, 0.0], "darwinv": [1.0, 1.0, 1.0], "lcorr": true, "gga_compat": true, "lberry": false, "icorelevel": 0, "ldau": false, "i_constrained_m": 0, "gga": "--", "voskown": 0, "lhfcalc": false, "precfock": "", "lsymgrad": false, "lhfone": false, "lrhfcalc": false, "lthomas": false, "lmodelhf": false, "encut4o": -1.0, "exxoep": 0, "fourorbit": 0, "aexx": 0.0, "hfalpha": 0.0, "mcalpha": 0.0, "aldax": 1.0, "aggax": 1.0, "aldac": 1.0, "aggac": 1.0, "nkredx": 1, "nkredy": 1, "nkredz": 1, "shiftred": false, "oddonly": false, "evenonly": false, "lmaxfock": 0, "nmaxfockae": 0, "lfockaedft": false, "hfscreen": 0.0, "hfscreenc": 0.0, "nbandsgwlow": 0, "luse_vdw": false, "zab_vdw": -0.8491, "param1": 0.1234, "param2": 1.0, "param3": 0.0, "model_gw": 0, "model_eps0": 30.58681424, "model_alpha": 1.0, "lepsilon": false, "lrpa": false, "lnabla": false, "lvel": false, "kinter": 0, "cshift": -0.1, "omegamax": -30.0, "deg_threshold": 0.002, "rtime": -0.1, "wplasmai": 0.0, "dfield": [0.0, 0.0, 0.0], "wplasma": [0.0, 0.0, 0.0, 0.0, 0.0, 0.0, 0.0, 0.0, 0.0], "nucind": false, "magpos": [0.0, 0.0, 0.0], "lnicsall": true, "orbitalmag": false, "lmagbloch": false, "lchimag": false, "lgauge": true, "magatom": 0, "magdipol": [0.0, 0.0, 0.0], "avecconst": [0.0, 0.0, 0.0], "ladder": false, "lrpaforce": false, "lfxc": false, "lhartree": true, "ibse": 0, "kpoint": [-1, 0, 0, 0], "ltcte": false, "ltete": false, "ltriplet": false, "lfxceps": false, "lfxheg": false, "naturalo": 2, "l2order": false, "lmp2lt": false, "lusew": false, "encutgw": -2.0, "encutgwsoft": -2.0, "encutlf": -1.0, "lmaxmp2": -1, "scissor": 0.0, "nomega": 0, "nomegar": 0, "nbandsgw": -1, "nbandso": -1, "nbandsv": -1, "nelmhf": 1, "dim": 3, "antires": 0, "omegamin": -30.0, "omegatl": -200.0, "omegagrid": 140, "selfenergy": false, "lspectral": false, "lspectralgw": false, "lsingles": false, "lfermigw": false, "oddonlygw": false, "evenonlygw": false, "nkredlfx": 1, "nkredlfy": 1, "nkredlfz": 1, "maxmem": 2800, "telescope": 0, "taupar": 1, "omegapar": -1, "lambda": 1.0, "ofield_kappa": 0.0, "ofield_k": [0.0, 0.0, 0.0], "ofield_q6_near": 0.0, "ofield_q6_far": 0.0, "ofield_a": 0.0},
 "cell": {"array": {"__ndarray__": [[3, 3], "float64", [5.91445, 10.254797, -0.02443, -11.829031, 7.8e-05, 2.8e-05, -4.5e-05, -0.083185, 34.040243]]}, "__ase_objtype__": "cell"},
 "ctime": 22.58287872342224,
 "energy": -394.04194399000005,
 "forces": {"__ndarray__": [[81, 3], "float64", [3.587e-05, 0.02155862, 0.36689441, 0.00262674, 0.01887153, 0.3671092, -0.00159524, 0.01987931, 0.36724689, -0.00157338, 0.01896322, 0.37131416, 0.00163758, 0.01896796, 0.37132117, 3.629e-05, 0.0119402, 0.35636474, 0.0028845, 0.01683127, 0.3656806, 2.821e-05, 0.01329759, 0.34977581, -0.00282062, 0.01683374, 0.36568765, 3.123e-05, 0.00798496, 0.39569576, -0.00501829, -0.00730132, 0.40566685, 0.00508613, -0.0073002, 0.40567001, 0.00349491, 0.00573503, 0.40455649, -0.00342483, 0.00573586, 0.40454804, 3.676e-05, -0.00285708, 0.40697539, -0.00801957, -0.0098521, 0.39691493, 3.358e-05, 0.00873144, 0.403604, 0.00808982, -0.00985102, 0.39691162, 1.249e-05, 0.01949089, 0.64453725, -0.0035451, 0.00449585, 0.6537631, 0.0035583, 0.00449569, 0.65376473, 0.00427038, 0.0046727, 0.64954377, -0.00425057, 0.00467714, 0.64953706, 7.09e-06, 0.00697256, 0.65272655, -0.00746563, -0.00164197, 0.64129445, 4.53e-06, 0.00849692, 0.64712662, 0.00748235, -0.00164324, 0.6412927, -0.00121073, -0.01546661, 0.98543512, -0.00014997, -0.00303297, 0.99269479, 0.00092672, -0.01546324, 0.98543905, -0.00014263, -0.02022013, 0.99692241, -0.01011064, -0.02216045, 0.99376435, 0.00981662, -0.02215963, 0.99376841, 0.00160903, -0.00338312, 0.99017487, -0.00189349, -0.00337974, 0.99017907, -0.0001462, -0.02060637, 0.98555435, -0.0121155, 0.0125988, 0.81228972, -0.0001005, 0.01275858, 0.8181239, 0.01190887, 0.01260103, 0.81228647, -0.00010133, -0.00127832, 0.81313011, -0.00932035, -0.00981175, 0.81807764, 0.00910578, -0.0098127, 0.81807932, 0.0030474, 0.00503616, 0.80711776, -0.00325034, 0.00503637, 0.80712231, -0.00010609, 0.0091092, 0.81469748, -0.01272687, 0.00434963, 0.79655464, -7.186e-05, 0.01617078, 0.77158179, 0.01258328, 0.00434933, 0.79655058, -6.743e-05, 0.00483724, 0.80334331, -0.01099825, -0.01820877, 0.79771634, 0.01085538, -0.01821116, 0.79770509, -0.00049534, 0.00565014, 0.79683838, 0.00035647, 0.0056515, 0.79684276, -6.756e-05, 0.0056629, 0.80163267, -2.319e-05, -0.00228175, -1.24189148, -0.00993198, -0.00335199, -1.25210372, 0.0098733, -0.0033467, -1.25210083, -0.01776395, 0.00324559, -1.26646128, 0.01771987, 0.00324704, -1.26646735, -3.464e-05, -0.01039775, -1.24144368, 0.00523796, 0.0035521, -1.24210836, -2.426e-05, -0.00249453, -1.25270597, -0.00529198, 0.0035612, -1.24212037, 0.00788456, -0.00737768, -1.16929567, -2.118e-05, -0.00270879, -1.16108168, -0.0079156, -0.00737161, -1.16929567, -1.014e-05, 0.00335096, -1.17153597, -0.00661977, 0.00021349, -1.15792763, 0.00658311, 0.00021044, -1.15792937, -0.01753281, -0.00625907, -1.1757564, 0.01750406, -0.00625554, -1.17575619, -2.03e-05, -0.00168818, -1.16416683, -0.00086644, -0.01290341, -1.60824668, -3.35e-05, -0.00562495, -1.59707278, 0.00269499, -0.01179225, -1.60991776, -2.744e-05, 0.0038204, -1.58515176, -0.00133667, -0.01601792, -1.59779392, 0.00127057, -0.0160191, -1.59779923, -0.00643207, -0.00949091, -1.58389537, 0.0063778, -0.00948849, -1.58388909, -3.832e-05, -0.00513288, -1.60523155]]},
 "free_energy": -394.05743689,
 "mtime": 22.70861081482574,
 "numbers": {"__ndarray__": [[81], "int64", [78, 78, 78, 78, 78, 78, 78, 78, 78, 78, 78, 78, 78, 78, 78, 78, 78, 78, 78, 78, 78, 78, 78, 78, 78, 78, 78, 16, 16, 16, 16, 16, 16, 16, 16, 16, 16, 16, 16, 16, 16, 16, 16, 16, 16, 16, 16, 16, 16, 16, 16, 16, 16, 16, 52, 52, 52, 52, 52, 52, 52, 52, 52, 52, 52, 52, 52, 52, 52, 52, 52, 52, 52, 52, 52, 52, 52, 52, 52, 52, 52]]},
 "pbc": {"__ndarray__": [[3], "bool", [true, true, true]]},
 "positions": {"__ndarray__": [[81, 3], "float64", [-1.4977087420000007e-05, -0.02551595900271, 11.31904798593701, -3.9430250344095805, -0.02548995817268, 11.319056978867259, -7.88603497344278, -0.025463959838979998, 11.319066993004519, 1.9714689871319204, 3.3927489548066396, 11.310904994795118, -1.9715420165127202, 3.39277495564291, 11.31091398772761, -5.91455207383623, 3.3928009539773902, 11.310924001865148, 3.94295194587642, 6.811014996654579, 11.30276200096985, -5.799315542996699e-05, 6.811040997483829, 11.302770993899818, -3.9430680504775903, 6.811066998313859, 11.30277998683007, -3.498986882993771e-05, 2.02747397470377, 18.59508594128277, -3.9430459935134703, 2.02749997554004, 18.595094934215258, -7.886056050835631, 2.02752597637007, 18.59510392714551, 1.97144796887702, 5.44574001904726, 18.58694192625021, -1.9715619701561802, 5.44576601738096, 18.58695194038747, -5.91457297380082, 5.4457920182172295, 18.586960933319958, 3.94293104591838, 8.86400503541082, 18.578798934866256, -7.90114051302364e-05, 8.864031033745299, 18.578808949003797, -3.9430889504369806, 8.86405703457455, 18.578817941933767, -4.7076344199941005e-05, 2.01759896367855, 25.334779987672057, -3.94305701537605, 2.0176249645078, 25.334788980602028, -7.886067072698211, 2.01765096533783, 25.33479797353228, 1.97143600069196, 5.435865008021261, 25.32663597263922, -1.9715739383412403, 5.43589100635496, 25.32664598677648, -5.9145839956634, 5.43591700718499, 25.326654979706728, 3.942920024055801, 8.85413002437858, 25.318492981253026, -9.003326770936151e-05, 8.854156022713061, 25.318502995390567, -3.94310103691235, 8.854182023549331, 25.31851198832306, -1.9715070035458102, 1.11553295866845, 10.07563484182049, -5.914517060869319, 1.11555895700293, 10.075644855958029, -9.85752806451396, 1.1155849578391999, 10.07565384889052, -2.4044801310139643e-05, 4.533799000516389, 10.06749184799522, -3.9430339838345096, 4.53382499885009, 10.06750186213248, -7.886044041156671, 4.533850999680119, 10.067510855062729, 1.9714590322335002, 7.95206504236355, 10.059348854169668, -1.9715510250886594, 7.9520910431935805, 10.05935784709992, -5.91456096412186, 7.9521170415272815, 10.05936786123718, -1.97153492089808, 3.1629790395652697, 17.36254885582749, -5.914545924544071, 3.16300503790599, 17.36255886996727, -9.85755598186623, 3.1630310387360203, 17.362567862897517, -5.2021298080302956e-05, 6.58124497886524, 17.354405862246516, -3.94306196033128, 6.5812709771989395, 17.354415876383776, -7.88607201765344, 6.58129697802897, 17.35442486931403, 1.9714310557367303, 9.999511020712399, 17.34626286842097, -1.9715790015854298, 9.99953702154243, 17.346271861351216, -5.91458894061863, 9.999563019876131, 17.346281875488476, -1.97155093369193, 3.1544150151445405, 24.11297907464369, -5.91456099101544, 3.1544410134790204, 24.112989088781227, -9.8575710483376, 3.1544670143090503, 24.112998081711478, -6.797494087987389e-05, 6.57268003150888, 24.104836083260015, -3.94307803226304, 6.5727060323389095, 24.10484507619027, -7.886087971296241, 6.5727320306726105, 24.10485509032753, 1.97141598927191, 9.99094597080183, 24.096693089676528, -1.9715950143727297, 9.9909719716381, 24.096702082609017, -5.914605071696239, 9.990997969972579, 24.09671209674656, -4.202855317995713e-05, 2.25656196487397, 12.81379709363352, -3.9430519675863804, 2.25658796320767, 12.81380710777078, -7.886062024908539, 2.2566139640377, 12.813816100701029, 1.97144199480411, 5.674828006714891, 12.805654099805729, -1.9715690088418798, 5.67485400505561, 12.80566411394551, -5.914578947873731, 5.6748800058848605, 12.80567310687548, 3.9429250718454703, 9.093093023078449, 12.79751110842178, -8.498547668949341e-05, 9.09311902390848, 12.79752010135203, -3.9430959891226802, 9.0931450222492, 12.79753011549181, -1.9715420303297801, 0.89131600367879, 20.088495095299727, -5.91455196936298, 0.89134200201249, 20.088505109436987, -9.857562026685141, 0.89136800284252, 20.088514102367238, -5.800697249002529e-05, 4.30958204551971, 20.080352101471938, -3.94306794600569, 4.30960804385341, 20.080362115609198, -7.88607894965033, 4.3096340446896795, 20.080371108541687, 1.9714250109178195, 7.7278479848189, 20.07220910789069, -1.9715850464043403, 7.72787398564893, 20.072218100820937, -5.914594985437541, 7.7278999839826295, 20.072228114958197, -1.97155401788728, 0.88177199931904, 26.885308910602078, -5.914563956920481, 0.8817979976527401, 26.885318924739337, -9.85757401424264, 0.88182399848277, 26.88532791766959, -7.09408524698867e-05, 4.300038041166199, 26.877165916776526, -3.94308099817598, 4.300064039500679, 26.877175930914067, -7.886090937207831, 4.30009004032993, 26.877184923844037, 1.9714130233603202, 7.71830398045915, 26.869022923193036, -1.9715979802843207, 7.71832998129542, 26.86903191612553, -5.914608037607831, 7.7183559796299, 26.86904193026307]]},
 "stress": {"__ndarray__": [[6], "float64", [0.03419436168195022, 0.034479733284596435, 0.02433258345171329, -4.719538970818566e-05, -3.782104869920219e-07, -1.711877432483379e-06]]},
 "unique_id": "8046a7c361ae8bfaf44ef152e3483712",
 "user": "lpan"},
"15": {
 "calculator": "vasp",
 "calculator_parameters": {"kpoints_generation": {"divisions": [2, 2, 1], "usershift": [0.0, 0.0, 0.0], "genvec1": [0.5, 0.0, 0.0], "genvec2": [0.0, 0.5, -0.0], "genvec3": [0.0, 0.0, 1.0], "shift": [0.0, 0.0, 0.0]}, "system": "PtSTe", "lcompat": false, "prec": "normal", "enmax": 520.0, "enaug": 368.792, "ediff": 1e-06, "ialgo": 68, "iwavpr": 10, "nbands": 360, "nelect": 594.0, "turbo": 0, "irestart": 0, "nreboot": 0, "nmin": 0, "eref": 0.0, "ismear": 0, "sigma": 0.05, "kspacing": 0.5, "kgamma": true, "lreal": true, "ropt": [-0.0005, -0.0005, -0.0005], "lmaxpaw": -100, "lmaxmix": 2, "nlspline": false, "istart": 0, "icharg": 2, "iniwav": 1, "ispin": 1, "lnoncollinear": false, "magmom": [1.0, 1.0, 1.0, 1.0, 1.0, 1.0, 1.0, 1.0, 1.0, 1.0, 1.0, 1.0, 1.0, 1.0, 1.0, 1.0, 1.0, 1.0, 1.0, 1.0, 1.0, 1.0, 1.0, 1.0, 1.0, 1.0, 1.0, 1.0, 1.0, 1.0, 1.0, 1.0, 1.0, 1.0, 1.0, 1.0, 1.0, 1.0, 1.0, 1.0, 1.0, 1.0, 1.0, 1.0, 1.0, 1.0, 1.0, 1.0, 1.0, 1.0, 1.0, 1.0, 1.0, 1.0, 1.0, 1.0, 1.0, 1.0, 1.0, 1.0, 1.0, 1.0, 1.0, 1.0, 1.0, 1.0, 1.0, 1.0, 1.0, 1.0, 1.0, 1.0, 1.0, 1.0, 1.0, 1.0, 1.0, 1.0, 1.0, 1.0, 1.0], "nupdown": -1.0, "lsorbit": false, "saxis": [0.0, 0.0, 1.0], "lspiral": false, "qspiral": [0.0, 0.0, 0.0], "lzeroz": false, "lasph": false, "lmetagga": false, "nelm": 1, "nelmdl": -5, "nelmin": 2, "enini": 520.0, "ldiag": true, "lsubrot": false, "weimin": 0.0, "ebreak": 0.0, "deper": 0.3, "nrmm": 4, "time": 0.4, "amix": 0.4, "bmix": 1.0, "amin": 0.1, "amix_mag": 1.6, "bmix_mag": 1.0, "imix": 4, "mixfirst": false, "maxmix": -45, "wc": 100.0, "inimix": 1, "mixpre": 1, "mremove": 5, "ldipol": false, "lmono": false, "idipol": 0, "epsilon": 1.0, "dipol": [-100.0, -100.0, -100.0], "efield": 0.0, "ngx": 70, "ngy": 70, "ngz": 192, "ngxf": 140, "ngyf": 140, "ngzf": 384, "addgrid": false, "nsw": 0, "ibrion": -1, "mdalgo": 0, "isif": 4, "pstress": 0.0, "ediffg": 1e-05, "nfree": 1, "potim": 0.25, "smass": -3.0, "scalee": 1.0, "tebeg": 0.0001, "teend": 0.0001, "nblock": 1, "kblock": 1, "npaco": 256, "apaco": 16.0, "isym": 0, "symprec": 1e-05, "lorbit": 0, "rwigs": [-1.0, -1.0, -1.0], "nedos": 301, "emin": 10.0, "emax": -10.0, "efermi": 0.0, "nwrite": 2, "lwave": false, "ldownsample": false, "lcharg": true, "lpard": false, "lvtot": false, "lvhar": false, "lelf": false, "loptics": false, "stm": [0.0, 0.0, 0.0, 0.0, 0.0, 0.0, 0.0], "npar": 36, "nsim": 4, "nblk": -1, "lplane": true, "lscalapack": true, "lscaaware": false, "lscalu": false, "lasync": false, "lorbitalreal": false, "idiot": 3, "ispecial": 0, "lmusic": false, "pomass": [195.08, 32.066, 127.6], "darwinr": [0.0, 0.0, 0.0], "darwinv": [1.0, 1.0, 1.0], "lcorr": true, "gga_compat": true, "lberry": false, "icorelevel": 0, "ldau": false, "i_constrained_m": 0, "gga": "--", "voskown": 0, "lhfcalc": false, "precfock": "", "lsymgrad": false, "lhfone": false, "lrhfcalc": false, "lthomas": false, "lmodelhf": false, "encut4o": -1.0, "exxoep": 0, "fourorbit": 0, "aexx": 0.0, "hfalpha": 0.0, "mcalpha": 0.0, "aldax": 1.0, "aggax": 1.0, "aldac": 1.0, "aggac": 1.0, "nkredx": 1, "nkredy": 1, "nkredz": 1, "shiftred": false, "oddonly": false, "evenonly": false, "lmaxfock": 0, "nmaxfockae": 0, "lfockaedft": false, "hfscreen": 0.0, "hfscreenc": 0.0, "nbandsgwlow": 0, "luse_vdw": false, "zab_vdw": -0.8491, "param1": 0.1234, "param2": 1.0, "param3": 0.0, "model_gw": 0, "model_eps0": 30.58681424, "model_alpha": 1.0, "lepsilon": false, "lrpa": false, "lnabla": false, "lvel": false, "kinter": 0, "cshift": -0.1, "omegamax": -30.0, "deg_threshold": 0.002, "rtime": -0.1, "wplasmai": 0.0, "dfield": [0.0, 0.0, 0.0], "wplasma": [0.0, 0.0, 0.0, 0.0, 0.0, 0.0, 0.0, 0.0, 0.0], "nucind": false, "magpos": [0.0, 0.0, 0.0], "lnicsall": true, "orbitalmag": false, "lmagbloch": false, "lchimag": false, "lgauge": true, "magatom": 0, "magdipol": [0.0, 0.0, 0.0], "avecconst": [0.0, 0.0, 0.0], "ladder": false, "lrpaforce": false, "lfxc": false, "lhartree": true, "ibse": 0, "kpoint": [-1, 0, 0, 0], "ltcte": false, "ltete": false, "ltriplet": false, "lfxceps": false, "lfxheg": false, "naturalo": 2, "l2order": false, "lmp2lt": false, "lusew": false, "encutgw": -2.0, "encutgwsoft": -2.0, "encutlf": -1.0, "lmaxmp2": -1, "scissor": 0.0, "nomega": 0, "nomegar": 0, "nbandsgw": -1, "nbandso": -1, "nbandsv": -1, "nelmhf": 1, "dim": 3, "antires": 0, "omegamin": -30.0, "omegatl": -200.0, "omegagrid": 140, "selfenergy": false, "lspectral": false, "lspectralgw": false, "lsingles": false, "lfermigw": false, "oddonlygw": false, "evenonlygw": false, "nkredlfx": 1, "nkredlfy": 1, "nkredlfz": 1, "maxmem": 2800, "telescope": 0, "taupar": 1, "omegapar": -1, "lambda": 1.0, "ofield_kappa": 0.0, "ofield_k": [0.0, 0.0, 0.0], "ofield_q6_near": 0.0, "ofield_q6_far": 0.0, "ofield_a": 0.0},
 "cell": {"array": {"__ndarray__": [[3, 3], "float64", [5.91445, 10.254797, -0.02443, -11.829031, 7.8e-05, 2.8e-05, -4.5e-05, -0.083185, 34.040243]]}, "__ase_objtype__": "cell"},
 "ctime": 22.582878735162083,
 "energy": -393.07689645,
 "forces": {"__ndarray__": [[81, 3], "float64", [5.849e-05, 0.02204273, 0.37391387, 0.00265019, 0.01935654, 0.37413896, -0.0015775, 0.02036415, 0.37427867, -0.00154985, 0.01944732, 0.37835058, 0.00165696, 0.01945375, 0.37834906, 5.942e-05, 0.01242965, 0.36339678, 0.00290489, 0.01731764, 0.37271292, 5.03e-05, 0.01378495, 0.35680477, -0.00279841, 0.01731702, 0.37271725, 5.257e-05, 0.01035624, 0.39241201, -0.00300236, -0.00338595, 0.40399293, 0.00312093, -0.00338144, 0.4039986, 0.00364201, 0.00791125, 0.4115296, -0.00352166, 0.00791172, 0.4115302, 6.24e-05, -0.00207715, 0.40246353, -0.00958643, -0.00726988, 0.39590403, 5.665e-05, 0.00365716, 0.40518703, 0.00970695, -0.00727033, 0.39589955, 3.91e-05, 0.01812795, 0.67674583, 0.00294365, 0.00241934, 0.69069031, -0.00288045, 0.00241849, 0.69068939, -0.00827466, 0.01004275, 0.69687771, 0.00834773, 0.01004407, 0.69687535, 3.767e-05, 0.0062325, 0.685817, -0.00961174, -0.0001614, 0.68044728, 3.426e-05, 0.00398768, 0.69277748, 0.00967627, -0.00015863, 0.68044107, -0.00118495, -0.01510212, 0.97570315, -0.00012613, -0.00266702, 0.98295552, 0.00094396, -0.01510225, 0.97570664, -0.00012312, -0.01985029, 0.98718591, -0.01008626, -0.02178773, 0.98402791, 0.00983835, -0.02178832, 0.98403206, 0.00162998, -0.00301407, 0.98044405, -0.00187145, -0.00301381, 0.98044494, -0.00012219, -0.02023309, 0.9758221, -0.00690497, 0.01077103, 0.82250702, -7.857e-05, 0.01160685, 0.84279982, 0.00673615, 0.01077667, 0.82249927, -8.136e-05, -0.0058651, 0.82285244, -0.00887948, -0.00251628, 0.83380082, 0.00870489, -0.0025187, 0.83380408, -0.00250429, 0.00884946, 0.82947674, 0.0023415, 0.00884377, 0.82947748, -8.653e-05, 0.00570435, 0.8169847, -0.01011714, 0.00699433, 0.80881868, -5.096e-05, 0.00618147, 0.82847163, 0.01001125, 0.00699383, 0.80881604, -4.706e-05, 0.00226928, 0.80280165, -0.00669585, -0.01078637, 0.81417407, 0.00658569, -0.01078, 0.81416558, 0.00455242, 0.00976362, 0.80666543, -0.00465257, 0.00977093, 0.80666699, -5.046e-05, 0.00581506, 0.79806421, 1.7e-06, -0.0024434, -1.26676789, -0.00990496, -0.00351638, -1.27698962, 0.00988892, -0.00351108, -1.27698444, -0.01775116, 0.00309102, -1.2913704, 0.01775178, 0.00309322, -1.29137794, -1.172e-05, -0.01055274, -1.26631952, 0.00525601, 0.00339864, -1.26699629, -1.35e-06, -0.00264573, -1.27758531, -0.00526443, 0.00340959, -1.26700673, 0.0030646, 8.246e-05, -1.19136133, 6.28e-06, -0.01023485, -1.19284722, -0.00304452, 8.266e-05, -1.19136013, 1.09e-05, 0.01858607, -1.20705506, -0.00814605, -0.01138751, -1.19347033, 0.00816177, -0.01138956, -1.1934726, -0.01445693, -0.01602216, -1.21401676, 0.01447355, -0.01601935, -1.21401556, 6.95e-06, 0.00136922, -1.20967815, -0.01469383, -0.0227157, -1.61212515, -3.41e-06, 0.00905989, -1.60897485, 0.01469113, -0.02270163, -1.61212455, 1.96e-06, -0.02691796, -1.60274429, -0.01147759, -0.0028111, -1.59756728, 0.0114705, -0.00281313, -1.59756988, 0.00826524, -0.00631558, -1.60515375, -0.00825941, -0.00631353, -1.60515139, -1.416e-05, -0.034095, -1.59802426]]},
 "free_energy": -393.0891348,
 "mtime": 22.708610822419693,
 "numbers": {"__ndarray__": [[81], "int64", [78, 78, 78, 78, 78, 78, 78, 78, 78, 78, 78, 78, 78, 78, 78, 78, 78, 78, 78, 78, 78, 78, 78, 78, 78, 78, 78, 16, 16, 16, 16, 16, 16, 16, 16, 16, 16, 16, 16, 16, 16, 16, 16, 16, 16, 16, 16, 16, 16, 16, 16, 16, 16, 16, 52, 52, 52, 52, 52, 52, 52, 52, 52, 52, 52, 52, 52, 52, 52, 52, 52, 52, 52, 52, 52, 52, 52, 52, 52, 52, 52]]},
 "pbc": {"__ndarray__": [[3], "bool", [true, true, true]]},
 "positions": {"__ndarray__": [[81, 3], "float64", [-1.4977087420000007e-05, -0.02551595900271, 11.31904798593701, -3.9430250344095805, -0.02548995817268, 11.319056978867259, -7.88603497344278, -0.025463959838979998, 11.319066993004519, 1.9714689871319204, 3.3927489548066396, 11.310904994795118, -1.9715420165127202, 3.39277495564291, 11.31091398772761, -5.91455207383623, 3.3928009539773902, 11.310924001865148, 3.94295194587642, 6.811014996654579, 11.30276200096985, -5.799315542996699e-05, 6.811040997483829, 11.302770993899818, -3.9430680504775903, 6.811066998313859, 11.30277998683007, -3.4975669579880605e-05, 2.02747400910216, 19.11508609294996, -3.9430459793142196, 2.02750000993843, 19.115095085882448, -7.88605603663638, 2.0275260107684603, 19.1151040788127, 1.9714479239317702, 5.445739950897679, 19.106942078161698, -1.97156201510143, 5.4457659492313795, 19.106952092298958, -5.914573018746069, 5.445791950067649, 19.10696108523145, 3.94293100097313, 8.86400496726124, 19.09879908677775, -7.905635038008566e-05, 8.864030965595719, 19.09880910091529, -3.9430889953822312, 8.86405696642497, 19.098818093845257, -4.692965494005322e-05, 2.0175990333064, 26.374779950603727, -3.9430569869771004, 2.01762503413643, 26.37478894353398, -7.886066926008951, 2.0176510349656795, 26.374797936463946, 1.97143596994641, 5.43586497510192, 26.366635935815466, -1.9715739690867897, 5.43589097343562, 26.366645949952726, -5.91458402640895, 5.43591697426565, 26.366654942882978, 3.9429199933102503, 8.85412999145924, 26.35849294442928, -9.006401325998397e-05, 8.854155989793721, 26.358502958566817, -3.9431009493675897, 8.854181990629211, 26.358511951499025, -1.9715070035458102, 1.11553295866845, 10.07563484182049, -5.914517060869319, 1.11555895700293, 10.075644855958029, -9.85752806451396, 1.1155849578391999, 10.07565384889052, -2.4044801310139643e-05, 4.533799000516389, 10.06749184799522, -3.9430339838345096, 4.53382499885009, 10.06750186213248, -7.886044041156671, 4.533850999680119, 10.067510855062729, 1.9714590322335002, 7.95206504236355, 10.059348854169668, -1.9715510250886594, 7.9520910431935805, 10.05935784709992, -5.91456096412186, 7.9521170415272815, 10.05936786123718, -1.9715349658433297, 3.16297897141569, 17.882549007738977, -5.91454596948932, 3.16300496975641, 17.882559021878755, -9.85755602681148, 3.1630309705864397, 17.88256801480901, -5.200709883018797e-05, 6.58124501326363, 17.87440601391371, -3.9430619461320306, 6.581271011597329, 17.87441602805097, -7.88607200345419, 6.58129701242736, 17.874425020981217, 1.9714310107914805, 9.99951095256282, 17.866263020332458, -1.9715790465306802, 9.999536953392852, 17.86627201326271, -5.91458898556388, 9.999562951726551, 17.86628202739997, -1.9715509644374802, 3.1544149822251994, 25.152979037819936, -5.91456102176099, 3.15444098055968, 25.152989051957476, -9.85757096079284, 3.1544669813889294, 25.152998044887447, -6.800568642960817e-05, 6.57267999858954, 25.144836046436268, -3.9430779447182793, 6.57270599941879, 25.144845039366235, -7.886088002041791, 6.572731997753269, 25.144855053503775, 1.9714160176708602, 9.990946040430462, 25.136693052608475, -1.9715949859737796, 9.990972041266732, 25.136702045540968, -5.91460492500698, 9.99099803960043, 25.136712059678228, -4.202855317995713e-05, 2.25656196487397, 12.81379709363352, -3.9430519675863804, 2.25658796320767, 12.81380710777078, -7.886062024908539, 2.2566139640377, 12.813816100701029, 1.97144199480411, 5.674828006714891, 12.805654099805729, -1.9715690088418798, 5.67485400505561, 12.80566411394551, -5.914578947873731, 5.6748800058848605, 12.80567310687548, 3.9429250718454703, 9.093093023078449, 12.79751110842178, -8.498547668949341e-05, 9.09311902390848, 12.79752010135203, -3.9430959891226802, 9.0931450222492, 12.79753011549181, -1.9715420161300798, 0.89131603890903, 20.608494906564488, -5.91455195516328, 0.8913420372427301, 20.608504920701748, -9.85756201248544, 0.89136803807276, 20.608513913631995, -5.805191728987455e-05, 4.3095819782019795, 20.600351912980997, -3.9430679909504898, 4.30960797653568, 20.600361927118257, -7.88607899459513, 4.309633977371949, 20.60037092005075, 1.971425025117521, 7.72784802004914, 20.59220891915545, -1.9715850322046398, 7.72787402087917, 20.592217912085697, -5.91459497123784, 7.7279000192128695, 20.592227926222957, -1.9715540486328298, 0.8817719663997, 27.925308873778327, -5.91456398766603, 0.8817979647334001, 27.925318887915587, -9.85757404498819, 0.8818239655634301, 27.925327880845835, -7.097159802006506e-05, 4.30003800824686, 27.917165879952776, -3.94308102892153, 4.30006400658134, 27.917175894090317, -7.88609096795338, 4.30009000741059, 27.917184887020287, 1.9714130517592705, 7.71830405008778, 27.909022886124987, -1.971597951885369, 7.718330050924051, 27.909031879057476, -5.91460800920888, 7.718356049258531, 27.909041893195017]]},
 "stress": {"__ndarray__": [[6], "float64", [0.034111719501131295, 0.03441752351402181, 0.023637077210058366, -4.648860121477065e-05, -7.327219638330651e-07, -1.4928940848017648e-06]]},
 "unique_id": "57a318c362531623b4f21533c5ccf248",
 "user": "lpan"},
"16": {
 "calculator": "vasp",
 "calculator_parameters": {"kpoints_generation": {"divisions": [2, 2, 1], "usershift": [0.0, 0.0, 0.0], "genvec1": [0.5, -0.0, 0.0], "genvec2": [0.0, 0.5, -0.0], "genvec3": [0.0, 0.0, 1.0], "shift": [0.0, 0.0, 0.0]}, "system": "PtSTe", "lcompat": false, "prec": "normal", "enmax": 520.0, "enaug": 368.792, "ediff": 1e-06, "ialgo": 68, "iwavpr": 10, "nbands": 360, "nelect": 594.0, "turbo": 0, "irestart": 0, "nreboot": 0, "nmin": 0, "eref": 0.0, "ismear": 0, "sigma": 0.05, "kspacing": 0.5, "kgamma": true, "lreal": true, "ropt": [-0.0005, -0.0005, -0.0005], "lmaxpaw": -100, "lmaxmix": 2, "nlspline": false, "istart": 0, "icharg": 2, "iniwav": 1, "ispin": 1, "lnoncollinear": false, "magmom": [1.0, 1.0, 1.0, 1.0, 1.0, 1.0, 1.0, 1.0, 1.0, 1.0, 1.0, 1.0, 1.0, 1.0, 1.0, 1.0, 1.0, 1.0, 1.0, 1.0, 1.0, 1.0, 1.0, 1.0, 1.0, 1.0, 1.0, 1.0, 1.0, 1.0, 1.0, 1.0, 1.0, 1.0, 1.0, 1.0, 1.0, 1.0, 1.0, 1.0, 1.0, 1.0, 1.0, 1.0, 1.0, 1.0, 1.0, 1.0, 1.0, 1.0, 1.0, 1.0, 1.0, 1.0, 1.0, 1.0, 1.0, 1.0, 1.0, 1.0, 1.0, 1.0, 1.0, 1.0, 1.0, 1.0, 1.0, 1.0, 1.0, 1.0, 1.0, 1.0, 1.0, 1.0, 1.0, 1.0, 1.0, 1.0, 1.0, 1.0, 1.0], "nupdown": -1.0, "lsorbit": false, "saxis": [0.0, 0.0, 1.0], "lspiral": false, "qspiral": [0.0, 0.0, 0.0], "lzeroz": false, "lasph": false, "lmetagga": false, "nelm": 1, "nelmdl": -5, "nelmin": 2, "enini": 520.0, "ldiag": true, "lsubrot": false, "weimin": 0.0, "ebreak": 0.0, "deper": 0.3, "nrmm": 4, "time": 0.4, "amix": 0.4, "bmix": 1.0, "amin": 0.1, "amix_mag": 1.6, "bmix_mag": 1.0, "imix": 4, "mixfirst": false, "maxmix": -45, "wc": 100.0, "inimix": 1, "mixpre": 1, "mremove": 5, "ldipol": false, "lmono": false, "idipol": 0, "epsilon": 1.0, "dipol": [-100.0, -100.0, -100.0], "efield": 0.0, "ngx": 70, "ngy": 70, "ngz": 200, "ngxf": 140, "ngyf": 140, "ngzf": 400, "addgrid": false, "nsw": 0, "ibrion": -1, "mdalgo": 0, "isif": 4, "pstress": 0.0, "ediffg": 1e-05, "nfree": 1, "potim": 0.25, "smass": -3.0, "scalee": 1.0, "tebeg": 0.0001, "teend": 0.0001, "nblock": 1, "kblock": 1, "npaco": 256, "apaco": 16.0, "isym": 0, "symprec": 1e-05, "lorbit": 0, "rwigs": [-1.0, -1.0, -1.0], "nedos": 301, "emin": 10.0, "emax": -10.0, "efermi": 0.0, "nwrite": 2, "lwave": false, "ldownsample": false, "lcharg": true, "lpard": false, "lvtot": false, "lvhar": false, "lelf": false, "loptics": false, "stm": [0.0, 0.0, 0.0, 0.0, 0.0, 0.0, 0.0], "npar": 36, "nsim": 4, "nblk": -1, "lplane": true, "lscalapack": true, "lscaaware": false, "lscalu": false, "lasync": false, "lorbitalreal": false, "idiot": 3, "ispecial": 0, "lmusic": false, "pomass": [195.08, 32.066, 127.6], "darwinr": [0.0, 0.0, 0.0], "darwinv": [1.0, 1.0, 1.0], "lcorr": true, "gga_compat": true, "lberry": false, "icorelevel": 0, "ldau": false, "i_constrained_m": 0, "gga": "--", "voskown": 0, "lhfcalc": false, "precfock": "", "lsymgrad": false, "lhfone": false, "lrhfcalc": false, "lthomas": false, "lmodelhf": false, "encut4o": -1.0, "exxoep": 0, "fourorbit": 0, "aexx": 0.0, "hfalpha": 0.0, "mcalpha": 0.0, "aldax": 1.0, "aggax": 1.0, "aldac": 1.0, "aggac": 1.0, "nkredx": 1, "nkredy": 1, "nkredz": 1, "shiftred": false, "oddonly": false, "evenonly": false, "lmaxfock": 0, "nmaxfockae": 0, "lfockaedft": false, "hfscreen": 0.0, "hfscreenc": 0.0, "nbandsgwlow": 0, "luse_vdw": false, "zab_vdw": -0.8491, "param1": 0.1234, "param2": 1.0, "param3": 0.0, "model_gw": 0, "model_eps0": 34.2535428, "model_alpha": 1.0, "lepsilon": false, "lrpa": false, "lnabla": false, "lvel": false, "kinter": 0, "cshift": -0.1, "omegamax": -30.0, "deg_threshold": 0.002, "rtime": -0.1, "wplasmai": 0.0, "dfield": [0.0, 0.0, 0.0], "wplasma": [0.0, 0.0, 0.0, 0.0, 0.0, 0.0, 0.0, 0.0, 0.0], "nucind": false, "magpos": [0.0, 0.0, 0.0], "lnicsall": true, "orbitalmag": false, "lmagbloch": false, "lchimag": false, "lgauge": true, "magatom": 0, "magdipol": [0.0, 0.0, 0.0], "avecconst": [0.0, 0.0, 0.0], "ladder": false, "lrpaforce": false, "lfxc": false, "lhartree": true, "ibse": 0, "kpoint": [-1, 0, 0, 0], "ltcte": false, "ltete": false, "ltriplet": false, "lfxceps": false, "lfxheg": false, "naturalo": 2, "l2order": false, "lmp2lt": false, "lusew": false, "encutgw": -2.0, "encutgwsoft": -2.0, "encutlf": -1.0, "lmaxmp2": -1, "scissor": 0.0, "nomega": 0, "nomegar": 0, "nbandsgw": -1, "nbandso": -1, "nbandsv": -1, "nelmhf": 1, "dim": 3, "antires": 0, "omegamin": -30.0, "omegatl": -200.0, "omegagrid": 140, "selfenergy": false, "lspectral": false, "lspectralgw": false, "lsingles": false, "lfermigw": false, "oddonlygw": false, "evenonlygw": false, "nkredlfx": 1, "nkredlfy": 1, "nkredlfz": 1, "maxmem": 2800, "telescope": 0, "taupar": 1, "omegapar": -1, "lambda": 1.0, "ofield_kappa": 0.0, "ofield_k": [0.0, 0.0, 0.0], "ofield_q6_near": 0.0, "ofield_q6_far": 0.0, "ofield_a": 0.0},
 "cell": {"array": {"__ndarray__": [[3, 3], "float64", [6.141929, 10.649213, -0.025369, -12.283993, 8.1e-05, 2.9e-05, -4.6e-05, -0.086385, 35.349483]]}, "__ase_objtype__": "cell"},
 "ctime": 22.582878747246486,
 "energy": -381.06397473,
 "forces": {"__ndarray__": [[81, 3], "float64", [4.195e-05, 0.00878253, 0.62781561, -0.00443542, 0.00633624, 0.62808576, 0.0045169, 0.00633433, 0.62808744, 0.00699423, 0.01255825, 0.62731048, -0.00691286, 0.01256135, 0.62731473, 4.289e-05, -8.473e-05, 0.62574678, -0.00537807, 0.00623524, 0.62880513, 3.665e-05, 0.00274875, 0.62656233, 0.00546154, 0.00623449, 0.62880456, -0.00030647, -0.01103975, 0.6139082, 0.00265539, -0.0004103, 0.6139507, -0.00257821, -0.00041275, 0.61394937, -0.00687258, -0.00065984, 0.61759071, 0.00694824, -0.00065818, 0.61758867, 4.121e-05, -0.00272992, 0.61381615, 0.00764421, 0.0014097, 0.61457027, 3.43e-05, -0.0071456, 0.60887196, -0.00756288, 0.00140646, 0.61456536, 2.77e-05, 0.01709407, 0.60242447, 0.00044125, 0.00361768, 0.6003086, -0.00081848, 0.00249424, 0.60090038, -0.00351752, 0.0016747, 0.59545801, 0.00357324, 0.00167475, 0.59545609, 3.341e-05, -0.00452222, 0.59359675, 0.00373099, 0.00713445, 0.60185375, 3.14e-05, 0.00194911, 0.59197028, -0.00366825, 0.00713133, 0.60185054, 0.00705695, -0.01461703, 1.59733062, -8.131e-05, -0.00365651, 1.59129437, -0.00722459, -0.01461997, 1.59733317, -8.222e-05, -0.00153547, 1.60880796, -0.0021085, -0.00164658, 1.59015667, 0.00194888, -0.00164683, 1.59015537, -0.00321865, -0.00944668, 1.61111966, 0.00305526, -0.00944652, 1.61111865, -7.98e-05, -0.00190145, 1.59562483, -0.00990018, -0.01577776, 1.39337803, -4.343e-05, 0.00232367, 1.40915987, 0.00981633, -0.01577825, 1.39337998, -4.588e-05, -0.00966001, 1.38498621, 0.00868698, -0.01027763, 1.41094346, -0.00877292, -0.01028026, 1.41093992, 0.00087969, -0.00609812, 1.39482921, -0.00097031, -0.00610067, 1.39482722, -4.185e-05, -0.01747918, 1.3832032, 0.02113526, -0.00941503, 1.13756685, -2.577e-05, 0.01388461, 1.14725869, -0.02118709, -0.00941612, 1.13756849, -3.075e-05, 0.00097958, 1.13922945, 0.01055127, 0.00216375, 1.13533333, -0.01059889, 0.00216212, 1.13533111, 0.007388, -0.01550136, 1.14640642, -0.00743852, -0.01550534, 1.14641269, -2.314e-05, 0.00185113, 1.13465697, 1.166e-05, 0.00882839, -2.02334998, -0.00304107, 0.01478108, -2.02173214, 0.00305511, 0.0147728, -2.02172939, 0.00683481, 0.00561898, -2.0258144, -0.00682396, 0.00562381, -2.02582098, 1.564e-05, 0.01314471, -2.01626904, -0.00602032, 0.01180057, -2.03502261, 4.46e-06, 0.00284787, -2.00962959, 0.00604924, 0.01179474, -2.03501993, -0.00510513, -0.00517575, -1.76261953, 1.032e-05, 0.00456268, -1.76111985, 0.00513723, -0.00518123, -1.76262418, 1.344e-05, -0.00429147, -1.76482735, -0.012562, 0.00618487, -1.75900629, 0.01259312, 0.00618211, -1.75900546, 0.00430134, -0.00511578, -1.76641084, -0.00427907, -0.00511319, -1.76640781, 2.044e-05, 0.01751895, -1.75509566, 0.0028629, -0.00037312, -2.19277604, -2.567e-05, -0.01204002, -2.19243886, -0.0028864, -0.00038812, -2.19277676, 0.00107156, -0.00712753, -2.19572738, 0.00883327, 0.00778082, -2.19536731, -0.00886621, 0.00777001, -2.19537358, 0.01017335, 0.0002845, -2.18676541, -0.01022389, 0.00029309, -2.1867585, -3.76e-06, 0.00174377, -2.1800266]]},
 "free_energy": -381.08547441,
 "mtime": 22.708610829908938,
 "numbers": {"__ndarray__": [[81], "int64", [78, 78, 78, 78, 78, 78, 78, 78, 78, 78, 78, 78, 78, 78, 78, 78, 78, 78, 78, 78, 78, 78, 78, 78, 78, 78, 78, 16, 16, 16, 16, 16, 16, 16, 16, 16, 16, 16, 16, 16, 16, 16, 16, 16, 16, 16, 16, 16, 16, 16, 16, 16, 16, 16, 52, 52, 52, 52, 52, 52, 52, 52, 52, 52, 52, 52, 52, 52, 52, 52, 52, 52, 52, 52, 52, 52, 52, 52, 52, 52, 52]]},
 "pbc": {"__ndarray__": [[3], "bool", [true, true, true]]},
 "positions": {"__ndarray__": [[81, 3], "float64", [-1.4941502960000088e-05, -0.02649795969933, 11.75439594816243, -4.09467997092969, -0.026470960558590002, 11.75440596832557, -8.189344017635602, -0.02644395883278, 11.7544149280019, 2.0472940290685098, 3.5232399900881695, 11.74593996764945, -2.047370017637401, 3.52326699181398, 11.74594892732578, -6.14203504706413, 3.52329399095472, 11.74595894748892, 4.094604043786841, 7.0729769840275205, 11.73748292893142, -6.0002920449455376e-05, 7.0730039831617795, 11.737492949092239, -4.09472503234718, 7.07303098230252, 11.73750296925538, -3.695343531998136e-05, 2.10545402691538, 17.690281139288, -4.09470100014261, 2.10548102604964, 17.69029115944882, -8.18936602956888, 2.10550802605423, 17.69030082611713, 2.04727306128163, 5.655191018263181, 17.681825161054462, -2.0473919681446398, 5.65521801826777, 17.68183482772277, -6.14205601485101, 5.65524501912973, 17.68184414089393, 4.09458203185448, 9.204928970642229, 17.673368120056992, -8.201485280982932e-05, 9.20495596977649, 17.67337814021781, -4.094747044279541, 9.204982968917228, 17.673388160380952, -4.8946313989936145e-05, 2.0951990121538597, 23.06919405105266, -4.09471299302128, 2.09522601128812, 23.06920407121348, -8.18937802244801, 2.0952530104288596, 23.06921409137662, 2.04726094556303, 5.64493600350247, 23.06073807281941, -2.0474039610237704, 5.6449630026424, 23.06074809298226, -6.14206800772968, 5.64499000436821, 23.060757052658587, 4.09457102169525, 9.19467395587423, 23.05228103181933, -9.400773147983568e-05, 9.19470095501497, 23.05229105198247, -4.0947580544387705, 9.194727954149231, 23.05230107214329, -2.04733404578814, 1.15843798117491, 10.46315998296455, -6.14199895237494, 1.15846498031484, 10.463170003127399, -10.236662999080849, 1.1584919820406498, 10.46317896280373, -2.5013796000297542e-05, 4.708176040046089, 10.45470294171339, -4.094688937663361, 4.70820303917954, 10.45471296187392, -8.18935396709009, 4.70823003832028, 10.45472298203706, 2.0472850009209496, 8.257913031393889, 10.44624696347985, -2.04738002850578, 8.257940030534629, 10.44625698364299, -6.1420439523731405, 8.257967029668078, 10.44626700380352, -2.0473640206741806, 3.28463203648887, 16.41033989787521, -6.14202794454016, 3.2846590382138703, 16.41034885755125, -10.23669297396689, 3.28468603735461, 16.41035887771439, -5.406738188989236e-05, 6.8343699888614395, 16.401882856875417, -4.09471799124925, 6.834396987994889, 16.40189287703595, -8.189383020675981, 6.834423987135629, 16.40190289719909, 2.0472559473350596, 10.38410698020924, 16.39342687864188, -2.04740895925174, 10.384133979349167, 16.39343689880473, -6.14207300595765, 10.384160981074979, 16.39344585848106, -2.0473799677424505, 3.2757380048358797, 21.8004019128282, -6.14204401444836, 3.27576500656169, 21.80041087250453, -10.23670904387509, 3.2757920057024297, 21.800420892667667, -7.001445016047758e-05, 6.825475957208449, 21.79194487182841, -4.094735043876891, 6.825502956349189, 21.791954891991548, -8.18939896774425, 6.82552995548264, 21.79196491215208, 2.04723901754735, 10.37521294856273, 21.783488893597188, -2.047425029158561, 10.375239950288538, 21.783497853273516, -6.142090058585291, 10.375266949429278, 21.78350787343666, -4.3008314139953144e-05, 2.34335296756955, 13.306635881636451, -4.09470803773949, 2.3433799693018402, 13.3066448413151, -8.189371961606849, 2.3434069684352905, 13.30665486147563, 2.04726602368475, 5.89308996151538, 13.29817884292074, -2.04739802302254, 5.893116960649641, 13.298188863081561, -6.142063052449271, 5.89314395979038, 13.2981988832447, 4.094576038394949, 9.442828017788528, 13.28972286215175, -8.899103178070406e-05, 9.442855016929268, 13.28973288231489, -4.09475303773769, 9.44288201865508, 13.28974184199122, -2.04736998575036, 0.92559798979081, 19.24113008480067, -6.14203501517709, 0.92562498893155, 19.241140104963808, -10.236699061883, 0.9256519906573601, 19.241149064640137, -5.997103203036238e-05, 4.47533498373016, 19.232673046082642, -4.0947250004587605, 4.475361982870901, 19.232683066245777, -8.18938904716605, 4.4753889820051596, 19.2326930864066, 2.0472490609587304, 8.025073040009788, 19.22421706531597, -2.0474149857485604, 8.02510003914405, 19.22422708547679, -6.14208001517529, 8.02512703828479, 19.22423710563993, -2.04738304163837, 0.91568703040724, 24.67936003223716, -6.142046965504351, 0.91571403213224, 24.6793689919132, -10.236711994931081, 0.91574103127298, 24.67937901207634, -7.302692004025924e-05, 4.465424024346589, 24.67090299351913, -4.09473793350684, 4.465451023486519, 24.67091301368198, -8.18940198021413, 4.465478022620779, 24.6709230338428, 2.0472359436514305, 8.01516197413409, 24.662447013006148, -2.0474279802159296, 8.01518897326754, 24.662457033166678, -6.142093009641281, 8.01521597499983, 24.66246599284533]]},
 "stress": {"__ndarray__": [[6], "float64", [0.0481430594346618, 0.04816599522059385, 0.03568573396823842, -9.4132393421578e-05, -4.76851297217481e-07, -1.597464328696813e-06]]},
 "unique_id": "aeb7c3f229456d942cbb603067a1ff17",
 "user": "lpan"},
"17": {
 "calculator": "vasp",
 "calculator_parameters": {"kpoints_generation": {"divisions": [2, 2, 1], "usershift": [0.0, 0.0, 0.0], "genvec1": [0.5, -0.0, 0.0], "genvec2": [0.0, 0.5, -0.0], "genvec3": [0.0, 0.0, 1.0], "shift": [0.0, 0.0, 0.0]}, "system": "PtSTe", "lcompat": false, "prec": "normal", "enmax": 520.0, "enaug": 368.792, "ediff": 1e-06, "ialgo": 68, "iwavpr": 10, "nbands": 360, "nelect": 594.0, "turbo": 0, "irestart": 0, "nreboot": 0, "nmin": 0, "eref": 0.0, "ismear": 0, "sigma": 0.05, "kspacing": 0.5, "kgamma": true, "lreal": true, "ropt": [-0.0005, -0.0005, -0.0005], "lmaxpaw": -100, "lmaxmix": 2, "nlspline": false, "istart": 0, "icharg": 2, "iniwav": 1, "ispin": 1, "lnoncollinear": false, "magmom": [1.0, 1.0, 1.0, 1.0, 1.0, 1.0, 1.0, 1.0, 1.0, 1.0, 1.0, 1.0, 1.0, 1.0, 1.0, 1.0, 1.0, 1.0, 1.0, 1.0, 1.0, 1.0, 1.0, 1.0, 1.0, 1.0, 1.0, 1.0, 1.0, 1.0, 1.0, 1.0, 1.0, 1.0, 1.0, 1.0, 1.0, 1.0, 1.0, 1.0, 1.0, 1.0, 1.0, 1.0, 1.0, 1.0, 1.0, 1.0, 1.0, 1.0, 1.0, 1.0, 1.0, 1.0, 1.0, 1.0, 1.0, 1.0, 1.0, 1.0, 1.0, 1.0, 1.0, 1.0, 1.0, 1.0, 1.0, 1.0, 1.0, 1.0, 1.0, 1.0, 1.0, 1.0, 1.0, 1.0, 1.0, 1.0, 1.0, 1.0, 1.0], "nupdown": -1.0, "lsorbit": false, "saxis": [0.0, 0.0, 1.0], "lspiral": false, "qspiral": [0.0, 0.0, 0.0], "lzeroz": false, "lasph": false, "lmetagga": false, "nelm": 1, "nelmdl": -5, "nelmin": 2, "enini": 520.0, "ldiag": true, "lsubrot": false, "weimin": 0.0, "ebreak": 0.0, "deper": 0.3, "nrmm": 4, "time": 0.4, "amix": 0.4, "bmix": 1.0, "amin": 0.1, "amix_mag": 1.6, "bmix_mag": 1.0, "imix": 4, "mixfirst": false, "maxmix": -45, "wc": 100.0, "inimix": 1, "mixpre": 1, "mremove": 5, "ldipol": false, "lmono": false, "idipol": 0, "epsilon": 1.0, "dipol": [-100.0, -100.0, -100.0], "efield": 0.0, "ngx": 70, "ngy": 70, "ngz": 200, "ngxf": 140, "ngyf": 140, "ngzf": 400, "addgrid": false, "nsw": 0, "ibrion": -1, "mdalgo": 0, "isif": 4, "pstress": 0.0, "ediffg": 1e-05, "nfree": 1, "potim": 0.25, "smass": -3.0, "scalee": 1.0, "tebeg": 0.0001, "teend": 0.0001, "nblock": 1, "kblock": 1, "npaco": 256, "apaco": 16.0, "isym": 0, "symprec": 1e-05, "lorbit": 0, "rwigs": [-1.0, -1.0, -1.0], "nedos": 301, "emin": 10.0, "emax": -10.0, "efermi": 0.0, "nwrite": 2, "lwave": false, "ldownsample": false, "lcharg": true, "lpard": false, "lvtot": false, "lvhar": false, "lelf": false, "loptics": false, "stm": [0.0, 0.0, 0.0, 0.0, 0.0, 0.0, 0.0], "npar": 36, "nsim": 4, "nblk": -1, "lplane": true, "lscalapack": true, "lscaaware": false, "lscalu": false, "lasync": false, "lorbitalreal": false, "idiot": 3, "ispecial": 0, "lmusic": false, "pomass": [195.08, 32.066, 127.6], "darwinr": [0.0, 0.0, 0.0], "darwinv": [1.0, 1.0, 1.0], "lcorr": true, "gga_compat": true, "lberry": false, "icorelevel": 0, "ldau": false, "i_constrained_m": 0, "gga": "--", "voskown": 0, "lhfcalc": false, "precfock": "", "lsymgrad": false, "lhfone": false, "lrhfcalc": false, "lthomas": false, "lmodelhf": false, "encut4o": -1.0, "exxoep": 0, "fourorbit": 0, "aexx": 0.0, "hfalpha": 0.0, "mcalpha": 0.0, "aldax": 1.0, "aggax": 1.0, "aldac": 1.0, "aggac": 1.0, "nkredx": 1, "nkredy": 1, "nkredz": 1, "shiftred": false, "oddonly": false, "evenonly": false, "lmaxfock": 0, "nmaxfockae": 0, "lfockaedft": false, "hfscreen": 0.0, "hfscreenc": 0.0, "nbandsgwlow": 0, "luse_vdw": false, "zab_vdw": -0.8491, "param1": 0.1234, "param2": 1.0, "param3": 0.0, "model_gw": 0, "model_eps0": 34.2535428, "model_alpha": 1.0, "lepsilon": false, "lrpa": false, "lnabla": false, "lvel": false, "kinter": 0, "cshift": -0.1, "omegamax": -30.0, "deg_threshold": 0.002, "rtime": -0.1, "wplasmai": 0.0, "dfield": [0.0, 0.0, 0.0], "wplasma": [0.0, 0.0, 0.0, 0.0, 0.0, 0.0, 0.0, 0.0, 0.0], "nucind": false, "magpos": [0.0, 0.0, 0.0], "lnicsall": true, "orbitalmag": false, "lmagbloch": false, "lchimag": false, "lgauge": true, "magatom": 0, "magdipol": [0.0, 0.0, 0.0], "avecconst": [0.0, 0.0, 0.0], "ladder": false, "lrpaforce": false, "lfxc": false, "lhartree": true, "ibse": 0, "kpoint": [-1, 0, 0, 0], "ltcte": false, "ltete": false, "ltriplet": false, "lfxceps": false, "lfxheg": false, "naturalo": 2, "l2order": false, "lmp2lt": false, "lusew": false, "encutgw": -2.0, "encutgwsoft": -2.0, "encutlf": -1.0, "lmaxmp2": -1, "scissor": 0.0, "nomega": 0, "nomegar": 0, "nbandsgw": -1, "nbandso": -1, "nbandsv": -1, "nelmhf": 1, "dim": 3, "antires": 0, "omegamin": -30.0, "omegatl": -200.0, "omegagrid": 140, "selfenergy": false, "lspectral": false, "lspectralgw": false, "lsingles": false, "lfermigw": false, "oddonlygw": false, "evenonlygw": false, "nkredlfx": 1, "nkredlfy": 1, "nkredlfz": 1, "maxmem": 2800, "telescope": 0, "taupar": 1, "omegapar": -1, "lambda": 1.0, "ofield_kappa": 0.0, "ofield_k": [0.0, 0.0, 0.0], "ofield_q6_near": 0.0, "ofield_q6_far": 0.0, "ofield_a": 0.0},
 "cell": {"array": {"__ndarray__": [[3, 3], "float64", [6.141929, 10.649213, -0.025369, -12.283993, 8.1e-05, 2.9e-05, -4.6e-05, -0.086385, 35.349483]]}, "__ase_objtype__": "cell"},
 "ctime": 22.58287875791868,
 "energy": -378.24666787000007,
 "forces": {"__ndarray__": [[81, 3], "float64", [5.118e-05, 0.01114935, 0.61244947, -0.00442493, 0.00870189, 0.61272526, 0.00452555, 0.0087003, 0.61272772, 0.0069981, 0.01491754, 0.61195275, -0.00689877, 0.0149204, 0.6119559, 5.346e-05, 0.00228282, 0.61039455, -0.00536514, 0.00860067, 0.61344842, 4.596e-05, 0.00511855, 0.61120258, 0.00546746, 0.00859927, 0.6134465, 5.303e-05, -0.01192855, 0.62264647, 0.00152744, 0.00357188, 0.61912978, -0.00142483, 0.00356963, 0.61912796, -0.00750041, 0.00642756, 0.62396709, 0.00760129, 0.0064291, 0.62396448, 5.522e-05, -0.00039625, 0.61204433, 0.00342638, -0.00028484, 0.61959609, 4.763e-05, -0.00034566, 0.62102587, -0.00331943, -0.00028711, 0.61959087, 3.788e-05, 0.00283773, 0.66758333, 0.00512788, 0.00087936, 0.65561529, -0.00505717, 0.00088037, 0.65561256, -0.00235264, -0.00042316, 0.65307722, 0.00242199, -0.00042838, 0.65307508, 3.827e-05, -0.00125668, 0.657248, 2.752e-05, 0.00111582, 0.6590512, 3.554e-05, -0.00457435, 0.65853712, 4.055e-05, 0.00111592, 0.65905082, 0.00705222, -0.01471632, 1.61309996, -8.445e-05, -0.0037579, 1.60706352, -0.00722966, -0.01471969, 1.61310165, -8.702e-05, -0.00162913, 1.62458432, -0.00211071, -0.00174602, 1.60592573, 0.00194456, -0.00174619, 1.60592317, -0.00322799, -0.00954116, 1.62688986, 0.00305659, -0.00954299, 1.62689011, -8.349e-05, -0.00200199, 1.61139618, -0.01959002, 0.00073167, 1.38417404, -5.099e-05, 0.00152837, 1.3920127, 0.01949237, 0.00073087, 1.38417745, -5.243e-05, -0.01884803, 1.37291421, -0.00038356, -0.00787928, 1.39579143, 0.00028276, -0.00788245, 1.39578579, 0.00177266, 0.00291487, 1.36959981, -0.00187752, 0.0029129, 1.36959714, -4.94e-05, -0.01192957, 1.37689719, 0.01673186, 0.0080757, 1.29182612, -3.019e-05, 0.00585982, 1.28956458, -0.01678273, 0.00807194, 1.29182898, -3.205e-05, 0.01236577, 1.29600173, 0.00615826, 0.01779486, 1.28931174, -0.00620715, 0.0177927, 1.28930799, 0.01221355, -0.01492629, 1.28799268, -0.01226915, -0.01492794, 1.28800135, -1.986e-05, 0.02205933, 1.29519437, 1.26e-05, 0.00017015, -2.02398193, -0.00301972, 0.00607271, -2.02240188, 0.00303673, 0.00606454, -2.02239764, 0.0067984, -0.00305637, -2.02650129, -0.00678415, -0.00305197, -2.02650964, 1.69e-05, 0.00446922, -2.01690888, -0.00604436, 0.0031057, -2.03572827, 6.18e-06, -0.0058787, -2.01025125, 0.00607573, 0.00310032, -2.035724, 0.00271198, -0.00380552, -1.89721398, 1.685e-05, 0.00597638, -1.89657198, -0.00267176, -0.003811, -1.89721704, 1.974e-05, -0.01386341, -1.91015485, -0.01348209, -0.01049521, -1.89808392, 0.01352351, -0.01049701, -1.89808192, -0.00685562, -0.00712711, -1.9063446, 0.00689357, -0.00712666, -1.90634441, 2.393e-05, 0.0044578, -1.88515262, -0.00059591, 0.00036634, -2.25444752, -1.209e-05, -0.00593442, -2.23213393, 0.00059178, 0.00035456, -2.25445621, -1.018e-05, 0.00063818, -2.27109712, -0.00769971, -0.00571519, -2.24497371, 0.00769, -0.00572607, -2.24497677, 8.519e-05, 0.00297376, -2.26282163, -0.00011208, 0.00297781, -2.2628186, 9.13e-06, -0.00957585, -2.26180492]]},
 "free_energy": -378.26918325,
 "mtime": 22.708610837313184,
 "numbers": {"__ndarray__": [[81], "int64", [78, 78, 78, 78, 78, 78, 78, 78, 78, 78, 78, 78, 78, 78, 78, 78, 78, 78, 78, 78, 78, 78, 78, 78, 78, 78, 78, 16, 16, 16, 16, 16, 16, 16, 16, 16, 16, 16, 16, 16, 16, 16, 16, 16, 16, 16, 16, 16, 16, 16, 16, 16, 16, 16, 52, 52, 52, 52, 52, 52, 52, 52, 52, 52, 52, 52, 52, 52, 52, 52, 52, 52, 52, 52, 52, 52, 52, 52, 52, 52, 52]]},
 "pbc": {"__ndarray__": [[3], "bool", [true, true, true]]},
 "positions": {"__ndarray__": [[81, 3], "float64", [-1.4941502960000088e-05, -0.02649795969933, 11.75439594816243, -4.09467997092969, -0.026470960558590002, 11.75440596832557, -8.189344017635602, -0.02644395883278, 11.7544149280019, 2.0472940290685098, 3.5232399900881695, 11.74593996764945, -2.047370017637401, 3.52326699181398, 11.74594892732578, -6.14203504706413, 3.52329399095472, 11.74595894748892, 4.094604043786841, 7.0729769840275205, 11.73748292893142, -6.0002920449455376e-05, 7.0730039831617795, 11.737492949092239, -4.09472503234718, 7.07303098230252, 11.73750296925538, -3.698888114991157e-05, 2.10545394828591, 18.230280941856268, -4.09470103558844, 2.10548094742017, 18.23029096201709, -8.18936600359588, 2.10550805305304, 18.23030098192654, 2.0472730872550904, 5.65519104612584, 18.22182496336904, -2.04739194217164, 5.655218045266581, 18.22183498353218, -6.142055988877551, 5.655245046992391, 18.22184394320851, 4.09458205782794, 9.204928998504888, 18.21336792237157, -8.198887935049786e-05, 9.204955997639148, 18.21337794253239, -4.09474701830608, 9.20498299677989, 18.21338796269553, -4.907862675019663e-05, 2.0951989605240096, 24.14919400943063, -4.09471300249411, 2.0952259596574594, 24.149204029591157, -8.18937803192084, 2.0952529587981994, 24.1492140497543, 2.0472609360902, 5.64493595187181, 24.14073803119709, -2.0474039704966, 5.64496295101174, 24.14074805135994, -6.142068017202511, 5.644989952737549, 24.14075701103627, 4.0945709508017805, 9.194674010736508, 24.13228098994361, -9.39557850193964e-05, 9.19470100987644, 24.13229101010646, -4.094758002492311, 9.1947280090107, 24.13230103026728, -2.04733404578814, 1.15843798117491, 10.46315998296455, -6.14199895237494, 1.15846498031484, 10.463170003127399, -10.236662999080849, 1.1584919820406498, 10.46317896280373, -2.5013796000297542e-05, 4.708176040046089, 10.45470294171339, -4.094688937663361, 4.70820303917954, 10.45471296187392, -8.18935396709009, 4.70823003832028, 10.45472298203706, 2.0472850009209496, 8.257913031393889, 10.44624696347985, -2.04738002850578, 8.257940030534629, 10.44625698364299, -6.1420439523731405, 8.257967029668078, 10.44626700380352, -2.0473640561204705, 3.28463195699555, 16.95034005393831, -6.14202797998645, 3.28465895872055, 16.95034901361435, -10.23669300941318, 3.28468595786129, 16.95035903377749, -5.4041408889672724e-05, 6.834370015860251, 16.94188301268483, -4.09471796527625, 6.8343970149937, 16.94189303284536, -8.18938299470298, 6.83442401413444, 16.9419030530085, 2.0472559733080598, 10.384107007208051, 16.93342703445129, -2.0474090561186697, 10.38413400634879, 16.93343705461443, -6.1420729799846505, 10.384161008073791, 16.93344601429047, -2.04737997721528, 3.2757379532052195, 22.880401871205876, -6.142044023921191, 3.2757649549310295, 22.88041083088221, -10.236709053347921, 3.2757919540717695, 22.88042085104535, -6.996250370048238e-05, 6.8254760120699185, 22.871944829952398, -4.094734991930431, 6.825503011210659, 22.87195485011554, -8.18939903863772, 6.825530010344919, 22.871964870276358, 2.04723894665388, 10.37521300342501, 22.86348885172147, -2.047424977212561, 10.37524000428616, 22.863498164892338, -6.142090006638831, 10.37526700429075, 22.863507831560646, -4.3008314139953144e-05, 2.34335296756955, 13.306635881636451, -4.09470803773949, 2.3433799693018402, 13.3066448413151, -8.189371961606849, 2.3434069684352905, 13.30665486147563, 2.04726602368475, 5.89308996151538, 13.29817884292074, -2.04739802302254, 5.893116960649641, 13.298188863081561, -6.142063052449271, 5.89314395979038, 13.2981988832447, 4.094576038394949, 9.442828017788528, 13.28972286215175, -8.899103178070406e-05, 9.442855016929268, 13.28973288231489, -4.09475303773769, 9.44288201865508, 13.28974184199122, -2.0473699597769, 0.9255980176534699, 19.78112988711525, -6.142034989203631, 0.9256250167942099, 19.781139907278387, -10.23669903590954, 0.92565201852002, 19.78114886695472, -5.994505856980179e-05, 4.475335011592819, 19.77267284839722, -4.094724974485301, 4.475362010733559, 19.77268286856036, -8.189389021192591, 4.47538900986782, 19.77269288872118, 2.0472490255129006, 8.025072961380321, 19.764216867884237, -2.04741502119439, 8.02509996051458, 19.76422688804506, -6.14208005062112, 8.02512695965532, 19.764236908208197, -2.0473830511112, 0.91568697877658, 25.759359990614836, -6.14204697497718, 0.91571398050158, 25.759368950290877, -10.236712004403909, 0.91574097964232, 25.75937897045402, -7.303639287036234e-05, 4.46542397271593, 25.75090295189681, -4.0947380658196, 4.4654509718566695, 25.75091297205995, -8.18940198968696, 4.46547797099012, 25.750922992220477, 2.0472359955978896, 8.01516202899556, 25.74244697113014, -2.04742792826947, 8.01518902812901, 25.742456991290666, -6.142092957694821, 8.0152160298613, 25.74246595096932]]},
 "stress": {"__ndarray__": [[6], "float64", [0.0489435323434224, 0.0490854358246294, 0.03566044065820387, -6.378391038372092e-05, -6.47768783120668e-07, -1.0608443400898738e-06]]},
 "unique_id": "cf91e72f98375b1d8c2c571822ff20b1",
 "user": "lpan"},
"18": {
 "calculator": "vasp",
 "calculator_parameters": {"kpoints_generation": {"divisions": [2, 2, 1], "usershift": [0.0, 0.0, 0.0], "genvec1": [0.5, -0.0, 0.0], "genvec2": [0.0, 0.5, -0.0], "genvec3": [0.0, 0.0, 1.0], "shift": [0.0, 0.0, 0.0]}, "system": "PtSTe", "lcompat": false, "prec": "normal", "enmax": 520.0, "enaug": 368.792, "ediff": 1e-06, "ialgo": 68, "iwavpr": 10, "nbands": 360, "nelect": 594.0, "turbo": 0, "irestart": 0, "nreboot": 0, "nmin": 0, "eref": 0.0, "ismear": 0, "sigma": 0.05, "kspacing": 0.5, "kgamma": true, "lreal": true, "ropt": [-0.0005, -0.0005, -0.0005], "lmaxpaw": -100, "lmaxmix": 2, "nlspline": false, "istart": 0, "icharg": 2, "iniwav": 1, "ispin": 1, "lnoncollinear": false, "magmom": [1.0, 1.0, 1.0, 1.0, 1.0, 1.0, 1.0, 1.0, 1.0, 1.0, 1.0, 1.0, 1.0, 1.0, 1.0, 1.0, 1.0, 1.0, 1.0, 1.0, 1.0, 1.0, 1.0, 1.0, 1.0, 1.0, 1.0, 1.0, 1.0, 1.0, 1.0, 1.0, 1.0, 1.0, 1.0, 1.0, 1.0, 1.0, 1.0, 1.0, 1.0, 1.0, 1.0, 1.0, 1.0, 1.0, 1.0, 1.0, 1.0, 1.0, 1.0, 1.0, 1.0, 1.0, 1.0, 1.0, 1.0, 1.0, 1.0, 1.0, 1.0, 1.0, 1.0, 1.0, 1.0, 1.0, 1.0, 1.0, 1.0, 1.0, 1.0, 1.0, 1.0, 1.0, 1.0, 1.0, 1.0, 1.0, 1.0, 1.0, 1.0], "nupdown": -1.0, "lsorbit": false, "saxis": [0.0, 0.0, 1.0], "lspiral": false, "qspiral": [0.0, 0.0, 0.0], "lzeroz": false, "lasph": false, "lmetagga": false, "nelm": 1, "nelmdl": -5, "nelmin": 2, "enini": 520.0, "ldiag": true, "lsubrot": false, "weimin": 0.0, "ebreak": 0.0, "deper": 0.3, "nrmm": 4, "time": 0.4, "amix": 0.4, "bmix": 1.0, "amin": 0.1, "amix_mag": 1.6, "bmix_mag": 1.0, "imix": 4, "mixfirst": false, "maxmix": -45, "wc": 100.0, "inimix": 1, "mixpre": 1, "mremove": 5, "ldipol": false, "lmono": false, "idipol": 0, "epsilon": 1.0, "dipol": [-100.0, -100.0, -100.0], "efield": 0.0, "ngx": 70, "ngy": 70, "ngz": 200, "ngxf": 140, "ngyf": 140, "ngzf": 400, "addgrid": false, "nsw": 0, "ibrion": -1, "mdalgo": 0, "isif": 4, "pstress": 0.0, "ediffg": 1e-05, "nfree": 1, "potim": 0.25, "smass": -3.0, "scalee": 1.0, "tebeg": 0.0001, "teend": 0.0001, "nblock": 1, "kblock": 1, "npaco": 256, "apaco": 16.0, "isym": 0, "symprec": 1e-05, "lorbit": 0, "rwigs": [-1.0, -1.0, -1.0], "nedos": 301, "emin": 10.0, "emax": -10.0, "efermi": 0.0, "nwrite": 2, "lwave": false, "ldownsample": false, "lcharg": true, "lpard": false, "lvtot": false, "lvhar": false, "lelf": false, "loptics": false, "stm": [0.0, 0.0, 0.0, 0.0, 0.0, 0.0, 0.0], "npar": 36, "nsim": 4, "nblk": -1, "lplane": true, "lscalapack": true, "lscaaware": false, "lscalu": false, "lasync": false, "lorbitalreal": false, "idiot": 3, "ispecial": 0, "lmusic": false, "pomass": [195.08, 32.066, 127.6], "darwinr": [0.0, 0.0, 0.0], "darwinv": [1.0, 1.0, 1.0], "lcorr": true, "gga_compat": true, "lberry": false, "icorelevel": 0, "ldau": false, "i_constrained_m": 0, "gga": "--", "voskown": 0, "lhfcalc": false, "precfock": "", "lsymgrad": false, "lhfone": false, "lrhfcalc": false, "lthomas": false, "lmodelhf": false, "encut4o": -1.0, "exxoep": 0, "fourorbit": 0, "aexx": 0.0, "hfalpha": 0.0, "mcalpha": 0.0, "aldax": 1.0, "aggax": 1.0, "aldac": 1.0, "aggac": 1.0, "nkredx": 1, "nkredy": 1, "nkredz": 1, "shiftred": false, "oddonly": false, "evenonly": false, "lmaxfock": 0, "nmaxfockae": 0, "lfockaedft": false, "hfscreen": 0.0, "hfscreenc": 0.0, "nbandsgwlow": 0, "luse_vdw": false, "zab_vdw": -0.8491, "param1": 0.1234, "param2": 1.0, "param3": 0.0, "model_gw": 0, "model_eps0": 34.2535428, "model_alpha": 1.0, "lepsilon": false, "lrpa": false, "lnabla": false, "lvel": false, "kinter": 0, "cshift": -0.1, "omegamax": -30.0, "deg_threshold": 0.002, "rtime": -0.1, "wplasmai": 0.0, "dfield": [0.0, 0.0, 0.0], "wplasma": [0.0, 0.0, 0.0, 0.0, 0.0, 0.0, 0.0, 0.0, 0.0], "nucind": false, "magpos": [0.0, 0.0, 0.0], "lnicsall": true, "orbitalmag": false, "lmagbloch": false, "lchimag": false, "lgauge": true, "magatom": 0, "magdipol": [0.0, 0.0, 0.0], "avecconst": [0.0, 0.0, 0.0], "ladder": false, "lrpaforce": false, "lfxc": false, "lhartree": true, "ibse": 0, "kpoint": [-1, 0, 0, 0], "ltcte": false, "ltete": false, "ltriplet": false, "lfxceps": false, "lfxheg": false, "naturalo": 2, "l2order": false, "lmp2lt": false, "lusew": false, "encutgw": -2.0, "encutgwsoft": -2.0, "encutlf": -1.0, "lmaxmp2": -1, "scissor": 0.0, "nomega": 0, "nomegar": 0, "nbandsgw": -1, "nbandso": -1, "nbandsv": -1, "nelmhf": 1, "dim": 3, "antires": 0, "omegamin": -30.0, "omegatl": -200.0, "omegagrid": 140, "selfenergy": false, "lspectral": false, "lspectralgw": false, "lsingles": false, "lfermigw": false, "oddonlygw": false, "evenonlygw": false, "nkredlfx": 1, "nkredlfy": 1, "nkredlfz": 1, "maxmem": 2800, "telescope": 0, "taupar": 1, "omegapar": -1, "lambda": 1.0, "ofield_kappa": 0.0, "ofield_k": [0.0, 0.0, 0.0], "ofield_q6_near": 0.0, "ofield_q6_far": 0.0, "ofield_a": 0.0},
 "cell": {"array": {"__ndarray__": [[3, 3], "float64", [6.141929, 10.649213, -0.025369, -12.283993, 8.1e-05, 2.9e-05, -4.6e-05, -0.086385, 35.349483]]}, "__ase_objtype__": "cell"},
 "ctime": 22.582878768624045,
 "energy": -376.25711652,
 "forces": {"__ndarray__": [[81, 3], "float64", [5.264e-05, 0.01248386, 0.59723537, -0.00442111, 0.01003316, 0.5975211, 0.00453132, 0.01003017, 0.59752305, 0.00699499, 0.01625697, 0.59674811, -0.00688861, 0.0162583, 0.5967509, 5.77e-05, 0.0036238, 0.59518754, -0.0053636, 0.00993594, 0.59824397, 4.946e-05, 0.00646178, 0.59599852, 0.00547439, 0.00993364, 0.59824199, 5.54e-05, -0.00427371, 0.63117469, 0.00614033, 0.00071786, 0.63750096, -0.0060282, 0.000712, 0.63749642, -0.00481713, -0.00200546, 0.63467895, 0.00492694, -0.00200293, 0.63467721, 5.664e-05, -0.00089782, 0.63187795, 0.00461817, 0.00532694, 0.63478356, 5.363e-05, 0.00045, 0.63890767, -0.00450096, 0.00532628, 0.63477969, 3.558e-05, -0.00628939, 0.74681045, 0.00147867, 0.00488022, 0.74965628, -0.00140397, 0.0048791, 0.7496526, -0.00939988, 0.0037352, 0.75045903, 0.00947715, 0.0037332, 0.75045971, 3.886e-05, 0.00464888, 0.74748054, 0.00940493, 0.00136915, 0.74356207, 3.803e-05, 0.00295304, 0.74960142, -0.00933373, 0.00136868, 0.74356205, 0.0070487, -0.0138546, 1.6026142, -8.931e-05, -0.00289843, 1.59657886, -0.00723237, -0.01385559, 1.60261342, -8.93e-05, -0.00076335, 1.61409837, -0.00211399, -0.00088421, 1.59544372, 0.00193772, -0.00088435, 1.59543989, -0.00323632, -0.00867774, 1.61640291, 0.00305626, -0.0086777, 1.61640397, -8.83e-05, -0.0011382, 1.60090755, -0.01599267, 0.00401507, 1.41323442, -5.708e-05, 0.01714022, 1.41581929, 0.01588274, 0.00401258, 1.41323573, -5.964e-05, -0.0116311, 1.41429646, -0.000789, -0.00397105, 1.41211476, 0.00067365, -0.00397289, 1.41211028, -0.00628399, 0.00922158, 1.41180906, 0.00616799, 0.00922065, 1.41180696, -5.638e-05, -0.01136994, 1.41294232, 0.02023364, 0.00134329, 1.35633478, -3.103e-05, 0.00546572, 1.34759088, -0.02029103, 0.00133889, 1.35633646, -3.481e-05, 0.01707738, 1.34015566, 0.01117911, 0.0139476, 1.35144574, -0.01123386, 0.01394988, 1.35144089, 0.00579022, -0.01469009, 1.34205033, -0.00585135, -0.01469085, 1.34205724, -2.577e-05, 0.01142125, 1.34145471, 1.021e-05, -0.00369767, -2.05887014, -0.00300222, 0.0021529, -2.05735393, 0.00301319, 0.00214461, -2.05734919, 0.00674081, -0.00695137, -2.06146315, -0.00673311, -0.00694599, -2.06147093, 1.446e-05, 0.00056682, -2.05184529, -0.00608277, -0.00080965, -2.07069724, 3.46e-06, -0.00985424, -2.04513711, 0.00610979, -0.00081629, -2.07069215, 0.00406618, -0.00679556, -1.97502044, 1.887e-05, 0.01230203, -1.96774825, -0.00402345, -0.00679949, -1.97502189, 1.957e-05, -0.00825911, -1.96639063, -0.01505356, -0.01540205, -1.96673311, 0.01509412, -0.01540344, -1.96673059, -0.01065563, 0.00286138, -1.97994781, 0.01069539, 0.00286158, -1.97994724, 2.289e-05, 0.0012467, -1.98795179, -0.00259792, -0.01162907, -2.29990317, -5.64e-06, 0.00046944, -2.31703832, 0.00260267, -0.01163833, -2.29991024, -4.5e-06, -0.00017914, -2.32108007, -0.01027631, -0.02230321, -2.32246581, 0.01027706, -0.02231236, -2.32246253, 0.00297119, -0.00125212, -2.30944556, -0.00297719, -0.00125365, -2.30944625, 1.097e-05, 0.01185438, -2.30518786]]},
 "free_energy": -376.27642069,
 "mtime": 22.70861084541248,
 "numbers": {"__ndarray__": [[81], "int64", [78, 78, 78, 78, 78, 78, 78, 78, 78, 78, 78, 78, 78, 78, 78, 78, 78, 78, 78, 78, 78, 78, 78, 78, 78, 78, 78, 16, 16, 16, 16, 16, 16, 16, 16, 16, 16, 16, 16, 16, 16, 16, 16, 16, 16, 16, 16, 16, 16, 16, 16, 16, 16, 16, 52, 52, 52, 52, 52, 52, 52, 52, 52, 52, 52, 52, 52, 52, 52, 52, 52, 52, 52, 52, 52, 52, 52, 52, 52, 52, 52]]},
 "pbc": {"__ndarray__": [[3], "bool", [true, true, true]]},
 "positions": {"__ndarray__": [[81, 3], "float64", [-1.4941502960000088e-05, -0.02649795969933, 11.75439594816243, -4.09467997092969, -0.026470960558590002, 11.75440596832557, -8.189344017635602, -0.02644395883278, 11.7544149280019, 2.0472940290685098, 3.5232399900881695, 11.74593996764945, -2.047370017637401, 3.52326699181398, 11.74594892732578, -6.14203504706413, 3.52329399095472, 11.74595894748892, 4.094604043786841, 7.0729769840275205, 11.73748292893142, -6.0002920449455376e-05, 7.0730039831617795, 11.737492949092239, -4.09472503234718, 7.07303098230252, 11.73750296925538, -3.696290814991398e-05, 2.10545397528472, 18.77028109766568, -4.09470100961544, 2.10548097441898, 18.7702911178265, -8.18936603904217, 2.10550797355972, 18.77030113798964, 2.0472729289688703, 5.655190966633331, 18.76182511943243, -2.04739197761793, 5.65521796577326, 18.76183513959528, -6.142056024323839, 5.655244967499071, 18.76184409927161, 4.094581960961009, 9.20492902550451, 18.753368078181268, -8.196290635027822e-05, 9.20495602463796, 18.753378098341802, -4.09474699233308, 9.2049830237787, 18.75338811850494, -4.902668029003097e-05, 2.09519901538548, 25.229193967554618, -4.09471295054765, 2.09522601451893, 25.229203987715152, -8.18937797997438, 2.0952530136596703, 25.229214007878287, 2.0472609880366597, 5.644936006733279, 25.22073798932108, -2.0474040413900703, 5.644963005874019, 25.22074800948422, -6.14206796525605, 5.644990007599019, 25.22075696916026, 4.09457094132895, 9.19467395910585, 25.21228094832129, -9.396525784994358e-05, 9.194700958245779, 25.21229096848414, -4.0947580119651406, 9.19472795738004, 25.212300988644962, -2.04733404578814, 1.15843798117491, 10.46315998296455, -6.14199895237494, 1.15846498031484, 10.463170003127399, -10.236662999080849, 1.1584919820406498, 10.46317896280373, -2.5013796000297542e-05, 4.708176040046089, 10.45470294171339, -4.094688937663361, 4.70820303917954, 10.45471296187392, -8.18935396709009, 4.70823003832028, 10.45472298203706, 2.0472850009209496, 8.257913031393889, 10.44624696347985, -2.04738002850578, 8.257940030534629, 10.44625698364299, -6.1420439523731405, 8.257967029668078, 10.44626700380352, -2.04736403014701, 3.2846319848582097, 17.49033985625289, -6.142027954013451, 3.2846589857193598, 17.490349169423762, -10.236692983439719, 3.2846859857239497, 17.49035883609207, -5.401543588989717e-05, 6.834370042859059, 17.48188316849424, -4.09471793930279, 6.834397042856359, 17.48189283515994, -8.18938296872952, 6.834424041997099, 17.48190285532308, 2.04725599928152, 10.384107035070711, 17.47342683676587, -2.0474090301452104, 10.38413403421145, 17.47343685692901, -6.14207295401165, 10.3841610350726, 17.47344617009988, -2.0473800481087503, 3.2757380080675, 23.96040182933016, -6.14204397197519, 3.27576500892865, 23.960411142501027, -10.236709001401922, 3.27579200806939, 23.96042116266417, -6.997197699014139e-05, 6.82547595957541, 23.951945141824908, -4.09473500140372, 6.82550295871615, 23.95195516198805, -8.189399048110552, 6.82552995871426, 23.951964828654038, 2.04723893718059, 10.375212950930502, 23.94348916359398, -2.0474249866853897, 10.3752399526555, 23.94349812327002, -6.14209001611212, 10.37526695179624, 23.943508143433156, -4.3008314139953144e-05, 2.34335296756955, 13.306635881636451, -4.09470803773949, 2.3433799693018402, 13.3066448413151, -8.189371961606849, 2.3434069684352905, 13.30665486147563, 2.04726602368475, 5.89308996151538, 13.29817884292074, -2.04739802302254, 5.893116960649641, 13.298188863081561, -6.142063052449271, 5.89314395979038, 13.2981988832447, 4.094576038394949, 9.442828017788528, 13.28972286215175, -8.899103178070406e-05, 9.442855016929268, 13.28973288231489, -4.09475303773769, 9.44288201865508, 13.28974184199122, -2.0473699338039, 0.92559804465228, 20.321130042924658, -6.14203496323063, 0.92562504379302, 20.3211400630878, -10.23669900993654, 0.92565204551883, 20.321149022764132, -5.991908557002624e-05, 4.47533503859163, 20.31267300420663, -4.0947249485123, 4.47536203773237, 20.312683024369772, -8.189388995219591, 4.475389036866629, 20.312693044530587, 2.0472490514858994, 8.025072988379131, 20.30421702369365, -2.04741499522139, 8.02509998751339, 20.304227043854468, -6.142080024648121, 8.025126986654131, 20.30423706401761, -2.04738299916474, 0.9156870336380499, 26.83935994873883, -6.142046923030721, 0.91571403536305, 26.83936890841487, -10.23671195245745, 0.9157410345037899, 26.839378928578007, -7.298444641036716e-05, 4.4654240275773995, 26.8309029100208, -4.09473801387314, 4.465451026718139, 26.83091293018394, -8.1894019377405, 4.465478025851589, 26.83092295034447, 2.04723598612506, 8.015161977364901, 26.82244692950782, -2.0474280605822304, 8.015188976499159, 26.82245694966864, -6.142092967167651, 8.015215978230641, 26.822465909347]]},
 "stress": {"__ndarray__": [[6], "float64", [0.04925714206876536, 0.049464575197975584, 0.03483525656624037, -6.159202969191148e-05, -6.805803965954363e-07, -1.1241082765898266e-06]]},
 "unique_id": "5ffb1e331cc26322fe9c6ab13c639638",
 "user": "lpan"},
"19": {
 "calculator": "vasp",
 "calculator_parameters": {"kpoints_generation": {"divisions": [2, 2, 1], "usershift": [0.0, 0.0, 0.0], "genvec1": [0.5, -0.0, 0.0], "genvec2": [0.0, 0.5, -0.0], "genvec3": [0.0, 0.0, 1.0], "shift": [0.0, 0.0, 0.0]}, "system": "PtSTe", "lcompat": false, "prec": "normal", "enmax": 520.0, "enaug": 368.792, "ediff": 1e-06, "ialgo": 68, "iwavpr": 10, "nbands": 360, "nelect": 594.0, "turbo": 0, "irestart": 0, "nreboot": 0, "nmin": 0, "eref": 0.0, "ismear": 0, "sigma": 0.05, "kspacing": 0.5, "kgamma": true, "lreal": true, "ropt": [-0.0005, -0.0005, -0.0005], "lmaxpaw": -100, "lmaxmix": 2, "nlspline": false, "istart": 0, "icharg": 2, "iniwav": 1, "ispin": 1, "lnoncollinear": false, "magmom": [1.0, 1.0, 1.0, 1.0, 1.0, 1.0, 1.0, 1.0, 1.0, 1.0, 1.0, 1.0, 1.0, 1.0, 1.0, 1.0, 1.0, 1.0, 1.0, 1.0, 1.0, 1.0, 1.0, 1.0, 1.0, 1.0, 1.0, 1.0, 1.0, 1.0, 1.0, 1.0, 1.0, 1.0, 1.0, 1.0, 1.0, 1.0, 1.0, 1.0, 1.0, 1.0, 1.0, 1.0, 1.0, 1.0, 1.0, 1.0, 1.0, 1.0, 1.0, 1.0, 1.0, 1.0, 1.0, 1.0, 1.0, 1.0, 1.0, 1.0, 1.0, 1.0, 1.0, 1.0, 1.0, 1.0, 1.0, 1.0, 1.0, 1.0, 1.0, 1.0, 1.0, 1.0, 1.0, 1.0, 1.0, 1.0, 1.0, 1.0, 1.0], "nupdown": -1.0, "lsorbit": false, "saxis": [0.0, 0.0, 1.0], "lspiral": false, "qspiral": [0.0, 0.0, 0.0], "lzeroz": false, "lasph": false, "lmetagga": false, "nelm": 1, "nelmdl": -5, "nelmin": 2, "enini": 520.0, "ldiag": true, "lsubrot": false, "weimin": 0.0, "ebreak": 0.0, "deper": 0.3, "nrmm": 4, "time": 0.4, "amix": 0.4, "bmix": 1.0, "amin": 0.1, "amix_mag": 1.6, "bmix_mag": 1.0, "imix": 4, "mixfirst": false, "maxmix": -45, "wc": 100.0, "inimix": 1, "mixpre": 1, "mremove": 5, "ldipol": false, "lmono": false, "idipol": 0, "epsilon": 1.0, "dipol": [-100.0, -100.0, -100.0], "efield": 0.0, "ngx": 70, "ngy": 70, "ngz": 200, "ngxf": 140, "ngyf": 140, "ngzf": 400, "addgrid": false, "nsw": 0, "ibrion": -1, "mdalgo": 0, "isif": 4, "pstress": 0.0, "ediffg": 1e-05, "nfree": 1, "potim": 0.25, "smass": -3.0, "scalee": 1.0, "tebeg": 0.0001, "teend": 0.0001, "nblock": 1, "kblock": 1, "npaco": 256, "apaco": 16.0, "isym": 0, "symprec": 1e-05, "lorbit": 0, "rwigs": [-1.0, -1.0, -1.0], "nedos": 301, "emin": 10.0, "emax": -10.0, "efermi": 0.0, "nwrite": 2, "lwave": false, "ldownsample": false, "lcharg": true, "lpard": false, "lvtot": false, "lvhar": false, "lelf": false, "loptics": false, "stm": [0.0, 0.0, 0.0, 0.0, 0.0, 0.0, 0.0], "npar": 36, "nsim": 4, "nblk": -1, "lplane": true, "lscalapack": true, "lscaaware": false, "lscalu": false, "lasync": false, "lorbitalreal": false, "idiot": 3, "ispecial": 0, "lmusic": false, "pomass": [195.08, 32.066, 127.6], "darwinr": [0.0, 0.0, 0.0], "darwinv": [1.0, 1.0, 1.0], "lcorr": true, "gga_compat": true, "lberry": false, "icorelevel": 0, "ldau": false, "i_constrained_m": 0, "gga": "--", "voskown": 0, "lhfcalc": false, "precfock": "", "lsymgrad": false, "lhfone": false, "lrhfcalc": false, "lthomas": false, "lmodelhf": false, "encut4o": -1.0, "exxoep": 0, "fourorbit": 0, "aexx": 0.0, "hfalpha": 0.0, "mcalpha": 0.0, "aldax": 1.0, "aggax": 1.0, "aldac": 1.0, "aggac": 1.0, "nkredx": 1, "nkredy": 1, "nkredz": 1, "shiftred": false, "oddonly": false, "evenonly": false, "lmaxfock": 0, "nmaxfockae": 0, "lfockaedft": false, "hfscreen": 0.0, "hfscreenc": 0.0, "nbandsgwlow": 0, "luse_vdw": false, "zab_vdw": -0.8491, "param1": 0.1234, "param2": 1.0, "param3": 0.0, "model_gw": 0, "model_eps0": 34.2535428, "model_alpha": 1.0, "lepsilon": false, "lrpa": false, "lnabla": false, "lvel": false, "kinter": 0, "cshift": -0.1, "omegamax": -30.0, "deg_threshold": 0.002, "rtime": -0.1, "wplasmai": 0.0, "dfield": [0.0, 0.0, 0.0], "wplasma": [0.0, 0.0, 0.0, 0.0, 0.0, 0.0, 0.0, 0.0, 0.0], "nucind": false, "magpos": [0.0, 0.0, 0.0], "lnicsall": true, "orbitalmag": false, "lmagbloch": false, "lchimag": false, "lgauge": true, "magatom": 0, "magdipol": [0.0, 0.0, 0.0], "avecconst": [0.0, 0.0, 0.0], "ladder": false, "lrpaforce": false, "lfxc": false, "lhartree": true, "ibse": 0, "kpoint": [-1, 0, 0, 0], "ltcte": false, "ltete": false, "ltriplet": false, "lfxceps": false, "lfxheg": false, "naturalo": 2, "l2order": false, "lmp2lt": false, "lusew": false, "encutgw": -2.0, "encutgwsoft": -2.0, "encutlf": -1.0, "lmaxmp2": -1, "scissor": 0.0, "nomega": 0, "nomegar": 0, "nbandsgw": -1, "nbandso": -1, "nbandsv": -1, "nelmhf": 1, "dim": 3, "antires": 0, "omegamin": -30.0, "omegatl": -200.0, "omegagrid": 140, "selfenergy": false, "lspectral": false, "lspectralgw": false, "lsingles": false, "lfermigw": false, "oddonlygw": false, "evenonlygw": false, "nkredlfx": 1, "nkredlfy": 1, "nkredlfz": 1, "maxmem": 2800, "telescope": 0, "taupar": 1, "omegapar": -1, "lambda": 1.0, "ofield_kappa": 0.0, "ofield_k": [0.0, 0.0, 0.0], "ofield_q6_near": 0.0, "ofield_q6_far": 0.0, "ofield_a": 0.0},
 "cell": {"array": {"__ndarray__": [[3, 3], "float64", [6.141929, 10.649213, -0.025369, -12.283993, 8.1e-05, 2.9e-05, -4.6e-05, -0.086385, 35.349483]]}, "__ase_objtype__": "cell"},
 "ctime": 22.5828787793759,
 "energy": -374.9518917,
 "forces": {"__ndarray__": [[81, 3], "float64", [5.293e-05, 0.01282532, 0.59619421, -0.00442378, 0.01037024, 0.59648241, 0.00452981, 0.01036759, 0.59648501, 0.00698888, 0.01659877, 0.5957106, -0.00688262, 0.0166005, 0.59571433, 5.525e-05, 0.00396866, 0.59414764, -0.00536701, 0.01027912, 0.59720769, 4.852e-05, 0.00681042, 0.59495869, 0.0054754, 0.01027883, 0.59720721, 5.963e-05, 0.00265794, 0.6294614, 0.00368289, 0.00292815, 0.63476239, -0.00356866, 0.00292324, 0.63476059, -0.00611006, 0.00092526, 0.63591244, 0.00622303, 0.00092847, 0.6359101, 5.945e-05, 0.00081155, 0.63416284, 0.00017473, 0.0045077, 0.63690139, 5.448e-05, -0.00395662, 0.64055035, -5.215e-05, 0.00450676, 0.6368973, 4.212e-05, 0.00081109, 0.80514395, 0.00245216, 0.00799513, 0.80168834, -0.0023673, 0.00799132, 0.80168478, -0.002357, 0.00207345, 0.79450105, 0.00243828, 0.00207571, 0.79450211, 4.188e-05, 0.00420566, 0.7936745, 0.00545679, 0.01040061, 0.80419997, 4.203e-05, 0.00335712, 0.79798305, -0.00537475, 0.01039965, 0.80419863, 0.00704695, -0.01365041, 1.58986166, -9.126e-05, -0.00269683, 1.58383138, -0.00723446, -0.01365278, 1.58986404, -9.118e-05, -0.00055741, 1.60134279, -0.00211387, -0.00067932, 1.58269385, 0.00193385, -0.00068014, 1.58269307, -0.00324039, -0.0084744, 1.60365347, 0.00305684, -0.0084745, 1.6036555, -8.918e-05, -0.00093384, 1.58815915, -0.01530769, -0.00205035, 1.43610846, -6.22e-05, 0.01042824, 1.43162417, 0.01518826, -0.00205297, 1.43610971, -6.232e-05, -0.00886621, 1.43968834, -0.00161465, -0.00213426, 1.42577699, 0.00149095, -0.00213753, 1.42577129, -0.00664253, 0.00620385, 1.44838091, 0.00651346, 0.00620278, 1.44838081, -5.95e-05, -0.00607691, 1.44631244, 0.00992079, -0.00571546, 1.40308833, -3.59e-05, 0.00375865, 1.41686047, -0.00999052, -0.00571825, 1.40309098, -3.904e-05, -0.00123196, 1.40161774, 0.01155658, 0.00942469, 1.4068504, -0.01162257, 0.00942352, 1.40684674, -0.00134915, -0.01444813, 1.39790996, 0.00127879, -0.01444936, 1.39791704, -2.998e-05, 0.00065035, 1.40125248, 8.14e-06, -0.00551807, -2.09221319, -0.00299526, 0.00030778, -2.09073399, 0.00300323, 0.0002997, -2.09073053, 0.00670977, -0.00878622, -2.0948466, -0.00670487, -0.00878091, -2.09485363, 1.248e-05, -0.00127491, -2.08522052, -0.00610781, -0.00265979, -2.10408347, 1.15e-06, -0.011741, -2.07847661, 0.00613086, -0.00266615, -2.10408048, 0.00608793, -0.00659328, -2.02470437, 2.131e-05, 0.01187345, -2.03969766, -0.00604284, -0.00659665, -2.02470603, 2.317e-05, -0.00472775, -2.03475208, -0.01882986, -0.01693288, -2.04018588, 0.01887489, -0.01693316, -2.04018216, -0.00971163, -0.00032751, -2.03752114, 0.00975314, -0.00032621, -2.03752434, 2.518e-05, 0.02115678, -2.03887687, 0.01673136, -0.00936043, -2.34486023, 3.81e-06, 0.00794093, -2.33716092, -0.0167153, -0.00936619, -2.34486411, 7.9e-07, 0.00590487, -2.33176242, -0.00895373, -0.01159142, -2.32545976, 0.00896782, -0.01159729, -2.32545698, -0.00068752, -0.00534216, -2.33876093, 0.00069618, -0.00534564, -2.33876319, 1.261e-05, 0.00393142, -2.33986708]]},
 "free_energy": -374.96731399,
 "mtime": 22.708610852948123,
 "numbers": {"__ndarray__": [[81], "int64", [78, 78, 78, 78, 78, 78, 78, 78, 78, 78, 78, 78, 78, 78, 78, 78, 78, 78, 78, 78, 78, 78, 78, 78, 78, 78, 78, 16, 16, 16, 16, 16, 16, 16, 16, 16, 16, 16, 16, 16, 16, 16, 16, 16, 16, 16, 16, 16, 16, 16, 16, 16, 16, 16, 52, 52, 52, 52, 52, 52, 52, 52, 52, 52, 52, 52, 52, 52, 52, 52, 52, 52, 52, 52, 52, 52, 52, 52, 52, 52, 52]]},
 "pbc": {"__ndarray__": [[3], "bool", [true, true, true]]},
 "positions": {"__ndarray__": [[81, 3], "float64", [-1.4941502960000088e-05, -0.02649795969933, 11.75439594816243, -4.09467997092969, -0.026470960558590002, 11.75440596832557, -8.189344017635602, -0.02644395883278, 11.7544149280019, 2.0472940290685098, 3.5232399900881695, 11.74593996764945, -2.047370017637401, 3.52326699181398, 11.74594892732578, -6.14203504706413, 3.52329399095472, 11.74595894748892, 4.094604043786841, 7.0729769840275205, 11.73748292893142, -6.0002920449455376e-05, 7.0730039831617795, 11.737492949092239, -4.09472503234718, 7.07303098230252, 11.73750296925538, -3.693693468991639e-05, 2.10545400314738, 19.31028089998026, -4.09470098364198, 2.1054810022816404, 19.310290920141078, -8.189366013068712, 2.1055080014223804, 19.31030094030422, 2.04727295494233, 5.655190994495989, 19.30182492174701, -2.0473919516444696, 5.65521799363592, 19.30183494190986, -6.14205599835038, 5.65524499536173, 19.301843901586192, 4.094581986934471, 9.20492905336717, 19.29336788049585, -8.193693289005857e-05, 9.20495605250062, 19.29337790065638, -4.09474696635962, 9.20498305164136, 19.29338792081952, -4.903615312013406e-05, 2.09519896375482, 26.309193925932302, -4.094713082860411, 2.0952259628890797, 26.30920394609312, -8.18937798944721, 2.0952529620290097, 26.30921396625597, 2.0472609785638305, 5.6449359551026195, 26.30073794769876, -2.0474040508629, 5.64496295424336, 26.300747967861902, -6.14206797472888, 5.644989955968359, 26.30075692753794, 4.09457099327541, 9.19467401396732, 26.292280906445278, -9.403615132032783e-05, 9.194701013108059, 26.29229092660842, -4.094757960018681, 9.194728012241509, 26.29230094676895, -2.04733404578814, 1.15843798117491, 10.46315998296455, -6.14199895237494, 1.15846498031484, 10.463170003127399, -10.236662999080849, 1.1584919820406498, 10.46317896280373, -2.5013796000297542e-05, 4.708176040046089, 10.45470294171339, -4.094688937663361, 4.70820303917954, 10.45471296187392, -8.18935396709009, 4.70823003832028, 10.45472298203706, 2.0472850009209496, 8.257913031393889, 10.44624696347985, -2.04738002850578, 8.257940030534629, 10.44625698364299, -6.1420439523731405, 8.257967029668078, 10.44626700380352, -2.0473640041740095, 3.2846320118570196, 18.0303400120623, -6.1420280508799205, 3.28465901358283, 18.03034897173863, -10.23669295746672, 3.28468601272276, 18.03035899190148, -5.4050881720219914e-05, 6.83436996422959, 18.02188297106251, -4.094717974749082, 6.834396963363039, 18.021892991223037, -8.18938300417581, 6.83442396250378, 18.02190301138618, 2.0472559638352297, 10.384106955577389, 18.01342699282897, -2.0474090655915003, 10.384133954718129, 18.01343701299211, -6.142072989457481, 10.384160956443129, 18.01344597266815, -2.0473800575820404, 3.27573795557299, 25.04040214120267, -6.142043981448021, 3.2757649572979894, 25.04041110087871, -10.23670901087475, 3.27579195643873, 25.04042112104185, -7.004287046008156e-05, 6.825476014437689, 25.03194509994919, -4.09473494945726, 6.825503013577619, 25.031955120112038, -8.18939899616455, 6.82553001271188, 25.03196514027286, 2.04723898912705, 10.37521300579197, 25.02348912171797, -2.047424934738929, 10.37524000751697, 25.02349808139401, -6.14208996416566, 10.37526700665771, 25.02350810155715, -4.3008314139953144e-05, 2.34335296756955, 13.306635881636451, -4.09470803773949, 2.3433799693018402, 13.3066448413151, -8.189371961606849, 2.3434069684352905, 13.30665486147563, 2.04726602368475, 5.89308996151538, 13.29817884292074, -2.04739802302254, 5.893116960649641, 13.298188863081561, -6.142063052449271, 5.89314395979038, 13.2981988832447, 4.094576038394949, 9.442828017788528, 13.28972286215175, -8.899103178070406e-05, 9.442855016929268, 13.28973288231489, -4.09475303773769, 9.44288201865508, 13.28974184199122, -2.04736996924973, 0.9255979660228101, 20.86112984549293, -6.142034998676461, 0.92562496516355, 20.86113986565607, -10.236699045382371, 0.9256519668893601, 20.8611488253324, -6.007737178984023e-05, 4.47533495909912, 20.85267316027002, -4.0947249839581294, 4.475361959102901, 20.85268282693804, -8.18938903066542, 4.47538895823716, 20.852692847098858, 2.04724895461943, 8.025073016242601, 20.84421682600852, -2.0474149692479306, 8.025100015376049, 20.844226846169047, -6.14207999867466, 8.025127014516789, 20.84423686633219, -2.04738300863757, 0.91568698200739, 27.919359907116508, -6.14204705534348, 0.9157139837332, 27.919368866792837, -10.23671196193028, 0.91574098287313, 27.91937888695569, -7.29939192401293e-05, 4.46542397594674, 27.910902868398477, -4.09473802334597, 4.46545097508748, 27.91091288856162, -8.18940207005326, 4.46547797422174, 27.910922908722437, 2.0472360380715195, 8.01516203222637, 27.90244688763181, -2.047428008635771, 8.01518903136063, 27.90245690779263, -6.1420930380611205, 8.01521603309292, 27.902465867471278]]},
 "stress": {"__ndarray__": [[6], "float64", [0.04927201719532169, 0.04948306867716841, 0.03404980402395346, -6.910064006845855e-05, -6.971578448337822e-07, -1.1346002534304364e-06]]},
 "unique_id": "1f79bbda98b2dcc2e19c8da7efaccf1c",
 "user": "lpan"},
"20": {
 "calculator": "vasp",
 "calculator_parameters": {"kpoints_generation": {"divisions": [2, 2, 1], "usershift": [0.0, 0.0, 0.0], "genvec1": [0.5, -0.0, 0.0], "genvec2": [0.0, 0.5, -0.0], "genvec3": [0.0, 0.0, 1.0], "shift": [0.0, 0.0, 0.0]}, "system": "PtSTe", "lcompat": false, "prec": "normal", "enmax": 520.0, "enaug": 368.792, "ediff": 1e-06, "ialgo": 68, "iwavpr": 10, "nbands": 360, "nelect": 594.0, "turbo": 0, "irestart": 0, "nreboot": 0, "nmin": 0, "eref": 0.0, "ismear": 0, "sigma": 0.05, "kspacing": 0.5, "kgamma": true, "lreal": true, "ropt": [-0.0005, -0.0005, -0.0005], "lmaxpaw": -100, "lmaxmix": 2, "nlspline": false, "istart": 0, "icharg": 2, "iniwav": 1, "ispin": 1, "lnoncollinear": false, "magmom": [1.0, 1.0, 1.0, 1.0, 1.0, 1.0, 1.0, 1.0, 1.0, 1.0, 1.0, 1.0, 1.0, 1.0, 1.0, 1.0, 1.0, 1.0, 1.0, 1.0, 1.0, 1.0, 1.0, 1.0, 1.0, 1.0, 1.0, 1.0, 1.0, 1.0, 1.0, 1.0, 1.0, 1.0, 1.0, 1.0, 1.0, 1.0, 1.0, 1.0, 1.0, 1.0, 1.0, 1.0, 1.0, 1.0, 1.0, 1.0, 1.0, 1.0, 1.0, 1.0, 1.0, 1.0, 1.0, 1.0, 1.0, 1.0, 1.0, 1.0, 1.0, 1.0, 1.0, 1.0, 1.0, 1.0, 1.0, 1.0, 1.0, 1.0, 1.0, 1.0, 1.0, 1.0, 1.0, 1.0, 1.0, 1.0, 1.0, 1.0, 1.0], "nupdown": -1.0, "lsorbit": false, "saxis": [0.0, 0.0, 1.0], "lspiral": false, "qspiral": [0.0, 0.0, 0.0], "lzeroz": false, "lasph": false, "lmetagga": false, "nelm": 1, "nelmdl": -5, "nelmin": 2, "enini": 520.0, "ldiag": true, "lsubrot": false, "weimin": 0.0, "ebreak": 0.0, "deper": 0.3, "nrmm": 4, "time": 0.4, "amix": 0.4, "bmix": 1.0, "amin": 0.1, "amix_mag": 1.6, "bmix_mag": 1.0, "imix": 4, "mixfirst": false, "maxmix": -45, "wc": 100.0, "inimix": 1, "mixpre": 1, "mremove": 5, "ldipol": false, "lmono": false, "idipol": 0, "epsilon": 1.0, "dipol": [-100.0, -100.0, -100.0], "efield": 0.0, "ngx": 70, "ngy": 70, "ngz": 200, "ngxf": 140, "ngyf": 140, "ngzf": 400, "addgrid": false, "nsw": 0, "ibrion": -1, "mdalgo": 0, "isif": 4, "pstress": 0.0, "ediffg": 1e-05, "nfree": 1, "potim": 0.25, "smass": -3.0, "scalee": 1.0, "tebeg": 0.0001, "teend": 0.0001, "nblock": 1, "kblock": 1, "npaco": 256, "apaco": 16.0, "isym": 0, "symprec": 1e-05, "lorbit": 0, "rwigs": [-1.0, -1.0, -1.0], "nedos": 301, "emin": 10.0, "emax": -10.0, "efermi": 0.0, "nwrite": 2, "lwave": false, "ldownsample": false, "lcharg": true, "lpard": false, "lvtot": false, "lvhar": false, "lelf": false, "loptics": false, "stm": [0.0, 0.0, 0.0, 0.0, 0.0, 0.0, 0.0], "npar": 36, "nsim": 4, "nblk": -1, "lplane": true, "lscalapack": true, "lscaaware": false, "lscalu": false, "lasync": false, "lorbitalreal": false, "idiot": 3, "ispecial": 0, "lmusic": false, "pomass": [195.08, 32.066, 127.6], "darwinr": [0.0, 0.0, 0.0], "darwinv": [1.0, 1.0, 1.0], "lcorr": true, "gga_compat": true, "lberry": false, "icorelevel": 0, "ldau": false, "i_constrained_m": 0, "gga": "--", "voskown": 0, "lhfcalc": false, "precfock": "", "lsymgrad": false, "lhfone": false, "lrhfcalc": false, "lthomas": false, "lmodelhf": false, "encut4o": -1.0, "exxoep": 0, "fourorbit": 0, "aexx": 0.0, "hfalpha": 0.0, "mcalpha": 0.0, "aldax": 1.0, "aggax": 1.0, "aldac": 1.0, "aggac": 1.0, "nkredx": 1, "nkredy": 1, "nkredz": 1, "shiftred": false, "oddonly": false, "evenonly": false, "lmaxfock": 0, "nmaxfockae": 0, "lfockaedft": false, "hfscreen": 0.0, "hfscreenc": 0.0, "nbandsgwlow": 0, "luse_vdw": false, "zab_vdw": -0.8491, "param1": 0.1234, "param2": 1.0, "param3": 0.0, "model_gw": 0, "model_eps0": 34.2535428, "model_alpha": 1.0, "lepsilon": false, "lrpa": false, "lnabla": false, "lvel": false, "kinter": 0, "cshift": -0.1, "omegamax": -30.0, "deg_threshold": 0.002, "rtime": -0.1, "wplasmai": 0.0, "dfield": [0.0, 0.0, 0.0], "wplasma": [0.0, 0.0, 0.0, 0.0, 0.0, 0.0, 0.0, 0.0, 0.0], "nucind": false, "magpos": [0.0, 0.0, 0.0], "lnicsall": true, "orbitalmag": false, "lmagbloch": false, "lchimag": false, "lgauge": true, "magatom": 0, "magdipol": [0.0, 0.0, 0.0], "avecconst": [0.0, 0.0, 0.0], "ladder": false, "lrpaforce": false, "lfxc": false, "lhartree": true, "ibse": 0, "kpoint": [-1, 0, 0, 0], "ltcte": false, "ltete": false, "ltriplet": false, "lfxceps": false, "lfxheg": false, "naturalo": 2, "l2order": false, "lmp2lt": false, "lusew": false, "encutgw": -2.0, "encutgwsoft": -2.0, "encutlf": -1.0, "lmaxmp2": -1, "scissor": 0.0, "nomega": 0, "nomegar": 0, "nbandsgw": -1, "nbandso": -1, "nbandsv": -1, "nelmhf": 1, "dim": 3, "antires": 0, "omegamin": -30.0, "omegatl": -200.0, "omegagrid": 140, "selfenergy": false, "lspectral": false, "lspectralgw": false, "lsingles": false, "lfermigw": false, "oddonlygw": false, "evenonlygw": false, "nkredlfx": 1, "nkredlfy": 1, "nkredlfz": 1, "maxmem": 2800, "telescope": 0, "taupar": 1, "omegapar": -1, "lambda": 1.0, "ofield_kappa": 0.0, "ofield_k": [0.0, 0.0, 0.0], "ofield_q6_near": 0.0, "ofield_q6_far": 0.0, "ofield_a": 0.0},
 "cell": {"array": {"__ndarray__": [[3, 3], "float64", [6.141929, 10.649213, -0.025369, -12.283993, 8.1e-05, 2.9e-05, -4.6e-05, -0.086385, 35.349483]]}, "__ase_objtype__": "cell"},
 "ctime": 22.582878790164248,
 "energy": -374.10476126,
 "forces": {"__ndarray__": [[81, 3], "float64", [2.612e-05, 0.01297419, 0.59992986, -0.004449, 0.01051834, 0.6002231, 0.00450282, 0.01051619, 0.60022473, 0.00695851, 0.01674782, 0.5994515, -0.00690751, 0.01674975, 0.59945373, 2.871e-05, 0.00411928, 0.59788233, -0.00539606, 0.01042753, 0.60094758, 2.104e-05, 0.00695975, 0.59869966, 0.00545017, 0.01042605, 0.60094611, 3.426e-05, 0.01509603, 0.62116108, 0.00183172, -0.00042011, 0.63732598, -0.0017689, -0.00042514, 0.63732639, -0.00662547, 0.00283013, 0.6411606, 0.00668682, 0.00283014, 0.64115709, 3.135e-05, -0.00728201, 0.63798, -0.00210681, 0.00368824, 0.63562568, 3.08e-05, -0.00518749, 0.63867281, 0.00217691, 0.00368782, 0.63561808, 1.77e-05, -0.0071453, 0.8237282, -0.00372102, 0.00535234, 0.8275055, 0.00376072, 0.00534939, 0.82750196, -0.00901817, 0.00809411, 0.82854597, 0.00905165, 0.00809025, 0.82854587, 2.348e-05, -0.00067641, 0.8275169, 0.01139256, 0.01376894, 0.82467888, 1.872e-05, -0.00819022, 0.82603979, -0.01135528, 0.01376375, 0.82467496, 0.00701971, -0.01354428, 1.58117963, -0.00011932, -0.00259481, 1.57515116, -0.00726285, -0.01354656, 1.58118117, -0.00011841, -0.00044959, 1.59266324, -0.0021389, -0.00057684, 1.57401353, 0.00190412, -0.00057494, 1.57401107, -0.00327007, -0.00837285, 1.59497417, 0.00303184, -0.00837277, 1.59497564, -0.00011814, -0.00082794, 1.57947656, -0.00973893, -0.001799, 1.45620406, -9.253e-05, 0.01703794, 1.43922301, 0.00956025, -0.00180127, 1.45620568, -9.265e-05, -0.00544913, 1.46948092, 0.0107489, -0.00097419, 1.44656698, -0.01093057, -0.00097595, 1.44656236, -0.00096263, 0.00216343, 1.45260092, 0.00077884, 0.00216527, 1.45259978, -9.087e-05, -0.0060882, 1.47279018, 0.00083142, -0.00440754, 1.43713048, -6.933e-05, 0.00809301, 1.44271143, -0.00096336, -0.00441026, 1.43713413, -6.958e-05, -0.00146549, 1.41018226, 0.00720036, 0.00293034, 1.43484877, -0.00733019, 0.00292597, 1.43484536, -0.0034606, 0.00053583, 1.43111151, 0.00332595, 0.00053676, 1.43112051, -6.087e-05, 0.00150551, 1.41208767, -1.746e-05, -0.00579354, -2.1154059, -0.00301638, 1.976e-05, -2.11394872, 0.00296976, 1.162e-05, -2.11394553, 0.00666306, -0.00907102, -2.11806449, -0.00671195, -0.00906458, -2.1180718, -1.515e-05, -0.0015639, -2.10843542, -0.00614962, -0.00295427, -2.12730172, -2.574e-05, -0.01205973, -2.10166716, 0.00611848, -0.00295927, -2.1272969, 0.00465724, -0.00829211, -2.07255806, -5.23e-06, 0.00760616, -2.06885005, -0.00466017, -0.00829188, -2.07255628, 5e-08, -0.00930386, -2.06028707, -0.01041658, -0.004456, -2.06949841, 0.01041326, -0.00445776, -2.06949645, 0.00229789, -0.00484297, -2.06280906, -0.00229903, -0.00484449, -2.06280974, 0.00211965, 0.01197716, -2.06834945, 0.01032371, -0.0139938, -2.35168, -1.698e-05, 0.00557026, -2.34694198, -0.01034989, -0.01399737, -2.3516818, -1.718e-05, 0.00884064, -2.34500548, -0.01480183, -0.01082111, -2.35002602, 0.01477276, -0.01082636, -2.35002469, 0.0014936, -0.00415467, -2.3377698, -0.0015261, -0.00415726, -2.33777355, -7.55e-06, -0.00244544, -2.35130101]]},
 "free_energy": -374.11717937,
 "mtime": 22.708610860473534,
 "numbers": {"__ndarray__": [[81], "int64", [78, 78, 78, 78, 78, 78, 78, 78, 78, 78, 78, 78, 78, 78, 78, 78, 78, 78, 78, 78, 78, 78, 78, 78, 78, 78, 78, 16, 16, 16, 16, 16, 16, 16, 16, 16, 16, 16, 16, 16, 16, 16, 16, 16, 16, 16, 16, 16, 16, 16, 16, 16, 16, 16, 52, 52, 52, 52, 52, 52, 52, 52, 52, 52, 52, 52, 52, 52, 52, 52, 52, 52, 52, 52, 52, 52, 52, 52, 52, 52, 52]]},
 "pbc": {"__ndarray__": [[3], "bool", [true, true, true]]},
 "positions": {"__ndarray__": [[81, 3], "float64", [-1.4941502960000088e-05, -0.02649795969933, 11.75439594816243, -4.09467997092969, -0.026470960558590002, 11.75440596832557, -8.189344017635602, -0.02644395883278, 11.7544149280019, 2.0472940290685098, 3.5232399900881695, 11.74593996764945, -2.047370017637401, 3.52326699181398, 11.74594892732578, -6.14203504706413, 3.52329399095472, 11.74595894748892, 4.094604043786841, 7.0729769840275205, 11.73748292893142, -6.0002920449455376e-05, 7.0730039831617795, 11.737492949092239, -4.09472503234718, 7.07303098230252, 11.73750296925538, -3.703380161985413e-05, 2.105454030147, 19.85028105578996, -4.09470095766898, 2.1054810292804502, 19.85029107595049, -8.18936598709571, 2.10550802842119, 19.85030109611363, 2.0472729809153307, 5.6551910214948, 19.84182507755642, -2.0473920485113997, 5.65521802063554, 19.84183509771956, -6.1420559723773795, 5.65524502236054, 19.841844057395598, 4.09458195148818, 9.204928973873848, 19.83336803655895, -8.19723791808254e-05, 9.2049559730073, 19.83337805671948, -4.094747001805911, 9.20498297214804, 19.83338807688262, -4.89842066599684e-05, 2.0951990186162894, 27.38919388405629, -4.09471303091395, 2.0952260177505497, 27.389203904217112, -8.18937793750075, 2.0952530168904797, 27.38921392437996, 2.0472610305102896, 5.64493600996409, 27.380737905822752, -2.04740399891644, 5.64496300910483, 27.38074792598589, -6.142068045622351, 5.64499001083064, 27.38075688566222, 4.09457098380258, 9.19467396233666, 27.37228086482296, -9.404562414998683e-05, 9.1947009614774, 27.3722908849861, -4.094757969491511, 9.19472796061085, 27.37230090514663, -2.04733404578814, 1.15843798117491, 10.46315998296455, -6.14199895237494, 1.15846498031484, 10.463170003127399, -10.236662999080849, 1.1584919820406498, 10.46317896280373, -2.5013796000297542e-05, 4.708176040046089, 10.45470294171339, -4.094688937663361, 4.70820303917954, 10.45471296187392, -8.18935396709009, 4.70823003832028, 10.45472298203706, 2.0472850009209496, 8.257913031393889, 10.44624696347985, -2.04738002850578, 8.257940030534629, 10.44625698364299, -6.1420439523731405, 8.257967029668078, 10.44626700380352, -2.0473639782010102, 3.2846320388558294, 18.57034016787171, -6.142028024906921, 3.28465904058164, 18.570349127548038, -10.236692931493721, 3.2846860397215694, 18.570359147710892, -5.4024908720000265e-05, 6.8343699912283995, 18.56188312687192, -4.094717948776081, 6.834396990361849, 18.56189314703245, -8.189382978202811, 6.83442398950259, 18.561903167195588, 2.0472559898082303, 10.384106982576201, 18.55342714863838, -2.0474090396185, 10.38413398171694, 18.55343716880152, -6.1420729634844795, 10.38416098344194, 18.55344612847756, -2.0473800056355804, 3.2757380104344596, 26.120402099326657, -6.1420440523414905, 3.27576501216027, 26.120411059002986, -10.23670895892829, 3.2757920113002, 26.12042107916584, -7.005234328994683e-05, 6.825475962807029, 26.111945058326867, -4.09473508177002, 6.82550296194777, 26.11195507849001, -8.18939900563738, 6.8255299610812195, 26.111965098650536, 2.04723897965422, 10.37521295416131, 26.10348908009565, -2.0474250670516905, 10.37523995588712, 26.10349803977198, -6.142089973638491, 10.375266955027048, 26.10350805993483, -4.3008314139953144e-05, 2.34335296756955, 13.306635881636451, -4.09470803773949, 2.3433799693018402, 13.3066448413151, -8.189371961606849, 2.3434069684352905, 13.30665486147563, 2.04726602368475, 5.89308996151538, 13.29817884292074, -2.04739802302254, 5.893116960649641, 13.298188863081561, -6.142063052449271, 5.89314395979038, 13.2981988832447, 4.094576038394949, 9.442828017788528, 13.28972286215175, -8.899103178070406e-05, 9.442855016929268, 13.28973288231489, -4.09475303773769, 9.44288201865508, 13.28974184199122, -2.04736994327673, 0.9255979930216199, 21.40113000130234, -6.14203497270346, 0.92562499216236, 21.401140021465476, -10.23669901940937, 0.92565199388817, 21.40114898114181, -6.005139833006468e-05, 4.47533498696178, 21.3926729625846, -4.094724957985131, 4.47536198610171, 21.39268298274745, -8.189389004692421, 4.47538898523597, 21.39269300290827, 2.04724898059243, 8.02507304324141, 21.38421698181793, -2.047414943274929, 8.02510004237486, 21.38422700197846, -6.1420799727016595, 8.0251270415156, 21.384237022141598, -2.04738295669111, 0.91568703686886, 28.9993598652405, -6.14204700339702, 0.9157140385946699, 28.99936882491683, -10.236712032823752, 0.9157410377354099, 28.999378845079967, -7.29419727801341e-05, 4.46542403080821, 28.990902826522472, -4.0947379713995105, 4.46545102994895, 28.990912846685607, -8.1894020181068, 4.465478029083209, 28.99092286684643, 2.0472360285986904, 8.01516198059571, 28.982446846009488, -2.0474280181086004, 8.01518897972997, 28.98245686617031, -6.14209304753395, 8.01521598146226, 28.982465825848962]]},
 "stress": {"__ndarray__": [[6], "float64", [0.04923278597125814, 0.04943813705161263, 0.03352616744786793, -5.9430501458981224e-05, -8.694047721807826e-07, -1.5688470093546382e-06]]},
 "unique_id": "bfb9f83e84ad4a745c2ac10bbfffd88b",
 "user": "lpan"},
"21": {
 "calculator": "vasp",
 "calculator_parameters": {"kpoints_generation": {"divisions": [2, 2, 1], "usershift": [0.0, 0.0, 0.0], "genvec1": [0.5, -0.0, 0.0], "genvec2": [0.0, 0.5, 0.0], "genvec3": [-0.0, -0.0, 1.0], "shift": [0.0, 0.0, 0.0]}, "system": "PtSTe", "lcompat": false, "prec": "normal", "enmax": 520.0, "enaug": 368.792, "ediff": 1e-06, "ialgo": 68, "iwavpr": 10, "nbands": 360, "nelect": 594.0, "turbo": 0, "irestart": 0, "nreboot": 0, "nmin": 0, "eref": 0.0, "ismear": 0, "sigma": 0.05, "kspacing": 0.5, "kgamma": true, "lreal": true, "ropt": [-0.0005, -0.0005, -0.0005], "lmaxpaw": -100, "lmaxmix": 2, "nlspline": false, "istart": 0, "icharg": 2, "iniwav": 1, "ispin": 1, "lnoncollinear": false, "magmom": [1.0, 1.0, 1.0, 1.0, 1.0, 1.0, 1.0, 1.0, 1.0, 1.0, 1.0, 1.0, 1.0, 1.0, 1.0, 1.0, 1.0, 1.0, 1.0, 1.0, 1.0, 1.0, 1.0, 1.0, 1.0, 1.0, 1.0, 1.0, 1.0, 1.0, 1.0, 1.0, 1.0, 1.0, 1.0, 1.0, 1.0, 1.0, 1.0, 1.0, 1.0, 1.0, 1.0, 1.0, 1.0, 1.0, 1.0, 1.0, 1.0, 1.0, 1.0, 1.0, 1.0, 1.0, 1.0, 1.0, 1.0, 1.0, 1.0, 1.0, 1.0, 1.0, 1.0, 1.0, 1.0, 1.0, 1.0, 1.0, 1.0, 1.0, 1.0, 1.0, 1.0, 1.0, 1.0, 1.0, 1.0, 1.0, 1.0, 1.0, 1.0], "nupdown": -1.0, "lsorbit": false, "saxis": [0.0, 0.0, 1.0], "lspiral": false, "qspiral": [0.0, 0.0, 0.0], "lzeroz": false, "lasph": false, "lmetagga": false, "nelm": 1, "nelmdl": -5, "nelmin": 2, "enini": 520.0, "ldiag": true, "lsubrot": false, "weimin": 0.0, "ebreak": 0.0, "deper": 0.3, "nrmm": 4, "time": 0.4, "amix": 0.4, "bmix": 1.0, "amin": 0.1, "amix_mag": 1.6, "bmix_mag": 1.0, "imix": 4, "mixfirst": false, "maxmix": -45, "wc": 100.0, "inimix": 1, "mixpre": 1, "mremove": 5, "ldipol": false, "lmono": false, "idipol": 0, "epsilon": 1.0, "dipol": [-100.0, -100.0, -100.0], "efield": 0.0, "ngx": 60, "ngy": 60, "ngz": 168, "ngxf": 120, "ngyf": 120, "ngzf": 336, "addgrid": false, "nsw": 0, "ibrion": -1, "mdalgo": 0, "isif": 4, "pstress": 0.0, "ediffg": 1e-05, "nfree": 1, "potim": 0.25, "smass": -3.0, "scalee": 1.0, "tebeg": 0.0001, "teend": 0.0001, "nblock": 1, "kblock": 1, "npaco": 256, "apaco": 16.0, "isym": 0, "symprec": 1e-05, "lorbit": 0, "rwigs": [-1.0, -1.0, -1.0], "nedos": 301, "emin": 10.0, "emax": -10.0, "efermi": 0.0, "nwrite": 2, "lwave": false, "ldownsample": false, "lcharg": true, "lpard": false, "lvtot": false, "lvhar": false, "lelf": false, "loptics": false, "stm": [0.0, 0.0, 0.0, 0.0, 0.0, 0.0, 0.0], "npar": 36, "nsim": 4, "nblk": -1, "lplane": true, "lscalapack": true, "lscaaware": false, "lscalu": false, "lasync": false, "lorbitalreal": false, "idiot": 3, "ispecial": 0, "lmusic": false, "pomass": [195.08, 32.066, 127.6], "darwinr": [0.0, 0.0, 0.0], "darwinv": [1.0, 1.0, 1.0], "lcorr": true, "gga_compat": true, "lberry": false, "icorelevel": 0, "ldau": false, "i_constrained_m": 0, "gga": "--", "voskown": 0, "lhfcalc": false, "precfock": "", "lsymgrad": false, "lhfone": false, "lrhfcalc": false, "lthomas": false, "lmodelhf": false, "encut4o": -1.0, "exxoep": 0, "fourorbit": 0, "aexx": 0.0, "hfalpha": 0.0, "mcalpha": 0.0, "aldax": 1.0, "aggax": 1.0, "aldac": 1.0, "aggac": 1.0, "nkredx": 1, "nkredy": 1, "nkredz": 1, "shiftred": false, "oddonly": false, "evenonly": false, "lmaxfock": 0, "nmaxfockae": 0, "lfockaedft": false, "hfscreen": 0.0, "hfscreenc": 0.0, "nbandsgwlow": 0, "luse_vdw": false, "zab_vdw": -0.8491, "param1": 0.1234, "param2": 1.0, "param3": 0.0, "model_gw": 0, "model_eps0": 21.05345323, "model_alpha": 1.0, "lepsilon": false, "lrpa": false, "lnabla": false, "lvel": false, "kinter": 0, "cshift": -0.1, "omegamax": -30.0, "deg_threshold": 0.002, "rtime": -0.1, "wplasmai": 0.0, "dfield": [0.0, 0.0, 0.0], "wplasma": [0.0, 0.0, 0.0, 0.0, 0.0, 0.0, 0.0, 0.0, 0.0], "nucind": false, "magpos": [0.0, 0.0, 0.0], "lnicsall": true, "orbitalmag": false, "lmagbloch": false, "lchimag": false, "lgauge": true, "magatom": 0, "magdipol": [0.0, 0.0, 0.0], "avecconst": [0.0, 0.0, 0.0], "ladder": false, "lrpaforce": false, "lfxc": false, "lhartree": true, "ibse": 0, "kpoint": [-1, 0, 0, 0], "ltcte": false, "ltete": false, "ltriplet": false, "lfxceps": false, "lfxheg": false, "naturalo": 2, "l2order": false, "lmp2lt": false, "lusew": false, "encutgw": -2.0, "encutgwsoft": -2.0, "encutlf": -1.0, "lmaxmp2": -1, "scissor": 0.0, "nomega": 0, "nomegar": 0, "nbandsgw": -1, "nbandso": -1, "nbandsv": -1, "nelmhf": 1, "dim": 3, "antires": 0, "omegamin": -30.0, "omegatl": -200.0, "omegagrid": 140, "selfenergy": false, "lspectral": false, "lspectralgw": false, "lsingles": false, "lfermigw": false, "oddonlygw": false, "evenonlygw": false, "nkredlfx": 1, "nkredlfy": 1, "nkredlfz": 1, "maxmem": 2800, "telescope": 0, "taupar": 1, "omegapar": -1, "lambda": 1.0, "ofield_kappa": 0.0, "ofield_k": [0.0, 0.0, 0.0], "ofield_q6_near": 0.0, "ofield_q6_far": 0.0, "ofield_a": 0.0},
 "cell": {"array": {"__ndarray__": [[3, 3], "float64", [5.237685, 9.055163, -0.266166, -10.475704, 0.00019, -0.000284, 0.000847, -0.896146, 29.988511]]}, "__ase_objtype__": "cell"},
 "ctime": 22.58287880115448,
 "energy": -357.91748493000006,
 "forces": {"__ndarray__": [[81, 3], "float64", [0.00101529, -0.06731861, -1.74864972, 0.00101338, -0.06728762, -1.74863956, 0.00098731, -0.06732259, -1.74864693, 0.00098361, -0.06728754, -1.74864953, 0.00101235, -0.06731902, -1.74864998, 0.0009912, -0.06729445, -1.74861595, 0.00098001, -0.06730383, -1.74865637, 0.00101529, -0.06728694, -1.74865241, 0.00099168, -0.06731615, -1.74862881, 0.00120854, -0.0480429, -1.78206736, 0.00123227, -0.04802746, -1.78203449, 0.00122734, -0.04804506, -1.7820579, 0.00120984, -0.04801263, -1.78206521, 0.00124345, -0.04805226, -1.78204709, 0.00122714, -0.04802282, -1.78204125, 0.00120619, -0.04802925, -1.78206097, 0.00124448, -0.04802346, -1.78205166, 0.00123572, -0.04803556, -1.7820407, 0.00068362, -0.04350884, -1.86517352, 0.00069161, -0.0435027, -1.86520079, 0.00070518, -0.0435219, -1.8651779, 0.00068716, -0.04349836, -1.86518486, 0.0006817, -0.04350542, -1.86519417, 0.00071108, -0.04351032, -1.865187, 0.00069668, -0.04350957, -1.86516839, 0.00068753, -0.04348719, -1.86519566, 0.00071296, -0.04350836, -1.86519196, 0.00166498, -0.08637517, -4.00504449, 0.00167827, -0.0863911, -4.00505376, 0.00167433, -0.086388, -4.00504429, 0.00167396, -0.08639155, -4.00504409, 0.00168089, -0.08637503, -4.00505659, 0.00167576, -0.08639142, -4.00504842, 0.00166925, -0.08639329, -4.00504131, 0.00168465, -0.08637322, -4.00505186, 0.00167549, -0.08637317, -4.00504791, 0.00164232, -0.14398769, -4.05561112, 0.00163766, -0.1440121, -4.05561612, 0.00163348, -0.14399697, -4.05561521, 0.00164204, -0.14399712, -4.0556155, 0.00163755, -0.14399185, -4.05561681, 0.0016337, -0.14400637, -4.05562032, 0.00161877, -0.14398292, -4.05560995, 0.0016421, -0.14400565, -4.05560334, 0.00163354, -0.14398817, -4.05561804, 0.00152994, -0.110175, -3.74526729, 0.00152315, -0.11017139, -3.74525741, 0.00154353, -0.11018193, -3.74524569, 0.00153137, -0.11016561, -3.74527204, 0.00152356, -0.11017019, -3.7452596, 0.00154163, -0.1101736, -3.74525302, 0.00153035, -0.11017098, -3.74526822, 0.00152535, -0.11016335, -3.74525935, 0.00154103, -0.11017539, -3.74524914, -0.00273671, 0.17461359, 5.78605464, -0.0027401, 0.17459495, 5.78604669, -0.00271625, 0.17461142, 5.78606245, -0.0027337, 0.17459919, 5.78605273, -0.00274451, 0.17460778, 5.78605989, -0.00271481, 0.17458937, 5.78605094, -0.00274183, 0.17461252, 5.78605893, -0.00273693, 0.17459327, 5.78605872, -0.00273233, 0.17460651, 5.78604949, -0.00245326, 0.17671617, 5.88528569, -0.0024492, 0.17671364, 5.88528604, -0.00243399, 0.17670575, 5.88529193, -0.00245698, 0.17673351, 5.88528757, -0.00244226, 0.17671192, 5.88529097, -0.00243607, 0.17672084, 5.88530046, -0.00245025, 0.17671573, 5.88528316, -0.0024658, 0.17672601, 5.88529129, -0.00243373, 0.1767093, 5.88529352, -0.002574, 0.14807105, 5.53045334, -0.00259272, 0.14806648, 5.53045168, -0.00258106, 0.14807455, 5.53046127, -0.00257945, 0.14807082, 5.53045849, -0.00258698, 0.14808143, 5.53045542, -0.0025797, 0.14807221, 5.53046843, -0.00257442, 0.14807387, 5.53045173, -0.00259242, 0.14808107, 5.53045635, -0.00259177, 0.14807608, 5.53045922]]},
 "free_energy": -357.93677022,
 "mtime": 22.70861086797438,
 "numbers": {"__ndarray__": [[81], "int64", [78, 78, 78, 78, 78, 78, 78, 78, 78, 78, 78, 78, 78, 78, 78, 78, 78, 78, 78, 78, 78, 78, 78, 78, 78, 78, 78, 16, 16, 16, 16, 16, 16, 16, 16, 16, 16, 16, 16, 16, 16, 16, 16, 16, 16, 16, 16, 16, 16, 16, 16, 16, 16, 16, 52, 52, 52, 52, 52, 52, 52, 52, 52, 52, 52, 52, 52, 52, 52, 52, 52, 52, 52, 52, 52, 52, 52, 52, 52, 52, 52]]},
 "pbc": {"__ndarray__": [[3], "bool", [true, true, true]]},
 "positions": {"__ndarray__": [[81, 3], "float64", [0.00024700368192999406, -0.17693803518923, 9.942267117557678, -3.49165392809468, -0.17687495559799998, 9.94217185912092, -6.983554964602679, -0.17681101528636997, 9.942078073476068, 1.7461429814265501, 2.8414489674074503, 9.85354513711344, -1.7457589455603104, 2.8415130430951097, 9.853449849355819, -5.2376600344623405, 2.84157602317515, 9.85335489346299, 3.49203796396092, 5.859836966100561, 9.76482312734834, 0.00013598461391035708, 5.85990004571079, 9.76472786888318, -3.49176494717093, 5.859964021866359, 9.76463288370073, 0.0004080624593598056, 2.08763403933928, 15.3998348946039, -3.4914939692560303, 2.08769701943642, 15.399739938685508, -6.983395005797911, 2.0877609955938903, 15.39964495350022, 1.7463029926335798, 5.1060210419549605, 15.311112914131261, -1.74559898672166, 5.10608501812953, 15.311017928920409, -5.237499970866651, 5.106147998207671, 15.31092297303042, 3.4921979751679495, 8.12440904064807, 15.22239090436616, 0.0002960482095993398, 8.12447202074331, 15.222295948450608, -3.4916049883322806, 8.12453599690078, 15.22220096326532, 0.00048095871928006484, 2.23378401782657, 20.433907881150247, -3.49142002539183, 2.23384696205887, 20.4338141248007, -6.98332195237022, 2.23391102878507, 20.43371913692819, 1.7463759936505403, 5.2521710204403504, 20.34518590068045, -1.7455250428574598, 5.252234960751981, 20.345092115035598, -5.2374270222044705, 5.25229804036221, 20.34499685657044, 3.4922709761849102, 8.27055901913346, 20.25646389091535, 0.00036999207380029544, 8.27062196336576, 20.2563701345658, -3.4915319349045904, 8.27068603009196, 20.256275146693287, -1.74574304585389, 0.7937469713289502, 8.81487088669506, -5.2376449727984, 0.7938110022093101, 8.81477709836299, -8.72954595694339, 0.7938739822874501, 8.814682142472998, 0.00015193668047997204, 3.8121349700220604, 8.72614887692996, -3.491750042624181, 3.8121980048249897, 8.72605511789035, -6.983650974409021, 3.8122619809805602, 8.725960132707899, 1.74604702397189, 6.83052296871327, 8.637426867167699, -1.7458549553327694, 6.830586003516201, 8.637333108128091, -5.2377560442432705, 6.8306489925577, 8.637237852350149, 0.0004199594669400143, 0.04283300779863, 14.37179900568041, -3.49148102467268, 0.04289704762334997, 14.37170491748879, -6.98338200881767, 0.04296002770148999, 14.3716099615988, 1.7463150467583501, 3.06122100648984, 14.28307699591815, -1.7455860421182696, 3.0612839596855004, 14.282982939680648, -5.2374870262833, 3.0613480263945996, 14.282887951833699, 3.49221102450297, 6.079608009086521, 14.19435501547391, 0.0003089403906898865, 6.079671985262991, 14.194260030260219, -3.49159199135204, 6.079735029008381, 14.1941659713639, 0.0004930078714200153, 0.18919896685790002, 19.41527795210794, -3.49140802865376, 0.18926203748957016, 19.415182993553447, -6.983310008009001, 0.18932601366413995, 19.4150880083426, 1.74638793804564, 3.2075859694735804, 19.3265559716353, -1.74551294136235, 3.20765003618078, 19.32646098379119, -5.23741497307774, 3.2077130162779204, 19.3263660278728, 3.49228302533705, 6.22597396816479, 19.23783396187304, 0.00038198881186967976, 6.226037038796459, 19.23773900331855, -3.491519990543371, 6.22610101497103, 19.2376440181077, 0.0002619894838098156, 1.8762430267767902, 11.21041507013768, -3.4916390470326606, 1.87630697604988, 11.21032098460772, -6.98354097399101, 1.87636995614512, 11.210226028692169, 1.74615697201818, 4.8946310254699, 11.12169306037258, -1.74574401212681, 4.894694005548041, 11.12159810448259, -5.23764599145664, 4.894757954838231, 11.12150401892707, 3.49205200694944, 7.9130180280836795, 11.03297107990278, 0.00015097040755966863, 7.913082004241151, 11.032876094717489, -3.49175106128242, 7.913144957453911, 11.03278203845443, -1.7454679499375303, 1.12156102933844, 16.74683412707147, -5.2373699816613914, 1.12162401839704, 16.74673887126797, -8.72927101820327, 1.1216879945545102, 16.74664388608268, 0.0004269802366898887, 4.13994803195412, 16.658112146598828, -3.4914749991270204, 4.14001201709015, 16.65801686150287, -6.98337598327201, 4.1400749971682895, 16.65792190561288, 1.7463220675281002, 7.15833603064533, 16.569390136836567, -1.7455790213824005, 7.15839901968683, 16.569294881058628, -5.23748100073764, 7.158462995861401, 16.56919989584778, -1.7454040253562801, 1.2694350019054501, 21.83248689972339, -5.2373050618981605, 1.2694989780629202, 21.8323919145381, -8.729206988856511, 1.2695619581581599, 21.83229695862255, 0.0004909571780895625, 4.28782300059856, 21.74376488995829, -3.4914100269669004, 4.2878859806767, 21.743669934068297, -6.98331200632214, 4.28794995685127, 21.74357494885745, 1.7463859921093499, 7.306210003212341, 21.65504290948849, -1.7455150444325305, 7.306273979369811, 21.654947924303197, -5.23741602857752, 7.306336959447951, 21.65485296841321]]},
 "stress": {"__ndarray__": [[6], "float64", [-0.17311958476307332, -0.17304802231576788, -0.1121462028513954, 0.0019875887955535946, 4.6681407673178306e-05, -3.677829225255913e-05]]},
 "unique_id": "c33cef1b00f629977fe55cb715780ebc",
 "user": "lpan"},
"22": {
 "calculator": "vasp",
 "calculator_parameters": {"kpoints_generation": {"divisions": [2, 2, 1], "usershift": [0.0, 0.0, 0.0], "genvec1": [0.5, -0.0, 0.0], "genvec2": [0.0, 0.5, 0.0], "genvec3": [-0.0, -0.0, 1.0], "shift": [0.0, 0.0, 0.0]}, "system": "PtSTe", "lcompat": false, "prec": "normal", "enmax": 520.0, "enaug": 368.792, "ediff": 1e-06, "ialgo": 68, "iwavpr": 10, "nbands": 360, "nelect": 594.0, "turbo": 0, "irestart": 0, "nreboot": 0, "nmin": 0, "eref": 0.0, "ismear": 0, "sigma": 0.05, "kspacing": 0.5, "kgamma": true, "lreal": true, "ropt": [-0.0005, -0.0005, -0.0005], "lmaxpaw": -100, "lmaxmix": 2, "nlspline": false, "istart": 0, "icharg": 2, "iniwav": 1, "ispin": 1, "lnoncollinear": false, "magmom": [1.0, 1.0, 1.0, 1.0, 1.0, 1.0, 1.0, 1.0, 1.0, 1.0, 1.0, 1.0, 1.0, 1.0, 1.0, 1.0, 1.0, 1.0, 1.0, 1.0, 1.0, 1.0, 1.0, 1.0, 1.0, 1.0, 1.0, 1.0, 1.0, 1.0, 1.0, 1.0, 1.0, 1.0, 1.0, 1.0, 1.0, 1.0, 1.0, 1.0, 1.0, 1.0, 1.0, 1.0, 1.0, 1.0, 1.0, 1.0, 1.0, 1.0, 1.0, 1.0, 1.0, 1.0, 1.0, 1.0, 1.0, 1.0, 1.0, 1.0, 1.0, 1.0, 1.0, 1.0, 1.0, 1.0, 1.0, 1.0, 1.0, 1.0, 1.0, 1.0, 1.0, 1.0, 1.0, 1.0, 1.0, 1.0, 1.0, 1.0, 1.0], "nupdown": -1.0, "lsorbit": false, "saxis": [0.0, 0.0, 1.0], "lspiral": false, "qspiral": [0.0, 0.0, 0.0], "lzeroz": false, "lasph": false, "lmetagga": false, "nelm": 1, "nelmdl": -5, "nelmin": 2, "enini": 520.0, "ldiag": true, "lsubrot": false, "weimin": 0.0, "ebreak": 0.0, "deper": 0.3, "nrmm": 4, "time": 0.4, "amix": 0.4, "bmix": 1.0, "amin": 0.1, "amix_mag": 1.6, "bmix_mag": 1.0, "imix": 4, "mixfirst": false, "maxmix": -45, "wc": 100.0, "inimix": 1, "mixpre": 1, "mremove": 5, "ldipol": false, "lmono": false, "idipol": 0, "epsilon": 1.0, "dipol": [-100.0, -100.0, -100.0], "efield": 0.0, "ngx": 60, "ngy": 60, "ngz": 168, "ngxf": 120, "ngyf": 120, "ngzf": 336, "addgrid": false, "nsw": 0, "ibrion": -1, "mdalgo": 0, "isif": 4, "pstress": 0.0, "ediffg": 1e-05, "nfree": 1, "potim": 0.25, "smass": -3.0, "scalee": 1.0, "tebeg": 0.0001, "teend": 0.0001, "nblock": 1, "kblock": 1, "npaco": 256, "apaco": 16.0, "isym": 0, "symprec": 1e-05, "lorbit": 0, "rwigs": [-1.0, -1.0, -1.0], "nedos": 301, "emin": 10.0, "emax": -10.0, "efermi": 0.0, "nwrite": 2, "lwave": false, "ldownsample": false, "lcharg": true, "lpard": false, "lvtot": false, "lvhar": false, "lelf": false, "loptics": false, "stm": [0.0, 0.0, 0.0, 0.0, 0.0, 0.0, 0.0], "npar": 36, "nsim": 4, "nblk": -1, "lplane": true, "lscalapack": true, "lscaaware": false, "lscalu": false, "lasync": false, "lorbitalreal": false, "idiot": 3, "ispecial": 0, "lmusic": false, "pomass": [195.08, 32.066, 127.6], "darwinr": [0.0, 0.0, 0.0], "darwinv": [1.0, 1.0, 1.0], "lcorr": true, "gga_compat": true, "lberry": false, "icorelevel": 0, "ldau": false, "i_constrained_m": 0, "gga": "--", "voskown": 0, "lhfcalc": false, "precfock": "", "lsymgrad": false, "lhfone": false, "lrhfcalc": false, "lthomas": false, "lmodelhf": false, "encut4o": -1.0, "exxoep": 0, "fourorbit": 0, "aexx": 0.0, "hfalpha": 0.0, "mcalpha": 0.0, "aldax": 1.0, "aggax": 1.0, "aldac": 1.0, "aggac": 1.0, "nkredx": 1, "nkredy": 1, "nkredz": 1, "shiftred": false, "oddonly": false, "evenonly": false, "lmaxfock": 0, "nmaxfockae": 0, "lfockaedft": false, "hfscreen": 0.0, "hfscreenc": 0.0, "nbandsgwlow": 0, "luse_vdw": false, "zab_vdw": -0.8491, "param1": 0.1234, "param2": 1.0, "param3": 0.0, "model_gw": 0, "model_eps0": 21.05345323, "model_alpha": 1.0, "lepsilon": false, "lrpa": false, "lnabla": false, "lvel": false, "kinter": 0, "cshift": -0.1, "omegamax": -30.0, "deg_threshold": 0.002, "rtime": -0.1, "wplasmai": 0.0, "dfield": [0.0, 0.0, 0.0], "wplasma": [0.0, 0.0, 0.0, 0.0, 0.0, 0.0, 0.0, 0.0, 0.0], "nucind": false, "magpos": [0.0, 0.0, 0.0], "lnicsall": true, "orbitalmag": false, "lmagbloch": false, "lchimag": false, "lgauge": true, "magatom": 0, "magdipol": [0.0, 0.0, 0.0], "avecconst": [0.0, 0.0, 0.0], "ladder": false, "lrpaforce": false, "lfxc": false, "lhartree": true, "ibse": 0, "kpoint": [-1, 0, 0, 0], "ltcte": false, "ltete": false, "ltriplet": false, "lfxceps": false, "lfxheg": false, "naturalo": 2, "l2order": false, "lmp2lt": false, "lusew": false, "encutgw": -2.0, "encutgwsoft": -2.0, "encutlf": -1.0, "lmaxmp2": -1, "scissor": 0.0, "nomega": 0, "nomegar": 0, "nbandsgw": -1, "nbandso": -1, "nbandsv": -1, "nelmhf": 1, "dim": 3, "antires": 0, "omegamin": -30.0, "omegatl": -200.0, "omegagrid": 140, "selfenergy": false, "lspectral": false, "lspectralgw": false, "lsingles": false, "lfermigw": false, "oddonlygw": false, "evenonlygw": false, "nkredlfx": 1, "nkredlfy": 1, "nkredlfz": 1, "maxmem": 2800, "telescope": 0, "taupar": 1, "omegapar": -1, "lambda": 1.0, "ofield_kappa": 0.0, "ofield_k": [0.0, 0.0, 0.0], "ofield_q6_near": 0.0, "ofield_q6_far": 0.0, "ofield_a": 0.0},
 "cell": {"array": {"__ndarray__": [[3, 3], "float64", [5.237685, 9.055163, -0.266166, -10.475704, 0.00019, -0.000284, 0.000847, -0.896146, 29.988511]]}, "__ase_objtype__": "cell"},
 "ctime": 22.582878812159294,
 "energy": -357.05343297999997,
 "forces": {"__ndarray__": [[81, 3], "float64", [0.00073139, -0.06983528, -1.82614775, 0.00073208, -0.069804, -1.82613772, 0.00070384, -0.06983905, -1.82614448, 0.0007008, -0.0698046, -1.82614784, 0.0007285, -0.06983598, -1.82614947, 0.00070924, -0.06981126, -1.82611316, 0.00069763, -0.06982074, -1.8261537, 0.0007321, -0.06980443, -1.82615073, 0.00070878, -0.06983345, -1.82612615, 0.00090949, -0.04724969, -1.94376754, 0.00093507, -0.04723538, -1.94373447, 0.00092855, -0.04725366, -1.94375716, 0.00090916, -0.04721829, -1.94376325, 0.00094712, -0.04725917, -1.94374591, 0.0009291, -0.0472287, -1.94374139, 0.00090789, -0.04723446, -1.9437601, 0.0009475, -0.04722934, -1.94374966, 0.00093667, -0.04724186, -1.94373947, 0.00024318, -0.04924773, -1.55432124, 0.00066396, -0.04821885, -1.55632768, 0.00026605, -0.04926314, -1.55432617, 0.00024718, -0.0492407, -1.55433259, 0.00024131, -0.04924731, -1.55434425, 0.00027056, -0.04925221, -1.55433593, 0.00025529, -0.0492512, -1.55431584, 0.00066107, -0.0482033, -1.55632214, 0.00027303, -0.04925036, -1.55433999, 0.00135552, -0.09148668, -4.01109201, 0.00136967, -0.09150198, -4.01109968, 0.0013636, -0.09150013, -4.01109206, 0.0013642, -0.09150191, -4.0110888, 0.00137277, -0.09148621, -4.01110307, 0.00136652, -0.0915027, -4.011095, 0.00136026, -0.09150424, -4.0110883, 0.00137563, -0.09148559, -4.01109962, 0.0013662, -0.09148277, -4.01109711, 0.00135806, -0.13280487, -4.19139494, 0.00135407, -0.1328296, -4.19139913, 0.00134865, -0.13281316, -4.19140009, 0.00135689, -0.13281506, -4.19140116, 0.00135359, -0.132811, -4.19140181, 0.00135007, -0.13282363, -4.19140512, 0.0013363, -0.13280197, -4.1913951, 0.0013576, -0.13282565, -4.19138631, 0.00134828, -0.13280617, -4.19140286, 0.00145221, -0.11460366, -3.91805013, 0.00144639, -0.11459912, -3.91803967, 0.0014698, -0.11461235, -3.91803019, 0.00145306, -0.11459488, -3.91805536, 0.00144703, -0.11460067, -3.91804104, 0.00146692, -0.11460431, -3.91803419, 0.00145516, -0.11460184, -3.91805118, 0.00144895, -0.11459232, -3.91804343, 0.0014647, -0.11460805, -3.91803232, -0.00304716, 0.18409074, 6.00919459, -0.00305018, 0.18407144, 6.00918523, -0.00302608, 0.18408919, 6.00920253, -0.00304367, 0.18407677, 6.00919133, -0.003055, 0.1840855, 6.00919898, -0.0030253, 0.18406591, 6.00919075, -0.00305193, 0.18408921, 6.00919816, -0.00304686, 0.18407012, 6.00919821, -0.00304193, 0.18408395, 6.00918947, -0.00295582, 0.16445577, 6.07596277, -0.00295133, 0.16445467, 6.07596314, -0.00293651, 0.16444465, 6.07596961, -0.00295872, 0.16447414, 6.07596424, -0.00294549, 0.16445207, 6.07597005, -0.00293856, 0.16446058, 6.07597887, -0.00295326, 0.16445533, 6.07596042, -0.00296844, 0.16446643, 6.07596893, -0.00293565, 0.16444934, 6.07597146, -0.00016319, 0.15644901, 5.36003563, -0.0001799, 0.15644696, 5.36003328, -0.00016832, 0.15645488, 5.36004368, -0.00016731, 0.15645012, 5.36003983, -0.00017561, 0.15645973, 5.36003735, -0.0001676, 0.15645271, 5.36004957, -0.00016223, 0.15645194, 5.36003393, -0.00017947, 0.15645969, 5.36004, -0.00018308, 0.15645382, 5.36004337]]},
 "free_energy": -357.07733541,
 "mtime": 22.708610875759103,
 "numbers": {"__ndarray__": [[81], "int64", [78, 78, 78, 78, 78, 78, 78, 78, 78, 78, 78, 78, 78, 78, 78, 78, 78, 78, 78, 78, 78, 78, 78, 78, 78, 78, 78, 16, 16, 16, 16, 16, 16, 16, 16, 16, 16, 16, 16, 16, 16, 16, 16, 16, 16, 16, 16, 16, 16, 16, 16, 16, 16, 16, 52, 52, 52, 52, 52, 52, 52, 52, 52, 52, 52, 52, 52, 52, 52, 52, 52, 52, 52, 52, 52, 52, 52, 52, 52, 52, 52]]},
 "pbc": {"__ndarray__": [[3], "bool", [true, true, true]]},
 "positions": {"__ndarray__": [[81, 3], "float64", [0.00024700368192999406, -0.17693803518923, 9.942267117557678, -3.49165392809468, -0.17687495559799998, 9.94217185912092, -6.983554964602679, -0.17681101528636997, 9.942078073476068, 1.7461429814265501, 2.8414489674074503, 9.85354513711344, -1.7457589455603104, 2.8415130430951097, 9.853449849355819, -5.2376600344623405, 2.84157602317515, 9.85335489346299, 3.49203796396092, 5.859836966100561, 9.76482312734834, 0.00013598461391035708, 5.85990004571079, 9.76472786888318, -3.49176494717093, 5.859964021866359, 9.76463288370073, 0.0004080321042600943, 2.08763397567176, 15.85983488936424, -3.49149394723428, 2.0876970463205295, 15.859739930784189, -6.98339498377616, 2.0877610224780003, 15.8596449455989, 1.7463029622784798, 5.10602097828744, 15.7711129088916, -1.7455989646999097, 5.10608504501364, 15.771017921019089, -5.2374999488449, 5.1061480250917795, 15.7709229651291, 3.4921979448128497, 8.124408976980552, 15.6823908991265, 0.0002960178544995598, 8.12447195707579, 15.68229594321095, -3.49160496631053, 8.124536023784891, 15.682200955364001, 0.0004809503859300977, 2.2337839810431603, 21.35390786800927, -3.49141998134833, 2.2338470158270907, 21.35381410899806, -6.983321960703571, 2.23391099200166, 21.353719123787208, 1.7463759853171898, 5.25217098365694, 21.265185887539467, -1.7455249988139603, 5.2522350145202, 21.26509209923296, -5.237427030529351, 5.25229799461734, 21.264997143314567, 3.4922709678515598, 8.27055898235005, 21.176463877774367, 0.00037003611729978373, 8.270622017133979, 21.17637011876316, -3.4915320479949807, 8.27068599331045, 21.176275133549467, -1.74574304585389, 0.7937469713289502, 8.81487088669506, -5.2376449727984, 0.7938110022093101, 8.81477709836299, -8.72954595694339, 0.7938739822874501, 8.814682142472998, 0.00015193668047997204, 3.8121349700220604, 8.72614887692996, -3.491750042624181, 3.8121980048249897, 8.72605511789035, -6.983650974409021, 3.8122619809805602, 8.725960132707899, 1.74604702397189, 6.83052296871327, 8.637426867167699, -1.7458549553327694, 6.830586003516201, 8.637333108128091, -5.2377560442432705, 6.8306489925577, 8.637237852350149, 0.0004199814886899421, 0.042833034682739995, 14.831798997779089, -3.4914810550277804, 0.04289698395583005, 14.83170491224913, -6.983382039172771, 0.042959964033970066, 14.83160995635914, 1.7463150687801, 3.06122103337395, 14.74307698801683, -1.7455860200965199, 3.06128398656961, 14.742982931779329, -5.2374870566384, 3.0613479627270803, 14.74288794659404, 3.4922110465247203, 6.07960803597063, 14.65435500757259, 0.00030896241243963065, 6.0796720121471, 14.6542600223589, -3.4915920217071412, 6.079734965340859, 14.65416596612424, 0.000493051914919982, 0.18919902062612, 20.3352779363053, -3.49140803698711, 0.18926200070616006, 20.33518298041247, -6.983310016342351, 0.18932597688072997, 20.33508799520162, 1.7463879820891397, 3.2075860232418, 20.24655595583266, -1.7455129496957003, 3.20764999939737, 20.246460970650208, -5.2374149814110895, 3.20771297949451, 20.24636601473182, 3.4922829646235103, 6.22597402193491, 20.15783394606756, 0.00038198047852008795, 6.22603700201305, 20.157738990177567, -3.4915199988767203, 6.2261009781876195, 20.15764400496672, 0.0002619894838098156, 1.8762430267767902, 11.21041507013768, -3.4916390470326606, 1.87630697604988, 11.21032098460772, -6.98354097399101, 1.87636995614512, 11.210226028692169, 1.74615697201818, 4.8946310254699, 11.12169306037258, -1.74574401212681, 4.894694005548041, 11.12159810448259, -5.23764599145664, 4.894757954838231, 11.12150401892707, 3.49205200694944, 7.9130180280836795, 11.03297107990278, 0.00015097040755966863, 7.913082004241151, 11.032876094717489, -3.49175106128242, 7.913144957453911, 11.03278203845443, -1.7454679802926298, 1.1215609656709202, 17.206834121831807, -5.23736995963964, 1.1216240452811503, 17.20673886336665, -8.729270996181521, 1.1216880214386198, 17.20664387818136, 0.00042694988158966453, 4.1399479682866005, 17.11811214135917, -3.4914749771052698, 4.140012043974261, 17.11801685360155, -6.983375961250261, 4.1400750240524005, 17.11792189771156, 1.7463219324159593, 7.15833596697971, 17.029390131594067, -1.7455789993606503, 7.158399046570941, 17.02929487315731, -5.237480978715891, 7.158463022745511, 17.02919988794646, -1.7454040336896302, 1.2694349651220398, 22.75248688658241, -5.237305017854661, 1.26949903183114, 22.752391898735457, -8.729206944813011, 1.26956201192638, 22.75229694281991, 0.0004909488447401081, 4.28782296381515, 22.66376487681731, -3.4914099829234013, 4.287886034444919, 22.663669918265658, -6.98331196227864, 4.28795001061949, 22.66357493305481, 1.7463859837759999, 7.30620996642893, 22.575042896347508, -1.745515000389031, 7.306274033138031, 22.574947908500558, -5.23741598453402, 7.3063370132161705, 22.57485295261057]]},
 "stress": {"__ndarray__": [[6], "float64", [-0.1705602082331921, -0.17045082531140626, -0.11014524547979224, 0.0017929595543377938, 5.160537167164237e-05, -3.766157814103588e-05]]},
 "unique_id": "69bde5fd9504f2f8b8105d427443f7d5",
 "user": "lpan"},
"23": {
 "calculator": "vasp",
 "calculator_parameters": {"kpoints_generation": {"divisions": [2, 2, 1], "usershift": [0.0, 0.0, 0.0], "genvec1": [0.5, -0.0, 0.0], "genvec2": [0.0, 0.5, 0.0], "genvec3": [-0.0, -0.0, 1.0], "shift": [0.0, 0.0, 0.0]}, "system": "PtSTe", "lcompat": false, "prec": "normal", "enmax": 520.0, "enaug": 368.792, "ediff": 1e-06, "ialgo": 68, "iwavpr": 10, "nbands": 360, "nelect": 594.0, "turbo": 0, "irestart": 0, "nreboot": 0, "nmin": 0, "eref": 0.0, "ismear": 0, "sigma": 0.05, "kspacing": 0.5, "kgamma": true, "lreal": true, "ropt": [-0.0005, -0.0005, -0.0005], "lmaxpaw": -100, "lmaxmix": 2, "nlspline": false, "istart": 0, "icharg": 2, "iniwav": 1, "ispin": 1, "lnoncollinear": false, "magmom": [1.0, 1.0, 1.0, 1.0, 1.0, 1.0, 1.0, 1.0, 1.0, 1.0, 1.0, 1.0, 1.0, 1.0, 1.0, 1.0, 1.0, 1.0, 1.0, 1.0, 1.0, 1.0, 1.0, 1.0, 1.0, 1.0, 1.0, 1.0, 1.0, 1.0, 1.0, 1.0, 1.0, 1.0, 1.0, 1.0, 1.0, 1.0, 1.0, 1.0, 1.0, 1.0, 1.0, 1.0, 1.0, 1.0, 1.0, 1.0, 1.0, 1.0, 1.0, 1.0, 1.0, 1.0, 1.0, 1.0, 1.0, 1.0, 1.0, 1.0, 1.0, 1.0, 1.0, 1.0, 1.0, 1.0, 1.0, 1.0, 1.0, 1.0, 1.0, 1.0, 1.0, 1.0, 1.0, 1.0, 1.0, 1.0, 1.0, 1.0, 1.0], "nupdown": -1.0, "lsorbit": false, "saxis": [0.0, 0.0, 1.0], "lspiral": false, "qspiral": [0.0, 0.0, 0.0], "lzeroz": false, "lasph": false, "lmetagga": false, "nelm": 1, "nelmdl": -5, "nelmin": 2, "enini": 520.0, "ldiag": true, "lsubrot": false, "weimin": 0.0, "ebreak": 0.0, "deper": 0.3, "nrmm": 4, "time": 0.4, "amix": 0.4, "bmix": 1.0, "amin": 0.1, "amix_mag": 1.6, "bmix_mag": 1.0, "imix": 4, "mixfirst": false, "maxmix": -45, "wc": 100.0, "inimix": 1, "mixpre": 1, "mremove": 5, "ldipol": false, "lmono": false, "idipol": 0, "epsilon": 1.0, "dipol": [-100.0, -100.0, -100.0], "efield": 0.0, "ngx": 60, "ngy": 60, "ngz": 168, "ngxf": 120, "ngyf": 120, "ngzf": 336, "addgrid": false, "nsw": 0, "ibrion": -1, "mdalgo": 0, "isif": 4, "pstress": 0.0, "ediffg": 1e-05, "nfree": 1, "potim": 0.25, "smass": -3.0, "scalee": 1.0, "tebeg": 0.0001, "teend": 0.0001, "nblock": 1, "kblock": 1, "npaco": 256, "apaco": 16.0, "isym": 0, "symprec": 1e-05, "lorbit": 0, "rwigs": [-1.0, -1.0, -1.0], "nedos": 301, "emin": 10.0, "emax": -10.0, "efermi": 0.0, "nwrite": 2, "lwave": false, "ldownsample": false, "lcharg": true, "lpard": false, "lvtot": false, "lvhar": false, "lelf": false, "loptics": false, "stm": [0.0, 0.0, 0.0, 0.0, 0.0, 0.0, 0.0], "npar": 36, "nsim": 4, "nblk": -1, "lplane": true, "lscalapack": true, "lscaaware": false, "lscalu": false, "lasync": false, "lorbitalreal": false, "idiot": 3, "ispecial": 0, "lmusic": false, "pomass": [195.08, 32.066, 127.6], "darwinr": [0.0, 0.0, 0.0], "darwinv": [1.0, 1.0, 1.0], "lcorr": true, "gga_compat": true, "lberry": false, "icorelevel": 0, "ldau": false, "i_constrained_m": 0, "gga": "--", "voskown": 0, "lhfcalc": false, "precfock": "", "lsymgrad": false, "lhfone": false, "lrhfcalc": false, "lthomas": false, "lmodelhf": false, "encut4o": -1.0, "exxoep": 0, "fourorbit": 0, "aexx": 0.0, "hfalpha": 0.0, "mcalpha": 0.0, "aldax": 1.0, "aggax": 1.0, "aldac": 1.0, "aggac": 1.0, "nkredx": 1, "nkredy": 1, "nkredz": 1, "shiftred": false, "oddonly": false, "evenonly": false, "lmaxfock": 0, "nmaxfockae": 0, "lfockaedft": false, "hfscreen": 0.0, "hfscreenc": 0.0, "nbandsgwlow": 0, "luse_vdw": false, "zab_vdw": -0.8491, "param1": 0.1234, "param2": 1.0, "param3": 0.0, "model_gw": 0, "model_eps0": 21.05345323, "model_alpha": 1.0, "lepsilon": false, "lrpa": false, "lnabla": false, "lvel": false, "kinter": 0, "cshift": -0.1, "omegamax": -30.0, "deg_threshold": 0.002, "rtime": -0.1, "wplasmai": 0.0, "dfield": [0.0, 0.0, 0.0], "wplasma": [0.0, 0.0, 0.0, 0.0, 0.0, 0.0, 0.0, 0.0, 0.0], "nucind": false, "magpos": [0.0, 0.0, 0.0], "lnicsall": true, "orbitalmag": false, "lmagbloch": false, "lchimag": false, "lgauge": true, "magatom": 0, "magdipol": [0.0, 0.0, 0.0], "avecconst": [0.0, 0.0, 0.0], "ladder": false, "lrpaforce": false, "lfxc": false, "lhartree": true, "ibse": 0, "kpoint": [-1, 0, 0, 0], "ltcte": false, "ltete": false, "ltriplet": false, "lfxceps": false, "lfxheg": false, "naturalo": 2, "l2order": false, "lmp2lt": false, "lusew": false, "encutgw": -2.0, "encutgwsoft": -2.0, "encutlf": -1.0, "lmaxmp2": -1, "scissor": 0.0, "nomega": 0, "nomegar": 0, "nbandsgw": -1, "nbandso": -1, "nbandsv": -1, "nelmhf": 1, "dim": 3, "antires": 0, "omegamin": -30.0, "omegatl": -200.0, "omegagrid": 140, "selfenergy": false, "lspectral": false, "lspectralgw": false, "lsingles": false, "lfermigw": false, "oddonlygw": false, "evenonlygw": false, "nkredlfx": 1, "nkredlfy": 1, "nkredlfz": 1, "maxmem": 2800, "telescope": 0, "taupar": 1, "omegapar": -1, "lambda": 1.0, "ofield_kappa": 0.0, "ofield_k": [0.0, 0.0, 0.0], "ofield_q6_near": 0.0, "ofield_q6_far": 0.0, "ofield_a": 0.0},
 "cell": {"array": {"__ndarray__": [[3, 3], "float64", [5.237685, 9.055163, -0.266166, -10.475704, 0.00019, -0.000284, 0.000847, -0.896146, 29.988511]]}, "__ase_objtype__": "cell"},
 "ctime": 22.58287882311011,
 "energy": -355.84753191000004,
 "forces": {"__ndarray__": [[81, 3], "float64", [0.00108284, -0.07443983, -1.85392992, 0.00108309, -0.07440887, -1.8539208, 0.00105476, -0.07444359, -1.85392722, 0.00105179, -0.07440857, -1.85393113, 0.00108084, -0.07444043, -1.85393221, 0.00105912, -0.07441469, -1.85389423, 0.00104903, -0.07442399, -1.85393682, 0.00108233, -0.07440737, -1.85393395, 0.00105932, -0.07443697, -1.85390837, 0.00123183, -0.05728598, -1.89742303, 0.00125996, -0.05727009, -1.89738983, 0.00125138, -0.05728968, -1.89741361, 0.00123261, -0.05725488, -1.89742255, 0.00127008, -0.05729673, -1.89740094, 0.00125285, -0.05726562, -1.89739909, 0.00123074, -0.05726987, -1.89741827, 0.00127143, -0.05726584, -1.89740544, 0.00126022, -0.05727882, -1.89739521, 0.00041146, -0.03569452, -1.18698486, 0.00041787, -0.03568824, -1.18701544, 0.00043484, -0.03570843, -1.18698938, 0.00041567, -0.03568587, -1.18699678, 0.00040881, -0.03569283, -1.18700768, 0.0004388, -0.03569865, -1.18699975, 0.00042374, -0.03569628, -1.18698002, 0.00041511, -0.03567214, -1.18701062, 0.00044073, -0.03569562, -1.18700338, 0.00170443, -0.09915086, -4.05159676, 0.00171938, -0.09916804, -4.0516088, 0.00171381, -0.09916404, -4.05159899, 0.00171415, -0.09916847, -4.05159565, 0.00172203, -0.09915246, -4.05161097, 0.00171589, -0.09916924, -4.05160213, 0.00171039, -0.09916968, -4.05159515, 0.00172644, -0.09915097, -4.05160582, 0.00171422, -0.09915043, -4.05160352, 0.00174095, -0.13270735, -4.30991385, 0.00173807, -0.13273015, -4.30991932, 0.00173281, -0.13271349, -4.30992079, 0.00174182, -0.13271348, -4.30991924, 0.00173491, -0.13271262, -4.30991926, 0.00173218, -0.13272289, -4.30992602, 0.00171957, -0.13270207, -4.30991533, 0.00174201, -0.13272609, -4.30990571, 0.0017309, -0.13270794, -4.30992272, 0.00194067, -0.13009424, -4.14326444, 0.00193299, -0.13009021, -4.143253, 0.00195678, -0.13010198, -4.14324318, 0.00194097, -0.1300856, -4.14326963, 0.0019335, -0.13008902, -4.1432547, 0.00195271, -0.13009273, -4.14324603, 0.00194226, -0.13009189, -4.14326481, 0.00193496, -0.13008292, -4.14325726, 0.00195309, -0.13009785, -4.14324558, -0.00270323, 0.18565424, 6.07945801, -0.00270677, 0.18563566, 6.07944904, -0.00268168, 0.18565293, 6.07946612, -0.00269988, 0.18564067, 6.07945685, -0.00271035, 0.18564989, 6.07946364, -0.00268109, 0.18562956, 6.07945446, -0.00270783, 0.18565377, 6.07946226, -0.00270296, 0.18563418, 6.07946156, -0.00269824, 0.18564763, 6.07945425, -0.00267348, 0.19359684, 6.16541007, -0.00267003, 0.19359344, 6.16541151, -0.00265299, 0.19358608, 6.16541814, -0.00267642, 0.19361352, 6.16541295, -0.00266217, 0.19359341, 6.16541659, -0.00265596, 0.19360072, 6.16542646, -0.00267106, 0.193596, 6.16540932, -0.00268586, 0.19360665, 6.1654166, -0.00265288, 0.19359, 6.16541881, -0.00275922, 0.15011601, 5.19822757, -0.00277771, 0.15011296, 5.19822496, -0.00276604, 0.15012047, 5.19823639, -0.00276474, 0.15011581, 5.19823153, -0.00277296, 0.15012412, 5.19822845, -0.00276444, 0.15011613, 5.19824188, -0.00275929, 0.1501165, 5.19822618, -0.00277676, 0.15012414, 5.19823146, -0.00277915, 0.1501198, 5.19823411]]},
 "free_energy": -355.86041718,
 "mtime": 22.70861088347942,
 "numbers": {"__ndarray__": [[81], "int64", [78, 78, 78, 78, 78, 78, 78, 78, 78, 78, 78, 78, 78, 78, 78, 78, 78, 78, 78, 78, 78, 78, 78, 78, 78, 78, 78, 16, 16, 16, 16, 16, 16, 16, 16, 16, 16, 16, 16, 16, 16, 16, 16, 16, 16, 16, 16, 16, 16, 16, 16, 16, 16, 16, 52, 52, 52, 52, 52, 52, 52, 52, 52, 52, 52, 52, 52, 52, 52, 52, 52, 52, 52, 52, 52, 52, 52, 52, 52, 52, 52]]},
 "pbc": {"__ndarray__": [[3], "bool", [true, true, true]]},
 "positions": {"__ndarray__": [[81, 3], "float64", [0.00024700368192999406, -0.17693803518923, 9.942267117557678, -3.49165392809468, -0.17687495559799998, 9.94217185912092, -6.983554964602679, -0.17681101528636997, 9.942078073476068, 1.7461429814265501, 2.8414489674074503, 9.85354513711344, -1.7457589455603104, 2.8415130430951097, 9.853449849355819, -5.2376600344623405, 2.84157602317515, 9.85335489346299, 3.49203796396092, 5.859836966100561, 9.76482312734834, 0.00013598461391035708, 5.85990004571079, 9.76472786888318, -3.49176494717093, 5.859964021866359, 9.76463288370073, 0.00040794936896989354, 2.08763400255777, 16.31983488146008, -3.4914939775893803, 2.0876969826530103, 16.31973992554453, -6.98339501413126, 2.0877609588104797, 16.31964494035924, 1.7463029843002302, 5.10602100517155, 16.23111290099028, -1.74559899505501, 5.10608498134612, 16.23101791577943, -5.2374999792, 5.10614796142426, 16.23092295988944, 3.4921979668345995, 8.124409003864658, 16.14239089122518, 0.00029603987624930397, 8.1244719839599, 16.14229593530963, -3.4916049966656297, 8.124535960117369, 16.14220095012434, 0.000480994429429808, 2.23378403481138, 22.273907852206627, -3.49141998968168, 2.23384697904368, 22.27381409585708, -6.98332207379396, 2.2339109552201504, 22.273719110643388, 1.7463760293606896, 5.25217103742516, 22.185185871736827, -1.7455250071473103, 5.25223497773679, 22.18509208609198, -5.2374270388627, 5.25229795783393, 22.18499713017359, 3.49227101189506, 8.27055903611827, 22.096463861971728, 0.0003700277839497478, 8.270621980350572, 22.096370105622178, -3.4915320563283307, 8.27068595652704, 22.09627512040849, -1.74574304585389, 0.7937469713289502, 8.81487088669506, -5.2376449727984, 0.7938110022093101, 8.81477709836299, -8.72954595694339, 0.7938739822874501, 8.814682142472998, 0.00015193668047997204, 3.8121349700220604, 8.72614887692996, -3.491750042624181, 3.8121980048249897, 8.72605511789035, -6.983650974409021, 3.8122619809805602, 8.725960132707899, 1.74604702397189, 6.83052296871327, 8.637426867167699, -1.7458549553327694, 6.830586003516201, 8.637333108128091, -5.2377560442432705, 6.8306489925577, 8.637237852350149, 0.00041995113358999356, 0.04283297101522007, 15.29179899253943, -3.49148103300603, 0.04289701083994004, 15.291704904347808, -6.98338201715102, 0.04295999091807995, 15.29160994845782, 1.74631493366796, 3.06122096970833, 15.203076982774329, -1.74558599807477, 3.06128401345372, 15.20298292387801, -5.23748703461665, 3.0613479896111904, 15.20288793869272, 3.49221101616962, 6.07960797230311, 15.11435500233293, 0.00030898443418995623, 6.07967203903121, 15.114260014457578, -3.49159199968539, 6.07973499222497, 15.114165958222921, 0.0004929388245300356, 0.18919898384461006, 21.25527792316148, -3.4914080453204606, 0.18926196392275008, 21.255182967271487, -6.9833099722988505, 0.18932603064894996, 21.25508797939898, 1.74638797375579, 3.20758598645839, 21.16655594269168, -1.74551306278609, 3.2076499626158603, 21.166460957506388, -5.237414937367591, 3.20771303326273, 21.16636599892918, 3.49228295629016, 6.225973985151501, 21.07783393292658, 0.00038197214517018946, 6.226036965229641, 21.07773897703659, -3.49151995483322, 6.2261010319558405, 21.07764398916408, 0.0002619894838098156, 1.8762430267767902, 11.21041507013768, -3.4916390470326606, 1.87630697604988, 11.21032098460772, -6.98354097399101, 1.87636995614512, 11.210226028692169, 1.74615697201818, 4.8946310254699, 11.12169306037258, -1.74574401212681, 4.894694005548041, 11.12159810448259, -5.23764599145664, 4.894757954838231, 11.12150401892707, 3.49205200694944, 7.9130180280836795, 11.03297107990278, 0.00015097040755966863, 7.913082004241151, 11.032876094717489, -3.49175106128242, 7.913144957453911, 11.03278203845443, -1.74546795827088, 1.1215609925550298, 17.666834113930488, -5.23736998999474, 1.1216239816136302, 17.666738858126987, -8.729270974159771, 1.1216880483227298, 17.66664387028004, 0.0004269719033398528, 4.13994799517071, 17.578112133457847, -3.4914750074519003, 4.14001197134528, 17.578017148247, -6.983375991605359, 4.14007496038488, 17.5779218924719, 1.74632195443771, 7.15833599386382, 17.489390123692747, -1.7455790297157496, 7.15839898290342, 17.48929486791765, -5.237481009070989, 7.1584629590779905, 17.4891998827068, -1.7454039896461304, 1.2694350188902603, 23.672486870779768, -5.23730502618801, 1.2694989950477302, 23.67239188559448, -8.7292070579034, 1.26956197514487, 23.67229692967609, 0.0004909928882400405, 4.287823017583371, 23.583764861014668, -3.49140999125675, 4.28788599766151, 23.583669905124676, -6.983311970611991, 4.2879499738360805, 23.58357491991383, 1.7463860278194998, 7.306210020197152, 23.49504288054487, -1.7455150087223799, 7.306273996354621, 23.494947895359577, -5.237415992867371, 7.3063369764327595, 23.494852939469588]]},
 "stress": {"__ndarray__": [[6], "float64", [-0.1693980078204372, -0.16933075873029244, -0.11045033270529171, 0.0016439375196255516, 4.5953110939315486e-05, -3.801846763285388e-05]]},
 "unique_id": "57d6ccc06099b2a992523a5072a7bc50",
 "user": "lpan"},
"24": {
 "calculator": "vasp",
 "calculator_parameters": {"kpoints_generation": {"divisions": [2, 2, 1], "usershift": [0.0, 0.0, 0.0], "genvec1": [0.5, -0.0, 0.0], "genvec2": [0.0, 0.5, 0.0], "genvec3": [-0.0, -0.0, 1.0], "shift": [0.0, 0.0, 0.0]}, "system": "PtSTe", "lcompat": false, "prec": "normal", "enmax": 520.0, "enaug": 368.792, "ediff": 1e-06, "ialgo": 68, "iwavpr": 10, "nbands": 360, "nelect": 594.0, "turbo": 0, "irestart": 0, "nreboot": 0, "nmin": 0, "eref": 0.0, "ismear": 0, "sigma": 0.05, "kspacing": 0.5, "kgamma": true, "lreal": true, "ropt": [-0.0005, -0.0005, -0.0005], "lmaxpaw": -100, "lmaxmix": 2, "nlspline": false, "istart": 0, "icharg": 2, "iniwav": 1, "ispin": 1, "lnoncollinear": false, "magmom": [1.0, 1.0, 1.0, 1.0, 1.0, 1.0, 1.0, 1.0, 1.0, 1.0, 1.0, 1.0, 1.0, 1.0, 1.0, 1.0, 1.0, 1.0, 1.0, 1.0, 1.0, 1.0, 1.0, 1.0, 1.0, 1.0, 1.0, 1.0, 1.0, 1.0, 1.0, 1.0, 1.0, 1.0, 1.0, 1.0, 1.0, 1.0, 1.0, 1.0, 1.0, 1.0, 1.0, 1.0, 1.0, 1.0, 1.0, 1.0, 1.0, 1.0, 1.0, 1.0, 1.0, 1.0, 1.0, 1.0, 1.0, 1.0, 1.0, 1.0, 1.0, 1.0, 1.0, 1.0, 1.0, 1.0, 1.0, 1.0, 1.0, 1.0, 1.0, 1.0, 1.0, 1.0, 1.0, 1.0, 1.0, 1.0, 1.0, 1.0, 1.0], "nupdown": -1.0, "lsorbit": false, "saxis": [0.0, 0.0, 1.0], "lspiral": false, "qspiral": [0.0, 0.0, 0.0], "lzeroz": false, "lasph": false, "lmetagga": false, "nelm": 1, "nelmdl": -5, "nelmin": 2, "enini": 520.0, "ldiag": true, "lsubrot": false, "weimin": 0.0, "ebreak": 0.0, "deper": 0.3, "nrmm": 4, "time": 0.4, "amix": 0.4, "bmix": 1.0, "amin": 0.1, "amix_mag": 1.6, "bmix_mag": 1.0, "imix": 4, "mixfirst": false, "maxmix": -45, "wc": 100.0, "inimix": 1, "mixpre": 1, "mremove": 5, "ldipol": false, "lmono": false, "idipol": 0, "epsilon": 1.0, "dipol": [-100.0, -100.0, -100.0], "efield": 0.0, "ngx": 60, "ngy": 60, "ngz": 168, "ngxf": 120, "ngyf": 120, "ngzf": 336, "addgrid": false, "nsw": 0, "ibrion": -1, "mdalgo": 0, "isif": 4, "pstress": 0.0, "ediffg": 1e-05, "nfree": 1, "potim": 0.25, "smass": -3.0, "scalee": 1.0, "tebeg": 0.0001, "teend": 0.0001, "nblock": 1, "kblock": 1, "npaco": 256, "apaco": 16.0, "isym": 0, "symprec": 1e-05, "lorbit": 0, "rwigs": [-1.0, -1.0, -1.0], "nedos": 301, "emin": 10.0, "emax": -10.0, "efermi": 0.0, "nwrite": 2, "lwave": false, "ldownsample": false, "lcharg": true, "lpard": false, "lvtot": false, "lvhar": false, "lelf": false, "loptics": false, "stm": [0.0, 0.0, 0.0, 0.0, 0.0, 0.0, 0.0], "npar": 36, "nsim": 4, "nblk": -1, "lplane": true, "lscalapack": true, "lscaaware": false, "lscalu": false, "lasync": false, "lorbitalreal": false, "idiot": 3, "ispecial": 0, "lmusic": false, "pomass": [195.08, 32.066, 127.6], "darwinr": [0.0, 0.0, 0.0], "darwinv": [1.0, 1.0, 1.0], "lcorr": true, "gga_compat": true, "lberry": false, "icorelevel": 0, "ldau": false, "i_constrained_m": 0, "gga": "--", "voskown": 0, "lhfcalc": false, "precfock": "", "lsymgrad": false, "lhfone": false, "lrhfcalc": false, "lthomas": false, "lmodelhf": false, "encut4o": -1.0, "exxoep": 0, "fourorbit": 0, "aexx": 0.0, "hfalpha": 0.0, "mcalpha": 0.0, "aldax": 1.0, "aggax": 1.0, "aldac": 1.0, "aggac": 1.0, "nkredx": 1, "nkredy": 1, "nkredz": 1, "shiftred": false, "oddonly": false, "evenonly": false, "lmaxfock": 0, "nmaxfockae": 0, "lfockaedft": false, "hfscreen": 0.0, "hfscreenc": 0.0, "nbandsgwlow": 0, "luse_vdw": false, "zab_vdw": -0.8491, "param1": 0.1234, "param2": 1.0, "param3": 0.0, "model_gw": 0, "model_eps0": 21.05345323, "model_alpha": 1.0, "lepsilon": false, "lrpa": false, "lnabla": false, "lvel": false, "kinter": 0, "cshift": -0.1, "omegamax": -30.0, "deg_threshold": 0.002, "rtime": -0.1, "wplasmai": 0.0, "dfield": [0.0, 0.0, 0.0], "wplasma": [0.0, 0.0, 0.0, 0.0, 0.0, 0.0, 0.0, 0.0, 0.0], "nucind": false, "magpos": [0.0, 0.0, 0.0], "lnicsall": true, "orbitalmag": false, "lmagbloch": false, "lchimag": false, "lgauge": true, "magatom": 0, "magdipol": [0.0, 0.0, 0.0], "avecconst": [0.0, 0.0, 0.0], "ladder": false, "lrpaforce": false, "lfxc": false, "lhartree": true, "ibse": 0, "kpoint": [-1, 0, 0, 0], "ltcte": false, "ltete": false, "ltriplet": false, "lfxceps": false, "lfxheg": false, "naturalo": 2, "l2order": false, "lmp2lt": false, "lusew": false, "encutgw": -2.0, "encutgwsoft": -2.0, "encutlf": -1.0, "lmaxmp2": -1, "scissor": 0.0, "nomega": 0, "nomegar": 0, "nbandsgw": -1, "nbandso": -1, "nbandsv": -1, "nelmhf": 1, "dim": 3, "antires": 0, "omegamin": -30.0, "omegatl": -200.0, "omegagrid": 140, "selfenergy": false, "lspectral": false, "lspectralgw": false, "lsingles": false, "lfermigw": false, "oddonlygw": false, "evenonlygw": false, "nkredlfx": 1, "nkredlfy": 1, "nkredlfz": 1, "maxmem": 2800, "telescope": 0, "taupar": 1, "omegapar": -1, "lambda": 1.0, "ofield_kappa": 0.0, "ofield_k": [0.0, 0.0, 0.0], "ofield_q6_near": 0.0, "ofield_q6_far": 0.0, "ofield_a": 0.0},
 "cell": {"array": {"__ndarray__": [[3, 3], "float64", [5.237685, 9.055163, -0.266166, -10.475704, 0.00019, -0.000284, 0.000847, -0.896146, 29.988511]]}, "__ase_objtype__": "cell"},
 "ctime": 22.582878834056988,
 "energy": -354.58276514,
 "forces": {"__ndarray__": [[81, 3], "float64", [0.00111106, -0.07061271, -1.84595829, 0.00111296, -0.07058195, -1.84594826, 0.00108254, -0.07061756, -1.84595307, 0.00108046, -0.07058253, -1.84595843, 0.00110915, -0.07061552, -1.84595965, 0.00108856, -0.07058944, -1.84592095, 0.00107711, -0.07059882, -1.84596545, 0.00111092, -0.07058131, -1.84596101, 0.00108884, -0.07061184, -1.84593479, 0.00127976, -0.04217759, -1.89959465, 0.00130694, -0.04216219, -1.89956166, 0.00129931, -0.04218102, -1.89958456, 0.00128105, -0.04214658, -1.89959144, 0.00131709, -0.04218661, -1.89957272, 0.00130045, -0.04215644, -1.89956898, 0.00127891, -0.04216107, -1.89958857, 0.00131878, -0.04215597, -1.8995765, 0.00130742, -0.04216962, -1.89956599, 0.00033191, -0.01743259, -1.09885485, 0.00033899, -0.01742653, -1.09888644, 0.00035468, -0.01744696, -1.09886029, 0.00033612, -0.017424, -1.09886692, 0.00032918, -0.01743142, -1.09887874, 0.00035925, -0.01743706, -1.09887001, 0.00034378, -0.01743488, -1.09884966, 0.00033539, -0.01741071, -1.09888001, 0.00036195, -0.01743385, -1.09887311, 0.00173025, -0.09455382, -4.06142406, 0.00174649, -0.09457139, -4.0614386, 0.00174003, -0.09456851, -4.06142975, 0.00174046, -0.09457107, -4.06142831, 0.0017489, -0.09455527, -4.06144074, 0.00174181, -0.09457131, -4.06143254, 0.00173756, -0.09457235, -4.06142588, 0.00175207, -0.09455357, -4.06143653, 0.00174061, -0.09455179, -4.06143515, 0.00180415, -0.13659667, -4.28730986, 0.00179832, -0.13661827, -4.28731575, 0.00179461, -0.13660359, -4.28731573, 0.00180262, -0.13660478, -4.28731606, 0.0017969, -0.13660019, -4.2873181, 0.00179429, -0.13661448, -4.28732199, 0.00178177, -0.13659151, -4.28730978, 0.00180346, -0.13661584, -4.28730279, 0.00179314, -0.13659709, -4.28731762, 0.00206536, -0.13134345, -4.21950724, 0.00205887, -0.13133984, -4.21949751, 0.00208016, -0.13135258, -4.21948705, 0.00206598, -0.13133499, -4.21951247, 0.00205853, -0.13133907, -4.21949777, 0.00207986, -0.13134261, -4.219492, 0.00206648, -0.13134188, -4.21950727, 0.00205968, -0.13133322, -4.21950061, 0.00207611, -0.13134771, -4.21948942, -0.00267828, 0.18643986, 6.03467504, -0.0026825, 0.18642277, 6.03466691, -0.00265774, 0.18643981, 6.0346834, -0.00267502, 0.18642671, 6.0346728, -0.00268666, 0.18643675, 6.03467993, -0.00265662, 0.18641623, 6.03467162, -0.00268304, 0.18643991, 6.03467846, -0.00267937, 0.18642098, 6.03467993, -0.00267429, 0.18643434, 6.03467137, -0.00276147, 0.18163472, 6.22259979, -0.00275882, 0.1816324, 6.22260039, -0.00274275, 0.18162468, 6.22260698, -0.00276562, 0.1816527, 6.22260243, -0.00275093, 0.18163186, 6.22260604, -0.00274479, 0.18163938, 6.22261633, -0.00275972, 0.18163437, 6.22259828, -0.00277498, 0.18164501, 6.22260494, -0.00274222, 0.18162757, 6.22260739, -0.00290409, 0.12463618, 5.15536033, -0.00292321, 0.12463398, 5.15535756, -0.00291063, 0.12464227, 5.15536794, -0.00290921, 0.12463589, 5.15536414, -0.00291928, 0.12464613, 5.15536108, -0.00291018, 0.12463712, 5.15537433, -0.00290405, 0.1246371, 5.15535848, -0.00292082, 0.12464539, 5.15536285, -0.00292474, 0.12463954, 5.15536683]]},
 "free_energy": -354.59246965,
 "mtime": 22.708610891576,
 "numbers": {"__ndarray__": [[81], "int64", [78, 78, 78, 78, 78, 78, 78, 78, 78, 78, 78, 78, 78, 78, 78, 78, 78, 78, 78, 78, 78, 78, 78, 78, 78, 78, 78, 16, 16, 16, 16, 16, 16, 16, 16, 16, 16, 16, 16, 16, 16, 16, 16, 16, 16, 16, 16, 16, 16, 16, 16, 16, 16, 16, 52, 52, 52, 52, 52, 52, 52, 52, 52, 52, 52, 52, 52, 52, 52, 52, 52, 52, 52, 52, 52, 52, 52, 52, 52, 52, 52]]},
 "pbc": {"__ndarray__": [[3], "bool", [true, true, true]]},
 "positions": {"__ndarray__": [[81, 3], "float64", [0.00024700368192999406, -0.17693803518923, 9.942267117557678, -3.49165392809468, -0.17687495559799998, 9.94217185912092, -6.983554964602679, -0.17681101528636997, 9.942078073476068, 1.7461429814265501, 2.8414489674074503, 9.85354513711344, -1.7457589455603104, 2.8415130430951097, 9.853449849355819, -5.2376600344623405, 2.84157602317515, 9.85335489346299, 3.49203796396092, 5.859836966100561, 9.76482312734834, 0.00013598461391035708, 5.85990004571079, 9.76472786888318, -3.49176494717093, 5.859964021866359, 9.76463288370073, 0.0004079713907198597, 2.08763402944188, 16.77983487355876, -3.4914939555676305, 2.0876970095371203, 16.77973991764321, -6.983394992109511, 2.08776098569459, 16.77964493245792, 1.7463030063219798, 5.1060210320556605, 16.69111289308896, -1.7455989730332602, 5.10608500823023, 16.69101790787811, -5.237499957178251, 5.106147988308369, 16.69092295198812, 3.4921979888563497, 8.124409030748769, 16.60239088332386, 0.00029595714095968475, 8.124472010845912, 16.602295927405468, -3.4916049746438804, 8.12453598700148, 16.60220094222302, 0.0004809861045498408, 2.23378398906651, 23.19390813895076, -3.49141994563818, 2.2338470328119, 23.193814080054437, -6.983322029750461, 2.23391100898837, 23.193719094840752, 1.7463760210273402, 5.252171000641751, 23.10518585859585, -1.7455249631038106, 5.252235031505011, 23.105092070289338, -5.2374269948192005, 5.252298011602151, 23.10499711437095, 3.4922710035701803, 8.2705589903734, 23.01646414871586, 0.0003700718274498176, 8.270622034118789, 23.01637008981954, -3.4915320122848303, 8.270686010295261, 23.01627510460585, -1.74574304585389, 0.7937469713289502, 8.81487088669506, -5.2376449727984, 0.7938110022093101, 8.81477709836299, -8.72954595694339, 0.7938739822874501, 8.814682142472998, 0.00015193668047997204, 3.8121349700220604, 8.72614887692996, -3.491750042624181, 3.8121980048249897, 8.72605511789035, -6.983650974409021, 3.8122619809805602, 8.725960132707899, 1.74604702397189, 6.83052296871327, 8.637426867167699, -1.7458549553327694, 6.830586003516201, 8.637333108128091, -5.2377560442432705, 6.8306489925577, 8.637237852350149, 0.0004199731553399769, 0.042832997899330066, 15.751798984638109, -3.49148101098428, 0.042897037724050145, 15.751704896446489, -6.98338199512927, 0.042960017802190054, 15.7516099405565, 1.7463149556897102, 3.0612209965924406, 15.66307697487301, -1.74558597605302, 3.06128404033783, 15.66298291597669, -5.237487012594901, 3.0613480164953004, 15.6628879307914, 3.49221103819137, 6.079607999187221, 15.574354994431609, 0.0003089540790901763, 6.0796719753636905, 15.574260009217921, -3.491591977663641, 6.07973501910908, 15.5741659503216, 0.0004929828680299468, 0.18919903761283005, 22.17527790735884, -3.4914080012769597, 0.18926201769097006, 22.175182951468848, -6.9833099806322, 0.18932599386553997, 22.175087966258, 1.74638801779929, 3.2075860402266096, 22.08655592688904, -1.74551301874259, 3.20765001638408, 22.08646094170375, -5.23741505045798, 3.20771299648122, 22.08636598578536, 3.49228300033366, 6.225974038919721, 21.99783391712394, 0.00038201618866967775, 6.22603701899786, 21.99773896123395, -3.49151996316657, 6.22610099517243, 21.9976439760231, 0.0002619894838098156, 1.8762430267767902, 11.21041507013768, -3.4916390470326606, 1.87630697604988, 11.21032098460772, -6.98354097399101, 1.87636995614512, 11.210226028692169, 1.74615697201818, 4.8946310254699, 11.12169306037258, -1.74574401212681, 4.894694005548041, 11.12159810448259, -5.23764599145664, 4.894757954838231, 11.12150401892707, 3.49205200694944, 7.9130180280836795, 11.03297107990278, 0.00015097040755966863, 7.913082004241151, 11.032876094717489, -3.49175106128242, 7.913144957453911, 11.03278203845443, -1.74546793624913, 1.1215610194391403, 18.12683410602917, -5.237369967972991, 1.12162400849774, 18.126738850225667, -8.729271004514871, 1.12168798465521, 18.12664386504038, 0.000426993925090041, 4.139948022054821, 18.038112125556527, -3.49147498543015, 4.140011998229391, 18.03801714034568, -6.98337596958361, 4.14007498726899, 18.03792188457058, 1.7463219764594597, 7.15833602074793, 17.949390115791427, -1.7455790076940005, 7.15839900978753, 17.949294860016327, -5.23748098704924, 7.1584629859621005, 17.94919987480548, -1.74540399797948, 1.26943498210685, 24.59248685763879, -5.23730498214451, 1.2694990488159505, 24.59239186979184, -8.7292070138599, 1.2695620289130902, 24.59229691387345, 0.0004909845633600047, 4.287822971838501, 24.503765147758802, -3.4914099995901005, 4.2878859608781, 24.5036698919837, -6.9833120313255295, 4.2879500276062, 24.503574904108348, 1.7463860194861498, 7.306209983413741, 24.41504286740389, -1.7455150170557299, 7.30627395957121, 24.414947882218602, -5.237415948823871, 7.3063370302009805, 24.41485292366695]]},
 "stress": {"__ndarray__": [[6], "float64", [-0.16957582775383362, -0.16934048367559354, -0.1108172277356951, 0.0016253300642345763, 5.201789797580849e-05, -4.280680987952162e-05]]},
 "unique_id": "5469505a7f2c2a6f81a2efb947887a49",
 "user": "lpan"},
"25": {
 "calculator": "vasp",
 "calculator_parameters": {"kpoints_generation": {"divisions": [2, 2, 1], "usershift": [0.0, 0.0, 0.0], "genvec1": [0.5, -0.0, 0.0], "genvec2": [0.0, 0.5, 0.0], "genvec3": [0.0, 0.0, 1.0], "shift": [0.0, 0.0, 0.0]}, "system": "PtSTe", "lcompat": false, "prec": "normal", "enmax": 520.0, "enaug": 368.792, "ediff": 1e-06, "ialgo": 68, "iwavpr": 10, "nbands": 360, "nelect": 594.0, "turbo": 0, "irestart": 0, "nreboot": 0, "nmin": 0, "eref": 0.0, "ismear": 0, "sigma": 0.05, "kspacing": 0.5, "kgamma": true, "lreal": true, "ropt": [-0.0005, -0.0005, -0.0005], "lmaxpaw": -100, "lmaxmix": 2, "nlspline": false, "istart": 0, "icharg": 2, "iniwav": 1, "ispin": 1, "lnoncollinear": false, "magmom": [1.0, 1.0, 1.0, 1.0, 1.0, 1.0, 1.0, 1.0, 1.0, 1.0, 1.0, 1.0, 1.0, 1.0, 1.0, 1.0, 1.0, 1.0, 1.0, 1.0, 1.0, 1.0, 1.0, 1.0, 1.0, 1.0, 1.0, 1.0, 1.0, 1.0, 1.0, 1.0, 1.0, 1.0, 1.0, 1.0, 1.0, 1.0, 1.0, 1.0, 1.0, 1.0, 1.0, 1.0, 1.0, 1.0, 1.0, 1.0, 1.0, 1.0, 1.0, 1.0, 1.0, 1.0, 1.0, 1.0, 1.0, 1.0, 1.0, 1.0, 1.0, 1.0, 1.0, 1.0, 1.0, 1.0, 1.0, 1.0, 1.0, 1.0, 1.0, 1.0, 1.0, 1.0, 1.0, 1.0, 1.0, 1.0, 1.0, 1.0, 1.0], "nupdown": -1.0, "lsorbit": false, "saxis": [0.0, 0.0, 1.0], "lspiral": false, "qspiral": [0.0, 0.0, 0.0], "lzeroz": false, "lasph": false, "lmetagga": false, "nelm": 1, "nelmdl": -5, "nelmin": 2, "enini": 520.0, "ldiag": true, "lsubrot": false, "weimin": 0.0, "ebreak": 0.0, "deper": 0.3, "nrmm": 4, "time": 0.4, "amix": 0.4, "bmix": 1.0, "amin": 0.1, "amix_mag": 1.6, "bmix_mag": 1.0, "imix": 4, "mixfirst": false, "maxmix": -45, "wc": 100.0, "inimix": 1, "mixpre": 1, "mremove": 5, "ldipol": false, "lmono": false, "idipol": 0, "epsilon": 1.0, "dipol": [-100.0, -100.0, -100.0], "efield": 0.0, "ngx": 60, "ngy": 60, "ngz": 180, "ngxf": 120, "ngyf": 120, "ngzf": 360, "addgrid": false, "nsw": 0, "ibrion": -1, "mdalgo": 0, "isif": 4, "pstress": 0.0, "ediffg": 1e-05, "nfree": 1, "potim": 0.25, "smass": -3.0, "scalee": 1.0, "tebeg": 0.0001, "teend": 0.0001, "nblock": 1, "kblock": 1, "npaco": 256, "apaco": 16.0, "isym": 0, "symprec": 1e-05, "lorbit": 0, "rwigs": [-1.0, -1.0, -1.0], "nedos": 301, "emin": 10.0, "emax": -10.0, "efermi": 0.0, "nwrite": 2, "lwave": false, "ldownsample": false, "lcharg": true, "lpard": false, "lvtot": false, "lvhar": false, "lelf": false, "loptics": false, "stm": [0.0, 0.0, 0.0, 0.0, 0.0, 0.0, 0.0], "npar": 36, "nsim": 4, "nblk": -1, "lplane": true, "lscalapack": true, "lscaaware": false, "lscalu": false, "lasync": false, "lorbitalreal": false, "idiot": 3, "ispecial": 0, "lmusic": false, "pomass": [195.08, 32.066, 127.6], "darwinr": [0.0, 0.0, 0.0], "darwinv": [1.0, 1.0, 1.0], "lcorr": true, "gga_compat": true, "lberry": false, "icorelevel": 0, "ldau": false, "i_constrained_m": 0, "gga": "--", "voskown": 0, "lhfcalc": false, "precfock": "", "lsymgrad": false, "lhfone": false, "lrhfcalc": false, "lthomas": false, "lmodelhf": false, "encut4o": -1.0, "exxoep": 0, "fourorbit": 0, "aexx": 0.0, "hfalpha": 0.0, "mcalpha": 0.0, "aldax": 1.0, "aggax": 1.0, "aldac": 1.0, "aggac": 1.0, "nkredx": 1, "nkredy": 1, "nkredz": 1, "shiftred": false, "oddonly": false, "evenonly": false, "lmaxfock": 0, "nmaxfockae": 0, "lfockaedft": false, "hfscreen": 0.0, "hfscreenc": 0.0, "nbandsgwlow": 0, "luse_vdw": false, "zab_vdw": -0.8491, "param1": 0.1234, "param2": 1.0, "param3": 0.0, "model_gw": 0, "model_eps0": 22.45657119, "model_alpha": 1.0, "lepsilon": false, "lrpa": false, "lnabla": false, "lvel": false, "kinter": 0, "cshift": -0.1, "omegamax": -30.0, "deg_threshold": 0.002, "rtime": -0.1, "wplasmai": 0.0, "dfield": [0.0, 0.0, 0.0], "wplasma": [0.0, 0.0, 0.0, 0.0, 0.0, 0.0, 0.0, 0.0, 0.0], "nucind": false, "magpos": [0.0, 0.0, 0.0], "lnicsall": true, "orbitalmag": false, "lmagbloch": false, "lchimag": false, "lgauge": true, "magatom": 0, "magdipol": [0.0, 0.0, 0.0], "avecconst": [0.0, 0.0, 0.0], "ladder": false, "lrpaforce": false, "lfxc": false, "lhartree": true, "ibse": 0, "kpoint": [-1, 0, 0, 0], "ltcte": false, "ltete": false, "ltriplet": false, "lfxceps": false, "lfxheg": false, "naturalo": 2, "l2order": false, "lmp2lt": false, "lusew": false, "encutgw": -2.0, "encutgwsoft": -2.0, "encutlf": -1.0, "lmaxmp2": -1, "scissor": 0.0, "nomega": 0, "nomegar": 0, "nbandsgw": -1, "nbandso": -1, "nbandsv": -1, "nelmhf": 1, "dim": 3, "antires": 0, "omegamin": -30.0, "omegatl": -200.0, "omegagrid": 140, "selfenergy": false, "lspectral": false, "lspectralgw": false, "lsingles": false, "lfermigw": false, "oddonlygw": false, "evenonlygw": false, "nkredlfx": 1, "nkredlfy": 1, "nkredlfz": 1, "maxmem": 2800, "telescope": 0, "taupar": 1, "omegapar": -1, "lambda": 1.0, "ofield_kappa": 0.0, "ofield_k": [0.0, 0.0, 0.0], "ofield_q6_near": 0.0, "ofield_q6_far": 0.0, "ofield_a": 0.0},
 "cell": {"array": {"__ndarray__": [[3, 3], "float64", [5.351548, 9.252014, -0.271952, -10.703437, 0.000195, -0.00029, 0.000866, -0.915628, 30.640436]]}, "__ase_objtype__": "cell"},
 "ctime": 22.58287884500408,
 "energy": -380.77242228,
 "forces": {"__ndarray__": [[81, 3], "float64", [0.0007312, -0.05096949, -1.12877163, 0.00070485, -0.05096424, -1.12876953, 0.00073505, -0.05096719, -1.12878346, 0.00072696, -0.05097484, -1.12876407, 0.00073125, -0.05097559, -1.12877682, 0.00072006, -0.05097381, -1.12876669, 0.00074545, -0.05098593, -1.12877521, 0.00072866, -0.0509891, -1.12877965, 0.00072436, -0.05096831, -1.12877588, 0.00095359, -0.02229501, -0.79887166, 0.00094241, -0.02229258, -0.79888083, 0.00092398, -0.02230461, -0.79886175, 0.00093129, -0.02230278, -0.79886338, 0.00094617, -0.02227706, -0.79886471, 0.00094321, -0.02227952, -0.79887949, 0.00093451, -0.02228222, -0.79885651, 0.00092283, -0.02228541, -0.79887193, 0.00094841, -0.0222876, -0.79887139, 0.00051173, -0.03168488, -1.34366652, 0.00051928, -0.03168348, -1.3436579, 0.00049475, -0.03167772, -1.34366066, 0.00050269, -0.03168222, -1.34365739, 0.00049775, -0.03169099, -1.34365488, 0.00051588, -0.0316952, -1.34364475, 0.00051389, -0.0316939, -1.3436482, 0.00050968, -0.0316916, -1.34365151, 0.00050209, -0.03167659, -1.34366762, 0.00218521, -0.04101828, -2.70493474, 0.00217433, -0.04102314, -2.70492346, 0.00218782, -0.04102411, -2.70492288, 0.00218309, -0.04100445, -2.70492979, 0.00218665, -0.04101581, -2.70492582, 0.0021945, -0.04100575, -2.70492775, 0.00219048, -0.04101737, -2.70494075, 0.00218677, -0.04101456, -2.70493584, 0.00217808, -0.04102104, -2.70492728, 0.00106331, -0.10566927, -2.50940385, 0.00107445, -0.10565448, -2.50939688, 0.0010728, -0.10565818, -2.50939145, 0.00106933, -0.10565859, -2.50939458, 0.0010642, -0.10566358, -2.50939655, 0.00107792, -0.10566114, -2.50939157, 0.00108165, -0.10566858, -2.50939229, 0.00106833, -0.10566787, -2.50938609, 0.0010597, -0.1056699, -2.50939812, 0.00083125, -0.08909463, -2.2868842, 0.00082126, -0.08908987, -2.2868873, 0.00083261, -0.08909262, -2.2868965, 0.00083347, -0.08909963, -2.28688224, 0.00083122, -0.0890842, -2.28688884, 0.00082146, -0.08908184, -2.28688861, 0.00083634, -0.08908319, -2.28689345, 0.0008343, -0.08908401, -2.28689122, 0.0008289, -0.08909054, -2.28688366, -0.00240025, 0.10620527, 3.40227165, -0.00240712, 0.10620337, 3.40227255, -0.00239964, 0.10621274, 3.4022698, -0.00240705, 0.10620195, 3.40227245, -0.00240532, 0.10620568, 3.4022783, -0.00241174, 0.10620761, 3.40226675, -0.00239344, 0.10620576, 3.40228053, -0.00239648, 0.10622036, 3.40226898, -0.00240804, 0.10620201, 3.40227142, -0.00184024, 0.1275672, 3.48398814, -0.00184075, 0.12757486, 3.4839905, -0.00182506, 0.12759055, 3.48398329, -0.00182862, 0.12759357, 3.4839891, -0.00183274, 0.12758117, 3.48398959, -0.00184376, 0.12758059, 3.48399005, -0.00181939, 0.12757983, 3.48399084, -0.00183146, 0.12757089, 3.48398444, -0.00184352, 0.12757419, 3.48399132, -0.0020247, 0.10693065, 3.88625452, -0.00202308, 0.10692619, 3.88625717, -0.00201769, 0.10693001, 3.88625285, -0.00202249, 0.10693432, 3.88625661, -0.00202822, 0.10694028, 3.8862418, -0.00201466, 0.10693182, 3.88624883, -0.00202427, 0.10693686, 3.88624828, -0.0020107, 0.1069303, 3.88625222, -0.00203093, 0.10693045, 3.88624771]]},
 "free_energy": -380.80299099,
 "mtime": 22.708610899465295,
 "numbers": {"__ndarray__": [[81], "int64", [78, 78, 78, 78, 78, 78, 78, 78, 78, 78, 78, 78, 78, 78, 78, 78, 78, 78, 78, 78, 78, 78, 78, 78, 78, 78, 78, 16, 16, 16, 16, 16, 16, 16, 16, 16, 16, 16, 16, 16, 16, 16, 16, 16, 16, 16, 16, 16, 16, 16, 16, 16, 16, 16, 52, 52, 52, 52, 52, 52, 52, 52, 52, 52, 52, 52, 52, 52, 52, 52, 52, 52, 52, 52, 52, 52, 52, 52, 52, 52, 52]]},
 "pbc": {"__ndarray__": [[3], "bool", [true, true, true]]},
 "positions": {"__ndarray__": [[81, 3], "float64", [0.0002530513675400065, -0.1807849600623, 10.1584030398386, -3.5675589787086994, -0.18072004343266, 10.15830606949676, -7.1353719720717, -0.18065496921208, 10.15821001289996, 1.78410199222831, 2.90321996249077, 10.06775205950102, -1.78370993079099, 2.90328503669185, 10.06765600293322, -5.351522067901599, 2.90334995332344, 10.06755903258848, 3.5679510401460206, 5.987225042615281, 9.977101992937481, 0.0001390100697803022, 5.987289959244921, 9.977005022595641, -3.5676729664739293, 5.987354043183552, 9.97690807674398, 0.00041601038743997715, 2.1330170124851, 15.264614128136479, -3.5673959661819796, 2.1330820307911598, 15.26451684867076, -7.135207942742739, 2.1331470399409396, 15.264419875609402, 1.7842659680730208, 5.217022027540761, 15.173963145105482, -1.783547025304159, 5.217086028133081, 15.173865895542882, -5.351359001830279, 5.217151000657741, 15.17377014809896, 3.56811501597655, 8.301026034037012, 15.083311885576142, 0.00030303945043022416, 8.301091006561672, 15.08321613813222, -3.567510007462689, 8.30115602488723, 15.0831188586375, 0.0004920611041502203, 2.28234404344061, 19.93812393754118, -3.56732103931579, 2.2824089600897497, 19.93802696717034, -7.13513301587655, 2.28247396923953, 19.93792999410898, 1.78434100196492, 5.366348965993681, 19.847472957203603, -1.7834709745958397, 5.366413975143461, 19.84737598414224, -5.3512840215003, 5.36647898431274, 19.84727901105188, 3.5681899963411703, 8.450353981066892, 19.7568219741465, 0.000378019780409932, 8.450418990216672, 19.756725001085144, -3.567433956737319, 8.450483046686461, 19.756628974446564, -1.7836940045318996, 0.8110029645868001, 9.00649911665972, -5.35150598109266, 0.8110679737365802, 9.00640214359836, -8.919319028005779, 0.8111329920621402, 9.00630486410364, 0.00015493633726026566, 3.8950069710850004, 8.91584785712748, -3.5676570402234997, 3.89507198023478, 8.91575088406612, -7.135469980058949, 3.89513695277699, 8.915655136596099, 1.784003984263631, 6.979012042053231, 8.8251980969683, -1.7838080458126102, 6.979076958682871, 8.82510112662646, -5.351620022373369, 6.979141967832651, 8.8250041535651, 0.00042998788239999053, 0.04376497460036004, 14.21423010980752, -3.5673830054947797, 0.04382897519268004, 14.214132860244922, -7.135194982055539, 0.04389398434246005, 14.214035887183561, 1.78427903578593, 3.1277689810966103, 14.12357885027818, -1.7835330478092, 3.1278339902483405, 14.123481877213921, -5.35134598767929, 3.1278989994156703, 14.12338490412646, 3.56812803016218, 6.211773996169821, 14.032927867221082, 0.00031605360142055784, 6.211839005319602, 14.032830894159721, -3.5674960299590697, 6.2119039778462115, 14.0327351467129, 0.0005039464999400724, 0.19331197768086003, 18.897349152854602, -3.56730803006948, 0.19337699598692007, 18.89725187338888, -7.135120969904929, 0.19344196852913007, 18.897156125918862, 1.7843530479019003, 3.277317001908401, 18.80669786339604, -1.7834589821226496, 3.2773809567017707, 18.80660214588134, -5.35127106572644, 3.27744597500978, 18.80650486641272, 3.5682019888143603, 6.361320962625201, 18.7160481358856, 0.00039001224494089923, 6.361385980931261, 18.71595085641988, -3.567421964315819, 6.361450990081041, 18.71585388335852, 0.0002679909906400112, 1.91703099964824, 11.45412013057728, -3.567543985578779, 1.9170960179543, 11.45402285111156, -7.135357032483239, 1.91716102712358, 11.4539258780212, 1.7841169853668906, 5.001036014721452, 11.363469147520181, -1.7836949912025293, 5.001101033027512, 11.363371868054461, -5.35150696772865, 5.001166005552171, 11.363276120610541, 3.56796597973448, 8.08504103895094, 11.27281785805872, 0.0001539497099304495, 8.085104993744311, 11.27272214054402, -3.567658026859489, 8.085170012050371, 11.2726248610783, -1.7834129568483397, 1.14594301874482, 16.64089505497364, -5.3512249334090995, 1.1460080278946, 16.640798081912283, -8.91903803378601, 1.1460719918637503, 16.640702057964223, 0.0004359840294803939, 4.229947016086739, 16.550244101845763, -3.5673759925053, 4.23001199776768, 16.55014804799748, -7.13518796906606, 4.23007700691746, 16.55005107493612, 1.784284978431711, 7.313952003691112, 16.459594038001743, -1.7835269981290485, 7.314017012840892, 16.45949706494038, -5.351338974689808, 7.3140820219906715, 16.459400091879022, -1.7833469815892498, 1.2970319835847903, 21.36710593812334, -5.351160028493709, 1.2970969927540703, 21.367008965032984, -8.918972058526919, 1.2971609567037203, 21.36691294111392, 0.0005019592885703222, 4.38103598092671, 21.27645498499546, -3.5673100172462093, 4.3811009626076505, 21.276358931147183, -7.135123064150669, 4.38116597177693, 21.27626195805682, 1.7843509536908, 7.46504096853108, 21.18580492115144, -1.7834610228699603, 7.465105977680862, 21.18570794809008, -5.351272999430719, 7.465170986830642, 21.185610975028723]]},
 "stress": {"__ndarray__": [[6], "float64", [-0.11289843388157872, -0.11317240340173114, -0.07847357773028865, 0.001424677030214221, 3.340747786799811e-05, -2.8692429662995618e-05]]},
 "unique_id": "44fe20817db80d5ab834b4bb74be2dd5",
 "user": "lpan"},
"26": {
 "calculator": "vasp",
 "calculator_parameters": {"kpoints_generation": {"divisions": [2, 2, 1], "usershift": [0.0, 0.0, 0.0], "genvec1": [0.5, -0.0, 0.0], "genvec2": [0.0, 0.5, 0.0], "genvec3": [0.0, 0.0, 1.0], "shift": [0.0, 0.0, 0.0]}, "system": "PtSTe", "lcompat": false, "prec": "normal", "enmax": 520.0, "enaug": 368.792, "ediff": 1e-06, "ialgo": 68, "iwavpr": 10, "nbands": 360, "nelect": 594.0, "turbo": 0, "irestart": 0, "nreboot": 0, "nmin": 0, "eref": 0.0, "ismear": 0, "sigma": 0.05, "kspacing": 0.5, "kgamma": true, "lreal": true, "ropt": [-0.0005, -0.0005, -0.0005], "lmaxpaw": -100, "lmaxmix": 2, "nlspline": false, "istart": 0, "icharg": 2, "iniwav": 1, "ispin": 1, "lnoncollinear": false, "magmom": [1.0, 1.0, 1.0, 1.0, 1.0, 1.0, 1.0, 1.0, 1.0, 1.0, 1.0, 1.0, 1.0, 1.0, 1.0, 1.0, 1.0, 1.0, 1.0, 1.0, 1.0, 1.0, 1.0, 1.0, 1.0, 1.0, 1.0, 1.0, 1.0, 1.0, 1.0, 1.0, 1.0, 1.0, 1.0, 1.0, 1.0, 1.0, 1.0, 1.0, 1.0, 1.0, 1.0, 1.0, 1.0, 1.0, 1.0, 1.0, 1.0, 1.0, 1.0, 1.0, 1.0, 1.0, 1.0, 1.0, 1.0, 1.0, 1.0, 1.0, 1.0, 1.0, 1.0, 1.0, 1.0, 1.0, 1.0, 1.0, 1.0, 1.0, 1.0, 1.0, 1.0, 1.0, 1.0, 1.0, 1.0, 1.0, 1.0, 1.0, 1.0], "nupdown": -1.0, "lsorbit": false, "saxis": [0.0, 0.0, 1.0], "lspiral": false, "qspiral": [0.0, 0.0, 0.0], "lzeroz": false, "lasph": false, "lmetagga": false, "nelm": 1, "nelmdl": -5, "nelmin": 2, "enini": 520.0, "ldiag": true, "lsubrot": false, "weimin": 0.0, "ebreak": 0.0, "deper": 0.3, "nrmm": 4, "time": 0.4, "amix": 0.4, "bmix": 1.0, "amin": 0.1, "amix_mag": 1.6, "bmix_mag": 1.0, "imix": 4, "mixfirst": false, "maxmix": -45, "wc": 100.0, "inimix": 1, "mixpre": 1, "mremove": 5, "ldipol": false, "lmono": false, "idipol": 0, "epsilon": 1.0, "dipol": [-100.0, -100.0, -100.0], "efield": 0.0, "ngx": 60, "ngy": 60, "ngz": 180, "ngxf": 120, "ngyf": 120, "ngzf": 360, "addgrid": false, "nsw": 0, "ibrion": -1, "mdalgo": 0, "isif": 4, "pstress": 0.0, "ediffg": 1e-05, "nfree": 1, "potim": 0.25, "smass": -3.0, "scalee": 1.0, "tebeg": 0.0001, "teend": 0.0001, "nblock": 1, "kblock": 1, "npaco": 256, "apaco": 16.0, "isym": 0, "symprec": 1e-05, "lorbit": 0, "rwigs": [-1.0, -1.0, -1.0], "nedos": 301, "emin": 10.0, "emax": -10.0, "efermi": 0.0, "nwrite": 2, "lwave": false, "ldownsample": false, "lcharg": true, "lpard": false, "lvtot": false, "lvhar": false, "lelf": false, "loptics": false, "stm": [0.0, 0.0, 0.0, 0.0, 0.0, 0.0, 0.0], "npar": 36, "nsim": 4, "nblk": -1, "lplane": true, "lscalapack": true, "lscaaware": false, "lscalu": false, "lasync": false, "lorbitalreal": false, "idiot": 3, "ispecial": 0, "lmusic": false, "pomass": [195.08, 32.066, 127.6], "darwinr": [0.0, 0.0, 0.0], "darwinv": [1.0, 1.0, 1.0], "lcorr": true, "gga_compat": true, "lberry": false, "icorelevel": 0, "ldau": false, "i_constrained_m": 0, "gga": "--", "voskown": 0, "lhfcalc": false, "precfock": "", "lsymgrad": false, "lhfone": false, "lrhfcalc": false, "lthomas": false, "lmodelhf": false, "encut4o": -1.0, "exxoep": 0, "fourorbit": 0, "aexx": 0.0, "hfalpha": 0.0, "mcalpha": 0.0, "aldax": 1.0, "aggax": 1.0, "aldac": 1.0, "aggac": 1.0, "nkredx": 1, "nkredy": 1, "nkredz": 1, "shiftred": false, "oddonly": false, "evenonly": false, "lmaxfock": 0, "nmaxfockae": 0, "lfockaedft": false, "hfscreen": 0.0, "hfscreenc": 0.0, "nbandsgwlow": 0, "luse_vdw": false, "zab_vdw": -0.8491, "param1": 0.1234, "param2": 1.0, "param3": 0.0, "model_gw": 0, "model_eps0": 22.45657119, "model_alpha": 1.0, "lepsilon": false, "lrpa": false, "lnabla": false, "lvel": false, "kinter": 0, "cshift": -0.1, "omegamax": -30.0, "deg_threshold": 0.002, "rtime": -0.1, "wplasmai": 0.0, "dfield": [0.0, 0.0, 0.0], "wplasma": [0.0, 0.0, 0.0, 0.0, 0.0, 0.0, 0.0, 0.0, 0.0], "nucind": false, "magpos": [0.0, 0.0, 0.0], "lnicsall": true, "orbitalmag": false, "lmagbloch": false, "lchimag": false, "lgauge": true, "magatom": 0, "magdipol": [0.0, 0.0, 0.0], "avecconst": [0.0, 0.0, 0.0], "ladder": false, "lrpaforce": false, "lfxc": false, "lhartree": true, "ibse": 0, "kpoint": [-1, 0, 0, 0], "ltcte": false, "ltete": false, "ltriplet": false, "lfxceps": false, "lfxheg": false, "naturalo": 2, "l2order": false, "lmp2lt": false, "lusew": false, "encutgw": -2.0, "encutgwsoft": -2.0, "encutlf": -1.0, "lmaxmp2": -1, "scissor": 0.0, "nomega": 0, "nomegar": 0, "nbandsgw": -1, "nbandso": -1, "nbandsv": -1, "nelmhf": 1, "dim": 3, "antires": 0, "omegamin": -30.0, "omegatl": -200.0, "omegagrid": 140, "selfenergy": false, "lspectral": false, "lspectralgw": false, "lsingles": false, "lfermigw": false, "oddonlygw": false, "evenonlygw": false, "nkredlfx": 1, "nkredlfy": 1, "nkredlfz": 1, "maxmem": 2800, "telescope": 0, "taupar": 1, "omegapar": -1, "lambda": 1.0, "ofield_kappa": 0.0, "ofield_k": [0.0, 0.0, 0.0], "ofield_q6_near": 0.0, "ofield_q6_far": 0.0, "ofield_a": 0.0},
 "cell": {"array": {"__ndarray__": [[3, 3], "float64", [5.351548, 9.252014, -0.271952, -10.703437, 0.000195, -0.00029, 0.000866, -0.915628, 30.640436]]}, "__ase_objtype__": "cell"},
 "ctime": 22.582878856300056,
 "energy": -381.27164148,
 "forces": {"__ndarray__": [[81, 3], "float64", [0.00135223, -0.05296023, -1.13573109, 0.00132546, -0.05295472, -1.13572953, 0.00135853, -0.0529587, -1.13574455, 0.00134597, -0.05296482, -1.13572174, 0.00135417, -0.05296625, -1.13573567, 0.00134164, -0.0529668, -1.1357269, 0.0013658, -0.0529761, -1.13573291, 0.0013507, -0.05298057, -1.13573826, 0.00134719, -0.05295802, -1.13573511, 0.00156767, -0.02409102, -1.19178339, 0.00155549, -0.02409047, -1.19179143, 0.00153585, -0.02410213, -1.19177074, 0.00154311, -0.0240993, -1.19177363, 0.00156043, -0.02407193, -1.19177406, 0.00155526, -0.02407418, -1.19178937, 0.00154618, -0.02407707, -1.19176583, 0.0015348, -0.02408118, -1.19178099, 0.00156215, -0.02408261, -1.191782, 0.001052, -0.04189204, -1.22420827, 0.00106057, -0.04188936, -1.22419853, 0.00103838, -0.04188626, -1.22419967, 0.00104316, -0.04189108, -1.22419626, 0.00103821, -0.04189991, -1.2241954, 0.0010592, -0.0419041, -1.22418728, 0.00105675, -0.04189995, -1.22418931, 0.00105025, -0.0418976, -1.22419288, 0.00104397, -0.04188341, -1.22420855, 0.00281607, -0.04036142, -2.66201775, 0.00280374, -0.04036495, -2.66200857, 0.00281825, -0.04036652, -2.66200735, 0.0028131, -0.04034847, -2.66201316, 0.00281589, -0.04035854, -2.66201178, 0.0028254, -0.04034756, -2.66201313, 0.00282105, -0.0403598, -2.66202551, 0.00281466, -0.04035654, -2.66201966, 0.00280717, -0.04036226, -2.66201156, 0.00174984, -0.10244865, -2.75597754, 0.00176214, -0.10243474, -2.7559721, 0.00175932, -0.10243785, -2.75596635, 0.00175569, -0.10243819, -2.7559694, 0.00175216, -0.10244409, -2.75597302, 0.00176552, -0.10244018, -2.75596703, 0.00176849, -0.10244805, -2.75596785, 0.00175657, -0.10244784, -2.75596195, 0.00174687, -0.10244881, -2.75597299, 0.00170922, -0.08250309, -2.55945616, 0.00169691, -0.08249698, -2.55945701, 0.00170861, -0.0825026, -2.55946516, 0.0017091, -0.08250847, -2.55945305, 0.001706, -0.08249605, -2.55945734, 0.00169836, -0.08249314, -2.55945861, 0.00171299, -0.08249161, -2.55946543, 0.0017115, -0.08249257, -2.55945994, 0.00170523, -0.08249872, -2.55945578, -0.00178357, 0.1176336, 3.88084299, -0.00179047, 0.11763236, 3.88084443, -0.00178292, 0.11764144, 3.88084154, -0.00179018, 0.11763042, 3.88084498, -0.00178764, 0.11763425, 3.88085018, -0.00179538, 0.11763627, 3.88083879, -0.00177584, 0.11763332, 3.88085239, -0.00177889, 0.11764913, 3.88084138, -0.00179084, 0.11762993, 3.88084352, -0.00682343, 0.11383428, 4.01046316, -0.00682314, 0.11384174, 4.01046537, -0.00680663, 0.11385678, 4.0104566, -0.00681166, 0.11385974, 4.01046272, -0.00681552, 0.11384894, 4.01046463, -0.00682574, 0.11384638, 4.01046489, -0.00680293, 0.11384772, 4.01046558, -0.00681533, 0.11383734, 4.01045936, -0.00682529, 0.11383994, 4.0104651, -0.00163102, 0.1127606, 3.63784871, -0.00162603, 0.11275724, 3.63784856, -0.00161867, 0.11276199, 3.6378441, -0.0016252, 0.11276481, 3.63785113, -0.0016319, 0.11276901, 3.63783691, -0.00161998, 0.11276106, 3.63784289, -0.00162672, 0.11276835, 3.63784147, -0.00161503, 0.11276114, 3.63784396, -0.00163504, 0.1127597, 3.63784316]]},
 "free_energy": -381.29092447,
 "mtime": 22.708610907564076,
 "numbers": {"__ndarray__": [[81], "int64", [78, 78, 78, 78, 78, 78, 78, 78, 78, 78, 78, 78, 78, 78, 78, 78, 78, 78, 78, 78, 78, 78, 78, 78, 78, 78, 78, 16, 16, 16, 16, 16, 16, 16, 16, 16, 16, 16, 16, 16, 16, 16, 16, 16, 16, 16, 16, 16, 16, 16, 16, 16, 16, 16, 52, 52, 52, 52, 52, 52, 52, 52, 52, 52, 52, 52, 52, 52, 52, 52, 52, 52, 52, 52, 52, 52, 52, 52, 52, 52, 52]]},
 "pbc": {"__ndarray__": [[3], "bool", [true, true, true]]},
 "positions": {"__ndarray__": [[81, 3], "float64", [0.0002530513675400065, -0.1807849600623, 10.1584030398386, -3.5675589787086994, -0.18072004343266, 10.15830606949676, -7.1353719720717, -0.18065496921208, 10.15821001289996, 1.78410199222831, 2.90321996249077, 10.06775205950102, -1.78370993079099, 2.90328503669185, 10.06765600293322, -5.351522067901599, 2.90334995332344, 10.06755903258848, 3.5679510401460206, 5.987225042615281, 9.977101992937481, 0.0001390100697803022, 5.987289959244921, 9.977005022595641, -3.5676729664739293, 5.987354043183552, 9.97690807674398, 0.00041604209709998613, 2.1330170313761805, 15.73461413354244, -3.5673959344723194, 2.1330820496822405, 15.73451685407672, -7.135208071582929, 2.13314696631383, 15.734419883731983, 1.7842659462672001, 5.217021953911701, 15.643963153230962, -1.7835469935944996, 5.217086047024161, 15.643865900948843, -5.351358970129279, 5.2171510287051, 15.643769847100561, 3.56811499417073, 8.30102596040795, 15.553311893701622, 0.00030296412572073365, 8.301091025454701, 15.55321614353528, -3.567509975753029, 8.301156043778311, 15.55311886404346, 0.0004919639736202474, 2.282343988704581, 20.87812395106972, -3.5673209758964695, 2.2824089978719106, 20.878026977982262, -7.13513295245723, 2.2824740070216905, 20.877930004920902, 1.7843409583498702, 5.366349003777791, 20.787472968012622, -1.7834710182108895, 5.366414012927571, 20.78737599495126, -5.351283958080979, 5.366479022094901, 20.787279021863803, 3.5681900597604903, 8.45035401884905, 20.69682198495842, 0.0003779761653606005, 8.45041902800078, 20.696725011894163, -3.567434053867849, 8.450482991950432, 20.696628987975103, -1.7836940045318996, 0.8110029645868001, 9.00649911665972, -5.35150598109266, 0.8110679737365802, 9.00640214359836, -8.919319028005779, 0.8111329920621402, 9.00630486410364, 0.00015493633726026566, 3.8950069710850004, 8.91584785712748, -3.5676570402234997, 3.89507198023478, 8.91575088406612, -7.135469980058949, 3.89513695277699, 8.915655136596099, 1.784003984263631, 6.979012042053231, 8.8251980969683, -1.7838080458126102, 6.979076958682871, 8.82510112662646, -5.351620022373369, 6.979141967832651, 8.8250041535651, 0.00043001959206005546, 0.04376499349144006, 14.68423011521348, -3.56738297378512, 0.04382899408376006, 14.68413286565088, -7.135194950345879, 0.04389400323354007, 14.68403589258952, 1.7842789604612204, 3.1277689999896405, 14.59357885568124, -1.7835330160995393, 3.12783400913942, 14.593481882619882, -5.351345955969629, 3.12789901830675, 14.593384909532421, 3.56812795483747, 6.21177401506285, 14.502927872624142, 0.0003159782767101791, 6.2118390242126305, 14.502830899562781, -3.5674959982494094, 6.2119039967372895, 14.502735152118861, 0.000504009910600017, 0.1933120246193001, 19.83734885726216, -3.56730796665016, 0.19337703376908003, 19.837251884200803, -7.135121013519979, 0.1934420063132401, 19.83715613672788, 1.78435300428685, 3.27731703969251, 19.74669787420506, -1.7834590257463598, 3.2773810036421605, 19.746601850286, -5.3512710023071195, 3.2774460127919407, 19.74650487722464, 3.5682020522336795, 6.361321000407361, 19.65604814669752, 0.00038996862989008543, 6.36138601871537, 19.6559508672289, -3.5674220079308703, 6.36145102786515, 19.655853894167542, 0.0002679909906400112, 1.91703099964824, 11.45412013057728, -3.567543985578779, 1.9170960179543, 11.45402285111156, -7.135357032483239, 1.91716102712358, 11.4539258780212, 1.7841169853668906, 5.001036014721452, 11.363469147520181, -1.7836949912025293, 5.001101033027512, 11.363371868054461, -5.35150696772865, 5.001166005552171, 11.363276120610541, 3.56796597973448, 8.08504103895094, 11.27281785805872, 0.0001539497099304495, 8.085104993744311, 11.27272214054402, -3.567658026859489, 8.085170012050371, 11.2726248610783, -1.7834129251386797, 1.1459430376359003, 17.1108950603796, -5.35122506224929, 1.1460079542674904, 17.110798090034862, -8.919038002076348, 1.1460720107548301, 17.11070206337018, 0.00043601573914040296, 4.22994703497782, 17.02024410725172, -3.5673759607956397, 4.23001201665876, 17.020148053403442, -7.1351879373564, 4.230077025808541, 17.02005108034208, 1.78428501014137, 7.31395202258219, 16.9295940434077, -1.7835269664193902, 7.314017031731971, 16.92949707034634, -5.351338942980149, 7.3140820408817495, 16.929400097284983, -1.7833470252043, 1.2970320213689004, 22.30710594893236, -5.351159965074389, 1.2970970305362304, 22.3070089758449, -8.918971995107599, 1.29716099448588, 22.306912951925842, 0.0005020227078903403, 4.381036018708871, 22.216454995807382, -3.5673099538268893, 4.381101000389811, 22.2163589419591, -7.135123000731349, 4.381166009559091, 22.21626196886874, 1.78435101711012, 7.46504100631324, 22.125804931963362, -1.7834609594506403, 7.46510601546302, 22.125707958902, -5.3512729360114, 7.4651710246128, 22.12561098584064]]},
 "stress": {"__ndarray__": [[6], "float64", [-0.10981385196605162, -0.11004366945010412, -0.06945946179418873, 0.001278731385418054, 4.376419496434085e-05, -3.240750696641298e-05]]},
 "unique_id": "ef08a7abe4cc7555b5405b1351d2372c",
 "user": "lpan"},
"27": {
 "calculator": "vasp",
 "calculator_parameters": {"kpoints_generation": {"divisions": [2, 2, 1], "usershift": [0.0, 0.0, 0.0], "genvec1": [0.5, -0.0, 0.0], "genvec2": [0.0, 0.5, 0.0], "genvec3": [0.0, 0.0, 1.0], "shift": [0.0, 0.0, 0.0]}, "system": "PtSTe", "lcompat": false, "prec": "normal", "enmax": 520.0, "enaug": 368.792, "ediff": 1e-06, "ialgo": 68, "iwavpr": 10, "nbands": 360, "nelect": 594.0, "turbo": 0, "irestart": 0, "nreboot": 0, "nmin": 0, "eref": 0.0, "ismear": 0, "sigma": 0.05, "kspacing": 0.5, "kgamma": true, "lreal": true, "ropt": [-0.0005, -0.0005, -0.0005], "lmaxpaw": -100, "lmaxmix": 2, "nlspline": false, "istart": 0, "icharg": 2, "iniwav": 1, "ispin": 1, "lnoncollinear": false, "magmom": [1.0, 1.0, 1.0, 1.0, 1.0, 1.0, 1.0, 1.0, 1.0, 1.0, 1.0, 1.0, 1.0, 1.0, 1.0, 1.0, 1.0, 1.0, 1.0, 1.0, 1.0, 1.0, 1.0, 1.0, 1.0, 1.0, 1.0, 1.0, 1.0, 1.0, 1.0, 1.0, 1.0, 1.0, 1.0, 1.0, 1.0, 1.0, 1.0, 1.0, 1.0, 1.0, 1.0, 1.0, 1.0, 1.0, 1.0, 1.0, 1.0, 1.0, 1.0, 1.0, 1.0, 1.0, 1.0, 1.0, 1.0, 1.0, 1.0, 1.0, 1.0, 1.0, 1.0, 1.0, 1.0, 1.0, 1.0, 1.0, 1.0, 1.0, 1.0, 1.0, 1.0, 1.0, 1.0, 1.0, 1.0, 1.0, 1.0, 1.0, 1.0], "nupdown": -1.0, "lsorbit": false, "saxis": [0.0, 0.0, 1.0], "lspiral": false, "qspiral": [0.0, 0.0, 0.0], "lzeroz": false, "lasph": false, "lmetagga": false, "nelm": 1, "nelmdl": -5, "nelmin": 2, "enini": 520.0, "ldiag": true, "lsubrot": false, "weimin": 0.0, "ebreak": 0.0, "deper": 0.3, "nrmm": 4, "time": 0.4, "amix": 0.4, "bmix": 1.0, "amin": 0.1, "amix_mag": 1.6, "bmix_mag": 1.0, "imix": 4, "mixfirst": false, "maxmix": -45, "wc": 100.0, "inimix": 1, "mixpre": 1, "mremove": 5, "ldipol": false, "lmono": false, "idipol": 0, "epsilon": 1.0, "dipol": [-100.0, -100.0, -100.0], "efield": 0.0, "ngx": 60, "ngy": 60, "ngz": 180, "ngxf": 120, "ngyf": 120, "ngzf": 360, "addgrid": false, "nsw": 0, "ibrion": -1, "mdalgo": 0, "isif": 4, "pstress": 0.0, "ediffg": 1e-05, "nfree": 1, "potim": 0.25, "smass": -3.0, "scalee": 1.0, "tebeg": 0.0001, "teend": 0.0001, "nblock": 1, "kblock": 1, "npaco": 256, "apaco": 16.0, "isym": 0, "symprec": 1e-05, "lorbit": 0, "rwigs": [-1.0, -1.0, -1.0], "nedos": 301, "emin": 10.0, "emax": -10.0, "efermi": 0.0, "nwrite": 2, "lwave": false, "ldownsample": false, "lcharg": true, "lpard": false, "lvtot": false, "lvhar": false, "lelf": false, "loptics": false, "stm": [0.0, 0.0, 0.0, 0.0, 0.0, 0.0, 0.0], "npar": 36, "nsim": 4, "nblk": -1, "lplane": true, "lscalapack": true, "lscaaware": false, "lscalu": false, "lasync": false, "lorbitalreal": false, "idiot": 3, "ispecial": 0, "lmusic": false, "pomass": [195.08, 32.066, 127.6], "darwinr": [0.0, 0.0, 0.0], "darwinv": [1.0, 1.0, 1.0], "lcorr": true, "gga_compat": true, "lberry": false, "icorelevel": 0, "ldau": false, "i_constrained_m": 0, "gga": "--", "voskown": 0, "lhfcalc": false, "precfock": "", "lsymgrad": false, "lhfone": false, "lrhfcalc": false, "lthomas": false, "lmodelhf": false, "encut4o": -1.0, "exxoep": 0, "fourorbit": 0, "aexx": 0.0, "hfalpha": 0.0, "mcalpha": 0.0, "aldax": 1.0, "aggax": 1.0, "aldac": 1.0, "aggac": 1.0, "nkredx": 1, "nkredy": 1, "nkredz": 1, "shiftred": false, "oddonly": false, "evenonly": false, "lmaxfock": 0, "nmaxfockae": 0, "lfockaedft": false, "hfscreen": 0.0, "hfscreenc": 0.0, "nbandsgwlow": 0, "luse_vdw": false, "zab_vdw": -0.8491, "param1": 0.1234, "param2": 1.0, "param3": 0.0, "model_gw": 0, "model_eps0": 22.45657119, "model_alpha": 1.0, "lepsilon": false, "lrpa": false, "lnabla": false, "lvel": false, "kinter": 0, "cshift": -0.1, "omegamax": -30.0, "deg_threshold": 0.002, "rtime": -0.1, "wplasmai": 0.0, "dfield": [0.0, 0.0, 0.0], "wplasma": [0.0, 0.0, 0.0, 0.0, 0.0, 0.0, 0.0, 0.0, 0.0], "nucind": false, "magpos": [0.0, 0.0, 0.0], "lnicsall": true, "orbitalmag": false, "lmagbloch": false, "lchimag": false, "lgauge": true, "magatom": 0, "magdipol": [0.0, 0.0, 0.0], "avecconst": [0.0, 0.0, 0.0], "ladder": false, "lrpaforce": false, "lfxc": false, "lhartree": true, "ibse": 0, "kpoint": [-1, 0, 0, 0], "ltcte": false, "ltete": false, "ltriplet": false, "lfxceps": false, "lfxheg": false, "naturalo": 2, "l2order": false, "lmp2lt": false, "lusew": false, "encutgw": -2.0, "encutgwsoft": -2.0, "encutlf": -1.0, "lmaxmp2": -1, "scissor": 0.0, "nomega": 0, "nomegar": 0, "nbandsgw": -1, "nbandso": -1, "nbandsv": -1, "nelmhf": 1, "dim": 3, "antires": 0, "omegamin": -30.0, "omegatl": -200.0, "omegagrid": 140, "selfenergy": false, "lspectral": false, "lspectralgw": false, "lsingles": false, "lfermigw": false, "oddonlygw": false, "evenonlygw": false, "nkredlfx": 1, "nkredlfy": 1, "nkredlfz": 1, "maxmem": 2800, "telescope": 0, "taupar": 1, "omegapar": -1, "lambda": 1.0, "ofield_kappa": 0.0, "ofield_k": [0.0, 0.0, 0.0], "ofield_q6_near": 0.0, "ofield_q6_far": 0.0, "ofield_a": 0.0},
 "cell": {"array": {"__ndarray__": [[3, 3], "float64", [5.351548, 9.252014, -0.271952, -10.703437, 0.000195, -0.00029, 0.000866, -0.915628, 30.640436]]}, "__ase_objtype__": "cell"},
 "ctime": 22.582878867358836,
 "energy": -380.05807583,
 "forces": {"__ndarray__": [[81, 3], "float64", [0.00010565, -0.05505951, -1.20417487, 7.928e-05, -0.05505452, -1.20417371, 0.00011163, -0.0550577, -1.20418854, 0.00010199, -0.05506389, -1.20416808, 0.00010662, -0.055066, -1.20418152, 9.453e-05, -0.0550642, -1.20417364, 0.00012031, -0.05507601, -1.20417911, 0.00010477, -0.05507853, -1.20418381, 9.95e-05, -0.05505714, -1.20418118, 0.00032488, -0.02662683, -1.30121493, 0.00031583, -0.02662571, -1.30122539, 0.00029468, -0.02663928, -1.30120575, 0.00030111, -0.02663472, -1.30120707, 0.00031934, -0.02660933, -1.301205, 0.00031627, -0.02661076, -1.30122284, 0.00030504, -0.02661484, -1.30120134, 0.0002935, -0.02662025, -1.30121741, 0.00032199, -0.02662061, -1.30121657, -0.0003139, -0.01688904, -0.90476058, -0.0003028, -0.01688777, -0.90475129, -0.00032827, -0.01688213, -0.90475214, -0.00032255, -0.01688891, -0.90474969, -0.00032644, -0.01689828, -0.90474619, -0.00030661, -0.01690185, -0.90473707, -0.00030944, -0.01689942, -0.90473954, -0.00031379, -0.01689884, -0.90474217, -0.00032266, -0.01688209, -0.90475921, 0.00154487, -0.04254261, -2.65634729, 0.00153225, -0.04254655, -2.65633969, 0.00154954, -0.04254729, -2.65633778, 0.00154323, -0.04253074, -2.6563439, 0.00154425, -0.04253972, -2.6563407, 0.00155484, -0.04253063, -2.65634406, 0.00155041, -0.04254252, -2.65635512, 0.00154493, -0.04253872, -2.65634944, 0.00153672, -0.04254533, -2.65634048, 0.00051217, -0.09171098, -2.87944299, 0.0005272, -0.09169633, -2.87943723, 0.00052271, -0.09169842, -2.87943048, 0.0005203, -0.0916985, -2.8794345, 0.00051303, -0.09170571, -2.87943676, 0.00052765, -0.0917017, -2.87943174, 0.00053094, -0.09170723, -2.87943269, 0.00052157, -0.09170769, -2.87942647, 0.00050963, -0.09171083, -2.87943906, 0.00065889, -0.07690305, -2.68718894, 0.00064922, -0.07689842, -2.68718994, 0.0006592, -0.07690045, -2.68719927, 0.00066203, -0.076907, -2.68718699, 0.00065853, -0.07689413, -2.68719218, 0.00064788, -0.0768919, -2.68719128, 0.00066278, -0.07689215, -2.68719597, 0.00066341, -0.07689367, -2.68719311, 0.00065646, -0.07690029, -2.68718972, -0.00304853, 0.1249804, 4.05178554, -0.00305625, 0.12497807, 4.05178702, -0.00304879, 0.12498754, 4.05178259, -0.00305508, 0.12497538, 4.05178682, -0.00305274, 0.12497949, 4.05179257, -0.00306142, 0.12498127, 4.05178001, -0.00304211, 0.12497707, 4.05179444, -0.00304425, 0.12499322, 4.05178381, -0.00305609, 0.12497463, 4.05178625, -0.00294648, 0.08710437, 4.14055409, -0.00294736, 0.0871133, 4.14055697, -0.00292984, 0.08712576, 4.14054807, -0.00293506, 0.08712876, 4.14055451, -0.00293826, 0.08711778, 4.14055545, -0.0029493, 0.08711506, 4.14055614, -0.00292415, 0.08711669, 4.14055553, -0.00293843, 0.08710617, 4.1405501, -0.00294847, 0.08711005, 4.14055695, 0.00316755, 0.09762131, 3.44077359, 0.00317174, 0.09761829, 3.44077575, 0.00317714, 0.09762365, 3.4407718, 0.00317231, 0.09762826, 3.44077643, 0.00316438, 0.09763156, 3.44076191, 0.00317911, 0.09762653, 3.44076794, 0.00317122, 0.09763022, 3.44076433, 0.00318423, 0.09762392, 3.44077017, 0.00315985, 0.09762197, 3.44076761]]},
 "free_energy": -380.0815045,
 "mtime": 22.70861091543611,
 "numbers": {"__ndarray__": [[81], "int64", [78, 78, 78, 78, 78, 78, 78, 78, 78, 78, 78, 78, 78, 78, 78, 78, 78, 78, 78, 78, 78, 78, 78, 78, 78, 78, 78, 16, 16, 16, 16, 16, 16, 16, 16, 16, 16, 16, 16, 16, 16, 16, 16, 16, 16, 16, 16, 16, 16, 16, 16, 16, 16, 16, 52, 52, 52, 52, 52, 52, 52, 52, 52, 52, 52, 52, 52, 52, 52, 52, 52, 52, 52, 52, 52, 52, 52, 52, 52, 52, 52]]},
 "pbc": {"__ndarray__": [[3], "bool", [true, true, true]]},
 "positions": {"__ndarray__": [[81, 3], "float64", [0.0002530513675400065, -0.1807849600623, 10.1584030398386, -3.5675589787086994, -0.18072004343266, 10.15830606949676, -7.1353719720717, -0.18065496921208, 10.15821001289996, 1.78410199222831, 2.90321996249077, 10.06775205950102, -1.78370993079099, 2.90328503669185, 10.06765600293322, -5.351522067901599, 2.90334995332344, 10.06755903258848, 3.5679510401460206, 5.987225042615281, 9.977101992937481, 0.0001390100697803022, 5.987289959244921, 9.977005022595641, -3.5676729664739293, 5.987354043183552, 9.97690807674398, 0.0004160202912804669, 2.1330169577471203, 16.20461414166792, -3.567396063312509, 2.1330819760551307, 16.2045168621993, -7.13520803987327, 2.1331469852049105, 16.20441988913794, 1.7842659779682002, 5.2170219819590615, 16.11396285223256, -1.7835470154003192, 5.217085973395101, 16.11386590907432, -5.3513589384196205, 5.217151047596181, 16.113769852506522, 3.5681150258803904, 8.30102597929903, 16.023311899107583, 0.00030294231990025115, 8.30109095182564, 16.02321615166076, -3.5675099975588487, 8.30115597014925, 16.02311887216894, 0.0004920273929403403, 2.28234402648674, 21.81812396188164, -3.5673210195115193, 2.2824090356560203, 21.81802698879128, -7.135132996072279, 2.2824740448058, 21.81793001572992, 1.78434102176919, 5.366349041559951, 21.72747297882454, -1.7834710083070495, 5.36641395818959, 21.7273760084827, -5.351284055211509, 5.366478967358871, 21.727279035392343, 3.56818996262996, 8.450353964113022, 21.636821998486962, 0.0003779860692005712, 8.450418973262801, 21.6367250254256, -3.5674339904485284, 8.450483029732592, 21.63662899878702, -1.7836940045318996, 0.8110029645868001, 9.00649911665972, -5.35150598109266, 0.8110679737365802, 9.00640214359836, -8.919319028005779, 0.8111329920621402, 9.00630486410364, 0.00015493633726026566, 3.8950069710850004, 8.91584785712748, -3.5676570402234997, 3.89507198023478, 8.91575088406612, -7.135469980058949, 3.89513695277699, 8.915655136596099, 1.784003984263631, 6.979012042053231, 8.8251980969683, -1.7838080458126102, 6.979076958682871, 8.82510112662646, -5.351620022373369, 6.979141967832651, 8.8250041535651, 0.00043005130172002774, 0.04376501238252002, 15.15423012061944, -3.5673829420754597, 0.04382901297484002, 15.154132871056841, -7.135195025670589, 0.04389402212657003, 15.15403589799258, 1.7842789921708804, 3.127769018880721, 15.063578861087201, -1.7835329843898793, 3.1278340280305006, 15.06348188802584, -5.351346031294339, 3.127899037199781, 15.063384914935481, 3.56812798654713, 6.2117740339539305, 14.9729278780301, 0.0003160099863701881, 6.211839043103709, 14.972830904968742, -3.567495966548409, 6.21190402478465, 14.97273485112046, 0.0005040198144400438, 0.19331196988132004, 20.7773488707936, -3.5673080637806893, 0.19337697903304993, 20.777251897729343, -7.135121003616139, 0.19344195157526003, 20.77715615025932, 1.7843530141906903, 3.2773169849545303, 20.686697887736504, -1.7834589623270394, 3.2773810414243205, 20.686601861097923, -5.351270992403279, 3.27744595805396, 20.68650489075608, 3.56820200860997, 6.36132104734775, 20.59604785110218, 0.00038997853373005605, 6.361385963977391, 20.59595088076034, -3.567421998027029, 6.3614509731271704, 20.59585390769898, 0.0002679909906400112, 1.91703099964824, 11.45412013057728, -3.567543985578779, 1.9170960179543, 11.45402285111156, -7.135357032483239, 1.91716102712358, 11.4539258780212, 1.7841169853668906, 5.001036014721452, 11.363469147520181, -1.7836949912025293, 5.001101033027512, 11.363371868054461, -5.35150696772865, 5.001166005552171, 11.363276120610541, 3.56796597973448, 8.08504103895094, 11.27281785805872, 0.0001539497099304495, 8.085104993744311, 11.27272214054402, -3.567658026859489, 8.085170012050371, 11.2726248610783, -1.7834130539788697, 1.1459429640087901, 17.58089506850218, -5.35122503053963, 1.1460079731585702, 17.580798095440823, -8.91903797036669, 1.1460720296459102, 17.58070206877614, 0.0004359939333199205, 4.229946961348761, 17.4902441153772, -3.5673759290859786, 4.230012035549841, 17.490148058809403, -7.135188066196589, 4.23007695218143, 17.49005108846466, 1.7842850418510305, 7.313952041473271, 17.39959404881366, -1.7835269882252092, 7.314016958102911, 17.39949707847182, -5.35133896478597, 7.314081967252691, 17.39940010541046, -1.7833470153004596, 1.2970319666309205, 23.2471059624638, -5.3511600622049205, 1.2970969758002004, 23.24700898937344, -8.91897193168828, 1.29716103226804, 23.24691296273776, 0.000502032611730461, 4.3810359639708905, 23.15645500933882, -3.5673099974419396, 4.38110103817392, 23.156358952768123, -7.13512299082751, 4.381165954821111, 23.15626198240018, 1.78435097349507, 7.46504104409735, 23.06580494277238, -1.7834610565811697, 7.4651059607269925, 23.06570797243054, -5.351273033141929, 7.465170969876771, 23.06561099936918]]},
 "stress": {"__ndarray__": [[6], "float64", [-0.1081027428446171, -0.10826304333001038, -0.06846334448147753, 0.001205555551694142, 3.932423503255254e-05, -2.7095745522939543e-05]]},
 "unique_id": "7321f6e3bd2cb34857e656c9ce1e8262",
 "user": "lpan"},
"28": {
 "calculator": "vasp",
 "calculator_parameters": {"kpoints_generation": {"divisions": [2, 2, 1], "usershift": [0.0, 0.0, 0.0], "genvec1": [0.5, -0.0, 0.0], "genvec2": [0.0, 0.5, 0.0], "genvec3": [0.0, 0.0, 1.0], "shift": [0.0, 0.0, 0.0]}, "system": "PtSTe", "lcompat": false, "prec": "normal", "enmax": 520.0, "enaug": 368.792, "ediff": 1e-06, "ialgo": 68, "iwavpr": 10, "nbands": 360, "nelect": 594.0, "turbo": 0, "irestart": 0, "nreboot": 0, "nmin": 0, "eref": 0.0, "ismear": 0, "sigma": 0.05, "kspacing": 0.5, "kgamma": true, "lreal": true, "ropt": [-0.0005, -0.0005, -0.0005], "lmaxpaw": -100, "lmaxmix": 2, "nlspline": false, "istart": 0, "icharg": 2, "iniwav": 1, "ispin": 1, "lnoncollinear": false, "magmom": [1.0, 1.0, 1.0, 1.0, 1.0, 1.0, 1.0, 1.0, 1.0, 1.0, 1.0, 1.0, 1.0, 1.0, 1.0, 1.0, 1.0, 1.0, 1.0, 1.0, 1.0, 1.0, 1.0, 1.0, 1.0, 1.0, 1.0, 1.0, 1.0, 1.0, 1.0, 1.0, 1.0, 1.0, 1.0, 1.0, 1.0, 1.0, 1.0, 1.0, 1.0, 1.0, 1.0, 1.0, 1.0, 1.0, 1.0, 1.0, 1.0, 1.0, 1.0, 1.0, 1.0, 1.0, 1.0, 1.0, 1.0, 1.0, 1.0, 1.0, 1.0, 1.0, 1.0, 1.0, 1.0, 1.0, 1.0, 1.0, 1.0, 1.0, 1.0, 1.0, 1.0, 1.0, 1.0, 1.0, 1.0, 1.0, 1.0, 1.0, 1.0], "nupdown": -1.0, "lsorbit": false, "saxis": [0.0, 0.0, 1.0], "lspiral": false, "qspiral": [0.0, 0.0, 0.0], "lzeroz": false, "lasph": false, "lmetagga": false, "nelm": 1, "nelmdl": -5, "nelmin": 2, "enini": 520.0, "ldiag": true, "lsubrot": false, "weimin": 0.0, "ebreak": 0.0, "deper": 0.3, "nrmm": 4, "time": 0.4, "amix": 0.4, "bmix": 1.0, "amin": 0.1, "amix_mag": 1.6, "bmix_mag": 1.0, "imix": 4, "mixfirst": false, "maxmix": -45, "wc": 100.0, "inimix": 1, "mixpre": 1, "mremove": 5, "ldipol": false, "lmono": false, "idipol": 0, "epsilon": 1.0, "dipol": [-100.0, -100.0, -100.0], "efield": 0.0, "ngx": 60, "ngy": 60, "ngz": 180, "ngxf": 120, "ngyf": 120, "ngzf": 360, "addgrid": false, "nsw": 0, "ibrion": -1, "mdalgo": 0, "isif": 4, "pstress": 0.0, "ediffg": 1e-05, "nfree": 1, "potim": 0.25, "smass": -3.0, "scalee": 1.0, "tebeg": 0.0001, "teend": 0.0001, "nblock": 1, "kblock": 1, "npaco": 256, "apaco": 16.0, "isym": 0, "symprec": 1e-05, "lorbit": 0, "rwigs": [-1.0, -1.0, -1.0], "nedos": 301, "emin": 10.0, "emax": -10.0, "efermi": 0.0, "nwrite": 2, "lwave": false, "ldownsample": false, "lcharg": true, "lpard": false, "lvtot": false, "lvhar": false, "lelf": false, "loptics": false, "stm": [0.0, 0.0, 0.0, 0.0, 0.0, 0.0, 0.0], "npar": 36, "nsim": 4, "nblk": -1, "lplane": true, "lscalapack": true, "lscaaware": false, "lscalu": false, "lasync": false, "lorbitalreal": false, "idiot": 3, "ispecial": 0, "lmusic": false, "pomass": [195.08, 32.066, 127.6], "darwinr": [0.0, 0.0, 0.0], "darwinv": [1.0, 1.0, 1.0], "lcorr": true, "gga_compat": true, "lberry": false, "icorelevel": 0, "ldau": false, "i_constrained_m": 0, "gga": "--", "voskown": 0, "lhfcalc": false, "precfock": "", "lsymgrad": false, "lhfone": false, "lrhfcalc": false, "lthomas": false, "lmodelhf": false, "encut4o": -1.0, "exxoep": 0, "fourorbit": 0, "aexx": 0.0, "hfalpha": 0.0, "mcalpha": 0.0, "aldax": 1.0, "aggax": 1.0, "aldac": 1.0, "aggac": 1.0, "nkredx": 1, "nkredy": 1, "nkredz": 1, "shiftred": false, "oddonly": false, "evenonly": false, "lmaxfock": 0, "nmaxfockae": 0, "lfockaedft": false, "hfscreen": 0.0, "hfscreenc": 0.0, "nbandsgwlow": 0, "luse_vdw": false, "zab_vdw": -0.8491, "param1": 0.1234, "param2": 1.0, "param3": 0.0, "model_gw": 0, "model_eps0": 22.45657119, "model_alpha": 1.0, "lepsilon": false, "lrpa": false, "lnabla": false, "lvel": false, "kinter": 0, "cshift": -0.1, "omegamax": -30.0, "deg_threshold": 0.002, "rtime": -0.1, "wplasmai": 0.0, "dfield": [0.0, 0.0, 0.0], "wplasma": [0.0, 0.0, 0.0, 0.0, 0.0, 0.0, 0.0, 0.0, 0.0], "nucind": false, "magpos": [0.0, 0.0, 0.0], "lnicsall": true, "orbitalmag": false, "lmagbloch": false, "lchimag": false, "lgauge": true, "magatom": 0, "magdipol": [0.0, 0.0, 0.0], "avecconst": [0.0, 0.0, 0.0], "ladder": false, "lrpaforce": false, "lfxc": false, "lhartree": true, "ibse": 0, "kpoint": [-1, 0, 0, 0], "ltcte": false, "ltete": false, "ltriplet": false, "lfxceps": false, "lfxheg": false, "naturalo": 2, "l2order": false, "lmp2lt": false, "lusew": false, "encutgw": -2.0, "encutgwsoft": -2.0, "encutlf": -1.0, "lmaxmp2": -1, "scissor": 0.0, "nomega": 0, "nomegar": 0, "nbandsgw": -1, "nbandso": -1, "nbandsv": -1, "nelmhf": 1, "dim": 3, "antires": 0, "omegamin": -30.0, "omegatl": -200.0, "omegagrid": 140, "selfenergy": false, "lspectral": false, "lspectralgw": false, "lsingles": false, "lfermigw": false, "oddonlygw": false, "evenonlygw": false, "nkredlfx": 1, "nkredlfy": 1, "nkredlfz": 1, "maxmem": 2800, "telescope": 0, "taupar": 1, "omegapar": -1, "lambda": 1.0, "ofield_kappa": 0.0, "ofield_k": [0.0, 0.0, 0.0], "ofield_q6_near": 0.0, "ofield_q6_far": 0.0, "ofield_a": 0.0},
 "cell": {"array": {"__ndarray__": [[3, 3], "float64", [5.351548, 9.252014, -0.271952, -10.703437, 0.000195, -0.00029, 0.000866, -0.915628, 30.640436]]}, "__ase_objtype__": "cell"},
 "ctime": 22.582878879972,
 "energy": -378.7375904,
 "forces": {"__ndarray__": [[81, 3], "float64", [0.0007037, -0.06002908, -1.21787223, 0.00067962, -0.06002331, -1.21786876, 0.00070943, -0.06002552, -1.21788579, 0.000701, -0.06003254, -1.21786531, 0.00070517, -0.06003497, -1.21787637, 0.00069228, -0.06003327, -1.21786747, 0.00071925, -0.06004444, -1.21787537, 0.00070429, -0.06004828, -1.21787959, 0.000698, -0.06002578, -1.21787457, 0.00087765, -0.03840503, -1.26525168, 0.00086495, -0.0384038, -1.26526147, 0.0008434, -0.03841561, -1.26523905, 0.00085178, -0.03841647, -1.26524265, 0.00086999, -0.03838663, -1.26524434, 0.00086513, -0.03838825, -1.26526161, 0.00085719, -0.03839152, -1.26523489, 0.00084278, -0.0383948, -1.26525248, 0.00087184, -0.03839693, -1.26525245, 0.001528, -0.01636736, -0.64118918, 0.00153746, -0.01636489, -0.64117859, 0.00151083, -0.01636059, -0.64118054, 0.00151828, -0.01636815, -0.64117681, 0.00151301, -0.01637672, -0.64117518, 0.00153378, -0.01638009, -0.6411673, 0.00153073, -0.01637928, -0.64116861, 0.00152617, -0.0163778, -0.64117404, 0.0015172, -0.01636069, -0.64118941, 0.00213378, -0.0527902, -2.70303659, 0.00211987, -0.05279234, -2.70302864, 0.0021358, -0.05279629, -2.70302734, 0.00213148, -0.05277644, -2.70303417, 0.00213218, -0.05278634, -2.70303064, 0.00214119, -0.05277696, -2.70303393, 0.00213856, -0.05278791, -2.7030461, 0.00213243, -0.05278435, -2.70304096, 0.00212385, -0.0527887, -2.70302953, 0.00114346, -0.09289924, -2.94159306, 0.00115674, -0.09288394, -2.94158807, 0.00115284, -0.09288759, -2.94158149, 0.00114973, -0.09288702, -2.94158355, 0.00114458, -0.09289211, -2.94158742, 0.00115878, -0.09288793, -2.94158212, 0.00116314, -0.09289753, -2.94158369, 0.00114989, -0.09289526, -2.94157874, 0.00113945, -0.09289837, -2.94158966, 0.00102092, -0.09230724, -2.83606712, 0.00100885, -0.09230317, -2.83606959, 0.00101915, -0.0923064, -2.83607907, 0.00102074, -0.0923098, -2.83606409, 0.0010189, -0.09229709, -2.83607146, 0.00100865, -0.09229403, -2.83606999, 0.001024, -0.09229492, -2.83607461, 0.00102518, -0.09229546, -2.83607187, 0.00101742, -0.09230365, -2.83606749, -0.00245232, 0.12469102, 4.08294308, -0.00245915, 0.12469041, 4.08294336, -0.00245164, 0.12469938, 4.08293986, -0.00245826, 0.12468759, 4.08294452, -0.00245677, 0.12469203, 4.08295027, -0.00246368, 0.12469413, 4.08293752, -0.00244482, 0.12469053, 4.08295054, -0.00244735, 0.12470592, 4.08294073, -0.00246038, 0.1246865, 4.0829414, -0.00241069, 0.11758577, 4.19732523, -0.00240955, 0.11759467, 4.1973274, -0.00239502, 0.11760766, 4.19731819, -0.00239788, 0.11761004, 4.19732484, -0.00240263, 0.11759873, 4.19732591, -0.0024141, 0.11759706, 4.19732518, -0.00238933, 0.11759929, 4.19732804, -0.00240265, 0.1175888, 4.19732157, -0.00241142, 0.1175931, 4.19732619, -0.00253313, 0.1104897, 3.32472702, -0.0025298, 0.11048789, 3.32472776, -0.0025213, 0.11049202, 3.32472378, -0.00252934, 0.11049637, 3.32472941, -0.0025354, 0.11050002, 3.32471394, -0.00252132, 0.11049417, 3.32472011, -0.0025287, 0.11049795, 3.32471782, -0.00251675, 0.11049163, 3.32472241, -0.00254114, 0.1104897, 3.32472066]]},
 "free_energy": -378.75244208,
 "mtime": 22.708610923216614,
 "numbers": {"__ndarray__": [[81], "int64", [78, 78, 78, 78, 78, 78, 78, 78, 78, 78, 78, 78, 78, 78, 78, 78, 78, 78, 78, 78, 78, 78, 78, 78, 78, 78, 78, 16, 16, 16, 16, 16, 16, 16, 16, 16, 16, 16, 16, 16, 16, 16, 16, 16, 16, 16, 16, 16, 16, 16, 16, 16, 16, 16, 52, 52, 52, 52, 52, 52, 52, 52, 52, 52, 52, 52, 52, 52, 52, 52, 52, 52, 52, 52, 52, 52, 52, 52, 52, 52, 52]]},
 "pbc": {"__ndarray__": [[3], "bool", [true, true, true]]},
 "positions": {"__ndarray__": [[81, 3], "float64", [0.0002530513675400065, -0.1807849600623, 10.1584030398386, -3.5675589787086994, -0.18072004343266, 10.15830606949676, -7.1353719720717, -0.18065496921208, 10.15821001289996, 1.78410199222831, 2.90321996249077, 10.06775205950102, -1.78370993079099, 2.90328503669185, 10.06765600293322, -5.351522067901599, 2.90334995332344, 10.06755903258848, 3.5679510401460206, 5.987225042615281, 9.977101992937481, 0.0001390100697803022, 5.987289959244921, 9.977005022595641, -3.5676729664739293, 5.987354043183552, 9.97690807674398, 0.0004159449665700882, 2.13301697664015, 16.67461414707098, -3.5673960316028497, 2.13308199494621, 16.67451686760526, -7.13520800816361, 2.1331470040959903, 16.674419894543902, 1.78426600967786, 5.2170220008501405, 16.583962857638518, -1.78354698369066, 5.217085992286179, 16.58386591448028, -5.35135906725981, 5.21715097396907, 16.5837698606291, 3.568114950555681, 8.301025998192062, 16.49331190451064, 0.0003029740209007043, 8.301090979873, 16.493215850662363, -3.5675099658491893, 8.301155989040332, 16.4931188775749, 0.0004919302624101453, 2.2823439717507106, 22.75812397541018, -3.5673210096076797, 2.2824089809180403, 22.75802700232272, -7.135132986168439, 2.28247399006782, 22.75793002926136, 1.78434103167303, 5.36634898682197, 22.667472992355982, -1.7834710519220998, 5.3664139959737005, 22.66737601929172, -5.35128399179219, 5.366479005141031, 22.66727904620426, 3.5681900260492805, 8.45035400189518, 22.57682200929888, 0.00037804948852058925, 8.450419011044959, 22.576725036237523, -3.5674339805446884, 8.450482974994612, 22.576629012318463, -1.7836940045318996, 0.8110029645868001, 9.00649911665972, -5.35150598109266, 0.8110679737365802, 9.00640214359836, -8.919319028005779, 0.8111329920621402, 9.00630486410364, 0.00015493633726026566, 3.8950069710850004, 8.91584785712748, -3.5676570402234997, 3.89507198023478, 8.91575088406612, -7.135469980058949, 3.89513695277699, 8.915655136596099, 1.784003984263631, 6.979012042053231, 8.8251980969683, -1.7838080458126102, 6.979076958682871, 8.82510112662646, -5.351620022373369, 6.979141967832651, 8.8250041535651, 0.00042997597701001925, 0.04376503127555009, 15.624230126022502, -3.56738301740017, 0.043829031867870086, 15.6241328764599, -7.13519499396093, 0.04389404101764999, 15.624035903398541, 1.78427902388054, 3.1277690377718, 15.533578866493158, -1.7835329526802197, 3.12783404692158, 15.533481893431802, -5.35134605310016, 3.12789896357072, 15.533384923060959, 3.5681279647413104, 6.211773960324872, 15.44292788615558, 0.0003159881805505938, 6.211838969474651, 15.44283091309422, -3.5674959348387496, 6.21190404367573, 15.44273485652642, 0.0005039761993900447, 0.19331200766543008, 21.71734888160262, -3.5673080003613697, 0.19337701681520997, 21.71725190854126, -7.13512104723985, 0.19344199851565003, 21.717155854663982, 1.78435297057564, 3.27731702273864, 21.626697898545522, -1.7834590594575697, 3.27738098668829, 21.626601874626463, -5.35127103601833, 3.2774459958380704, 21.6265049015651, 3.56820201851381, 6.3613209926097705, 21.536047864633623, 0.00039004195305066827, 6.36138600175955, 21.53595089157226, -3.5674220416420797, 6.3614510109112805, 21.535853918508003, 0.0002679909906400112, 1.91703099964824, 11.45412013057728, -3.567543985578779, 1.9170960179543, 11.45402285111156, -7.135357032483239, 1.91716102712358, 11.4539258780212, 1.7841169853668906, 5.001036014721452, 11.363469147520181, -1.7836949912025293, 5.001101033027512, 11.363371868054461, -5.35150696772865, 5.001166005552171, 11.363276120610541, 3.56796597973448, 8.08504103895094, 11.27281785805872, 0.0001539497099304495, 8.085104993744311, 11.27272214054402, -3.567658026859489, 8.085170012050371, 11.2726248610783, -1.78341302226921, 1.14594298289987, 18.05089507390814, -5.351224998829969, 1.14600799204965, 18.05079810084678, -8.919037992172509, 1.14607195601685, 18.050702076901622, 0.00043602564297992954, 4.22994698023984, 17.960244120783162, -3.567376057926169, 4.23001196192273, 17.960148066931982, -7.135188034486929, 4.230076971072511, 17.96005109387062, 1.7842850200452098, 7.31395196784421, 17.869594056939142, -1.7835270635499196, 7.314016976995941, 17.86949708387488, -5.35133904011068, 7.3140819861457205, 17.869400110813523, -1.7833469518811398, 1.2970320044130803, 24.18710597327572, -5.351159998785599, 1.2970970135823603, 24.187009000185363, -8.918972028818809, 1.2971609775320105, 24.186912976266303, 0.0005019889966800913, 4.381036001755, 24.096455020147843, -3.5673099875381, 4.381100983435941, 24.09635896629956, -7.13512303444256, 4.38116599260522, 24.0962619932092, 1.7843509833989106, 7.4650409893593705, 24.00580495630382, -1.7834609931618497, 7.46510599850915, 24.00570798324246, -5.351272969722609, 7.465171007658929, 24.005611010181102]]},
 "stress": {"__ndarray__": [[6], "float64", [-0.1072317058491433, -0.10740841703461712, -0.0688453760702885, 0.0010161724674193923, 3.4387656944145074e-05, -2.7299749248719037e-05]]},
 "unique_id": "a20af5dc1aa64f68171b10a00fb337e0",
 "user": "lpan"},
"29": {
 "calculator": "vasp",
 "calculator_parameters": {"kpoints_generation": {"divisions": [2, 2, 1], "usershift": [0.0, 0.0, 0.0], "genvec1": [0.5, -0.0, 0.0], "genvec2": [0.0, 0.5, 0.0], "genvec3": [0.0, 0.0, 1.0], "shift": [0.0, 0.0, 0.0]}, "system": "PtSTe", "lcompat": false, "prec": "normal", "enmax": 520.0, "enaug": 368.792, "ediff": 1e-06, "ialgo": 68, "iwavpr": 10, "nbands": 360, "nelect": 594.0, "turbo": 0, "irestart": 0, "nreboot": 0, "nmin": 0, "eref": 0.0, "ismear": 0, "sigma": 0.05, "kspacing": 0.5, "kgamma": true, "lreal": true, "ropt": [-0.0005, -0.0005, -0.0005], "lmaxpaw": -100, "lmaxmix": 2, "nlspline": false, "istart": 0, "icharg": 2, "iniwav": 1, "ispin": 1, "lnoncollinear": false, "magmom": [1.0, 1.0, 1.0, 1.0, 1.0, 1.0, 1.0, 1.0, 1.0, 1.0, 1.0, 1.0, 1.0, 1.0, 1.0, 1.0, 1.0, 1.0, 1.0, 1.0, 1.0, 1.0, 1.0, 1.0, 1.0, 1.0, 1.0, 1.0, 1.0, 1.0, 1.0, 1.0, 1.0, 1.0, 1.0, 1.0, 1.0, 1.0, 1.0, 1.0, 1.0, 1.0, 1.0, 1.0, 1.0, 1.0, 1.0, 1.0, 1.0, 1.0, 1.0, 1.0, 1.0, 1.0, 1.0, 1.0, 1.0, 1.0, 1.0, 1.0, 1.0, 1.0, 1.0, 1.0, 1.0, 1.0, 1.0, 1.0, 1.0, 1.0, 1.0, 1.0, 1.0, 1.0, 1.0, 1.0, 1.0, 1.0, 1.0, 1.0, 1.0], "nupdown": -1.0, "lsorbit": false, "saxis": [0.0, 0.0, 1.0], "lspiral": false, "qspiral": [0.0, 0.0, 0.0], "lzeroz": false, "lasph": false, "lmetagga": false, "nelm": 1, "nelmdl": -5, "nelmin": 2, "enini": 520.0, "ldiag": true, "lsubrot": false, "weimin": 0.0, "ebreak": 0.0, "deper": 0.3, "nrmm": 4, "time": 0.4, "amix": 0.4, "bmix": 1.0, "amin": 0.1, "amix_mag": 1.6, "bmix_mag": 1.0, "imix": 4, "mixfirst": false, "maxmix": -45, "wc": 100.0, "inimix": 1, "mixpre": 1, "mremove": 5, "ldipol": false, "lmono": false, "idipol": 0, "epsilon": 1.0, "dipol": [-100.0, -100.0, -100.0], "efield": 0.0, "ngx": 60, "ngy": 60, "ngz": 180, "ngxf": 120, "ngyf": 120, "ngzf": 360, "addgrid": false, "nsw": 0, "ibrion": -1, "mdalgo": 0, "isif": 4, "pstress": 0.0, "ediffg": 1e-05, "nfree": 1, "potim": 0.25, "smass": -3.0, "scalee": 1.0, "tebeg": 0.0001, "teend": 0.0001, "nblock": 1, "kblock": 1, "npaco": 256, "apaco": 16.0, "isym": 0, "symprec": 1e-05, "lorbit": 0, "rwigs": [-1.0, -1.0, -1.0], "nedos": 301, "emin": 10.0, "emax": -10.0, "efermi": 0.0, "nwrite": 2, "lwave": false, "ldownsample": false, "lcharg": true, "lpard": false, "lvtot": false, "lvhar": false, "lelf": false, "loptics": false, "stm": [0.0, 0.0, 0.0, 0.0, 0.0, 0.0, 0.0], "npar": 36, "nsim": 4, "nblk": -1, "lplane": true, "lscalapack": true, "lscaaware": false, "lscalu": false, "lasync": false, "lorbitalreal": false, "idiot": 3, "ispecial": 0, "lmusic": false, "pomass": [195.08, 32.066, 127.6], "darwinr": [0.0, 0.0, 0.0], "darwinv": [1.0, 1.0, 1.0], "lcorr": true, "gga_compat": true, "lberry": false, "icorelevel": 0, "ldau": false, "i_constrained_m": 0, "gga": "--", "voskown": 0, "lhfcalc": false, "precfock": "", "lsymgrad": false, "lhfone": false, "lrhfcalc": false, "lthomas": false, "lmodelhf": false, "encut4o": -1.0, "exxoep": 0, "fourorbit": 0, "aexx": 0.0, "hfalpha": 0.0, "mcalpha": 0.0, "aldax": 1.0, "aggax": 1.0, "aldac": 1.0, "aggac": 1.0, "nkredx": 1, "nkredy": 1, "nkredz": 1, "shiftred": false, "oddonly": false, "evenonly": false, "lmaxfock": 0, "nmaxfockae": 0, "lfockaedft": false, "hfscreen": 0.0, "hfscreenc": 0.0, "nbandsgwlow": 0, "luse_vdw": false, "zab_vdw": -0.8491, "param1": 0.1234, "param2": 1.0, "param3": 0.0, "model_gw": 0, "model_eps0": 22.45657119, "model_alpha": 1.0, "lepsilon": false, "lrpa": false, "lnabla": false, "lvel": false, "kinter": 0, "cshift": -0.1, "omegamax": -30.0, "deg_threshold": 0.002, "rtime": -0.1, "wplasmai": 0.0, "dfield": [0.0, 0.0, 0.0], "wplasma": [0.0, 0.0, 0.0, 0.0, 0.0, 0.0, 0.0, 0.0, 0.0], "nucind": false, "magpos": [0.0, 0.0, 0.0], "lnicsall": true, "orbitalmag": false, "lmagbloch": false, "lchimag": false, "lgauge": true, "magatom": 0, "magdipol": [0.0, 0.0, 0.0], "avecconst": [0.0, 0.0, 0.0], "ladder": false, "lrpaforce": false, "lfxc": false, "lhartree": true, "ibse": 0, "kpoint": [-1, 0, 0, 0], "ltcte": false, "ltete": false, "ltriplet": false, "lfxceps": false, "lfxheg": false, "naturalo": 2, "l2order": false, "lmp2lt": false, "lusew": false, "encutgw": -2.0, "encutgwsoft": -2.0, "encutlf": -1.0, "lmaxmp2": -1, "scissor": 0.0, "nomega": 0, "nomegar": 0, "nbandsgw": -1, "nbandso": -1, "nbandsv": -1, "nelmhf": 1, "dim": 3, "antires": 0, "omegamin": -30.0, "omegatl": -200.0, "omegagrid": 140, "selfenergy": false, "lspectral": false, "lspectralgw": false, "lsingles": false, "lfermigw": false, "oddonlygw": false, "evenonlygw": false, "nkredlfx": 1, "nkredlfy": 1, "nkredlfz": 1, "maxmem": 2800, "telescope": 0, "taupar": 1, "omegapar": -1, "lambda": 1.0, "ofield_kappa": 0.0, "ofield_k": [0.0, 0.0, 0.0], "ofield_q6_near": 0.0, "ofield_q6_far": 0.0, "ofield_a": 0.0},
 "cell": {"array": {"__ndarray__": [[3, 3], "float64", [5.351548, 9.252014, -0.271952, -10.703437, 0.000195, -0.00029, 0.000866, -0.915628, 30.640436]]}, "__ase_objtype__": "cell"},
 "ctime": 22.582878892025626,
 "energy": -377.4872509,
 "forces": {"__ndarray__": [[81, 3], "float64", [0.00086927, -0.05694374, -1.20548262, 0.00084237, -0.05693914, -1.2054812, 0.00087335, -0.056943, -1.20549683, 0.00086464, -0.05694991, -1.20547539, 0.00087037, -0.05695186, -1.20548784, 0.00085624, -0.05694955, -1.20547912, 0.00088416, -0.05696087, -1.20548622, 0.00086693, -0.05696281, -1.20549103, 0.00086251, -0.05694081, -1.20548748, 0.00099055, -0.04080183, -1.26318655, 0.0009801, -0.04080126, -1.26319665, 0.00095801, -0.04081282, -1.26317388, 0.00096554, -0.04080932, -1.26317653, 0.00098434, -0.04078087, -1.26317729, 0.00097841, -0.04078233, -1.26319501, 0.0009708, -0.04078709, -1.26316824, 0.00095718, -0.04079112, -1.26318693, 0.00098598, -0.04079165, -1.26318614, 9.844e-05, -0.00932533, -0.55960114, 0.00010894, -0.00932206, -0.55958956, 8.389e-05, -0.00931922, -0.55959235, 9.025e-05, -0.0093231, -0.55959009, 8.604e-05, -0.00933277, -0.55958784, 0.00010683, -0.00933609, -0.55957987, 0.00010229, -0.00933414, -0.55958207, 9.835e-05, -0.00933388, -0.55958553, 8.97e-05, -0.00931688, -0.5596002, 0.00229514, -0.05046159, -2.71980398, 0.00228434, -0.05046594, -2.7197951, 0.00229796, -0.05046642, -2.7197938, 0.00229358, -0.05044898, -2.7198007, 0.00229478, -0.05045702, -2.71979844, 0.00230478, -0.05044745, -2.71979936, 0.00230127, -0.05045945, -2.71981323, 0.00229644, -0.05045504, -2.719805, 0.0022865, -0.05046156, -2.71979745, 0.00133762, -0.10150748, -2.93617048, 0.00135015, -0.10149075, -2.93616521, 0.00134802, -0.10149484, -2.9361576, 0.00134308, -0.10149547, -2.93616216, 0.00133796, -0.10150206, -2.93616369, 0.00135163, -0.10149802, -2.93615832, 0.00135709, -0.1015065, -2.93615979, 0.00134428, -0.10150488, -2.93615392, 0.00133267, -0.10150738, -2.93616383, 0.00163655, -0.11367468, -2.89819323, 0.00162683, -0.11367128, -2.89819425, 0.0016354, -0.1136747, -2.8982037, 0.00163653, -0.11368, -2.89819188, 0.00163438, -0.11366721, -2.89819614, 0.00162709, -0.11366536, -2.89819706, 0.00163767, -0.11366333, -2.89819837, 0.00164163, -0.11366526, -2.89819594, 0.00163396, -0.11367367, -2.89819118, -0.0022949, 0.12532723, 4.04442909, -0.00230188, 0.12532647, 4.04443075, -0.00229499, 0.1253365, 4.04442751, -0.00230191, 0.1253249, 4.04443184, -0.00229892, 0.12532925, 4.04443744, -0.00230635, 0.12532971, 4.04442541, -0.00228802, 0.12532803, 4.04443811, -0.00229028, 0.1253421, 4.04442722, -0.0023025, 0.12532424, 4.04443085, -0.00234644, 0.14836502, 4.23706076, -0.00234559, 0.14837413, 4.23706377, -0.00233037, 0.1483865, 4.23705454, -0.0023339, 0.14838983, 4.23706131, -0.00233774, 0.14837801, 4.23706253, -0.00234906, 0.14837714, 4.23706263, -0.00232375, 0.14837777, 4.23706426, -0.00233807, 0.14836746, 4.23705686, -0.00234744, 0.1483718, 4.23706355, -0.00257685, 0.09898964, 3.30092792, -0.00257504, 0.09898912, 3.3009293, -0.00256711, 0.09899328, 3.30092581, -0.00257402, 0.09899855, 3.3009305, -0.00258092, 0.09900263, 3.30091595, -0.00256539, 0.09899578, 3.30092369, -0.00257301, 0.09899934, 3.30092022, -0.00256235, 0.09899339, 3.30092361, -0.00258598, 0.09899195, 3.30092194]]},
 "free_energy": -377.49722275,
 "mtime": 22.708610931043864,
 "numbers": {"__ndarray__": [[81], "int64", [78, 78, 78, 78, 78, 78, 78, 78, 78, 78, 78, 78, 78, 78, 78, 78, 78, 78, 78, 78, 78, 78, 78, 78, 78, 78, 78, 16, 16, 16, 16, 16, 16, 16, 16, 16, 16, 16, 16, 16, 16, 16, 16, 16, 16, 16, 16, 16, 16, 16, 16, 16, 16, 16, 52, 52, 52, 52, 52, 52, 52, 52, 52, 52, 52, 52, 52, 52, 52, 52, 52, 52, 52, 52, 52, 52, 52, 52, 52, 52, 52]]},
 "pbc": {"__ndarray__": [[3], "bool", [true, true, true]]},
 "positions": {"__ndarray__": [[81, 3], "float64", [0.0002530513675400065, -0.1807849600623, 10.1584030398386, -3.5675589787086994, -0.18072004343266, 10.15830606949676, -7.1353719720717, -0.18065496921208, 10.15821001289996, 1.78410199222831, 2.90321996249077, 10.06775205950102, -1.78370993079099, 2.90328503669185, 10.06765600293322, -5.351522067901599, 2.90334995332344, 10.06755903258848, 3.5679510401460206, 5.987225042615281, 9.977101992937481, 0.0001390100697803022, 5.987289959244921, 9.977005022595641, -3.5676729664739293, 5.987354043183552, 9.97690807674398, 0.0004159766762300972, 2.13301699553123, 17.14461415247694, -3.5673959998931895, 2.13308201383729, 17.14451687301122, -7.135207976453949, 2.13314702298707, 17.144419899949863, 1.7842660413875202, 5.21702201974122, 17.05396286304448, -1.7835469519809999, 5.21708601117726, 17.053865919886242, -5.351359035550149, 5.217150992860151, 17.05376986603506, 3.56811498226534, 8.301026017083142, 16.9633119099166, 0.0003030057305608634, 8.301090998764082, 16.96321585606832, -3.5675100411738994, 8.301156007933361, 16.96311888297796, 0.0004919936817300163, 2.28234400953287, 23.6981239862221, -3.5673209461883597, 2.2824090187002, 23.69802701313464, -7.135133029783489, 2.28247402785193, 23.69793004007038, 1.7843409880579804, 5.366349024606081, 23.607473003165, -1.7834709885027793, 5.366414033755861, 23.60737603010364, -5.351283928372869, 5.366479042923191, 23.607279057016182, 3.56818998243423, 8.450354039679292, 23.5168220201079, 0.0003779523579912104, 8.450418956308932, 23.516725049766062, -3.56743402415974, 8.45048301277872, 23.516629023127482, -1.7836940045318996, 0.8110029645868001, 9.00649911665972, -5.35150598109266, 0.8110679737365802, 9.00640214359836, -8.919319028005779, 0.8111329920621402, 9.00630486410364, 0.00015493633726026566, 3.8950069710850004, 8.91584785712748, -3.5676570402234997, 3.89507198023478, 8.91575088406612, -7.135469980058949, 3.89513695277699, 8.915655136596099, 1.784003984263631, 6.979012042053231, 8.8251980969683, -1.7838080458126102, 6.979076958682871, 8.82510112662646, -5.351620022373369, 6.979141967832651, 8.8250041535651, 0.0004299541711900368, 0.04376495764649006, 16.09423013414798, -3.5673830392059895, 0.04382895823881006, 16.09413288458538, -7.135195015766749, 0.04389396738859007, 16.09403591152402, 1.78427900207472, 3.12776896414274, 16.003578874618643, -1.7835329744860398, 3.12783397329252, 16.00348190155728, -5.3513460213904995, 3.1278989824618004, 16.003384928466918, 3.56812799645097, 6.211773979215949, 15.91292789156154, 0.0003160198902103088, 6.21183898836573, 15.912830918500179, -3.56749606367894, 6.2119039700486205, 15.912734864649002, 0.0005040396187100447, 0.19331204544759012, 22.65734889241454, -3.56730799045753, 0.19337696207723, 22.657251922072703, -7.13512098382053, 0.19344203629781004, 22.6571558654759, 1.7843529804794802, 3.2773169680006604, 22.56669791207696, -1.7834589960382499, 3.2773810244704507, 22.56660188543838, -5.35127097259901, 3.2774460336202305, 22.56650491237702, 3.5682019748987606, 6.3613210303938805, 22.476047875442642, 0.00038999833800074264, 6.361386039543661, 22.47595090238128, -3.5674220317382397, 6.361450956173301, 22.475853932039442, 0.0002679909906400112, 1.91703099964824, 11.45412013057728, -3.567543985578779, 1.9170960179543, 11.45402285111156, -7.135357032483239, 1.91716102712358, 11.4539258780212, 1.7841169853668906, 5.001036014721452, 11.363469147520181, -1.7836949912025293, 5.001101033027512, 11.363371868054461, -5.35150696772865, 5.001166005552171, 11.363276120610541, 3.56796597973448, 8.08504103895094, 11.27281785805872, 0.0001539497099304495, 8.085104993744311, 11.27272214054402, -3.567658026859489, 8.085170012050371, 11.2726248610783, -1.78341299055955, 1.1459430017909502, 18.5208950793141, -5.351224967120309, 1.1460080109407302, 18.52079810625274, -8.91903796046285, 1.1460719749079302, 18.520702082307583, 0.0004359503182699949, 4.22994699913287, 18.43024412618622, -3.5673760262165097, 4.23001198081381, 18.430148072337943, -7.135188002777269, 4.23007698996359, 18.43005109927658, 1.7842849447205007, 7.31395198673724, 18.3395940623422, -1.7835270318402598, 7.31401699588702, 18.33949708928084, -5.351339008401019, 7.3140820050368, 18.339400116219483, -1.78334699549619, 1.2970320421971901, 25.12710598408474, -5.351159988881759, 1.2970969588443801, 25.1270090137168, -8.91897196539949, 1.29716101531417, 25.12691298707822, 0.0005020524160001094, 4.38103603953716, 25.03645503095976, -3.567310031153149, 4.381101021220051, 25.03635897710858, -7.13512297102324, 4.38116603038738, 25.03626200402112, 1.7843510468182306, 7.465041027141532, 24.94580496711574, -1.7834609297425297, 7.465106036291311, 24.94570799405438, -5.351273013337659, 7.465171045443041, 24.94561102099012]]},
 "stress": {"__ndarray__": [[6], "float64", [-0.10718461869968639, -0.10738621771555439, -0.06933080250823744, 0.0010337499302498874, 3.280451063738303e-05, -3.000668551510548e-05]]},
 "unique_id": "8ea0ced38790611c847ba4770f1fc1a5",
 "user": "lpan"},
"30": {
 "calculator": "vasp",
 "calculator_parameters": {"kpoints_generation": {"divisions": [2, 2, 1], "usershift": [0.0, 0.0, 0.0], "genvec1": [0.5, 0.0, -0.0], "genvec2": [-0.0, 0.5, 0.0], "genvec3": [0.0, 0.0, 1.0], "shift": [0.0, 0.0, 0.0]}, "system": "PtSTe", "lcompat": false, "prec": "normal", "enmax": 520.0, "enaug": 368.792, "ediff": 1e-06, "ialgo": 68, "iwavpr": 10, "nbands": 360, "nelect": 594.0, "turbo": 0, "irestart": 0, "nreboot": 0, "nmin": 0, "eref": 0.0, "ismear": 0, "sigma": 0.05, "kspacing": 0.5, "kgamma": true, "lreal": true, "ropt": [-0.0005, -0.0005, -0.0005], "lmaxpaw": -100, "lmaxmix": 2, "nlspline": false, "istart": 0, "icharg": 2, "iniwav": 1, "ispin": 1, "lnoncollinear": false, "magmom": [1.0, 1.0, 1.0, 1.0, 1.0, 1.0, 1.0, 1.0, 1.0, 1.0, 1.0, 1.0, 1.0, 1.0, 1.0, 1.0, 1.0, 1.0, 1.0, 1.0, 1.0, 1.0, 1.0, 1.0, 1.0, 1.0, 1.0, 1.0, 1.0, 1.0, 1.0, 1.0, 1.0, 1.0, 1.0, 1.0, 1.0, 1.0, 1.0, 1.0, 1.0, 1.0, 1.0, 1.0, 1.0, 1.0, 1.0, 1.0, 1.0, 1.0, 1.0, 1.0, 1.0, 1.0, 1.0, 1.0, 1.0, 1.0, 1.0, 1.0, 1.0, 1.0, 1.0, 1.0, 1.0, 1.0, 1.0, 1.0, 1.0, 1.0, 1.0, 1.0, 1.0, 1.0, 1.0, 1.0, 1.0, 1.0, 1.0, 1.0, 1.0], "nupdown": -1.0, "lsorbit": false, "saxis": [0.0, 0.0, 1.0], "lspiral": false, "qspiral": [0.0, 0.0, 0.0], "lzeroz": false, "lasph": false, "lmetagga": false, "nelm": 1, "nelmdl": -5, "nelmin": 2, "enini": 520.0, "ldiag": true, "lsubrot": false, "weimin": 0.0, "ebreak": 0.0, "deper": 0.3, "nrmm": 4, "time": 0.4, "amix": 0.4, "bmix": 1.0, "amin": 0.1, "amix_mag": 1.6, "bmix_mag": 1.0, "imix": 4, "mixfirst": false, "maxmix": -45, "wc": 100.0, "inimix": 1, "mixpre": 1, "mremove": 5, "ldipol": false, "lmono": false, "idipol": 0, "epsilon": 1.0, "dipol": [-100.0, -100.0, -100.0], "efield": 0.0, "ngx": 64, "ngy": 64, "ngz": 180, "ngxf": 128, "ngyf": 128, "ngzf": 360, "addgrid": false, "nsw": 0, "ibrion": -1, "mdalgo": 0, "isif": 4, "pstress": 0.0, "ediffg": 1e-05, "nfree": 1, "potim": 0.25, "smass": -3.0, "scalee": 1.0, "tebeg": 0.0001, "teend": 0.0001, "nblock": 1, "kblock": 1, "npaco": 256, "apaco": 16.0, "isym": 0, "symprec": 1e-05, "lorbit": 0, "rwigs": [-1.0, -1.0, -1.0], "nedos": 301, "emin": 10.0, "emax": -10.0, "efermi": 0.0, "nwrite": 2, "lwave": false, "ldownsample": false, "lcharg": true, "lpard": false, "lvtot": false, "lvhar": false, "lelf": false, "loptics": false, "stm": [0.0, 0.0, 0.0, 0.0, 0.0, 0.0, 0.0], "npar": 36, "nsim": 4, "nblk": -1, "lplane": true, "lscalapack": true, "lscaaware": false, "lscalu": false, "lasync": false, "lorbitalreal": false, "idiot": 3, "ispecial": 0, "lmusic": false, "pomass": [195.08, 32.066, 127.6], "darwinr": [0.0, 0.0, 0.0], "darwinv": [1.0, 1.0, 1.0], "lcorr": true, "gga_compat": true, "lberry": false, "icorelevel": 0, "ldau": false, "i_constrained_m": 0, "gga": "--", "voskown": 0, "lhfcalc": false, "precfock": "", "lsymgrad": false, "lhfone": false, "lrhfcalc": false, "lthomas": false, "lmodelhf": false, "encut4o": -1.0, "exxoep": 0, "fourorbit": 0, "aexx": 0.0, "hfalpha": 0.0, "mcalpha": 0.0, "aldax": 1.0, "aggax": 1.0, "aldac": 1.0, "aggac": 1.0, "nkredx": 1, "nkredy": 1, "nkredz": 1, "shiftred": false, "oddonly": false, "evenonly": false, "lmaxfock": 0, "nmaxfockae": 0, "lfockaedft": false, "hfscreen": 0.0, "hfscreenc": 0.0, "nbandsgwlow": 0, "luse_vdw": false, "zab_vdw": -0.8491, "param1": 0.1234, "param2": 1.0, "param3": 0.0, "model_gw": 0, "model_eps0": 23.92068282, "model_alpha": 1.0, "lepsilon": false, "lrpa": false, "lnabla": false, "lvel": false, "kinter": 0, "cshift": -0.1, "omegamax": -30.0, "deg_threshold": 0.002, "rtime": -0.1, "wplasmai": 0.0, "dfield": [0.0, 0.0, 0.0], "wplasma": [0.0, 0.0, 0.0, 0.0, 0.0, 0.0, 0.0, 0.0, 0.0], "nucind": false, "magpos": [0.0, 0.0, 0.0], "lnicsall": true, "orbitalmag": false, "lmagbloch": false, "lchimag": false, "lgauge": true, "magatom": 0, "magdipol": [0.0, 0.0, 0.0], "avecconst": [0.0, 0.0, 0.0], "ladder": false, "lrpaforce": false, "lfxc": false, "lhartree": true, "ibse": 0, "kpoint": [-1, 0, 0, 0], "ltcte": false, "ltete": false, "ltriplet": false, "lfxceps": false, "lfxheg": false, "naturalo": 2, "l2order": false, "lmp2lt": false, "lusew": false, "encutgw": -2.0, "encutgwsoft": -2.0, "encutlf": -1.0, "lmaxmp2": -1, "scissor": 0.0, "nomega": 0, "nomegar": 0, "nbandsgw": -1, "nbandso": -1, "nbandsv": -1, "nelmhf": 1, "dim": 3, "antires": 0, "omegamin": -30.0, "omegatl": -200.0, "omegagrid": 140, "selfenergy": false, "lspectral": false, "lspectralgw": false, "lsingles": false, "lfermigw": false, "oddonlygw": false, "evenonlygw": false, "nkredlfx": 1, "nkredlfy": 1, "nkredlfz": 1, "maxmem": 2800, "telescope": 0, "taupar": 1, "omegapar": -1, "lambda": 1.0, "ofield_kappa": 0.0, "ofield_k": [0.0, 0.0, 0.0], "ofield_q6_near": 0.0, "ofield_q6_far": 0.0, "ofield_a": 0.0},
 "cell": {"array": {"__ndarray__": [[3, 3], "float64", [5.465411, 9.448865, -0.277739, -10.93117, 0.000199, -0.000297, 0.000884, -0.935109, 31.29236]]}, "__ase_objtype__": "cell"},
 "ctime": 22.582878903562005,
 "energy": -396.33018773000003,
[truncated: 920,534 more chars]
