# Supplementary material for: Phonon Transport in Defect-Laden Bilayer Janus PtSTe Studied Using Neural-Network Force Fields
Source: J Phys Chem C Nanomater Interfaces. 2024 Jun 22;128(26):11024–32. doi: 10.1021/acs.jpcc.4c02454 (PMC11229070; doi:10.1021/acs.jpcc.4c02454)
Supplement: Supplementary file 2 — jp4c02454_si_002.zip [file jp4c02454_si_002.zip › supporting_information/dataset/1l_ptste.json]

{"1": {
 "calculator": "vasp",
 "calculator_parameters": {"kpoints_generation": {"divisions": [2, 2, 1], "usershift": [0.0, 0.0, 0.0], "genvec1": [0.5, 0.0, 0.0], "genvec2": [0.0, 0.5, 0.0], "genvec3": [0.0, 0.0, 1.0], "shift": [0.0, 0.0, 0.0]}, "system": "PtSTe", "lcompat": false, "prec": "normal", "enmax": 520.0, "enaug": 368.792, "ediff": 0.0001, "ialgo": 68, "iwavpr": 10, "nbands": 144, "nelect": 198.0, "turbo": 0, "irestart": 0, "nreboot": 0, "nmin": 0, "eref": 0.0, "ismear": 0, "sigma": 0.05, "kspacing": 0.5, "kgamma": true, "lreal": true, "ropt": [-0.0005, -0.0005, -0.0005], "lmaxpaw": -100, "lmaxmix": 2, "nlspline": false, "istart": 0, "icharg": 2, "iniwav": 1, "ispin": 1, "lnoncollinear": false, "magmom": [1.0, 1.0, 1.0, 1.0, 1.0, 1.0, 1.0, 1.0, 1.0, 1.0, 1.0, 1.0, 1.0, 1.0, 1.0, 1.0, 1.0, 1.0, 1.0, 1.0, 1.0, 1.0, 1.0, 1.0, 1.0, 1.0, 1.0], "nupdown": -1.0, "lsorbit": false, "saxis": [0.0, 0.0, 1.0], "lspiral": false, "qspiral": [0.0, 0.0, 0.0], "lzeroz": false, "lasph": false, "lmetagga": false, "nelm": 1, "nelmdl": -5, "nelmin": 2, "enini": 520.0, "ldiag": true, "lsubrot": false, "weimin": 0.0, "ebreak": 1.7e-07, "deper": 0.3, "nrmm": 4, "time": 0.4, "amix": 0.4, "bmix": 1.0, "amin": 0.1, "amix_mag": 1.6, "bmix_mag": 1.0, "imix": 4, "mixfirst": false, "maxmix": -45, "wc": 100.0, "inimix": 1, "mixpre": 1, "mremove": 5, "ldipol": false, "lmono": false, "idipol": 0, "epsilon": 1.0, "dipol": [-100.0, -100.0, -100.0], "efield": 0.0, "ngx": 60, "ngy": 60, "ngz": 80, "ngxf": 120, "ngyf": 120, "ngzf": 160, "addgrid": false, "nsw": 0, "ibrion": -1, "mdalgo": 0, "isif": 4, "pstress": 0.0, "ediffg": 0.001, "nfree": 1, "potim": 0.25, "smass": -3.0, "scalee": 1.0, "tebeg": 0.0001, "teend": 0.0001, "nblock": 1, "kblock": 1, "npaco": 256, "apaco": 16.0, "isym": 0, "symprec": 1e-05, "lorbit": 0, "rwigs": [-1.0, -1.0, -1.0], "nedos": 301, "emin": 10.0, "emax": -10.0, "efermi": 0.0, "nwrite": 2, "lwave": false, "ldownsample": false, "lcharg": true, "lpard": false, "lvtot": false, "lvhar": false, "lelf": false, "loptics": false, "stm": [0.0, 0.0, 0.0, 0.0, 0.0, 0.0, 0.0], "npar": 36, "nsim": 4, "nblk": -1, "lplane": true, "lscalapack": true, "lscaaware": false, "lscalu": false, "lasync": false, "lorbitalreal": false, "idiot": 3, "ispecial": 0, "lmusic": false, "pomass": [195.08, 32.066, 127.6], "darwinr": [0.0, 0.0, 0.0], "darwinv": [1.0, 1.0, 1.0], "lcorr": true, "gga_compat": true, "lberry": false, "icorelevel": 0, "ldau": false, "i_constrained_m": 0, "gga": "--", "voskown": 0, "lhfcalc": false, "precfock": "", "lsymgrad": false, "lhfone": false, "lrhfcalc": false, "lthomas": false, "lmodelhf": false, "encut4o": -1.0, "exxoep": 0, "fourorbit": 0, "aexx": 0.0, "hfalpha": 0.0, "mcalpha": 0.0, "aldax": 1.0, "aggax": 1.0, "aldac": 1.0, "aggac": 1.0, "nkredx": 1, "nkredy": 1, "nkredz": 1, "shiftred": false, "oddonly": false, "evenonly": false, "lmaxfock": 0, "nmaxfockae": 0, "lfockaedft": false, "hfscreen": 0.0, "hfscreenc": 0.0, "nbandsgwlow": 0, "luse_vdw": false, "zab_vdw": -0.8491, "param1": 0.1234, "param2": 1.0, "param3": 0.0, "model_gw": 0, "model_eps0": 29.30327161, "model_alpha": 1.0, "lepsilon": false, "lrpa": false, "lnabla": false, "lvel": false, "kinter": 0, "cshift": -0.1, "omegamax": -30.0, "deg_threshold": 0.002, "rtime": -0.1, "wplasmai": 0.0, "dfield": [0.0, 0.0, 0.0], "wplasma": [0.0, 0.0, 0.0, 0.0, 0.0, 0.0, 0.0, 0.0, 0.0], "nucind": false, "magpos": [0.0, 0.0, 0.0], "lnicsall": true, "orbitalmag": false, "lmagbloch": false, "lchimag": false, "lgauge": true, "magatom": 0, "magdipol": [0.0, 0.0, 0.0], "avecconst": [0.0, 0.0, 0.0], "ladder": false, "lrpaforce": false, "lfxc": false, "lhartree": true, "ibse": 0, "kpoint": [-1, 0, 0, 0], "ltcte": false, "ltete": false, "ltriplet": false, "lfxceps": false, "lfxheg": false, "naturalo": 2, "l2order": false, "lmp2lt": false, "lusew": false, "encutgw": -2.0, "encutgwsoft": -2.0, "encutlf": -1.0, "lmaxmp2": -1, "scissor": 0.0, "nomega": 0, "nomegar": 0, "nbandsgw": -1, "nbandso": -1, "nbandsv": -1, "nelmhf": 1, "dim": 3, "antires": 0, "omegamin": -30.0, "omegatl": -200.0, "omegagrid": 140, "selfenergy": false, "lspectral": false, "lspectralgw": false, "lsingles": false, "lfermigw": false, "oddonlygw": false, "evenonlygw": false, "nkredlfx": 1, "nkredlfy": 1, "nkredlfz": 1, "maxmem": 2800, "telescope": 0, "taupar": 1, "omegapar": -1, "lambda": 1.0, "ofield_kappa": 0.0, "ofield_k": [0.0, 0.0, 0.0], "ofield_q6_near": 0.0, "ofield_q6_far": 0.0, "ofield_a": 0.0},
 "cell": {"array": {"__ndarray__": [[3, 3], "float64", [10.28295, 0.0, 0.0, -5.141475, 8.905297, 0.0, 0.0, 0.0, 14.4]]}, "__ase_objtype__": "cell"},
 "ctime": 22.871009748012156,
 "energy": -107.73385922,
 "forces": {"__ndarray__": [[27, 3], "float64", [-1.787e-05, 1.021e-05, -2.43952359, -1.21e-06, 1.905e-05, -2.43953516, -3.03e-05, 1.38e-05, -2.43953092, -4.55e-05, 1.064e-05, -2.43952127, -4.357e-05, -1.033e-05, -2.43955993, -3.492e-05, 2.099e-05, -2.43955108, -2.607e-05, 3.53e-06, -2.43952482, -2.607e-05, 2.296e-05, -2.43953432, -3.268e-05, 4.073e-05, -2.43955664, -0.00035929, 0.00023143, -5.37382853, -0.0002653, 0.00020534, -5.37383768, -0.00030632, 0.00020649, -5.37386723, -0.00033396, 0.00021104, -5.37387722, -0.00035299, 0.00023399, -5.37382212, -0.00030125, 0.00015051, -5.37383874, -0.00033895, 0.00019641, -5.37387976, -0.00036552, 0.00019909, -5.37389307, -0.00038143, 0.00018822, -5.37384889, 0.00038874, -0.00021649, 7.81338071, 0.00037198, -0.00020719, 7.81341797, 0.00036125, -0.00020639, 7.81339153, 0.00034292, -0.00020255, 7.81340934, 0.00037007, -0.00022972, 7.81336203, 0.00038065, -0.00021978, 7.81338925, 0.000351, -0.00022927, 7.81341161, 0.00034129, -0.00021282, 7.81337598, 0.0003553, -0.00022988, 7.81339253]]},
 "free_energy": -107.73385922,
 "mtime": 22.871009748012156,
 "numbers": {"__ndarray__": [[27], "int64", [78, 78, 78, 78, 78, 78, 78, 78, 78, 16, 16, 16, 16, 16, 16, 16, 16, 16, 52, 52, 52, 52, 52, 52, 52, 52, 52]]},
 "pbc": {"__ndarray__": [[3], "bool", [true, true, true]]},
 "positions": {"__ndarray__": [[27, 3], "float64", [0.0, 0.0, 8.28, 8.5691249657235, 2.9684320364901, 8.28, 6.85529998286175, 5.936863983927229, 8.28, 3.4276499657234996, 0.0, 8.28, 1.713824931447, 2.9684320364901, 8.28, 5.141475032940933e-08, 5.936863983927229, 8.28, 6.8553000342765, 0.0, 8.28, 5.141475000000001, 2.9684320364901, 8.28, 3.4276500171382507, 5.936863983927229, 8.28, 1.7138420011439999, 0.98946701535218, 7.2, 1.7018282249751873e-05, 3.9578989627893097, 7.2, -1.7138079645795001, 6.92633197886208, 7.2, 5.141491966867499, 0.98946701535218, 7.2, 3.427666984005749, 3.9578989627893097, 7.2, 1.7138420011440003, 6.92633197886208, 7.2, 8.5691420354205, 0.98946701535218, 7.2, 6.855317052558749, 3.9578989627893097, 7.2, 5.141491966867499, 6.92633197886208, 7.2, -1.6966867500072624e-05, 1.97896502113792, 9.584064000000001, -1.7138419497292499, 4.947396968575049, 9.584064000000001, -3.42766698400575, 7.91582900506515, 9.584064000000001, 3.427632998856, 1.97896502113792, 9.584064000000001, 1.7138080159942504, 4.947396968575049, 9.584064000000001, -1.701828225086351e-05, 7.91582900506515, 9.584064000000001, 6.855282964579501, 1.97896502113792, 9.584064000000001, 5.14145798171775, 4.947396968575049, 9.584064000000001, 3.427632947441249, 7.91582900506515, 9.584064000000001]]},
 "stress": {"__ndarray__": [[6], "float64", [-0.16099261259423817, -0.16098673123891338, -0.10861393015653223, 3.701065115429751e-06, -6.054270093615887e-06, 4.961038562671804e-06]]},
 "unique_id": "e1fcf467f4ae7aec0fee6a3cc5a6070b",
 "user": "lpan"},
"2": {
 "calculator": "vasp",
 "calculator_parameters": {"kpoints_generation": {"divisions": [2, 2, 1], "usershift": [0.0, 0.0, 0.0], "genvec1": [0.5, 0.0, 0.0], "genvec2": [0.0, 0.5, 0.0], "genvec3": [0.0, 0.0, 1.0], "shift": [0.0, 0.0, 0.0]}, "system": "PtSTe", "lcompat": false, "prec": "normal", "enmax": 520.0, "enaug": 368.792, "ediff": 0.0001, "ialgo": 68, "iwavpr": 10, "nbands": 144, "nelect": 198.0, "turbo": 0, "irestart": 0, "nreboot": 0, "nmin": 0, "eref": 0.0, "ismear": 0, "sigma": 0.05, "kspacing": 0.5, "kgamma": true, "lreal": true, "ropt": [-0.0005, -0.0005, -0.0005], "lmaxpaw": -100, "lmaxmix": 2, "nlspline": false, "istart": 0, "icharg": 2, "iniwav": 1, "ispin": 1, "lnoncollinear": false, "magmom": [1.0, 1.0, 1.0, 1.0, 1.0, 1.0, 1.0, 1.0, 1.0, 1.0, 1.0, 1.0, 1.0, 1.0, 1.0, 1.0, 1.0, 1.0, 1.0, 1.0, 1.0, 1.0, 1.0, 1.0, 1.0, 1.0, 1.0], "nupdown": -1.0, "lsorbit": false, "saxis": [0.0, 0.0, 1.0], "lspiral": false, "qspiral": [0.0, 0.0, 0.0], "lzeroz": false, "lasph": false, "lmetagga": false, "nelm": 1, "nelmdl": -5, "nelmin": 2, "enini": 520.0, "ldiag": true, "lsubrot": false, "weimin": 0.0, "ebreak": 1.7e-07, "deper": 0.3, "nrmm": 4, "time": 0.4, "amix": 0.4, "bmix": 1.0, "amin": 0.1, "amix_mag": 1.6, "bmix_mag": 1.0, "imix": 4, "mixfirst": false, "maxmix": -45, "wc": 100.0, "inimix": 1, "mixpre": 1, "mremove": 5, "ldipol": false, "lmono": false, "idipol": 0, "epsilon": 1.0, "dipol": [-100.0, -100.0, -100.0], "efield": 0.0, "ngx": 64, "ngy": 64, "ngz": 90, "ngxf": 128, "ngyf": 128, "ngzf": 180, "addgrid": false, "nsw": 0, "ibrion": -1, "mdalgo": 0, "isif": 4, "pstress": 0.0, "ediffg": 0.001, "nfree": 1, "potim": 0.25, "smass": -3.0, "scalee": 1.0, "tebeg": 0.0001, "teend": 0.0001, "nblock": 1, "kblock": 1, "npaco": 256, "apaco": 16.0, "isym": 0, "symprec": 1e-05, "lorbit": 0, "rwigs": [-1.0, -1.0, -1.0], "nedos": 301, "emin": 10.0, "emax": -10.0, "efermi": 0.0, "nwrite": 2, "lwave": false, "ldownsample": false, "lcharg": true, "lpard": false, "lvtot": false, "lvhar": false, "lelf": false, "loptics": false, "stm": [0.0, 0.0, 0.0, 0.0, 0.0, 0.0, 0.0], "npar": 36, "nsim": 4, "nblk": -1, "lplane": true, "lscalapack": true, "lscaaware": false, "lscalu": false, "lasync": false, "lorbitalreal": false, "idiot": 3, "ispecial": 0, "lmusic": false, "pomass": [195.08, 32.066, 127.6], "darwinr": [0.0, 0.0, 0.0], "darwinv": [1.0, 1.0, 1.0], "lcorr": true, "gga_compat": true, "lberry": false, "icorelevel": 0, "ldau": false, "i_constrained_m": 0, "gga": "--", "voskown": 0, "lhfcalc": false, "precfock": "", "lsymgrad": false, "lhfone": false, "lrhfcalc": false, "lthomas": false, "lmodelhf": false, "encut4o": -1.0, "exxoep": 0, "fourorbit": 0, "aexx": 0.0, "hfalpha": 0.0, "mcalpha": 0.0, "aldax": 1.0, "aggax": 1.0, "aldac": 1.0, "aggac": 1.0, "nkredx": 1, "nkredy": 1, "nkredz": 1, "shiftred": false, "oddonly": false, "evenonly": false, "lmaxfock": 0, "nmaxfockae": 0, "lfockaedft": false, "hfscreen": 0.0, "hfscreenc": 0.0, "nbandsgwlow": 0, "luse_vdw": false, "zab_vdw": -0.8491, "param1": 0.1234, "param2": 1.0, "param3": 0.0, "model_gw": 0, "model_eps0": 35.56331693, "model_alpha": 1.0, "lepsilon": false, "lrpa": false, "lnabla": false, "lvel": false, "kinter": 0, "cshift": -0.1, "omegamax": -30.0, "deg_threshold": 0.002, "rtime": -0.1, "wplasmai": 0.0, "dfield": [0.0, 0.0, 0.0], "wplasma": [0.0, 0.0, 0.0, 0.0, 0.0, 0.0, 0.0, 0.0, 0.0], "nucind": false, "magpos": [0.0, 0.0, 0.0], "lnicsall": true, "orbitalmag": false, "lmagbloch": false, "lchimag": false, "lgauge": true, "magatom": 0, "magdipol": [0.0, 0.0, 0.0], "avecconst": [0.0, 0.0, 0.0], "ladder": false, "lrpaforce": false, "lfxc": false, "lhartree": true, "ibse": 0, "kpoint": [-1, 0, 0, 0], "ltcte": false, "ltete": false, "ltriplet": false, "lfxceps": false, "lfxheg": false, "naturalo": 2, "l2order": false, "lmp2lt": false, "lusew": false, "encutgw": -2.0, "encutgwsoft": -2.0, "encutlf": -1.0, "lmaxmp2": -1, "scissor": 0.0, "nomega": 0, "nomegar": 0, "nbandsgw": -1, "nbandso": -1, "nbandsv": -1, "nelmhf": 1, "dim": 3, "antires": 0, "omegamin": -30.0, "omegatl": -200.0, "omegagrid": 140, "selfenergy": false, "lspectral": false, "lspectralgw": false, "lsingles": false, "lfermigw": false, "oddonlygw": false, "evenonlygw": false, "nkredlfx": 1, "nkredlfy": 1, "nkredlfz": 1, "maxmem": 2800, "telescope": 0, "taupar": 1, "omegapar": -1, "lambda": 1.0, "ofield_kappa": 0.0, "ofield_k": [0.0, 0.0, 0.0], "ofield_q6_near": 0.0, "ofield_q6_far": 0.0, "ofield_a": 0.0},
 "cell": {"array": {"__ndarray__": [[3, 3], "float64", [10.96848, 0.0, 0.0, -5.48424, 9.498983, 0.0, 0.0, 0.0, 15.36]]}, "__ase_objtype__": "cell"},
 "ctime": 22.87100974820285,
 "energy": -130.13989105,
 "forces": {"__ndarray__": [[27, 3], "float64", [-3.96e-06, -7.27e-06, -0.64604304, -0.00654025, 0.01044384, -0.62366618, 0.00577065, -0.01086318, -0.62367394, 0.01229405, 0.0004377, -0.62368733, 0.00652306, 0.01043612, -0.6236466, -5.23e-06, 5.96e-06, -0.63513693, -0.01230768, 0.00044458, -0.62365594, 2.16e-06, -7.33e-06, -0.63397068, -0.00577688, -0.01085429, -0.62364611, -0.00642909, -0.00351215, -1.42667704, -0.00019917, 0.02297074, -1.42693613, 0.01959599, -0.01129782, -1.4269384, -0.00020177, 0.00350997, -1.42681809, 0.00275385, -0.00159249, -1.42684034, -0.01997716, -0.01131457, -1.42694765, 0.00608806, -0.00350209, -1.42669372, -0.00312345, -0.00157735, -1.42679735, -0.00018619, 0.00736827, -1.42671432, 0.0001939, 0.00123101, 2.05995169, -0.01437606, -0.00854247, 2.03837798, 0.00134744, -0.00077705, 2.05992552, 0.01310162, 0.00733305, 2.06783305, 0.01475701, -0.00853915, 2.03837577, 0.00019503, 0.01669906, 2.03837343, -0.01270952, 0.00733515, 2.06786464, 0.00018175, -0.01502264, 2.06784076, -0.00096818, -0.0008056, 2.05994698]]},
 "free_energy": -130.13989105,
 "mtime": 22.87100974820285,
 "numbers": {"__ndarray__": [[27], "int64", [78, 78, 78, 78, 78, 78, 78, 78, 78, 16, 16, 16, 16, 16, 16, 16, 16, 16, 52, 52, 52, 52, 52, 52, 52, 52, 52]]},
 "pbc": {"__ndarray__": [[3], "bool", [true, true, true]]},
 "positions": {"__ndarray__": [[27, 3], "float64", [0.0, 0.0, 8.831999999999999, -1.8280799817192, 3.1663280149627107, 8.831999999999999, 7.3123199817192, 6.332654985037291, 8.831999999999999, 3.6561599634384, 0.0, 8.831999999999999, 1.8280799817191997, 3.1663280149627107, 8.831999999999999, 5.484239946944135e-08, 6.332654985037291, 8.831999999999999, 7.3123200365616, 0.0, 8.831999999999999, 5.4842399451576, 3.1663280149627107, 8.831999999999999, 3.6561600182808, 6.332654985037291, 8.831999999999999, 1.8280980248688001, 1.05543200113, 7.68, 1.7988307200088387e-05, 4.22175897120458, 7.68, -1.8280619934119997, 7.38808698616729, 7.68, 5.4842579883072, 1.05543200113, 7.68, 3.6561780614304005, 4.22175897120458, 7.68, 1.8280979700263997, 7.38808698616729, 7.68, 9.1404179517456, 1.05543200113, 7.68, 7.3123380248688, 4.22175897120458, 7.68, 5.4842580431496, 7.38808698616729, 7.68, -1.8043149600154042e-05, 2.1108960138327104, 10.223002060799999, -1.8280980248688, 5.277224028795421, 10.223002060799999, -3.6561779517455997, 8.44355099887, 10.223002060799999, 3.6561420299735996, 2.1108960138327104, 10.223002060799999, 1.8280619385695995, 5.277224028795421, 10.223002060799999, -1.79883072000059e-05, 8.44355099887, 10.223002060799999, 7.3123019934119995, 2.1108960138327104, 10.223002060799999, 5.4842220116927995, 5.277224028795421, 10.223002060799999, 3.6561419751312, 8.44355099887, 10.223002060799999]]},
 "stress": {"__ndarray__": [[6], "float64", [-0.03642578194085704, -0.03642327120018852, -0.025017386734794627, 1.8749118923605756e-06, -3.0556119321947855e-06, 2.078147912517586e-06]]},
 "unique_id": "5affbc09e1b01aef960bdda5e7f6c53f",
 "user": "lpan"},
"3": {
 "calculator": "vasp",
 "calculator_parameters": {"kpoints_generation": {"divisions": [2, 2, 1], "usershift": [0.0, 0.0, 0.0], "genvec1": [0.5, 0.0, 0.0], "genvec2": [0.0, 0.5, 0.0], "genvec3": [0.0, 0.0, 1.0], "shift": [0.0, 0.0, 0.0]}, "system": "PtSTe", "lcompat": false, "prec": "normal", "enmax": 520.0, "enaug": 368.792, "ediff": 0.0001, "ialgo": 68, "iwavpr": 10, "nbands": 144, "nelect": 198.0, "turbo": 0, "irestart": 0, "nreboot": 0, "nmin": 0, "eref": 0.0, "ismear": 0, "sigma": 0.05, "kspacing": 0.5, "kgamma": true, "lreal": true, "ropt": [-0.0005, -0.0005, -0.0005], "lmaxpaw": -100, "lmaxmix": 2, "nlspline": false, "istart": 0, "icharg": 2, "iniwav": 1, "ispin": 1, "lnoncollinear": false, "magmom": [1.0, 1.0, 1.0, 1.0, 1.0, 1.0, 1.0, 1.0, 1.0, 1.0, 1.0, 1.0, 1.0, 1.0, 1.0, 1.0, 1.0, 1.0, 1.0, 1.0, 1.0, 1.0, 1.0, 1.0, 1.0, 1.0, 1.0], "nupdown": -1.0, "lsorbit": false, "saxis": [0.0, 0.0, 1.0], "lspiral": false, "qspiral": [0.0, 0.0, 0.0], "lzeroz": false, "lasph": false, "lmetagga": false, "nelm": 1, "nelmdl": -5, "nelmin": 2, "enini": 520.0, "ldiag": true, "lsubrot": false, "weimin": 0.0, "ebreak": 1.7e-07, "deper": 0.3, "nrmm": 4, "time": 0.4, "amix": 0.4, "bmix": 1.0, "amin": 0.1, "amix_mag": 1.6, "bmix_mag": 1.0, "imix": 4, "mixfirst": false, "maxmix": -45, "wc": 100.0, "inimix": 1, "mixpre": 1, "mremove": 5, "ldipol": false, "lmono": false, "idipol": 0, "epsilon": 1.0, "dipol": [-100.0, -100.0, -100.0], "efield": 0.0, "ngx": 64, "ngy": 64, "ngz": 90, "ngxf": 128, "ngyf": 128, "ngzf": 180, "addgrid": false, "nsw": 0, "ibrion": -1, "mdalgo": 0, "isif": 4, "pstress": 0.0, "ediffg": 0.001, "nfree": 1, "potim": 0.25, "smass": -3.0, "scalee": 1.0, "tebeg": 0.0001, "teend": 0.0001, "nblock": 1, "kblock": 1, "npaco": 256, "apaco": 16.0, "isym": 0, "symprec": 1e-05, "lorbit": 0, "rwigs": [-1.0, -1.0, -1.0], "nedos": 301, "emin": 10.0, "emax": -10.0, "efermi": 0.0, "nwrite": 2, "lwave": false, "ldownsample": false, "lcharg": true, "lpard": false, "lvtot": false, "lvhar": false, "lelf": false, "loptics": false, "stm": [0.0, 0.0, 0.0, 0.0, 0.0, 0.0, 0.0], "npar": 36, "nsim": 4, "nblk": -1, "lplane": true, "lscalapack": true, "lscaaware": false, "lscalu": false, "lasync": false, "lorbitalreal": false, "idiot": 3, "ispecial": 0, "lmusic": false, "pomass": [195.08, 32.066, 127.6], "darwinr": [0.0, 0.0, 0.0], "darwinv": [1.0, 1.0, 1.0], "lcorr": true, "gga_compat": true, "lberry": false, "icorelevel": 0, "ldau": false, "i_constrained_m": 0, "gga": "--", "voskown": 0, "lhfcalc": false, "precfock": "", "lsymgrad": false, "lhfone": false, "lrhfcalc": false, "lthomas": false, "lmodelhf": false, "encut4o": -1.0, "exxoep": 0, "fourorbit": 0, "aexx": 0.0, "hfalpha": 0.0, "mcalpha": 0.0, "aldax": 1.0, "aggax": 1.0, "aldac": 1.0, "aggac": 1.0, "nkredx": 1, "nkredy": 1, "nkredz": 1, "shiftred": false, "oddonly": false, "evenonly": false, "lmaxfock": 0, "nmaxfockae": 0, "lfockaedft": false, "hfscreen": 0.0, "hfscreenc": 0.0, "nbandsgwlow": 0, "luse_vdw": false, "zab_vdw": -0.8491, "param1": 0.1234, "param2": 1.0, "param3": 0.0, "model_gw": 0, "model_eps0": 37.83265424, "model_alpha": 1.0, "lepsilon": false, "lrpa": false, "lnabla": false, "lvel": false, "kinter": 0, "cshift": -0.1, "omegamax": -30.0, "deg_threshold": 0.002, "rtime": -0.1, "wplasmai": 0.0, "dfield": [0.0, 0.0, 0.0], "wplasma": [0.0, 0.0, 0.0, 0.0, 0.0, 0.0, 0.0, 0.0, 0.0], "nucind": false, "magpos": [0.0, 0.0, 0.0], "lnicsall": true, "orbitalmag": false, "lmagbloch": false, "lchimag": false, "lgauge": true, "magatom": 0, "magdipol": [0.0, 0.0, 0.0], "avecconst": [0.0, 0.0, 0.0], "ladder": false, "lrpaforce": false, "lfxc": false, "lhartree": true, "ibse": 0, "kpoint": [-1, 0, 0, 0], "ltcte": false, "ltete": false, "ltriplet": false, "lfxceps": false, "lfxheg": false, "naturalo": 2, "l2order": false, "lmp2lt": false, "lusew": false, "encutgw": -2.0, "encutgwsoft": -2.0, "encutlf": -1.0, "lmaxmp2": -1, "scissor": 0.0, "nomega": 0, "nomegar": 0, "nbandsgw": -1, "nbandso": -1, "nbandsv": -1, "nelmhf": 1, "dim": 3, "antires": 0, "omegamin": -30.0, "omegatl": -200.0, "omegagrid": 140, "selfenergy": false, "lspectral": false, "lspectralgw": false, "lsingles": false, "lfermigw": false, "oddonlygw": false, "evenonlygw": false, "nkredlfx": 1, "nkredlfy": 1, "nkredlfz": 1, "maxmem": 2800, "telescope": 0, "taupar": 1, "omegapar": -1, "lambda": 1.0, "ofield_kappa": 0.0, "ofield_k": [0.0, 0.0, 0.0], "ofield_q6_near": 0.0, "ofield_q6_far": 0.0, "ofield_a": 0.0},
 "cell": {"array": {"__ndarray__": [[3, 3], "float64", [11.19699, 0.0, 0.0, -5.598495, 9.696879, 0.0, 0.0, 0.0, 15.68]]}, "__ase_objtype__": "cell"},
 "ctime": 22.871009748436514,
 "energy": -132.37828419,
 "forces": {"__ndarray__": [[27, 3], "float64", [-1.538e-05, 2.536e-05, -0.25605525, 0.01173355, -0.01668886, -0.25220079, -0.00857807, 0.01848272, -0.25219096, -0.02031716, -0.00179659, -0.25220486, -0.01172863, -0.01667832, -0.25218696, -1.397e-05, -2.626e-05, -0.23884718, 0.02032963, -0.00178275, -0.25219497, -4.8e-06, -8.1e-07, -0.238783, 0.00859398, 0.0184845, -0.25218118, -0.00262558, -0.00137529, -0.57790802, -0.00017761, -0.01052334, -0.57840427, -0.00932211, 0.00543717, -0.57842474, -0.00018098, -0.00201812, -0.57862265, -0.0019998, 0.00117394, -0.57866017, 0.00902659, 0.00535277, -0.57839687, 0.00236142, -0.00130973, -0.57788665, 0.00171873, 0.00108578, -0.57860815, -0.00019201, 0.00297405, -0.57791434, 0.00012486, -0.00454384, 0.81727223, 0.00836575, 0.00460854, 0.84049713, -0.00369712, 0.00215501, 0.81727257, -0.00223856, -0.0014741, 0.82607382, -0.00802827, 0.00463924, 0.84049369, 0.00016396, -0.00953676, 0.84054291, 0.00256895, -0.00147701, 0.82610411, 0.00011718, 0.00266916, 0.82610723, 0.00401543, 0.00214358, 0.81730731]]},
 "free_energy": -132.37828419,
 "mtime": 22.871009748436514,
 "numbers": {"__ndarray__": [[27], "int64", [78, 78, 78, 78, 78, 78, 78, 78, 78, 16, 16, 16, 16, 16, 16, 16, 16, 16, 52, 52, 52, 52, 52, 52, 52, 52, 52]]},
 "pbc": {"__ndarray__": [[3], "bool", [true, true, true]]},
 "positions": {"__ndarray__": [[27, 3], "float64", [0.0, 0.0, 9.016, -1.8661649813383498, 3.2322929676770698, 9.016, -3.73233001866165, 6.46458603232293, 9.016, 3.7323299626766997, 0.0, 9.016, 1.8661649813383498, 3.2322929676770698, 9.016, -5.5984950247964606e-08, 6.46458603232293, 9.016, 7.4646600373233, 0.0, 9.016, 5.598495055984951, 3.2322929676770698, 9.016, 3.73233001866165, 6.46458603232293, 9.016, 1.8661839602363997, 1.0774200317524198, 7.84, 1.8978898049876664e-05, 4.30971299942949, 7.84, -1.8661460024403003, 7.54200596710656, 7.84, 5.598514034882999, 1.0774200317524198, 7.84, 3.7323490535446497, 4.30971299942949, 7.84, 1.8661840722062994, 7.54200596710656, 7.84, 9.3308439975597, 1.0774200317524198, 7.84, 7.46467901622135, 4.30971299942949, 7.84, 5.598514034882999, 7.54200596710656, 7.84, -1.9034883000191284e-05, 2.15487303289344, 10.4359809568, -1.8661840162213499, 5.3871660005705095, 10.4359809568, -3.7323489975596997, 8.619458968247578, 10.4359809568, 3.732310927793699, 2.15487303289344, 10.4359809568, 1.8661459464553496, 5.3871660005705095, 10.4359809568, -1.9034883000224592e-05, 8.619458968247578, 10.4359809568, 7.464641002440299, 2.15487303289344, 10.4359809568, 5.598476021101949, 5.3871660005705095, 10.4359809568, 3.7323110397635992, 8.619458968247578, 10.4359809568]]},
 "stress": {"__ndarray__": [[6], "float64", [-0.013441463700329637, -0.013439699188250696, -0.009684294920152166, 1.428619023823419e-06, -2.4437692756027015e-06, 1.4737701008400586e-06]]},
 "unique_id": "183a41e519fcf54e4938cb19d903f55e",
 "user": "lpan"},
"4": {
 "calculator": "vasp",
 "calculator_parameters": {"kpoints_generation": {"divisions": [2, 2, 1], "usershift": [0.0, 0.0, 0.0], "genvec1": [0.5, 0.0, 0.0], "genvec2": [0.0, 0.5, 0.0], "genvec3": [0.0, 0.0, 1.0], "shift": [0.0, 0.0, 0.0]}, "system": "PtSTe", "lcompat": false, "prec": "normal", "enmax": 520.0, "enaug": 368.792, "ediff": 0.0001, "ialgo": 68, "iwavpr": 10, "nbands": 144, "nelect": 198.0, "turbo": 0, "irestart": 0, "nreboot": 0, "nmin": 0, "eref": 0.0, "ismear": 0, "sigma": 0.05, "kspacing": 0.5, "kgamma": true, "lreal": true, "ropt": [-0.0005, -0.0005, -0.0005], "lmaxpaw": -100, "lmaxmix": 2, "nlspline": false, "istart": 0, "icharg": 2, "iniwav": 1, "ispin": 1, "lnoncollinear": false, "magmom": [1.0, 1.0, 1.0, 1.0, 1.0, 1.0, 1.0, 1.0, 1.0, 1.0, 1.0, 1.0, 1.0, 1.0, 1.0, 1.0, 1.0, 1.0, 1.0, 1.0, 1.0, 1.0, 1.0, 1.0, 1.0, 1.0, 1.0], "nupdown": -1.0, "lsorbit": false, "saxis": [0.0, 0.0, 1.0], "lspiral": false, "qspiral": [0.0, 0.0, 0.0], "lzeroz": false, "lasph": false, "lmetagga": false, "nelm": 1, "nelmdl": -5, "nelmin": 2, "enini": 520.0, "ldiag": true, "lsubrot": false, "weimin": 0.0, "ebreak": 1.7e-07, "deper": 0.3, "nrmm": 4, "time": 0.4, "amix": 0.4, "bmix": 1.0, "amin": 0.1, "amix_mag": 1.6, "bmix_mag": 1.0, "imix": 4, "mixfirst": false, "maxmix": -45, "wc": 100.0, "inimix": 1, "mixpre": 1, "mremove": 5, "ldipol": false, "lmono": false, "idipol": 0, "epsilon": 1.0, "dipol": [-100.0, -100.0, -100.0], "efield": 0.0, "ngx": 60, "ngy": 60, "ngz": 80, "ngxf": 120, "ngyf": 120, "ngzf": 160, "addgrid": false, "nsw": 0, "ibrion": -1, "mdalgo": 0, "isif": 4, "pstress": 0.0, "ediffg": 0.001, "nfree": 1, "potim": 0.25, "smass": -3.0, "scalee": 1.0, "tebeg": 0.0001, "teend": 0.0001, "nblock": 1, "kblock": 1, "npaco": 256, "apaco": 16.0, "isym": 0, "symprec": 1e-05, "lorbit": 0, "rwigs": [-1.0, -1.0, -1.0], "nedos": 301, "emin": 10.0, "emax": -10.0, "efermi": 0.0, "nwrite": 2, "lwave": false, "ldownsample": false, "lcharg": true, "lpard": false, "lvtot": false, "lvhar": false, "lelf": false, "loptics": false, "stm": [0.0, 0.0, 0.0, 0.0, 0.0, 0.0, 0.0], "npar": 36, "nsim": 4, "nblk": -1, "lplane": true, "lscalapack": true, "lscaaware": false, "lscalu": false, "lasync": false, "lorbitalreal": false, "idiot": 3, "ispecial": 0, "lmusic": false, "pomass": [195.08, 32.066, 127.6], "darwinr": [0.0, 0.0, 0.0], "darwinv": [1.0, 1.0, 1.0], "lcorr": true, "gga_compat": true, "lberry": false, "icorelevel": 0, "ldau": false, "i_constrained_m": 0, "gga": "--", "voskown": 0, "lhfcalc": false, "precfock": "", "lsymgrad": false, "lhfone": false, "lrhfcalc": false, "lthomas": false, "lmodelhf": false, "encut4o": -1.0, "exxoep": 0, "fourorbit": 0, "aexx": 0.0, "hfalpha": 0.0, "mcalpha": 0.0, "aldax": 1.0, "aggax": 1.0, "aldac": 1.0, "aggac": 1.0, "nkredx": 1, "nkredy": 1, "nkredz": 1, "shiftred": false, "oddonly": false, "evenonly": false, "lmaxfock": 0, "nmaxfockae": 0, "lfockaedft": false, "hfscreen": 0.0, "hfscreenc": 0.0, "nbandsgwlow": 0, "luse_vdw": false, "zab_vdw": -0.8491, "param1": 0.1234, "param2": 1.0, "param3": 0.0, "model_gw": 0, "model_eps0": 29.30327161, "model_alpha": 1.0, "lepsilon": false, "lrpa": false, "lnabla": false, "lvel": false, "kinter": 0, "cshift": -0.1, "omegamax": -30.0, "deg_threshold": 0.002, "rtime": -0.1, "wplasmai": 0.0, "dfield": [0.0, 0.0, 0.0], "wplasma": [0.0, 0.0, 0.0, 0.0, 0.0, 0.0, 0.0, 0.0, 0.0], "nucind": false, "magpos": [0.0, 0.0, 0.0], "lnicsall": true, "orbitalmag": false, "lmagbloch": false, "lchimag": false, "lgauge": true, "magatom": 0, "magdipol": [0.0, 0.0, 0.0], "avecconst": [0.0, 0.0, 0.0], "ladder": false, "lrpaforce": false, "lfxc": false, "lhartree": true, "ibse": 0, "kpoint": [-1, 0, 0, 0], "ltcte": false, "ltete": false, "ltriplet": false, "lfxceps": false, "lfxheg": false, "naturalo": 2, "l2order": false, "lmp2lt": false, "lusew": false, "encutgw": -2.0, "encutgwsoft": -2.0, "encutlf": -1.0, "lmaxmp2": -1, "scissor": 0.0, "nomega": 0, "nomegar": 0, "nbandsgw": -1, "nbandso": -1, "nbandsv": -1, "nelmhf": 1, "dim": 3, "antires": 0, "omegamin": -30.0, "omegatl": -200.0, "omegagrid": 140, "selfenergy": false, "lspectral": false, "lspectralgw": false, "lsingles": false, "lfermigw": false, "oddonlygw": false, "evenonlygw": false, "nkredlfx": 1, "nkredlfy": 1, "nkredlfz": 1, "maxmem": 2800, "telescope": 0, "taupar": 1, "omegapar": -1, "lambda": 1.0, "ofield_kappa": 0.0, "ofield_k": [0.0, 0.0, 0.0], "ofield_q6_near": 0.0, "ofield_q6_far": 0.0, "ofield_a": 0.0},
 "cell": {"array": {"__ndarray__": [[3, 3], "float64", [10.28295, 0.0, 0.0, -5.141475, 8.905297, 0.0, 0.0, 0.0, 14.4]]}, "__ase_objtype__": "cell"},
 "ctime": 22.87100974869157,
 "energy": -105.89940381,
 "forces": {"__ndarray__": [[27, 3], "float64", [4.66325384, -3.80169752, -4.33636351, 1.58186466, 0.61030342, -2.43211446, -0.03618181, -2.26444686, -4.74986305, 1.20195041, 4.26805414, 1.57469657, -2.10829206, -3.1714185, -1.17015987, -4.20017808, -1.26016068, 0.88282947, -0.22355631, 0.2077343, -2.54323934, -5.36507464, 0.27086916, -6.06192566, -1.47794841, 5.58149659, 0.14169419, -2.17094989, 0.89125212, -5.61840249, 0.51772441, -1.65031641, -4.86406162, -0.5237135, -4.09570872, -6.94844312, -0.71184489, 0.01183786, -4.93805574, 1.80112877, -1.69536855, -6.62582562, 3.8215287, 2.56040672, -5.84665734, -2.42847174, 1.26866474, -5.65902927, 0.28790295, 1.74088248, -5.9484805, 0.1897267, -0.33212769, -4.35914817, 1.08637689, 3.96545763, 8.44593431, 1.23650952, 0.07036078, 7.26733757, 0.5087427, 2.80860792, 7.76906207, -1.17992224, -0.43907278, 6.43220467, 0.81416456, 1.22409692, 7.96749363, -0.00262324, -0.15196214, 6.88820278, 3.73870229, -3.87368781, 9.65838693, -0.11249329, 1.18563764, 8.05061486, -0.90832628, -3.92969474, 7.0233127]]},
 "free_energy": -105.89940381,
 "mtime": 22.87100974869157,
 "numbers": {"__ndarray__": [[27], "int64", [78, 78, 78, 78, 78, 78, 78, 78, 78, 16, 16, 16, 16, 16, 16, 16, 16, 16, 52, 52, 52, 52, 52, 52, 52, 52, 52]]},
 "pbc": {"__ndarray__": [[3], "bool", [true, true, true]]},
 "positions": {"__ndarray__": [[27, 3], "float64", [10.17280700888625, 0.03854399552837, 8.315054064, 8.54858297358225, 2.9259529683233696, 8.279029008, 6.8271850093635, 5.97291698977876, 8.346499056, -1.7587119619574998, 8.819900010630379, 8.169820992000002, 1.722303018063, 3.0042959828863194, 8.289706032, 0.05250299459849963, 5.996594037230479, 8.239597056, 1.72194995297475, 8.891940034082669, 8.287765056, 5.2150510496925, 2.95226197630344, 8.311573008, 3.4812249578595, 5.801312985224399, 8.198935056, 1.7396710234424997, 0.9699419735737399, 7.231669056000001, -0.04848693706125027, 4.04266296364817, 7.187215968, -1.7248870205685, 6.9797979572025595, 7.225572960000001, 5.207683007528999, 0.9751250345336799, 7.157381040000001, 3.3683409435937492, 3.9178210298526897, 7.226647056000001, 1.6413360466432498, 6.81169097372713, 7.159408992, 8.62551897718725, 0.9316740422523699, 7.154227008, 6.86166903643275, 3.9237010193558497, 7.245939024, 5.1384490363035, 6.964473009701199, 7.148097936, -0.03970997650349987, 1.8833670140547998, 9.613124063999999, -1.7163250250804998, 4.94208397933188, 9.563537952, -3.49028593349625, 7.884745956416349, 9.598505040000001, 3.4766620530412498, 1.9170239606955097, 9.574722, 1.6926660137205005, 4.9432539572517395, 9.572408064, -0.03473400558374959, 7.968727003562969, 9.616791024, 6.7891959873720005, 2.0692980385286996, 9.591648048, 5.125774991939999, 4.8891909678003795, 9.620538048, 3.4053660418522504, 7.9783229953982895, 9.648965952000001]]},
 "stress": {"__ndarray__": [[6], "float64", [-0.15937633712474156, -0.1611979726561243, -0.11022517401472245, -0.0008251744051413386, -0.004520348247488297, 0.003270456110752406]]},
 "unique_id": "4b5082271f4b30bc36960bd93f5ab9e1",
 "user": "lpan"},
"5": {
 "calculator": "vasp",
 "calculator_parameters": {"kpoints_generation": {"divisions": [2, 2, 1], "usershift": [0.0, 0.0, 0.0], "genvec1": [0.5, 0.0, 0.0], "genvec2": [0.0, 0.5, 0.0], "genvec3": [0.0, 0.0, 1.0], "shift": [0.0, 0.0, 0.0]}, "system": "PtSTe", "lcompat": false, "prec": "normal", "enmax": 520.0, "enaug": 368.792, "ediff": 0.0001, "ialgo": 68, "iwavpr": 10, "nbands": 144, "nelect": 198.0, "turbo": 0, "irestart": 0, "nreboot": 0, "nmin": 0, "eref": 0.0, "ismear": 0, "sigma": 0.05, "kspacing": 0.5, "kgamma": true, "lreal": true, "ropt": [-0.0005, -0.0005, -0.0005], "lmaxpaw": -100, "lmaxmix": 2, "nlspline": false, "istart": 0, "icharg": 2, "iniwav": 1, "ispin": 1, "lnoncollinear": false, "magmom": [1.0, 1.0, 1.0, 1.0, 1.0, 1.0, 1.0, 1.0, 1.0, 1.0, 1.0, 1.0, 1.0, 1.0, 1.0, 1.0, 1.0, 1.0, 1.0, 1.0, 1.0, 1.0, 1.0, 1.0, 1.0, 1.0, 1.0], "nupdown": -1.0, "lsorbit": false, "saxis": [0.0, 0.0, 1.0], "lspiral": false, "qspiral": [0.0, 0.0, 0.0], "lzeroz": false, "lasph": false, "lmetagga": false, "nelm": 1, "nelmdl": -5, "nelmin": 2, "enini": 520.0, "ldiag": true, "lsubrot": false, "weimin": 0.0, "ebreak": 1.7e-07, "deper": 0.3, "nrmm": 4, "time": 0.4, "amix": 0.4, "bmix": 1.0, "amin": 0.1, "amix_mag": 1.6, "bmix_mag": 1.0, "imix": 4, "mixfirst": false, "maxmix": -45, "wc": 100.0, "inimix": 1, "mixpre": 1, "mremove": 5, "ldipol": false, "lmono": false, "idipol": 0, "epsilon": 1.0, "dipol": [-100.0, -100.0, -100.0], "efield": 0.0, "ngx": 60, "ngy": 60, "ngz": 80, "ngxf": 120, "ngyf": 120, "ngzf": 160, "addgrid": false, "nsw": 0, "ibrion": -1, "mdalgo": 0, "isif": 4, "pstress": 0.0, "ediffg": 0.001, "nfree": 1, "potim": 0.25, "smass": -3.0, "scalee": 1.0, "tebeg": 0.0001, "teend": 0.0001, "nblock": 1, "kblock": 1, "npaco": 256, "apaco": 16.0, "isym": 0, "symprec": 1e-05, "lorbit": 0, "rwigs": [-1.0, -1.0, -1.0], "nedos": 301, "emin": 10.0, "emax": -10.0, "efermi": 0.0, "nwrite": 2, "lwave": false, "ldownsample": false, "lcharg": true, "lpard": false, "lvtot": false, "lvhar": false, "lelf": false, "loptics": false, "stm": [0.0, 0.0, 0.0, 0.0, 0.0, 0.0, 0.0], "npar": 36, "nsim": 4, "nblk": -1, "lplane": true, "lscalapack": true, "lscaaware": false, "lscalu": false, "lasync": false, "lorbitalreal": false, "idiot": 3, "ispecial": 0, "lmusic": false, "pomass": [195.08, 32.066, 127.6], "darwinr": [0.0, 0.0, 0.0], "darwinv": [1.0, 1.0, 1.0], "lcorr": true, "gga_compat": true, "lberry": false, "icorelevel": 0, "ldau": false, "i_constrained_m": 0, "gga": "--", "voskown": 0, "lhfcalc": false, "precfock": "", "lsymgrad": false, "lhfone": false, "lrhfcalc": false, "lthomas": false, "lmodelhf": false, "encut4o": -1.0, "exxoep": 0, "fourorbit": 0, "aexx": 0.0, "hfalpha": 0.0, "mcalpha": 0.0, "aldax": 1.0, "aggax": 1.0, "aldac": 1.0, "aggac": 1.0, "nkredx": 1, "nkredy": 1, "nkredz": 1, "shiftred": false, "oddonly": false, "evenonly": false, "lmaxfock": 0, "nmaxfockae": 0, "lfockaedft": false, "hfscreen": 0.0, "hfscreenc": 0.0, "nbandsgwlow": 0, "luse_vdw": false, "zab_vdw": -0.8491, "param1": 0.1234, "param2": 1.0, "param3": 0.0, "model_gw": 0, "model_eps0": 29.30327161, "model_alpha": 1.0, "lepsilon": false, "lrpa": false, "lnabla": false, "lvel": false, "kinter": 0, "cshift": -0.1, "omegamax": -30.0, "deg_threshold": 0.002, "rtime": -0.1, "wplasmai": 0.0, "dfield": [0.0, 0.0, 0.0], "wplasma": [0.0, 0.0, 0.0, 0.0, 0.0, 0.0, 0.0, 0.0, 0.0], "nucind": false, "magpos": [0.0, 0.0, 0.0], "lnicsall": true, "orbitalmag": false, "lmagbloch": false, "lchimag": false, "lgauge": true, "magatom": 0, "magdipol": [0.0, 0.0, 0.0], "avecconst": [0.0, 0.0, 0.0], "ladder": false, "lrpaforce": false, "lfxc": false, "lhartree": true, "ibse": 0, "kpoint": [-1, 0, 0, 0], "ltcte": false, "ltete": false, "ltriplet": false, "lfxceps": false, "lfxheg": false, "naturalo": 2, "l2order": false, "lmp2lt": false, "lusew": false, "encutgw": -2.0, "encutgwsoft": -2.0, "encutlf": -1.0, "lmaxmp2": -1, "scissor": 0.0, "nomega": 0, "nomegar": 0, "nbandsgw": -1, "nbandso": -1, "nbandsv": -1, "nelmhf": 1, "dim": 3, "antires": 0, "omegamin": -30.0, "omegatl": -200.0, "omegagrid": 140, "selfenergy": false, "lspectral": false, "lspectralgw": false, "lsingles": false, "lfermigw": false, "oddonlygw": false, "evenonlygw": false, "nkredlfx": 1, "nkredlfy": 1, "nkredlfz": 1, "maxmem": 2800, "telescope": 0, "taupar": 1, "omegapar": -1, "lambda": 1.0, "ofield_kappa": 0.0, "ofield_k": [0.0, 0.0, 0.0], "ofield_q6_near": 0.0, "ofield_q6_far": 0.0, "ofield_a": 0.0},
 "cell": {"array": {"__ndarray__": [[3, 3], "float64", [10.28295, 0.0, 0.0, -5.141475, 8.905297, 0.0, 0.0, 0.0, 14.4]]}, "__ase_objtype__": "cell"},
 "ctime": 22.871009748946303,
 "energy": -103.32692841,
 "forces": {"__ndarray__": [[27, 3], "float64", [-0.73755784, 0.72918927, -0.54578799, -1.92641676, -1.63547484, 0.35256719, 0.75158066, -2.06239381, -2.74311547, -1.24307146, 1.14879777, -4.82068215, 1.81533753, 0.32562092, -4.73254318, 0.47513648, -3.20657455, -6.86321793, -0.62812121, 1.51716836, 2.45461539, -0.25948154, -4.81271034, -4.9910281, 2.61878402, 0.46420599, -0.0879728, 2.38804696, -0.01263908, -6.39115185, 3.36453661, 1.65052167, -6.25114195, 0.69074973, 0.74361582, -4.7766033, -1.47859755, 0.09970261, -5.34669632, -1.18880888, -0.4243091, -6.66254252, -1.87352764, -2.46985791, -6.55650932, 1.21475755, 1.13061892, -6.58209445, 0.37809055, -0.62413789, -5.8330382, -0.18146713, -0.30229391, -5.66951024, -3.21553511, -1.43666983, 8.02224251, -1.3178087, -0.74835486, 8.23421189, -0.35849952, 1.81360004, 9.05410497, -0.08644799, 0.23571144, 7.05490809, 0.31551599, 1.45480017, 9.29644879, 2.47115541, 3.74782032, 9.78426092, 1.0356446, -1.86105395, 6.9828076, -1.5672601, 5.45754484, 9.9588369, -1.45673463, -0.92244809, 7.65863153]]},
 "free_energy": -103.32692841,
 "mtime": 22.871009748946303,
 "numbers": {"__ndarray__": [[27], "int64", [78, 78, 78, 78, 78, 78, 78, 78, 78, 16, 16, 16, 16, 16, 16, 16, 16, 16, 52, 52, 52, 52, 52, 52, 52, 52, 52]]},
 "pbc": {"__ndarray__": [[3], "bool", [true, true, true]]},
 "positions": {"__ndarray__": [[27, 3], "float64", [-5.10975595535625, 8.86987199569291, 8.25488496, -1.69287398638425, 2.9884350255585295, 8.228434032000001, 6.8099330470747494, 5.96644898351469, 8.300654064, -1.6865540338994998, 8.883223974643919, 8.277025968, 1.69404202667475, 2.9362499851385295, 8.301848976, 0.02415398115824984, 6.004634006520989, 8.353626048, 6.84594496626975, 0.03291798509565, 8.12685096, 5.1453089979075, 3.00794198958406, 8.267887007999999, 3.382890957940499, 5.9330429881434394, 8.196693984, 1.6346279642107497, 0.9879289815073099, 7.2387440640000005, -0.09876295317824987, 3.9597159995891893, 7.246414944, -1.7494700064007502, 6.86661599592809, 7.171964064, 5.1546070469565, 1.03215099440288, 7.126744032, 3.44197899947475, 3.9379699767389496, 7.2510190560000005, 1.7745149537617508, 7.026377024108089, 7.191821952, 8.58595399027875, 0.9649900050709499, 7.237384991999999, 6.834349037798999, 4.02357098646284, 7.2081109439999995, 5.141332015580248, 6.925148019625929, 7.174633968, 0.0707490610785, 1.9897489795930396, 9.59020704, -1.6820040341835, 4.971091025144039, 9.548705952, -3.38707102853025, 7.875270007984589, 9.565371072, 3.4586379954517503, 1.9400630326701498, 9.600314976, 1.74102102053325, 4.895958013937709, 9.515192976, -0.01682496279000013, 7.901902990669519, 9.531874944, 6.8399459960692495, 2.03640000129833, 9.582382944, 5.1458709611249995, 4.8154410382711195, 9.541510992, 3.42516102909075, 7.959614035036929, 9.509965056]]},
 "stress": {"__ndarray__": [[6], "float64", [-0.1669923453048554, -0.17879914526961496, -0.11617646919417589, -0.007167397470989237, 0.006489863149300051, -0.005255231315131671]]},
 "unique_id": "531c6eaefd56af039de1f4c420eda3b8",
 "user": "lpan"},
"6": {
 "calculator": "vasp",
 "calculator_parameters": {"kpoints_generation": {"divisions": [2, 2, 1], "usershift": [0.0, 0.0, 0.0], "genvec1": [0.5, 0.0, 0.0], "genvec2": [0.0, 0.5, 0.0], "genvec3": [0.0, 0.0, 1.0], "shift": [0.0, 0.0, 0.0]}, "system": "PtSTe", "lcompat": false, "prec": "normal", "enmax": 520.0, "enaug": 368.792, "ediff": 0.0001, "ialgo": 68, "iwavpr": 10, "nbands": 144, "nelect": 198.0, "turbo": 0, "irestart": 0, "nreboot": 0, "nmin": 0, "eref": 0.0, "ismear": 0, "sigma": 0.05, "kspacing": 0.5, "kgamma": true, "lreal": true, "ropt": [-0.0005, -0.0005, -0.0005], "lmaxpaw": -100, "lmaxmix": 2, "nlspline": false, "istart": 0, "icharg": 2, "iniwav": 1, "ispin": 1, "lnoncollinear": false, "magmom": [1.0, 1.0, 1.0, 1.0, 1.0, 1.0, 1.0, 1.0, 1.0, 1.0, 1.0, 1.0, 1.0, 1.0, 1.0, 1.0, 1.0, 1.0, 1.0, 1.0, 1.0, 1.0, 1.0, 1.0, 1.0, 1.0, 1.0], "nupdown": -1.0, "lsorbit": false, "saxis": [0.0, 0.0, 1.0], "lspiral": false, "qspiral": [0.0, 0.0, 0.0], "lzeroz": false, "lasph": false, "lmetagga": false, "nelm": 1, "nelmdl": -5, "nelmin": 2, "enini": 520.0, "ldiag": true, "lsubrot": false, "weimin": 0.0, "ebreak": 1.7e-07, "deper": 0.3, "nrmm": 4, "time": 0.4, "amix": 0.4, "bmix": 1.0, "amin": 0.1, "amix_mag": 1.6, "bmix_mag": 1.0, "imix": 4, "mixfirst": false, "maxmix": -45, "wc": 100.0, "inimix": 1, "mixpre": 1, "mremove": 5, "ldipol": false, "lmono": false, "idipol": 0, "epsilon": 1.0, "dipol": [-100.0, -100.0, -100.0], "efield": 0.0, "ngx": 60, "ngy": 60, "ngz": 80, "ngxf": 120, "ngyf": 120, "ngzf": 160, "addgrid": false, "nsw": 0, "ibrion": -1, "mdalgo": 0, "isif": 4, "pstress": 0.0, "ediffg": 0.001, "nfree": 1, "potim": 0.25, "smass": -3.0, "scalee": 1.0, "tebeg": 0.0001, "teend": 0.0001, "nblock": 1, "kblock": 1, "npaco": 256, "apaco": 16.0, "isym": 0, "symprec": 1e-05, "lorbit": 0, "rwigs": [-1.0, -1.0, -1.0], "nedos": 301, "emin": 10.0, "emax": -10.0, "efermi": 0.0, "nwrite": 2, "lwave": false, "ldownsample": false, "lcharg": true, "lpard": false, "lvtot": false, "lvhar": false, "lelf": false, "loptics": false, "stm": [0.0, 0.0, 0.0, 0.0, 0.0, 0.0, 0.0], "npar": 36, "nsim": 4, "nblk": -1, "lplane": true, "lscalapack": true, "lscaaware": false, "lscalu": false, "lasync": false, "lorbitalreal": false, "idiot": 3, "ispecial": 0, "lmusic": false, "pomass": [195.08, 32.066, 127.6], "darwinr": [0.0, 0.0, 0.0], "darwinv": [1.0, 1.0, 1.0], "lcorr": true, "gga_compat": true, "lberry": false, "icorelevel": 0, "ldau": false, "i_constrained_m": 0, "gga": "--", "voskown": 0, "lhfcalc": false, "precfock": "", "lsymgrad": false, "lhfone": false, "lrhfcalc": false, "lthomas": false, "lmodelhf": false, "encut4o": -1.0, "exxoep": 0, "fourorbit": 0, "aexx": 0.0, "hfalpha": 0.0, "mcalpha": 0.0, "aldax": 1.0, "aggax": 1.0, "aldac": 1.0, "aggac": 1.0, "nkredx": 1, "nkredy": 1, "nkredz": 1, "shiftred": false, "oddonly": false, "evenonly": false, "lmaxfock": 0, "nmaxfockae": 0, "lfockaedft": false, "hfscreen": 0.0, "hfscreenc": 0.0, "nbandsgwlow": 0, "luse_vdw": false, "zab_vdw": -0.8491, "param1": 0.1234, "param2": 1.0, "param3": 0.0, "model_gw": 0, "model_eps0": 29.30327161, "model_alpha": 1.0, "lepsilon": false, "lrpa": false, "lnabla": false, "lvel": false, "kinter": 0, "cshift": -0.1, "omegamax": -30.0, "deg_threshold": 0.002, "rtime": -0.1, "wplasmai": 0.0, "dfield": [0.0, 0.0, 0.0], "wplasma": [0.0, 0.0, 0.0, 0.0, 0.0, 0.0, 0.0, 0.0, 0.0], "nucind": false, "magpos": [0.0, 0.0, 0.0], "lnicsall": true, "orbitalmag": false, "lmagbloch": false, "lchimag": false, "lgauge": true, "magatom": 0, "magdipol": [0.0, 0.0, 0.0], "avecconst": [0.0, 0.0, 0.0], "ladder": false, "lrpaforce": false, "lfxc": false, "lhartree": true, "ibse": 0, "kpoint": [-1, 0, 0, 0], "ltcte": false, "ltete": false, "ltriplet": false, "lfxceps": false, "lfxheg": false, "naturalo": 2, "l2order": false, "lmp2lt": false, "lusew": false, "encutgw": -2.0, "encutgwsoft": -2.0, "encutlf": -1.0, "lmaxmp2": -1, "scissor": 0.0, "nomega": 0, "nomegar": 0, "nbandsgw": -1, "nbandso": -1, "nbandsv": -1, "nelmhf": 1, "dim": 3, "antires": 0, "omegamin": -30.0, "omegatl": -200.0, "omegagrid": 140, "selfenergy": false, "lspectral": false, "lspectralgw": false, "lsingles": false, "lfermigw": false, "oddonlygw": false, "evenonlygw": false, "nkredlfx": 1, "nkredlfy": 1, "nkredlfz": 1, "maxmem": 2800, "telescope": 0, "taupar": 1, "omegapar": -1, "lambda": 1.0, "ofield_kappa": 0.0, "ofield_k": [0.0, 0.0, 0.0], "ofield_q6_near": 0.0, "ofield_q6_far": 0.0, "ofield_a": 0.0},
 "cell": {"array": {"__ndarray__": [[3, 3], "float64", [10.28295, 0.0, 0.0, -5.141475, 8.905297, 0.0, 0.0, 0.0, 14.4]]}, "__ase_objtype__": "cell"},
 "ctime": 22.871009749219155,
 "energy": -103.54349416,
 "forces": {"__ndarray__": [[27, 3], "float64", [-1.71273549, -0.77960014, -2.94636678, -0.96467481, 1.8444368, -6.35437299, -0.50518695, -2.42037082, -1.6601503, 1.54516854, 2.8482948, -0.66586624, -4.25798972, 3.4404352, -1.03406584, 1.47540322, -4.53203721, -6.48402468, -1.53986916, -2.49469786, -1.4590793, 4.68819026, -0.36537631, -3.31143147, -1.43955406, 2.78902107, -3.38567098, 1.03525611, -0.92368779, -5.79396745, 1.6410264, 0.92583728, -5.69666283, 1.14310218, -1.90814831, -6.81887444, -0.53897069, 0.82634589, -5.35989394, -1.20106911, -1.22156054, -7.30886015, -0.78575187, -0.48261562, -4.40132836, 1.71478236, 0.30840118, -6.27411771, 0.68407198, 0.49571598, -4.49688818, 0.37484241, 1.59276773, -4.80817593, 3.80206332, -0.45240923, 7.64502084, -0.87546361, 1.59348479, 8.2516999, -0.03658182, -0.53552843, 8.22861465, -0.60128962, -3.18971054, 10.23463027, -1.14925372, -2.1092559, 7.04596135, -0.14974633, 5.93165238, 9.70960313, -3.9313612, -0.90937997, 10.33643727, 1.69263131, -0.34985966, 9.23632958, -0.10703991, 0.07784522, 7.57150058]]},
 "free_energy": -103.54349416,
 "mtime": 22.871009749219155,
 "numbers": {"__ndarray__": [[27], "int64", [78, 78, 78, 78, 78, 78, 78, 78, 78, 16, 16, 16, 16, 16, 16, 16, 16, 16, 52, 52, 52, 52, 52, 52, 52, 52, 52]]},
 "pbc": {"__ndarray__": [[3], "bool", [true, true, true]]},
 "positions": {"__ndarray__": [[27, 3], "float64", [0.027606018888000003, 0.01907300890272, 8.303464944, -1.66516606346175, 2.93715903785629, 8.348715936, -3.4354309711589996, 6.011338003155559, 8.288883936, -1.7607399653565, 8.883023961673299, 8.265296016, 1.7676390021705002, 2.92420797537622, 8.237551968, -0.07652797614899992, 5.957045969465359, 8.355352032, 6.87209296567725, 0.029842986041549995, 8.269101072000002, 5.078488949194501, 2.9918770119019995, 8.352542016000001, 3.4238489760855, 5.93764203972612, 8.270318016000001, 1.63773403208775, 1.02345399229971, 7.183221984, -0.06651197153100001, 3.9406890310719596, 7.2551540160000005, -1.77671098056375, 6.99528898849297, 7.264173024, 5.1390329536192505, 0.9736829997904699, 7.246052928, 3.4831970220105, 4.015531996755, 7.292337984, 1.6907400171854996, 6.93798295703312, 7.15671504, 8.529713965991249, 0.9841850165425698, 7.245068976000001, 6.8211299970854995, 3.9334899889771595, 7.216582032000001, 5.122136010179249, 6.872887996605189, 7.143205968, -0.06416406555750011, 1.9797280269848798, 9.661743936, -1.7621800410892499, 4.888138985065769, 9.611793936, -3.431224010655, 7.970276970505819, 9.632058048000001, 3.4093880635005, 2.0346749562164597, 9.545648976, 1.7422859776275, 5.008275983297239, 9.601056, 0.012101026974750018, 7.80771495926041, 9.543097008, 6.941854040919749, 1.9977250088510896, 9.512480016, 5.0954659454002496, 5.0180010128860895, 9.553573007999999, 3.435941005479, 7.919894005986739, 9.593643024]]},
 "stress": {"__ndarray__": [[6], "float64", [-0.17135738828401711, -0.17176908417411854, -0.11645134357087232, 0.000169905762239918, 0.0038301169798220544, -0.004358467112391908]]},
 "unique_id": "13e5dc8004700c144fa54fac70c21e2b",
 "user": "lpan"},
"7": {
 "calculator": "vasp",
 "calculator_parameters": {"kpoints_generation": {"divisions": [2, 2, 1], "usershift": [0.0, 0.0, 0.0], "genvec1": [0.5, 0.0, 0.0], "genvec2": [0.0, 0.5, 0.0], "genvec3": [0.0, 0.0, 1.0], "shift": [0.0, 0.0, 0.0]}, "system": "PtSTe", "lcompat": false, "prec": "normal", "enmax": 520.0, "enaug": 368.792, "ediff": 0.0001, "ialgo": 68, "iwavpr": 10, "nbands": 144, "nelect": 198.0, "turbo": 0, "irestart": 0, "nreboot": 0, "nmin": 0, "eref": 0.0, "ismear": 0, "sigma": 0.05, "kspacing": 0.5, "kgamma": true, "lreal": true, "ropt": [-0.0005, -0.0005, -0.0005], "lmaxpaw": -100, "lmaxmix": 2, "nlspline": false, "istart": 0, "icharg": 2, "iniwav": 1, "ispin": 1, "lnoncollinear": false, "magmom": [1.0, 1.0, 1.0, 1.0, 1.0, 1.0, 1.0, 1.0, 1.0, 1.0, 1.0, 1.0, 1.0, 1.0, 1.0, 1.0, 1.0, 1.0, 1.0, 1.0, 1.0, 1.0, 1.0, 1.0, 1.0, 1.0, 1.0], "nupdown": -1.0, "lsorbit": false, "saxis": [0.0, 0.0, 1.0], "lspiral": false, "qspiral": [0.0, 0.0, 0.0], "lzeroz": false, "lasph": false, "lmetagga": false, "nelm": 1, "nelmdl": -5, "nelmin": 2, "enini": 520.0, "ldiag": true, "lsubrot": false, "weimin": 0.0, "ebreak": 1.7e-07, "deper": 0.3, "nrmm": 4, "time": 0.4, "amix": 0.4, "bmix": 1.0, "amin": 0.1, "amix_mag": 1.6, "bmix_mag": 1.0, "imix": 4, "mixfirst": false, "maxmix": -45, "wc": 100.0, "inimix": 1, "mixpre": 1, "mremove": 5, "ldipol": false, "lmono": false, "idipol": 0, "epsilon": 1.0, "dipol": [-100.0, -100.0, -100.0], "efield": 0.0, "ngx": 60, "ngy": 60, "ngz": 80, "ngxf": 120, "ngyf": 120, "ngzf": 160, "addgrid": false, "nsw": 0, "ibrion": -1, "mdalgo": 0, "isif": 4, "pstress": 0.0, "ediffg": 0.001, "nfree": 1, "potim": 0.25, "smass": -3.0, "scalee": 1.0, "tebeg": 0.0001, "teend": 0.0001, "nblock": 1, "kblock": 1, "npaco": 256, "apaco": 16.0, "isym": 0, "symprec": 1e-05, "lorbit": 0, "rwigs": [-1.0, -1.0, -1.0], "nedos": 301, "emin": 10.0, "emax": -10.0, "efermi": 0.0, "nwrite": 2, "lwave": false, "ldownsample": false, "lcharg": true, "lpard": false, "lvtot": false, "lvhar": false, "lelf": false, "loptics": false, "stm": [0.0, 0.0, 0.0, 0.0, 0.0, 0.0, 0.0], "npar": 36, "nsim": 4, "nblk": -1, "lplane": true, "lscalapack": true, "lscaaware": false, "lscalu": false, "lasync": false, "lorbitalreal": false, "idiot": 3, "ispecial": 0, "lmusic": false, "pomass": [195.08, 32.066, 127.6], "darwinr": [0.0, 0.0, 0.0], "darwinv": [1.0, 1.0, 1.0], "lcorr": true, "gga_compat": true, "lberry": false, "icorelevel": 0, "ldau": false, "i_constrained_m": 0, "gga": "--", "voskown": 0, "lhfcalc": false, "precfock": "", "lsymgrad": false, "lhfone": false, "lrhfcalc": false, "lthomas": false, "lmodelhf": false, "encut4o": -1.0, "exxoep": 0, "fourorbit": 0, "aexx": 0.0, "hfalpha": 0.0, "mcalpha": 0.0, "aldax": 1.0, "aggax": 1.0, "aldac": 1.0, "aggac": 1.0, "nkredx": 1, "nkredy": 1, "nkredz": 1, "shiftred": false, "oddonly": false, "evenonly": false, "lmaxfock": 0, "nmaxfockae": 0, "lfockaedft": false, "hfscreen": 0.0, "hfscreenc": 0.0, "nbandsgwlow": 0, "luse_vdw": false, "zab_vdw": -0.8491, "param1": 0.1234, "param2": 1.0, "param3": 0.0, "model_gw": 0, "model_eps0": 29.30327161, "model_alpha": 1.0, "lepsilon": false, "lrpa": false, "lnabla": false, "lvel": false, "kinter": 0, "cshift": -0.1, "omegamax": -30.0, "deg_threshold": 0.002, "rtime": -0.1, "wplasmai": 0.0, "dfield": [0.0, 0.0, 0.0], "wplasma": [0.0, 0.0, 0.0, 0.0, 0.0, 0.0, 0.0, 0.0, 0.0], "nucind": false, "magpos": [0.0, 0.0, 0.0], "lnicsall": true, "orbitalmag": false, "lmagbloch": false, "lchimag": false, "lgauge": true, "magatom": 0, "magdipol": [0.0, 0.0, 0.0], "avecconst": [0.0, 0.0, 0.0], "ladder": false, "lrpaforce": false, "lfxc": false, "lhartree": true, "ibse": 0, "kpoint": [-1, 0, 0, 0], "ltcte": false, "ltete": false, "ltriplet": false, "lfxceps": false, "lfxheg": false, "naturalo": 2, "l2order": false, "lmp2lt": false, "lusew": false, "encutgw": -2.0, "encutgwsoft": -2.0, "encutlf": -1.0, "lmaxmp2": -1, "scissor": 0.0, "nomega": 0, "nomegar": 0, "nbandsgw": -1, "nbandso": -1, "nbandsv": -1, "nelmhf": 1, "dim": 3, "antires": 0, "omegamin": -30.0, "omegatl": -200.0, "omegagrid": 140, "selfenergy": false, "lspectral": false, "lspectralgw": false, "lsingles": false, "lfermigw": false, "oddonlygw": false, "evenonlygw": false, "nkredlfx": 1, "nkredlfy": 1, "nkredlfz": 1, "maxmem": 2800, "telescope": 0, "taupar": 1, "omegapar": -1, "lambda": 1.0, "ofield_kappa": 0.0, "ofield_k": [0.0, 0.0, 0.0], "ofield_q6_near": 0.0, "ofield_q6_far": 0.0, "ofield_a": 0.0},
 "cell": {"array": {"__ndarray__": [[3, 3], "float64", [10.28295, 0.0, 0.0, -5.141475, 8.905297, 0.0, 0.0, 0.0, 14.4]]}, "__ase_objtype__": "cell"},
 "ctime": 22.871009749524625,
 "energy": -104.04752199,
 "forces": {"__ndarray__": [[27, 3], "float64", [-0.67786472, -2.02619396, -4.5836664, 1.38163444, 2.54274045, -4.70442186, -3.36539007, -1.97146581, -0.68837072, 0.83311922, -0.18590379, -2.42200887, -0.71278559, 0.47484312, -4.25645748, 1.50882241, 1.44368725, -0.21692923, 4.05239316, -0.99769644, -0.04309261, 2.21257054, -4.60967291, -5.97398175, -0.0982797, 1.3050871, -5.27747813, 0.79976397, 0.77320109, -5.6948085, -0.03337364, -1.28920637, -5.28814335, 0.91203366, 1.38189877, -6.34747994, -2.86718038, 3.39137032, -7.20379586, -0.71796096, -0.66834427, -5.14072217, 0.64254649, -0.56043067, -4.5481897, -0.41313999, -2.12046525, -6.22758033, -1.1539802, -1.4739545, -4.29969279, -0.21786189, -0.17749202, -5.09962015, 0.55343754, 2.26179432, 9.88006665, 0.30362721, 1.38598819, 9.26929819, -0.15818025, -0.46090477, 9.13379016, 1.22106125, -0.72109944, 8.32179914, -2.27868638, 0.14054649, 8.81207453, -0.7600224, -1.28600593, 5.93593792, -2.84016709, -1.02793432, 8.33405785, 2.67134982, 4.32761881, 9.85629938, -0.79748644, 0.14799454, 8.47311601]]},
 "free_energy": -104.04752199,
 "mtime": 22.871009749524625,
 "numbers": {"__ndarray__": [[27], "int64", [78, 78, 78, 78, 78, 78, 78, 78, 78, 16, 16, 16, 16, 16, 16, 16, 16, 16, 52, 52, 52, 52, 52, 52, 52, 52, 52]]},
 "pbc": {"__ndarray__": [[3], "bool", [true, true, true]]},
 "positions": {"__ndarray__": [[27, 3], "float64", [-0.0122649886125, 0.0274390011164, 8.315071056, 8.58254601498975, 2.9011659646535697, 8.327360016000002, -3.4132949675235, 5.971909978794, 8.255949983999999, -1.71905396576625, 8.868035011027748, 8.223339024, 1.7378509412924998, 2.9586150151832395, 8.36565696, -0.04470296570549989, 5.919408978436439, 8.249917968, 1.6246280009947491, 8.895804042450969, 8.245505952, 5.133531986687249, 3.01027401970945, 8.344806048, 3.424930022619, 5.980801027318799, 8.35965, 1.6646879577015001, 0.9776259981431599, 7.225620048000001, 0.03665799694350005, 3.9718280049859196, 7.236781056000001, -1.7526899579489996, 6.843974011146679, 7.19186904, 5.1933509403075, 0.90959202254632, 7.261215984000001, 3.4636770008549997, 4.023891042837019, 7.250732064, 1.6635290178217497, 6.937140961201769, 7.147087056, 8.55800904535875, 1.04631798613533, 7.225898976000001, 6.950842007611499, 4.02500295822044, 7.151049936000001, 5.1193330322535004, 6.960744005635419, 7.204974048, 0.0068789850614999985, 1.9051849917047998, 9.592386048000002, -1.7530139737035, 4.8890899817324, 9.513697968, -3.4157020004595, 7.9352690012572396, 9.530367984, 3.42311595599475, 1.9142070371484698, 9.562543056, 1.7443969644329995, 4.97879802537972, 9.561622031999999, -0.007698998909250298, 7.943652002588189, 9.687410064, 6.93235804508325, 1.9695639662539297, 9.592803936, 5.0539250382345, 4.858984022270439, 9.576919007999999, 3.3976660146479993, 7.982937987462599, 9.578349936]]},
 "stress": {"__ndarray__": [[6], "float64", [-0.16622302435484396, -0.1746407550937096, -0.11538889465113333, -0.005268598767709594, -0.00019405046607455777, 0.0013924785201808883]]},
 "unique_id": "8f9153990748514427040bac242a1e79",
 "user": "lpan"},
"8": {
 "calculator": "vasp",
 "calculator_parameters": {"kpoints_generation": {"divisions": [2, 2, 1], "usershift": [0.0, 0.0, 0.0], "genvec1": [0.5, 0.0, 0.0], "genvec2": [0.0, 0.5, 0.0], "genvec3": [0.0, 0.0, 1.0], "shift": [0.0, 0.0, 0.0]}, "system": "PtSTe", "lcompat": false, "prec": "normal", "enmax": 520.0, "enaug": 368.792, "ediff": 0.0001, "ialgo": 68, "iwavpr": 10, "nbands": 144, "nelect": 198.0, "turbo": 0, "irestart": 0, "nreboot": 0, "nmin": 0, "eref": 0.0, "ismear": 0, "sigma": 0.05, "kspacing": 0.5, "kgamma": true, "lreal": true, "ropt": [-0.0005, -0.0005, -0.0005], "lmaxpaw": -100, "lmaxmix": 2, "nlspline": false, "istart": 0, "icharg": 2, "iniwav": 1, "ispin": 1, "lnoncollinear": false, "magmom": [1.0, 1.0, 1.0, 1.0, 1.0, 1.0, 1.0, 1.0, 1.0, 1.0, 1.0, 1.0, 1.0, 1.0, 1.0, 1.0, 1.0, 1.0, 1.0, 1.0, 1.0, 1.0, 1.0, 1.0, 1.0, 1.0, 1.0], "nupdown": -1.0, "lsorbit": false, "saxis": [0.0, 0.0, 1.0], "lspiral": false, "qspiral": [0.0, 0.0, 0.0], "lzeroz": false, "lasph": false, "lmetagga": false, "nelm": 1, "nelmdl": -5, "nelmin": 2, "enini": 520.0, "ldiag": true, "lsubrot": false, "weimin": 0.0, "ebreak": 1.7e-07, "deper": 0.3, "nrmm": 4, "time": 0.4, "amix": 0.4, "bmix": 1.0, "amin": 0.1, "amix_mag": 1.6, "bmix_mag": 1.0, "imix": 4, "mixfirst": false, "maxmix": -45, "wc": 100.0, "inimix": 1, "mixpre": 1, "mremove": 5, "ldipol": false, "lmono": false, "idipol": 0, "epsilon": 1.0, "dipol": [-100.0, -100.0, -100.0], "efield": 0.0, "ngx": 60, "ngy": 60, "ngz": 80, "ngxf": 120, "ngyf": 120, "ngzf": 160, "addgrid": false, "nsw": 0, "ibrion": -1, "mdalgo": 0, "isif": 4, "pstress": 0.0, "ediffg": 0.001, "nfree": 1, "potim": 0.25, "smass": -3.0, "scalee": 1.0, "tebeg": 0.0001, "teend": 0.0001, "nblock": 1, "kblock": 1, "npaco": 256, "apaco": 16.0, "isym": 0, "symprec": 1e-05, "lorbit": 0, "rwigs": [-1.0, -1.0, -1.0], "nedos": 301, "emin": 10.0, "emax": -10.0, "efermi": 0.0, "nwrite": 2, "lwave": false, "ldownsample": false, "lcharg": true, "lpard": false, "lvtot": false, "lvhar": false, "lelf": false, "loptics": false, "stm": [0.0, 0.0, 0.0, 0.0, 0.0, 0.0, 0.0], "npar": 36, "nsim": 4, "nblk": -1, "lplane": true, "lscalapack": true, "lscaaware": false, "lscalu": false, "lasync": false, "lorbitalreal": false, "idiot": 3, "ispecial": 0, "lmusic": false, "pomass": [195.08, 32.066, 127.6], "darwinr": [0.0, 0.0, 0.0], "darwinv": [1.0, 1.0, 1.0], "lcorr": true, "gga_compat": true, "lberry": false, "icorelevel": 0, "ldau": false, "i_constrained_m": 0, "gga": "--", "voskown": 0, "lhfcalc": false, "precfock": "", "lsymgrad": false, "lhfone": false, "lrhfcalc": false, "lthomas": false, "lmodelhf": false, "encut4o": -1.0, "exxoep": 0, "fourorbit": 0, "aexx": 0.0, "hfalpha": 0.0, "mcalpha": 0.0, "aldax": 1.0, "aggax": 1.0, "aldac": 1.0, "aggac": 1.0, "nkredx": 1, "nkredy": 1, "nkredz": 1, "shiftred": false, "oddonly": false, "evenonly": false, "lmaxfock": 0, "nmaxfockae": 0, "lfockaedft": false, "hfscreen": 0.0, "hfscreenc": 0.0, "nbandsgwlow": 0, "luse_vdw": false, "zab_vdw": -0.8491, "param1": 0.1234, "param2": 1.0, "param3": 0.0, "model_gw": 0, "model_eps0": 29.30327161, "model_alpha": 1.0, "lepsilon": false, "lrpa": false, "lnabla": false, "lvel": false, "kinter": 0, "cshift": -0.1, "omegamax": -30.0, "deg_threshold": 0.002, "rtime": -0.1, "wplasmai": 0.0, "dfield": [0.0, 0.0, 0.0], "wplasma": [0.0, 0.0, 0.0, 0.0, 0.0, 0.0, 0.0, 0.0, 0.0], "nucind": false, "magpos": [0.0, 0.0, 0.0], "lnicsall": true, "orbitalmag": false, "lmagbloch": false, "lchimag": false, "lgauge": true, "magatom": 0, "magdipol": [0.0, 0.0, 0.0], "avecconst": [0.0, 0.0, 0.0], "ladder": false, "lrpaforce": false, "lfxc": false, "lhartree": true, "ibse": 0, "kpoint": [-1, 0, 0, 0], "ltcte": false, "ltete": false, "ltriplet": false, "lfxceps": false, "lfxheg": false, "naturalo": 2, "l2order": false, "lmp2lt": false, "lusew": false, "encutgw": -2.0, "encutgwsoft": -2.0, "encutlf": -1.0, "lmaxmp2": -1, "scissor": 0.0, "nomega": 0, "nomegar": 0, "nbandsgw": -1, "nbandso": -1, "nbandsv": -1, "nelmhf": 1, "dim": 3, "antires": 0, "omegamin": -30.0, "omegatl": -200.0, "omegagrid": 140, "selfenergy": false, "lspectral": false, "lspectralgw": false, "lsingles": false, "lfermigw": false, "oddonlygw": false, "evenonlygw": false, "nkredlfx": 1, "nkredlfy": 1, "nkredlfz": 1, "maxmem": 2800, "telescope": 0, "taupar": 1, "omegapar": -1, "lambda": 1.0, "ofield_kappa": 0.0, "ofield_k": [0.0, 0.0, 0.0], "ofield_q6_near": 0.0, "ofield_q6_far": 0.0, "ofield_a": 0.0},
 "cell": {"array": {"__ndarray__": [[3, 3], "float64", [10.28295, 0.0, 0.0, -5.141475, 8.905297, 0.0, 0.0, 0.0, 14.4]]}, "__ase_objtype__": "cell"},
 "ctime": 22.871009749853247,
 "energy": -105.85788166,
 "forces": {"__ndarray__": [[27, 3], "float64", [3.67014415, 1.10087303, -1.9519476, -2.45826588, -3.58741797, -2.73054437, 3.37215663, 4.23143897, 2.36058404, -1.60395475, 1.04867497, -2.19298294, 2.20419748, -0.46951399, -5.78420462, -0.53608751, 0.94282956, -0.90446393, -3.26566586, 0.70177594, -1.15558466, 1.82309848, -1.73658308, -2.63527004, -0.03335277, 3.36942179, -4.26458338, -1.53573001, 0.89130046, -4.39705697, 1.73342341, -0.93790961, -7.26319185, -1.30119795, 0.71767587, -5.21669562, 0.98104276, 0.05766461, -5.13962968, -1.90740635, -1.43796661, -5.18051475, 1.96396349, -0.42016862, -4.18198879, 0.90033667, 1.59441023, -5.89479533, 0.59112588, -3.81861175, -6.98778916, -3.94283284, -0.3401823, -6.73720482, -1.47760869, -0.41751301, 8.26576947, 0.05680038, 1.960202, 8.32701639, -0.73382869, -1.25494776, 5.84643175, 0.29710555, -1.89185407, 7.85419941, 0.08045737, 0.37666171, 8.67536212, 2.07821713, 0.43779433, 8.36359295, -0.62420414, -1.27530088, 6.06057473, 0.20442436, 0.91048293, 8.60655285, -0.53635829, -0.75323674, 8.2583648]]},
 "free_energy": -105.85788166,
 "mtime": 22.871009749853247,
 "numbers": {"__ndarray__": [[27], "int64", [78, 78, 78, 78, 78, 78, 78, 78, 78, 16, 16, 16, 16, 16, 16, 16, 16, 16, 52, 52, 52, 52, 52, 52, 52, 52, 52]]},
 "pbc": {"__ndarray__": [[3], "bool", [true, true, true]]},
 "positions": {"__ndarray__": [[27, 3], "float64", [5.0589910363815, 8.85375100369272, 8.29173096, -1.6749670001805, 3.0598379640634397, 8.29219104, 6.8097850240095, 5.88436396315234, 8.216527968, -1.6850510265127496, 8.86072696809767, 8.302961952, 1.629093012129, 2.9698219752458597, 8.365039056, 0.01899903549374966, 5.92444999990923, 8.285264064000001, 6.914991942049499, 0.01016201251264, 8.201539008, 5.1080170056817495, 2.9876739788769098, 8.273608992, 3.4168399631212503, 5.842573986867469, 8.299102032, 1.7743150017990001, 0.9343140175480199, 7.210382975999999, -0.04424300935199966, 4.007151043642359, 7.28356896, -1.6431540207884998, 6.865336037590279, 7.18456104, 5.07783695874975, 0.9988230094333499, 7.189684992, 3.4704460097662504, 3.9840769738505095, 7.164457056, 1.6100859559342497, 6.936039019750989, 7.087609008, 8.5731910498125, 0.99033599423344, 7.201245024, 6.8134920274845, 4.0516609647899395, 7.233899040000001, 5.2815080074409995, 6.955161987369879, 7.231041072, -0.020207025045000007, 1.9222389916716798, 9.593782992, -1.7434899568282498, 4.951042975272789, 9.611720064, -3.4109840287552498, 7.943829039892549, 9.672621984000001, 3.404452967307, 2.03536102029734, 9.565749936, 1.6944880496309997, 4.94599999463466, 9.611325936, 0.01739602641824969, 7.917115998587589, 9.542971008, 6.894214007620499, 2.02707303848538, 9.613521936000001, 5.147703022911749, 4.916005974755989, 9.583635024000001, 3.3754350479692494, 7.865766987449949, 9.55179]]},
 "stress": {"__ndarray__": [[6], "float64", [-0.1612993994513292, -0.1643178502495847, -0.11040870879246324, -0.0008002812819474142, -0.0013205869768237728, 0.0012990173199261803]]},
 "unique_id": "8a59a0db7701d4f6624b8fb9249978ab",
 "user": "lpan"},
"9": {
 "calculator": "vasp",
 "calculator_parameters": {"kpoints_generation": {"divisions": [2, 2, 1], "usershift": [0.0, 0.0, 0.0], "genvec1": [0.5, 0.0, 0.0], "genvec2": [0.0, 0.5, 0.0], "genvec3": [0.0, 0.0, 1.0], "shift": [0.0, 0.0, 0.0]}, "system": "PtSTe", "lcompat": false, "prec": "normal", "enmax": 520.0, "enaug": 368.792, "ediff": 0.0001, "ialgo": 68, "iwavpr": 10, "nbands": 144, "nelect": 198.0, "turbo": 0, "irestart": 0, "nreboot": 0, "nmin": 0, "eref": 0.0, "ismear": 0, "sigma": 0.05, "kspacing": 0.5, "kgamma": true, "lreal": true, "ropt": [-0.0005, -0.0005, -0.0005], "lmaxpaw": -100, "lmaxmix": 2, "nlspline": false, "istart": 0, "icharg": 2, "iniwav": 1, "ispin": 1, "lnoncollinear": false, "magmom": [1.0, 1.0, 1.0, 1.0, 1.0, 1.0, 1.0, 1.0, 1.0, 1.0, 1.0, 1.0, 1.0, 1.0, 1.0, 1.0, 1.0, 1.0, 1.0, 1.0, 1.0, 1.0, 1.0, 1.0, 1.0, 1.0, 1.0], "nupdown": -1.0, "lsorbit": false, "saxis": [0.0, 0.0, 1.0], "lspiral": false, "qspiral": [0.0, 0.0, 0.0], "lzeroz": false, "lasph": false, "lmetagga": false, "nelm": 1, "nelmdl": -5, "nelmin": 2, "enini": 520.0, "ldiag": true, "lsubrot": false, "weimin": 0.0, "ebreak": 1.7e-07, "deper": 0.3, "nrmm": 4, "time": 0.4, "amix": 0.4, "bmix": 1.0, "amin": 0.1, "amix_mag": 1.6, "bmix_mag": 1.0, "imix": 4, "mixfirst": false, "maxmix": -45, "wc": 100.0, "inimix": 1, "mixpre": 1, "mremove": 5, "ldipol": false, "lmono": false, "idipol": 0, "epsilon": 1.0, "dipol": [-100.0, -100.0, -100.0], "efield": 0.0, "ngx": 60, "ngy": 60, "ngz": 80, "ngxf": 120, "ngyf": 120, "ngzf": 160, "addgrid": false, "nsw": 0, "ibrion": -1, "mdalgo": 0, "isif": 4, "pstress": 0.0, "ediffg": 0.001, "nfree": 1, "potim": 0.25, "smass": -3.0, "scalee": 1.0, "tebeg": 0.0001, "teend": 0.0001, "nblock": 1, "kblock": 1, "npaco": 256, "apaco": 16.0, "isym": 0, "symprec": 1e-05, "lorbit": 0, "rwigs": [-1.0, -1.0, -1.0], "nedos": 301, "emin": 10.0, "emax": -10.0, "efermi": 0.0, "nwrite": 2, "lwave": false, "ldownsample": false, "lcharg": true, "lpard": false, "lvtot": false, "lvhar": false, "lelf": false, "loptics": false, "stm": [0.0, 0.0, 0.0, 0.0, 0.0, 0.0, 0.0], "npar": 36, "nsim": 4, "nblk": -1, "lplane": true, "lscalapack": true, "lscaaware": false, "lscalu": false, "lasync": false, "lorbitalreal": false, "idiot": 3, "ispecial": 0, "lmusic": false, "pomass": [195.08, 32.066, 127.6], "darwinr": [0.0, 0.0, 0.0], "darwinv": [1.0, 1.0, 1.0], "lcorr": true, "gga_compat": true, "lberry": false, "icorelevel": 0, "ldau": false, "i_constrained_m": 0, "gga": "--", "voskown": 0, "lhfcalc": false, "precfock": "", "lsymgrad": false, "lhfone": false, "lrhfcalc": false, "lthomas": false, "lmodelhf": false, "encut4o": -1.0, "exxoep": 0, "fourorbit": 0, "aexx": 0.0, "hfalpha": 0.0, "mcalpha": 0.0, "aldax": 1.0, "aggax": 1.0, "aldac": 1.0, "aggac": 1.0, "nkredx": 1, "nkredy": 1, "nkredz": 1, "shiftred": false, "oddonly": false, "evenonly": false, "lmaxfock": 0, "nmaxfockae": 0, "lfockaedft": false, "hfscreen": 0.0, "hfscreenc": 0.0, "nbandsgwlow": 0, "luse_vdw": false, "zab_vdw": -0.8491, "param1": 0.1234, "param2": 1.0, "param3": 0.0, "model_gw": 0, "model_eps0": 29.30327161, "model_alpha": 1.0, "lepsilon": false, "lrpa": false, "lnabla": false, "lvel": false, "kinter": 0, "cshift": -0.1, "omegamax": -30.0, "deg_threshold": 0.002, "rtime": -0.1, "wplasmai": 0.0, "dfield": [0.0, 0.0, 0.0], "wplasma": [0.0, 0.0, 0.0, 0.0, 0.0, 0.0, 0.0, 0.0, 0.0], "nucind": false, "magpos": [0.0, 0.0, 0.0], "lnicsall": true, "orbitalmag": false, "lmagbloch": false, "lchimag": false, "lgauge": true, "magatom": 0, "magdipol": [0.0, 0.0, 0.0], "avecconst": [0.0, 0.0, 0.0], "ladder": false, "lrpaforce": false, "lfxc": false, "lhartree": true, "ibse": 0, "kpoint": [-1, 0, 0, 0], "ltcte": false, "ltete": false, "ltriplet": false, "lfxceps": false, "lfxheg": false, "naturalo": 2, "l2order": false, "lmp2lt": false, "lusew": false, "encutgw": -2.0, "encutgwsoft": -2.0, "encutlf": -1.0, "lmaxmp2": -1, "scissor": 0.0, "nomega": 0, "nomegar": 0, "nbandsgw": -1, "nbandso": -1, "nbandsv": -1, "nelmhf": 1, "dim": 3, "antires": 0, "omegamin": -30.0, "omegatl": -200.0, "omegagrid": 140, "selfenergy": false, "lspectral": false, "lspectralgw": false, "lsingles": false, "lfermigw": false, "oddonlygw": false, "evenonlygw": false, "nkredlfx": 1, "nkredlfy": 1, "nkredlfz": 1, "maxmem": 2800, "telescope": 0, "taupar": 1, "omegapar": -1, "lambda": 1.0, "ofield_kappa": 0.0, "ofield_k": [0.0, 0.0, 0.0], "ofield_q6_near": 0.0, "ofield_q6_far": 0.0, "ofield_a": 0.0},
 "cell": {"array": {"__ndarray__": [[3, 3], "float64", [10.28295, 0.0, 0.0, -5.141475, 8.905297, 0.0, 0.0, 0.0, 14.4]]}, "__ase_objtype__": "cell"},
 "ctime": 22.87100975018943,
 "energy": -106.17115238,
 "forces": {"__ndarray__": [[27, 3], "float64", [2.02790311, -0.6609837, -4.38784121, 2.53010816, -1.64342988, -2.21240196, -2.65651185, -4.14551206, -0.24679312, -2.21726229, -0.08543671, 0.72755319, 1.81099876, -1.22403898, -4.0035541, -5.06088689, 0.40112478, -3.54270929, -1.38437087, -4.66208443, -1.642813, 0.7866271, -1.21301124, -1.34875445, 0.6831909, -2.02340289, -1.16017182, 0.37581213, -0.33304132, -5.17697027, 0.70259051, 0.29248455, -6.52505089, 2.56732061, 0.81184293, -5.74951358, 0.04065984, 1.81111518, -5.50667316, 0.29262286, 0.18811583, -4.87765938, 1.31954569, 2.46597157, -6.21290711, 0.76829899, 0.98167171, -6.60352073, -1.61127272, -0.24233231, -6.020897, 0.30160143, 1.46327802, -4.86969886, -2.40541058, 0.11656531, 8.112816, -0.50321408, 2.13911798, 7.82353771, 2.08502365, 2.49828893, 8.13064833, 1.09364368, -1.46326797, 5.98026979, 2.91330999, 0.55099276, 9.79656158, -0.50521598, 2.07389764, 7.10094556, -3.06257258, 1.09120289, 8.2413028, 0.98531938, 1.24043603, 5.8663515, -1.87785897, -0.42956462, 8.30794346]]},
 "free_energy": -106.17115238,
 "mtime": 22.87100975018943,
 "numbers": {"__ndarray__": [[27], "int64", [78, 78, 78, 78, 78, 78, 78, 78, 78, 16, 16, 16, 16, 16, 16, 16, 16, 16, 52, 52, 52, 52, 52, 52, 52, 52, 52]]},
 "pbc": {"__ndarray__": [[3], "bool", [true, true, true]]},
 "positions": {"__ndarray__": [[27, 3], "float64", [10.24533203825925, 0.02800796054173, 8.308622016000001, -1.72263901345425, 2.99807500956103, 8.237482992, -3.394097008362, 6.01769496036604, 8.262438048, 3.5149480466287497, 0.011319968281549998, 8.212544928, 1.686961958526, 3.0100650123888597, 8.315987040000001, 0.044604043726499495, 5.91361697326764, 8.286812064, 6.91425100408725, 0.10476004379562999, 8.241399936, 5.16604302414, 2.99215503527434, 8.288328960000001, 3.3800460255787494, 5.97248000685497, 8.259013008, 1.70380095754275, 1.02166598676805, 7.237836000000001, -0.021064006097999802, 3.947410036823799, 7.222576032, -1.78550506223325, 6.911605022054269, 7.183962, 5.193619016814, 0.9621060246374998, 7.176548016000001, 3.4154719708679995, 3.94310396951242, 7.201143936000001, 1.6416259744185007, 6.8451019560647, 7.199674992, 8.58866796927225, 0.9863719793798299, 7.203092976000001, 6.91246896885225, 4.01954303157677, 7.247020032000001, 5.106106022253749, 6.861827973943069, 7.170077952, 0.0691109357287501, 1.9858170238086297, 9.605879999999999, -1.7076029754757498, 4.88346299171701, 9.591540048, -3.46493198348775, 7.903968039990849, 9.553007952, 3.4094460593385, 2.0280919825681196, 9.636581952, 1.6369729909582507, 4.947465005044129, 9.574463952, 0.08707499230499938, 7.865400000160579, 9.568353024, 7.0134520109355, 1.9664539693826197, 9.607044960000001, 5.080859991805499, 4.936158038496199, 9.649228032, 3.46473198011025, 7.9243020389487695, 9.579661056]]},
 "stress": {"__ndarray__": [[6], "float64", [-0.16025499676920515, -0.16269152018948246, -0.11045635321506246, -0.0017283794520839386, 0.005082703201557041, -0.004464343485694184]]},
 "unique_id": "660172d8704de3d513fadee94d142400",
 "user": "lpan"},
"10": {
 "calculator": "vasp",
 "calculator_parameters": {"kpoints_generation": {"divisions": [2, 2, 1], "usershift": [0.0, 0.0, 0.0], "genvec1": [0.5, 0.0, 0.0], "genvec2": [0.0, 0.5, 0.0], "genvec3": [0.0, 0.0, 1.0], "shift": [0.0, 0.0, 0.0]}, "system": "PtSTe", "lcompat": false, "prec": "normal", "enmax": 520.0, "enaug": 368.792, "ediff": 0.0001, "ialgo": 68, "iwavpr": 10, "nbands": 144, "nelect": 198.0, "turbo": 0, "irestart": 0, "nreboot": 0, "nmin": 0, "eref": 0.0, "ismear": 0, "sigma": 0.05, "kspacing": 0.5, "kgamma": true, "lreal": true, "ropt": [-0.0005, -0.0005, -0.0005], "lmaxpaw": -100, "lmaxmix": 2, "nlspline": false, "istart": 0, "icharg": 2, "iniwav": 1, "ispin": 1, "lnoncollinear": false, "magmom": [1.0, 1.0, 1.0, 1.0, 1.0, 1.0, 1.0, 1.0, 1.0, 1.0, 1.0, 1.0, 1.0, 1.0, 1.0, 1.0, 1.0, 1.0, 1.0, 1.0, 1.0, 1.0, 1.0, 1.0, 1.0, 1.0, 1.0], "nupdown": -1.0, "lsorbit": false, "saxis": [0.0, 0.0, 1.0], "lspiral": false, "qspiral": [0.0, 0.0, 0.0], "lzeroz": false, "lasph": false, "lmetagga": false, "nelm": 1, "nelmdl": -5, "nelmin": 2, "enini": 520.0, "ldiag": true, "lsubrot": false, "weimin": 0.0, "ebreak": 1.7e-07, "deper": 0.3, "nrmm": 4, "time": 0.4, "amix": 0.4, "bmix": 1.0, "amin": 0.1, "amix_mag": 1.6, "bmix_mag": 1.0, "imix": 4, "mixfirst": false, "maxmix": -45, "wc": 100.0, "inimix": 1, "mixpre": 1, "mremove": 5, "ldipol": false, "lmono": false, "idipol": 0, "epsilon": 1.0, "dipol": [-100.0, -100.0, -100.0], "efield": 0.0, "ngx": 60, "ngy": 60, "ngz": 80, "ngxf": 120, "ngyf": 120, "ngzf": 160, "addgrid": false, "nsw": 0, "ibrion": -1, "mdalgo": 0, "isif": 4, "pstress": 0.0, "ediffg": 0.001, "nfree": 1, "potim": 0.25, "smass": -3.0, "scalee": 1.0, "tebeg": 0.0001, "teend": 0.0001, "nblock": 1, "kblock": 1, "npaco": 256, "apaco": 16.0, "isym": 0, "symprec": 1e-05, "lorbit": 0, "rwigs": [-1.0, -1.0, -1.0], "nedos": 301, "emin": 10.0, "emax": -10.0, "efermi": 0.0, "nwrite": 2, "lwave": false, "ldownsample": false, "lcharg": true, "lpard": false, "lvtot": false, "lvhar": false, "lelf": false, "loptics": false, "stm": [0.0, 0.0, 0.0, 0.0, 0.0, 0.0, 0.0], "npar": 36, "nsim": 4, "nblk": -1, "lplane": true, "lscalapack": true, "lscaaware": false, "lscalu": false, "lasync": false, "lorbitalreal": false, "idiot": 3, "ispecial": 0, "lmusic": false, "pomass": [195.08, 32.066, 127.6], "darwinr": [0.0, 0.0, 0.0], "darwinv": [1.0, 1.0, 1.0], "lcorr": true, "gga_compat": true, "lberry": false, "icorelevel": 0, "ldau": false, "i_constrained_m": 0, "gga": "--", "voskown": 0, "lhfcalc": false, "precfock": "", "lsymgrad": false, "lhfone": false, "lrhfcalc": false, "lthomas": false, "lmodelhf": false, "encut4o": -1.0, "exxoep": 0, "fourorbit": 0, "aexx": 0.0, "hfalpha": 0.0, "mcalpha": 0.0, "aldax": 1.0, "aggax": 1.0, "aldac": 1.0, "aggac": 1.0, "nkredx": 1, "nkredy": 1, "nkredz": 1, "shiftred": false, "oddonly": false, "evenonly": false, "lmaxfock": 0, "nmaxfockae": 0, "lfockaedft": false, "hfscreen": 0.0, "hfscreenc": 0.0, "nbandsgwlow": 0, "luse_vdw": false, "zab_vdw": -0.8491, "param1": 0.1234, "param2": 1.0, "param3": 0.0, "model_gw": 0, "model_eps0": 29.30327161, "model_alpha": 1.0, "lepsilon": false, "lrpa": false, "lnabla": false, "lvel": false, "kinter": 0, "cshift": -0.1, "omegamax": -30.0, "deg_threshold": 0.002, "rtime": -0.1, "wplasmai": 0.0, "dfield": [0.0, 0.0, 0.0], "wplasma": [0.0, 0.0, 0.0, 0.0, 0.0, 0.0, 0.0, 0.0, 0.0], "nucind": false, "magpos": [0.0, 0.0, 0.0], "lnicsall": true, "orbitalmag": false, "lmagbloch": false, "lchimag": false, "lgauge": true, "magatom": 0, "magdipol": [0.0, 0.0, 0.0], "avecconst": [0.0, 0.0, 0.0], "ladder": false, "lrpaforce": false, "lfxc": false, "lhartree": true, "ibse": 0, "kpoint": [-1, 0, 0, 0], "ltcte": false, "ltete": false, "ltriplet": false, "lfxceps": false, "lfxheg": false, "naturalo": 2, "l2order": false, "lmp2lt": false, "lusew": false, "encutgw": -2.0, "encutgwsoft": -2.0, "encutlf": -1.0, "lmaxmp2": -1, "scissor": 0.0, "nomega": 0, "nomegar": 0, "nbandsgw": -1, "nbandso": -1, "nbandsv": -1, "nelmhf": 1, "dim": 3, "antires": 0, "omegamin": -30.0, "omegatl": -200.0, "omegagrid": 140, "selfenergy": false, "lspectral": false, "lspectralgw": false, "lsingles": false, "lfermigw": false, "oddonlygw": false, "evenonlygw": false, "nkredlfx": 1, "nkredlfy": 1, "nkredlfz": 1, "maxmem": 2800, "telescope": 0, "taupar": 1, "omegapar": -1, "lambda": 1.0, "ofield_kappa": 0.0, "ofield_k": [0.0, 0.0, 0.0], "ofield_q6_near": 0.0, "ofield_q6_far": 0.0, "ofield_a": 0.0},
 "cell": {"array": {"__ndarray__": [[3, 3], "float64", [10.28295, 0.0, 0.0, -5.141475, 8.905297, 0.0, 0.0, 0.0, 14.4]]}, "__ase_objtype__": "cell"},
 "ctime": 22.87100975069516,
 "energy": -107.07882498,
 "forces": {"__ndarray__": [[27, 3], "float64", [-2.23252314, 0.92620836, -1.7811548, -0.69045605, -1.24047997, -6.96779166, -0.33970745, 1.39388161, 1.10873102, -2.65913986, -0.79288984, 0.33273051, -2.16286185, 2.30819139, -4.1420227, -3.98719027, -3.24579861, 1.90096663, -1.60355785, 1.17525683, 0.392075, 0.17509951, 0.83736223, -6.19170162, -2.7569714, -0.35440872, -0.55787862, 1.11870919, 1.64472935, -6.79253534, -0.26791045, -1.28360566, -4.18151983, 0.18240119, 1.08589058, -5.93786776, 0.83097095, -0.44556951, -5.31555149, 1.11209482, 0.06727292, -4.17827566, 5.13233869, 1.12791232, -7.71740998, 2.14470021, 0.72002932, -4.69351133, -0.55661622, -0.8505521, -5.52883442, 0.79903423, -0.160613, -5.91916623, 1.38158681, -2.15064773, 8.59312881, -0.15799113, 3.6339072, 7.58712546, 2.55870003, -0.76072067, 5.30014378, -0.07031706, -2.87877776, 9.24911465, 1.11097387, 0.39312906, 6.12591534, 1.24401636, -0.18748498, 7.53392843, 1.02883996, -2.16408355, 8.13546644, 0.25863842, 2.23336019, 7.2850719, -1.59286149, -1.03149925, 6.36082345]]},
 "free_energy": -107.07882498,
 "mtime": 22.87100975069516,
 "numbers": {"__ndarray__": [[27], "int64", [78, 78, 78, 78, 78, 78, 78, 78, 78, 16, 16, 16, 16, 16, 16, 16, 16, 16, 52, 52, 52, 52, 52, 52, 52, 52, 52]]},
 "pbc": {"__ndarray__": [[3], "bool", [true, true, true]]},
 "positions": {"__ndarray__": [[27, 3], "float64", [0.023768010629999996, 0.013110022031519997, 8.245683072, -1.68534501605325, 2.98660997399135, 8.258344992000001, 6.86900797784775, 5.89527197239467, 8.180709984000002, 3.47426005875075, 0.005304974475869999, 8.273858976000001, 1.7611029534915, 2.91147500361968, 8.29158696, 0.043501043094749926, 5.98762898568761, 8.219812032, 1.7517719990024998, 8.88768998108942, 8.225914032, 5.1170070289635, 2.9773809694453996, 8.327361024, 3.4772420114212497, 5.95824399907077, 8.229942, 1.7176690066455003, 0.8938250161018798, 7.273442016000001, 0.08061704263125011, 4.023073981837269, 7.097598, -1.71494901212625, 6.901298031306469, 7.21926, 5.102251972593749, 1.0385719806987899, 7.199036928, 3.36488299316775, 3.9585670381702496, 7.112426976, 1.567637012868751, 6.936403958822049, 7.2483850080000005, 8.47433997175275, 0.9717339864890499, 7.088230944, 6.8659080283259994, 3.9428090260757793, 7.169871024, 5.122454987288249, 6.95645601607695, 7.195556016, -0.03861201451724986, 2.0597099724077097, 9.542944944, -1.6827449721457501, 4.85385002949697, 9.567671039999999, -3.54542403686175, 7.890304999015629, 9.673380000000002, 3.4352599657005, 2.0524020185306, 9.591208992, 1.6955840064419994, 4.94160398382358, 9.601056, -0.00909095043600003, 7.937136976355959, 9.605243952, 6.856225962509249, 2.0457110236296496, 9.527582016, 5.155421970743999, 4.919159963794479, 9.592503984, 3.5014550167124994, 7.965119022483419, 9.622315008]]},
 "stress": {"__ndarray__": [[6], "float64", [-0.16101820331218256, -0.1534943837323032, -0.10643172520820746, 0.0041045752288635575, 0.0023275986377443965, -0.003090163715862905]]},
 "unique_id": "f68e69d31ec653321db184fda951d361",
 "user": "lpan"},
"11": {
 "calculator": "vasp",
 "calculator_parameters": {"kpoints_generation": {"divisions": [2, 2, 1], "usershift": [0.0, 0.0, 0.0], "genvec1": [0.5, 0.0, 0.0], "genvec2": [0.0, 0.5, 0.0], "genvec3": [0.0, 0.0, 1.0], "shift": [0.0, 0.0, 0.0]}, "system": "PtSTe", "lcompat": false, "prec": "normal", "enmax": 520.0, "enaug": 368.792, "ediff": 0.0001, "ialgo": 68, "iwavpr": 10, "nbands": 144, "nelect": 198.0, "turbo": 0, "irestart": 0, "nreboot": 0, "nmin": 0, "eref": 0.0, "ismear": 0, "sigma": 0.05, "kspacing": 0.5, "kgamma": true, "lreal": true, "ropt": [-0.0005, -0.0005, -0.0005], "lmaxpaw": -100, "lmaxmix": 2, "nlspline": false, "istart": 0, "icharg": 2, "iniwav": 1, "ispin": 1, "lnoncollinear": false, "magmom": [1.0, 1.0, 1.0, 1.0, 1.0, 1.0, 1.0, 1.0, 1.0, 1.0, 1.0, 1.0, 1.0, 1.0, 1.0, 1.0, 1.0, 1.0, 1.0, 1.0, 1.0, 1.0, 1.0, 1.0, 1.0, 1.0, 1.0], "nupdown": -1.0, "lsorbit": false, "saxis": [0.0, 0.0, 1.0], "lspiral": false, "qspiral": [0.0, 0.0, 0.0], "lzeroz": false, "lasph": false, "lmetagga": false, "nelm": 1, "nelmdl": -5, "nelmin": 2, "enini": 520.0, "ldiag": true, "lsubrot": false, "weimin": 0.0, "ebreak": 1.7e-07, "deper": 0.3, "nrmm": 4, "time": 0.4, "amix": 0.4, "bmix": 1.0, "amin": 0.1, "amix_mag": 1.6, "bmix_mag": 1.0, "imix": 4, "mixfirst": false, "maxmix": -45, "wc": 100.0, "inimix": 1, "mixpre": 1, "mremove": 5, "ldipol": false, "lmono": false, "idipol": 0, "epsilon": 1.0, "dipol": [-100.0, -100.0, -100.0], "efield": 0.0, "ngx": 60, "ngy": 60, "ngz": 80, "ngxf": 120, "ngyf": 120, "ngzf": 160, "addgrid": false, "nsw": 0, "ibrion": -1, "mdalgo": 0, "isif": 4, "pstress": 0.0, "ediffg": 0.001, "nfree": 1, "potim": 0.25, "smass": -3.0, "scalee": 1.0, "tebeg": 0.0001, "teend": 0.0001, "nblock": 1, "kblock": 1, "npaco": 256, "apaco": 16.0, "isym": 0, "symprec": 1e-05, "lorbit": 0, "rwigs": [-1.0, -1.0, -1.0], "nedos": 301, "emin": 10.0, "emax": -10.0, "efermi": 0.0, "nwrite": 2, "lwave": false, "ldownsample": false, "lcharg": true, "lpard": false, "lvtot": false, "lvhar": false, "lelf": false, "loptics": false, "stm": [0.0, 0.0, 0.0, 0.0, 0.0, 0.0, 0.0], "npar": 36, "nsim": 4, "nblk": -1, "lplane": true, "lscalapack": true, "lscaaware": false, "lscalu": false, "lasync": false, "lorbitalreal": false, "idiot": 3, "ispecial": 0, "lmusic": false, "pomass": [195.08, 32.066, 127.6], "darwinr": [0.0, 0.0, 0.0], "darwinv": [1.0, 1.0, 1.0], "lcorr": true, "gga_compat": true, "lberry": false, "icorelevel": 0, "ldau": false, "i_constrained_m": 0, "gga": "--", "voskown": 0, "lhfcalc": false, "precfock": "", "lsymgrad": false, "lhfone": false, "lrhfcalc": false, "lthomas": false, "lmodelhf": false, "encut4o": -1.0, "exxoep": 0, "fourorbit": 0, "aexx": 0.0, "hfalpha": 0.0, "mcalpha": 0.0, "aldax": 1.0, "aggax": 1.0, "aldac": 1.0, "aggac": 1.0, "nkredx": 1, "nkredy": 1, "nkredz": 1, "shiftred": false, "oddonly": false, "evenonly": false, "lmaxfock": 0, "nmaxfockae": 0, "lfockaedft": false, "hfscreen": 0.0, "hfscreenc": 0.0, "nbandsgwlow": 0, "luse_vdw": false, "zab_vdw": -0.8491, "param1": 0.1234, "param2": 1.0, "param3": 0.0, "model_gw": 0, "model_eps0": 29.30327161, "model_alpha": 1.0, "lepsilon": false, "lrpa": false, "lnabla": false, "lvel": false, "kinter": 0, "cshift": -0.1, "omegamax": -30.0, "deg_threshold": 0.002, "rtime": -0.1, "wplasmai": 0.0, "dfield": [0.0, 0.0, 0.0], "wplasma": [0.0, 0.0, 0.0, 0.0, 0.0, 0.0, 0.0, 0.0, 0.0], "nucind": false, "magpos": [0.0, 0.0, 0.0], "lnicsall": true, "orbitalmag": false, "lmagbloch": false, "lchimag": false, "lgauge": true, "magatom": 0, "magdipol": [0.0, 0.0, 0.0], "avecconst": [0.0, 0.0, 0.0], "ladder": false, "lrpaforce": false, "lfxc": false, "lhartree": true, "ibse": 0, "kpoint": [-1, 0, 0, 0], "ltcte": false, "ltete": false, "ltriplet": false, "lfxceps": false, "lfxheg": false, "naturalo": 2, "l2order": false, "lmp2lt": false, "lusew": false, "encutgw": -2.0, "encutgwsoft": -2.0, "encutlf": -1.0, "lmaxmp2": -1, "scissor": 0.0, "nomega": 0, "nomegar": 0, "nbandsgw": -1, "nbandso": -1, "nbandsv": -1, "nelmhf": 1, "dim": 3, "antires": 0, "omegamin": -30.0, "omegatl": -200.0, "omegagrid": 140, "selfenergy": false, "lspectral": false, "lspectralgw": false, "lsingles": false, "lfermigw": false, "oddonlygw": false, "evenonlygw": false, "nkredlfx": 1, "nkredlfy": 1, "nkredlfz": 1, "maxmem": 2800, "telescope": 0, "taupar": 1, "omegapar": -1, "lambda": 1.0, "ofield_kappa": 0.0, "ofield_k": [0.0, 0.0, 0.0], "ofield_q6_near": 0.0, "ofield_q6_far": 0.0, "ofield_a": 0.0},
 "cell": {"array": {"__ndarray__": [[3, 3], "float64", [10.28295, 0.0, 0.0, -5.141475, 8.905297, 0.0, 0.0, 0.0, 14.4]]}, "__ase_objtype__": "cell"},
 "ctime": 22.871009751078944,
 "energy": -107.41638753,
 "forces": {"__ndarray__": [[27, 3], "float64", [0.14867086, 0.22543059, -1.97365844, -0.14952013, 0.43944937, -2.61847808, 0.8587972, 1.05456073, -2.23065473, -1.05763372, 0.10723152, -1.60883485, 0.33698605, 0.26498239, -2.11209953, -0.06125966, 0.57592218, -1.99200031, 0.18348305, 0.00279142, -2.75488263, -0.4763396, 1.08907477, -2.40472446, 0.68081066, -0.20585296, -2.70476263, 0.14856748, 0.01588523, -5.62497675, -0.16294588, -0.39896435, -5.36483302, -0.17174064, -0.74054629, -5.3738957, 0.1956165, -0.00143846, -5.75506076, 0.00864116, -0.15567945, -5.17700532, -0.13209227, -0.01781258, -5.59722146, -0.21130642, 0.13087894, -5.62480771, 0.2360674, -0.56393653, -5.62486042, -0.00731465, -0.66080266, -5.53922996, 0.20906252, 0.07469561, 7.99811498, -0.22894569, 0.14269615, 7.43021804, 0.55516359, 0.01886096, 7.23604412, -0.39004383, 0.04356742, 7.62690394, -0.46540699, -0.49997398, 7.85768534, -0.11077033, -0.53304468, 7.93911795, 0.32392844, -0.00016953, 8.16463489, -0.45253193, -0.55195056, 7.63810537, 0.19205684, 0.14414474, 8.19116211]]},
 "free_energy": -107.41638753,
 "mtime": 22.871009751078944,
 "numbers": {"__ndarray__": [[27], "int64", [78, 78, 78, 78, 78, 78, 78, 78, 78, 16, 16, 16, 16, 16, 16, 16, 16, 16, 52, 52, 52, 52, 52, 52, 52, 52, 52]]},
 "pbc": {"__ndarray__": [[3], "bool", [true, true, true]]},
 "positions": {"__ndarray__": [[27, 3], "float64", [5.139164832452999, 8.89407525714436, 8.266827312, -1.70485552548, 2.96011431098616, 8.288238672, 6.8387829430095, 5.917781624462659, 8.272121184, -1.69834605822675, 8.89571926402353, 8.264245535999999, 1.7205036046425, 2.9629935716121993, 8.265043296, -0.005866525804500112, 5.92330344292048, 8.27785512, 6.84837225661725, 0.00300758595581, 8.281974528, 5.151957696303749, 2.9468713328704297, 8.273388528, 3.4213507333830004, 5.943089766112899, 8.289757728, 1.7120446443135, 0.9804131779982199, 7.2111648960000005, 0.008113813112249763, 3.96947638320713, 7.196420016, -1.71311268291525, 6.944221028528649, 7.197823296, 5.1364010325667495, 0.9836916630887699, 7.202691072, 3.4418174029154995, 3.9722985608793997, 7.191170352, 1.7131548430102495, 6.92505718559653, 7.219126800000001, 8.57419996145175, 0.98567505083661, 7.2123150240000005, 6.854560793000999, 3.9691175887909997, 7.213485024000001, 5.133203292190499, 6.945145131198339, 7.1989634879999995, 0.010636272162000129, 1.9663333916612398, 9.567997199999999, -1.71402997347, 4.94216964828902, 9.601571088, -3.4429995308474997, 7.907063254069139, 9.595336463999999, 3.4415952397807494, 1.9686937406310898, 9.58298832, 1.7263919303010002, 4.9508339679521995, 9.579074112, 0.002378137846499922, 7.923896758882299, 9.580348224, 6.85001207865375, 1.9783604405245898, 9.578061360000001, 5.150448056414249, 4.95013534740255, 9.589315248, 3.41798538092175, 7.920980363167769, 9.574220592]]},
 "stress": {"__ndarray__": [[6], "float64", [-0.1612431873216359, -0.16273497149759433, -0.10931043373517188, -0.0008517885558201251, 0.00026402109761705493, -0.000186666567291855]]},
 "unique_id": "fa5e44acde53966a5b643df44beababe",
 "user": "lpan"},
"12": {
 "calculator": "vasp",
 "calculator_parameters": {"kpoints_generation": {"divisions": [2, 2, 1], "usershift": [0.0, 0.0, 0.0], "genvec1": [0.5, 0.0, 0.0], "genvec2": [0.0, 0.5, 0.0], "genvec3": [0.0, 0.0, 1.0], "shift": [0.0, 0.0, 0.0]}, "system": "PtSTe", "lcompat": false, "prec": "normal", "enmax": 520.0, "enaug": 368.792, "ediff": 0.0001, "ialgo": 68, "iwavpr": 10, "nbands": 144, "nelect": 198.0, "turbo": 0, "irestart": 0, "nreboot": 0, "nmin": 0, "eref": 0.0, "ismear": 0, "sigma": 0.05, "kspacing": 0.5, "kgamma": true, "lreal": true, "ropt": [-0.0005, -0.0005, -0.0005], "lmaxpaw": -100, "lmaxmix": 2, "nlspline": false, "istart": 0, "icharg": 2, "iniwav": 1, "ispin": 1, "lnoncollinear": false, "magmom": [1.0, 1.0, 1.0, 1.0, 1.0, 1.0, 1.0, 1.0, 1.0, 1.0, 1.0, 1.0, 1.0, 1.0, 1.0, 1.0, 1.0, 1.0, 1.0, 1.0, 1.0, 1.0, 1.0, 1.0, 1.0, 1.0, 1.0], "nupdown": -1.0, "lsorbit": false, "saxis": [0.0, 0.0, 1.0], "lspiral": false, "qspiral": [0.0, 0.0, 0.0], "lzeroz": false, "lasph": false, "lmetagga": false, "nelm": 1, "nelmdl": -5, "nelmin": 2, "enini": 520.0, "ldiag": true, "lsubrot": false, "weimin": 0.0, "ebreak": 1.7e-07, "deper": 0.3, "nrmm": 4, "time": 0.4, "amix": 0.4, "bmix": 1.0, "amin": 0.1, "amix_mag": 1.6, "bmix_mag": 1.0, "imix": 4, "mixfirst": false, "maxmix": -45, "wc": 100.0, "inimix": 1, "mixpre": 1, "mremove": 5, "ldipol": false, "lmono": false, "idipol": 0, "epsilon": 1.0, "dipol": [-100.0, -100.0, -100.0], "efield": 0.0, "ngx": 60, "ngy": 60, "ngz": 80, "ngxf": 120, "ngyf": 120, "ngzf": 160, "addgrid": false, "nsw": 0, "ibrion": -1, "mdalgo": 0, "isif": 4, "pstress": 0.0, "ediffg": 0.001, "nfree": 1, "potim": 0.25, "smass": -3.0, "scalee": 1.0, "tebeg": 0.0001, "teend": 0.0001, "nblock": 1, "kblock": 1, "npaco": 256, "apaco": 16.0, "isym": 0, "symprec": 1e-05, "lorbit": 0, "rwigs": [-1.0, -1.0, -1.0], "nedos": 301, "emin": 10.0, "emax": -10.0, "efermi": 0.0, "nwrite": 2, "lwave": false, "ldownsample": false, "lcharg": true, "lpard": false, "lvtot": false, "lvhar": false, "lelf": false, "loptics": false, "stm": [0.0, 0.0, 0.0, 0.0, 0.0, 0.0, 0.0], "npar": 36, "nsim": 4, "nblk": -1, "lplane": true, "lscalapack": true, "lscaaware": false, "lscalu": false, "lasync": false, "lorbitalreal": false, "idiot": 3, "ispecial": 0, "lmusic": false, "pomass": [195.08, 32.066, 127.6], "darwinr": [0.0, 0.0, 0.0], "darwinv": [1.0, 1.0, 1.0], "lcorr": true, "gga_compat": true, "lberry": false, "icorelevel": 0, "ldau": false, "i_constrained_m": 0, "gga": "--", "voskown": 0, "lhfcalc": false, "precfock": "", "lsymgrad": false, "lhfone": false, "lrhfcalc": false, "lthomas": false, "lmodelhf": false, "encut4o": -1.0, "exxoep": 0, "fourorbit": 0, "aexx": 0.0, "hfalpha": 0.0, "mcalpha": 0.0, "aldax": 1.0, "aggax": 1.0, "aldac": 1.0, "aggac": 1.0, "nkredx": 1, "nkredy": 1, "nkredz": 1, "shiftred": false, "oddonly": false, "evenonly": false, "lmaxfock": 0, "nmaxfockae": 0, "lfockaedft": false, "hfscreen": 0.0, "hfscreenc": 0.0, "nbandsgwlow": 0, "luse_vdw": false, "zab_vdw": -0.8491, "param1": 0.1234, "param2": 1.0, "param3": 0.0, "model_gw": 0, "model_eps0": 29.30327161, "model_alpha": 1.0, "lepsilon": false, "lrpa": false, "lnabla": false, "lvel": false, "kinter": 0, "cshift": -0.1, "omegamax": -30.0, "deg_threshold": 0.002, "rtime": -0.1, "wplasmai": 0.0, "dfield": [0.0, 0.0, 0.0], "wplasma": [0.0, 0.0, 0.0, 0.0, 0.0, 0.0, 0.0, 0.0, 0.0], "nucind": false, "magpos": [0.0, 0.0, 0.0], "lnicsall": true, "orbitalmag": false, "lmagbloch": false, "lchimag": false, "lgauge": true, "magatom": 0, "magdipol": [0.0, 0.0, 0.0], "avecconst": [0.0, 0.0, 0.0], "ladder": false, "lrpaforce": false, "lfxc": false, "lhartree": true, "ibse": 0, "kpoint": [-1, 0, 0, 0], "ltcte": false, "ltete": false, "ltriplet": false, "lfxceps": false, "lfxheg": false, "naturalo": 2, "l2order": false, "lmp2lt": false, "lusew": false, "encutgw": -2.0, "encutgwsoft": -2.0, "encutlf": -1.0, "lmaxmp2": -1, "scissor": 0.0, "nomega": 0, "nomegar": 0, "nbandsgw": -1, "nbandso": -1, "nbandsv": -1, "nelmhf": 1, "dim": 3, "antires": 0, "omegamin": -30.0, "omegatl": -200.0, "omegagrid": 140, "selfenergy": false, "lspectral": false, "lspectralgw": false, "lsingles": false, "lfermigw": false, "oddonlygw": false, "evenonlygw": false, "nkredlfx": 1, "nkredlfy": 1, "nkredlfz": 1, "maxmem": 2800, "telescope": 0, "taupar": 1, "omegapar": -1, "lambda": 1.0, "ofield_kappa": 0.0, "ofield_k": [0.0, 0.0, 0.0], "ofield_q6_near": 0.0, "ofield_q6_far": 0.0, "ofield_a": 0.0},
 "cell": {"array": {"__ndarray__": [[3, 3], "float64", [10.28295, 0.0, 0.0, -5.141475, 8.905297, 0.0, 0.0, 0.0, 14.4]]}, "__ase_objtype__": "cell"},
 "ctime": 22.871009751485104,
 "energy": -107.89235764,
 "forces": {"__ndarray__": [[27, 3], "float64", [-0.21661572, 1.14177797, -2.91293053, 0.44207515, -0.23111948, -1.74891952, -0.33518415, -0.47915717, -2.04612186, 0.44837351, -0.03633704, -1.55463298, 0.73303545, -0.2602568, -2.57706634, -0.31390484, 0.2510907, -2.54734765, 0.83043879, 0.45536489, -2.36836074, 0.92727912, -0.77990864, -2.07194573, -0.64726664, -0.15538822, -2.54243008, -0.48702317, 0.233492, -5.31434473, -0.20392979, -0.20515776, -5.39711953, -0.13669252, -0.19390405, -5.85263805, -0.0861627, 0.21450436, -5.34727261, -0.50168578, 0.46281552, -5.31876683, 0.36712753, 0.11378592, -5.32456955, 0.05368778, -0.94144546, -5.13645953, -0.26760131, 0.21059933, -5.77182267, 0.09005118, 0.20408783, -5.33570005, -0.47699488, -0.48193914, 7.44785755, -0.17374295, 0.19400928, 7.95044941, 0.32311602, 0.13368856, 7.90245716, -0.4213964, -0.02383956, 7.6529756, 0.66271462, -0.15201539, 8.0232146, -0.52391343, 0.16880641, 7.66084974, -0.15480072, 0.01998176, 7.09982593, 0.50182326, 0.30987009, 7.70251662, -0.43280739, -0.17340589, 7.7283024]]},
 "free_energy": -107.89235764,
 "mtime": 22.871009751485104,
 "numbers": {"__ndarray__": [[27], "int64", [78, 78, 78, 78, 78, 78, 78, 78, 78, 16, 16, 16, 16, 16, 16, 16, 16, 16, 52, 52, 52, 52, 52, 52, 52, 52, 52]]},
 "pbc": {"__ndarray__": [[3], "bool", [true, true, true]]},
 "positions": {"__ndarray__": [[27, 3], "float64", [5.14588530584025, 8.88385829894923, 8.28249624, 8.556042893904, 2.9686525316438197, 8.262430415999999, -3.42347945827725, 5.9394591655789695, 8.260076304, -1.7158276387890004, 8.90216126682036, 8.257419216, 1.6968990929174999, 2.9704298508190794, 8.283879648000001, 0.0016051170802495825, 5.92861055466763, 8.268626016, 1.6929697206487502, 8.901476360428088, 8.275304304, 5.118061905389251, 2.9796745286877497, 8.272012896000001, 3.4342517738677505, 5.9400332010235894, 8.280940464, 1.7264967135615, 0.9796857933392599, 7.1966187360000005, 0.00518785110450003, 3.9605718876838596, 7.185336912, -1.7032466551229997, 6.930788189480879, 7.2127285919999995, 5.1440063538015, 0.9875691184555399, 7.187534064, 3.42955513928475, 3.9390626566808495, 7.192970352, 1.7026701415312506, 6.922305092611649, 7.192615824000001, 8.5643349619545, 1.02100369983016, 7.189453008, 6.851376831777751, 3.9449798703254695, 7.215547248, 5.133053469608999, 6.9109527090490195, 7.185636144, 0.0008357981760001037, 1.9885090060387598, 9.589757472, -1.7125464008587499, 4.938310003516249, 9.567628992000001, -3.4272535065862497, 7.90274284922959, 9.573903648, 3.43255200223275, 1.9679307347841297, 9.582571008, 1.6932559465619992, 4.95677932233534, 9.572855472, 0.006393424162500126, 7.900204216213799, 9.58717296, 6.8482848001275, 1.9818050984571598, 9.603869616, 5.13050057302725, 4.942538238531849, 9.58515408, 3.4304250254400004, 7.92986704809704, 9.579923856]]},
 "stress": {"__ndarray__": [[6], "float64", [-0.16015982427821981, -0.15994389837123255, -0.10812045582309374, 0.00010773882714242137, -0.00027381708377503746, 0.0002470386753005852]]},
 "unique_id": "21b6bea52c1b1ad10534cfc519a80835",
 "user": "lpan"},
"13": {
 "calculator": "vasp",
 "calculator_parameters": {"kpoints_generation": {"divisions": [2, 2, 1], "usershift": [0.0, 0.0, 0.0], "genvec1": [0.5, 0.0, 0.0], "genvec2": [0.0, 0.5, 0.0], "genvec3": [0.0, 0.0, 1.0], "shift": [0.0, 0.0, 0.0]}, "system": "PtSTe", "lcompat": false, "prec": "normal", "enmax": 520.0, "enaug": 368.792, "ediff": 0.0001, "ialgo": 68, "iwavpr": 10, "nbands": 144, "nelect": 198.0, "turbo": 0, "irestart": 0, "nreboot": 0, "nmin": 0, "eref": 0.0, "ismear": 0, "sigma": 0.05, "kspacing": 0.5, "kgamma": true, "lreal": true, "ropt": [-0.0005, -0.0005, -0.0005], "lmaxpaw": -100, "lmaxmix": 2, "nlspline": false, "istart": 0, "icharg": 2, "iniwav": 1, "ispin": 1, "lnoncollinear": false, "magmom": [1.0, 1.0, 1.0, 1.0, 1.0, 1.0, 1.0, 1.0, 1.0, 1.0, 1.0, 1.0, 1.0, 1.0, 1.0, 1.0, 1.0, 1.0, 1.0, 1.0, 1.0, 1.0, 1.0, 1.0, 1.0, 1.0, 1.0], "nupdown": -1.0, "lsorbit": false, "saxis": [0.0, 0.0, 1.0], "lspiral": false, "qspiral": [0.0, 0.0, 0.0], "lzeroz": false, "lasph": false, "lmetagga": false, "nelm": 1, "nelmdl": -5, "nelmin": 2, "enini": 520.0, "ldiag": true, "lsubrot": false, "weimin": 0.0, "ebreak": 1.7e-07, "deper": 0.3, "nrmm": 4, "time": 0.4, "amix": 0.4, "bmix": 1.0, "amin": 0.1, "amix_mag": 1.6, "bmix_mag": 1.0, "imix": 4, "mixfirst": false, "maxmix": -45, "wc": 100.0, "inimix": 1, "mixpre": 1, "mremove": 5, "ldipol": false, "lmono": false, "idipol": 0, "epsilon": 1.0, "dipol": [-100.0, -100.0, -100.0], "efield": 0.0, "ngx": 60, "ngy": 60, "ngz": 80, "ngxf": 120, "ngyf": 120, "ngzf": 160, "addgrid": false, "nsw": 0, "ibrion": -1, "mdalgo": 0, "isif": 4, "pstress": 0.0, "ediffg": 0.001, "nfree": 1, "potim": 0.25, "smass": -3.0, "scalee": 1.0, "tebeg": 0.0001, "teend": 0.0001, "nblock": 1, "kblock": 1, "npaco": 256, "apaco": 16.0, "isym": 0, "symprec": 1e-05, "lorbit": 0, "rwigs": [-1.0, -1.0, -1.0], "nedos": 301, "emin": 10.0, "emax": -10.0, "efermi": 0.0, "nwrite": 2, "lwave": false, "ldownsample": false, "lcharg": true, "lpard": false, "lvtot": false, "lvhar": false, "lelf": false, "loptics": false, "stm": [0.0, 0.0, 0.0, 0.0, 0.0, 0.0, 0.0], "npar": 36, "nsim": 4, "nblk": -1, "lplane": true, "lscalapack": true, "lscaaware": false, "lscalu": false, "lasync": false, "lorbitalreal": false, "idiot": 3, "ispecial": 0, "lmusic": false, "pomass": [195.08, 32.066, 127.6], "darwinr": [0.0, 0.0, 0.0], "darwinv": [1.0, 1.0, 1.0], "lcorr": true, "gga_compat": true, "lberry": false, "icorelevel": 0, "ldau": false, "i_constrained_m": 0, "gga": "--", "voskown": 0, "lhfcalc": false, "precfock": "", "lsymgrad": false, "lhfone": false, "lrhfcalc": false, "lthomas": false, "lmodelhf": false, "encut4o": -1.0, "exxoep": 0, "fourorbit": 0, "aexx": 0.0, "hfalpha": 0.0, "mcalpha": 0.0, "aldax": 1.0, "aggax": 1.0, "aldac": 1.0, "aggac": 1.0, "nkredx": 1, "nkredy": 1, "nkredz": 1, "shiftred": false, "oddonly": false, "evenonly": false, "lmaxfock": 0, "nmaxfockae": 0, "lfockaedft": false, "hfscreen": 0.0, "hfscreenc": 0.0, "nbandsgwlow": 0, "luse_vdw": false, "zab_vdw": -0.8491, "param1": 0.1234, "param2": 1.0, "param3": 0.0, "model_gw": 0, "model_eps0": 29.30327161, "model_alpha": 1.0, "lepsilon": false, "lrpa": false, "lnabla": false, "lvel": false, "kinter": 0, "cshift": -0.1, "omegamax": -30.0, "deg_threshold": 0.002, "rtime": -0.1, "wplasmai": 0.0, "dfield": [0.0, 0.0, 0.0], "wplasma": [0.0, 0.0, 0.0, 0.0, 0.0, 0.0, 0.0, 0.0, 0.0], "nucind": false, "magpos": [0.0, 0.0, 0.0], "lnicsall": true, "orbitalmag": false, "lmagbloch": false, "lchimag": false, "lgauge": true, "magatom": 0, "magdipol": [0.0, 0.0, 0.0], "avecconst": [0.0, 0.0, 0.0], "ladder": false, "lrpaforce": false, "lfxc": false, "lhartree": true, "ibse": 0, "kpoint": [-1, 0, 0, 0], "ltcte": false, "ltete": false, "ltriplet": false, "lfxceps": false, "lfxheg": false, "naturalo": 2, "l2order": false, "lmp2lt": false, "lusew": false, "encutgw": -2.0, "encutgwsoft": -2.0, "encutlf": -1.0, "lmaxmp2": -1, "scissor": 0.0, "nomega": 0, "nomegar": 0, "nbandsgw": -1, "nbandso": -1, "nbandsv": -1, "nelmhf": 1, "dim": 3, "antires": 0, "omegamin": -30.0, "omegatl": -200.0, "omegagrid": 140, "selfenergy": false, "lspectral": false, "lspectralgw": false, "lsingles": false, "lfermigw": false, "oddonlygw": false, "evenonlygw": false, "nkredlfx": 1, "nkredlfy": 1, "nkredlfz": 1, "maxmem": 2800, "telescope": 0, "taupar": 1, "omegapar": -1, "lambda": 1.0, "ofield_kappa": 0.0, "ofield_k": [0.0, 0.0, 0.0], "ofield_q6_near": 0.0, "ofield_q6_far": 0.0, "ofield_a": 0.0},
 "cell": {"array": {"__ndarray__": [[3, 3], "float64", [10.28295, 0.0, 0.0, -5.141475, 8.905297, 0.0, 0.0, 0.0, 14.4]]}, "__ase_objtype__": "cell"},
 "ctime": 22.871009751911828,
 "energy": -104.57829096,
 "forces": {"__ndarray__": [[27, 3], "float64", [1.96034712, 1.41931877, 2.43907716, -2.45180881, -1.49569606, -1.78176093, 2.37961634, 0.42627352, -2.48741687, -3.40884193, -0.33459391, -4.80106993, -0.29457113, 2.1193368, -3.47404514, -0.96026658, -1.95703155, -5.3648829, 3.04272721, -0.33854706, -2.91420258, -1.53307225, 3.99445497, -3.66548917, -1.30532992, -3.9717289, -0.94629511, 1.09908434, 0.10696633, -6.50794325, 0.61941157, 0.55244451, -4.70357717, -0.43801161, -1.35450952, -4.40414716, 1.66355267, -1.24820246, -7.32890163, 0.65320466, -0.21072673, -4.61557966, -0.89795666, 1.2431826, -5.49515527, -2.84020977, 0.24258942, -5.70378446, -0.41748609, 0.42383758, -5.75816041, 1.2208161, -2.10213885, -6.9060206, -0.34587312, -2.10920904, 7.58272477, -1.69408067, 1.09777058, 8.08788462, -2.2079606, -0.35606632, 7.70981204, -0.24573733, 0.61906421, 9.84124893, 2.22082159, 1.04841138, 7.97872126, 2.14555249, -0.0201713, 10.66438943, 3.8166902, 0.18191409, 7.46801056, -0.31722543, 0.46651831, 7.36159507, -1.46339238, 1.55653861, 7.72496838]]},
 "free_energy": -104.57829096,
 "mtime": 22.871009751911828,
 "numbers": {"__ndarray__": [[27], "int64", [78, 78, 78, 78, 78, 78, 78, 78, 78, 16, 16, 16, 16, 16, 16, 16, 16, 16, 52, 52, 52, 52, 52, 52, 52, 52, 52]]},
 "pbc": {"__ndarray__": [[3], "bool", [true, true, true]]},
 "positions": {"__ndarray__": [[27, 3], "float64", [5.1050149498440005, 8.90340693976472, 8.20841328, -1.64730457931175, 2.9584316551180097, 8.189147664, 6.7581676998945, 5.929347467994379, 8.296784784, 3.4857685821465, 0.00848799478258, 8.294429232, 1.7328668982570001, 2.8545491392887596, 8.376249312, 0.01873517499675002, 5.988540353782589, 8.347729104, 6.780153161142, 0.00846341616286, 8.2683684, 5.155240013943749, 2.90580740544997, 8.275555728, 3.4281372233092497, 5.999817487585569, 8.233593264, 1.68903690359175, 0.95978111874971, 7.259692032, 0.08054331387975004, 3.9491566327244096, 7.194585888, -1.7100941743575, 6.97247335042006, 7.1650244160000005, 5.061702496052249, 1.0389611421776899, 7.219988784000001, 3.351102606213749, 3.9378353286483097, 7.193588832, 1.7207330686717495, 6.893099636782329, 7.195375152, 8.645146455170249, 0.9640205744395299, 7.153131456, 6.86224220806575, 3.9415105447202095, 7.233490944, 5.0820104482515, 7.01353104413262, 7.233380208, -0.05761192406175007, 2.0183804890307098, 9.644669424000002, -1.6980336107910001, 4.8788969787862, 9.499537584, -3.3602510383402495, 7.943558318863749, 9.566024976, 3.4912070801572495, 1.9296472191930099, 9.588151152, 1.6673931447727501, 4.88060759728693, 9.564876, -0.05479784054999958, 7.933745483046478, 9.558465984, 6.776839891822499, 1.9663120189484398, 9.596240640000001, 5.074486465151249, 4.89213354508809, 9.594254448, 3.4576348422645005, 7.897432531575519, 9.572740704000001]]},
 "stress": {"__ndarray__": [[6], "float64", [-0.1632975020315563, -0.17158318358979266, -0.11383158640083933, -0.004387815056550849, -0.0016568879145636827, 0.0008276603732601415]]},
 "unique_id": "68deb53c5583219413ea3980fc345688",
 "user": "lpan"},
"14": {
 "calculator": "vasp",
 "calculator_parameters": {"kpoints_generation": {"divisions": [2, 2, 1], "usershift": [0.0, 0.0, 0.0], "genvec1": [0.5, 0.0, 0.0], "genvec2": [0.0, 0.5, 0.0], "genvec3": [0.0, 0.0, 1.0], "shift": [0.0, 0.0, 0.0]}, "system": "PtSTe", "lcompat": false, "prec": "normal", "enmax": 520.0, "enaug": 368.792, "ediff": 0.0001, "ialgo": 68, "iwavpr": 10, "nbands": 144, "nelect": 198.0, "turbo": 0, "irestart": 0, "nreboot": 0, "nmin": 0, "eref": 0.0, "ismear": 0, "sigma": 0.05, "kspacing": 0.5, "kgamma": true, "lreal": true, "ropt": [-0.0005, -0.0005, -0.0005], "lmaxpaw": -100, "lmaxmix": 2, "nlspline": false, "istart": 0, "icharg": 2, "iniwav": 1, "ispin": 1, "lnoncollinear": false, "magmom": [1.0, 1.0, 1.0, 1.0, 1.0, 1.0, 1.0, 1.0, 1.0, 1.0, 1.0, 1.0, 1.0, 1.0, 1.0, 1.0, 1.0, 1.0, 1.0, 1.0, 1.0, 1.0, 1.0, 1.0, 1.0, 1.0, 1.0], "nupdown": -1.0, "lsorbit": false, "saxis": [0.0, 0.0, 1.0], "lspiral": false, "qspiral": [0.0, 0.0, 0.0], "lzeroz": false, "lasph": false, "lmetagga": false, "nelm": 1, "nelmdl": -5, "nelmin": 2, "enini": 520.0, "ldiag": true, "lsubrot": false, "weimin": 0.0, "ebreak": 1.7e-07, "deper": 0.3, "nrmm": 4, "time": 0.4, "amix": 0.4, "bmix": 1.0, "amin": 0.1, "amix_mag": 1.6, "bmix_mag": 1.0, "imix": 4, "mixfirst": false, "maxmix": -45, "wc": 100.0, "inimix": 1, "mixpre": 1, "mremove": 5, "ldipol": false, "lmono": false, "idipol": 0, "epsilon": 1.0, "dipol": [-100.0, -100.0, -100.0], "efield": 0.0, "ngx": 60, "ngy": 60, "ngz": 80, "ngxf": 120, "ngyf": 120, "ngzf": 160, "addgrid": false, "nsw": 0, "ibrion": -1, "mdalgo": 0, "isif": 4, "pstress": 0.0, "ediffg": 0.001, "nfree": 1, "potim": 0.25, "smass": -3.0, "scalee": 1.0, "tebeg": 0.0001, "teend": 0.0001, "nblock": 1, "kblock": 1, "npaco": 256, "apaco": 16.0, "isym": 0, "symprec": 1e-05, "lorbit": 0, "rwigs": [-1.0, -1.0, -1.0], "nedos": 301, "emin": 10.0, "emax": -10.0, "efermi": 0.0, "nwrite": 2, "lwave": false, "ldownsample": false, "lcharg": true, "lpard": false, "lvtot": false, "lvhar": false, "lelf": false, "loptics": false, "stm": [0.0, 0.0, 0.0, 0.0, 0.0, 0.0, 0.0], "npar": 36, "nsim": 4, "nblk": -1, "lplane": true, "lscalapack": true, "lscaaware": false, "lscalu": false, "lasync": false, "lorbitalreal": false, "idiot": 3, "ispecial": 0, "lmusic": false, "pomass": [195.08, 32.066, 127.6], "darwinr": [0.0, 0.0, 0.0], "darwinv": [1.0, 1.0, 1.0], "lcorr": true, "gga_compat": true, "lberry": false, "icorelevel": 0, "ldau": false, "i_constrained_m": 0, "gga": "--", "voskown": 0, "lhfcalc": false, "precfock": "", "lsymgrad": false, "lhfone": false, "lrhfcalc": false, "lthomas": false, "lmodelhf": false, "encut4o": -1.0, "exxoep": 0, "fourorbit": 0, "aexx": 0.0, "hfalpha": 0.0, "mcalpha": 0.0, "aldax": 1.0, "aggax": 1.0, "aldac": 1.0, "aggac": 1.0, "nkredx": 1, "nkredy": 1, "nkredz": 1, "shiftred": false, "oddonly": false, "evenonly": false, "lmaxfock": 0, "nmaxfockae": 0, "lfockaedft": false, "hfscreen": 0.0, "hfscreenc": 0.0, "nbandsgwlow": 0, "luse_vdw": false, "zab_vdw": -0.8491, "param1": 0.1234, "param2": 1.0, "param3": 0.0, "model_gw": 0, "model_eps0": 29.30327161, "model_alpha": 1.0, "lepsilon": false, "lrpa": false, "lnabla": false, "lvel": false, "kinter": 0, "cshift": -0.1, "omegamax": -30.0, "deg_threshold": 0.002, "rtime": -0.1, "wplasmai": 0.0, "dfield": [0.0, 0.0, 0.0], "wplasma": [0.0, 0.0, 0.0, 0.0, 0.0, 0.0, 0.0, 0.0, 0.0], "nucind": false, "magpos": [0.0, 0.0, 0.0], "lnicsall": true, "orbitalmag": false, "lmagbloch": false, "lchimag": false, "lgauge": true, "magatom": 0, "magdipol": [0.0, 0.0, 0.0], "avecconst": [0.0, 0.0, 0.0], "ladder": false, "lrpaforce": false, "lfxc": false, "lhartree": true, "ibse": 0, "kpoint": [-1, 0, 0, 0], "ltcte": false, "ltete": false, "ltriplet": false, "lfxceps": false, "lfxheg": false, "naturalo": 2, "l2order": false, "lmp2lt": false, "lusew": false, "encutgw": -2.0, "encutgwsoft": -2.0, "encutlf": -1.0, "lmaxmp2": -1, "scissor": 0.0, "nomega": 0, "nomegar": 0, "nbandsgw": -1, "nbandso": -1, "nbandsv": -1, "nelmhf": 1, "dim": 3, "antires": 0, "omegamin": -30.0, "omegatl": -200.0, "omegagrid": 140, "selfenergy": false, "lspectral": false, "lspectralgw": false, "lsingles": false, "lfermigw": false, "oddonlygw": false, "evenonlygw": false, "nkredlfx": 1, "nkredlfy": 1, "nkredlfz": 1, "maxmem": 2800, "telescope": 0, "taupar": 1, "omegapar": -1, "lambda": 1.0, "ofield_kappa": 0.0, "ofield_k": [0.0, 0.0, 0.0], "ofield_q6_near": 0.0, "ofield_q6_far": 0.0, "ofield_a": 0.0},
 "cell": {"array": {"__ndarray__": [[3, 3], "float64", [10.28295, 0.0, 0.0, -5.141475, 8.905297, 0.0, 0.0, 0.0, 14.4]]}, "__ase_objtype__": "cell"},
 "ctime": 22.87100975236114,
 "energy": -105.51301948000001,
 "forces": {"__ndarray__": [[27, 3], "float64", [2.96851147, 4.61031166, 0.57410265, 2.11065466, -1.5681607, -0.45589145, 1.03239584, 8.50017433, 1.31541297, -2.52316968, 2.22003454, -1.53759064, 0.03279205, 0.50511324, -1.04702679, -3.03171283, 0.82814947, -6.9539113, 0.86125036, 0.4517438, 1.64670383, -0.97319754, -1.18236714, -3.73175965, 1.64351506, -0.09443831, -5.07708734, 0.59842538, -0.92319496, -5.53412533, -0.43208634, 0.36680229, -5.0082568, -0.32003304, -2.3305289, -4.67398984, 0.90695941, 1.08747364, -4.92234984, -0.68201532, 0.00999745, -4.38212506, 0.3186727, -0.92010387, -5.85630557, -1.16113943, 0.11473354, -7.20147955, 0.19255955, -3.73146788, -8.46352282, 0.17793027, -5.56280058, -6.62748573, -0.81705033, 0.79486611, 5.35901561, -2.25224906, 0.52237767, 8.55527308, 0.23419797, -2.27327984, 5.68424379, -1.19734501, -0.81952749, 7.04294811, 2.33411601, -3.22595889, 10.37295389, 1.66261287, 1.55900668, 8.58152905, 1.64770053, -1.40693896, 6.46100988, 0.35825171, 0.5456689, 8.00978545, -3.69054726, 1.92231419, 7.86992943]]},
 "free_energy": -105.51301954,
 "mtime": 22.87100975236114,
 "numbers": {"__ndarray__": [[27], "int64", [78, 78, 78, 78, 78, 78, 78, 78, 78, 16, 16, 16, 16, 16, 16, 16, 16, 16, 52, 52, 52, 52, 52, 52, 52, 52, 52]]},
 "pbc": {"__ndarray__": [[3], "bool", [true, true, true]]},
 "positions": {"__ndarray__": [[27, 3], "float64", [5.1042594615075005, 8.867577724026798, 8.18723304, 8.49888856111725, 2.9881051733576496, 8.211569616, 6.828844780323001, 5.813574688663699, 8.26930944, -1.6698697418654997, 8.852738293317879, 8.261798112000001, 1.7317041536857503, 2.93938286862313, 8.223821136, 0.04743982426275013, 5.947559958047989, 8.388955295999999, 6.855656030005501, 0.004658717072579999, 8.150399712, 5.1361220047185, 2.98334199715126, 8.3155716, 3.395586596499, 5.921907092350879, 8.299768032000001, 1.7194848727860002, 1.0003437670020399, 7.178841792, 0.020859426807749788, 3.9738463905509698, 7.198665984000001, -1.6857749976075, 6.957888967417219, 7.187902128, 5.081089661493749, 0.9657289666160099, 7.135922160000001, 3.4850057929155, 3.9656910086113393, 7.118222544, 1.686881854345499, 6.93402722410572, 7.214628672, 8.6051800733085, 1.01867834867752, 7.249723488000001, 6.78064905640575, 4.031153045381609, 7.296509808000001, 5.1338953347255, 7.06133877486524, 7.201287504, 0.01564098392699988, 1.93989979857614, 9.619989696000001, -1.6370990599252502, 4.88348293958229, 9.569101392, -3.4484687748787497, 8.02723373621733, 9.643611456, 3.4498598523547495, 1.9723805335890898, 9.603427536, 1.6907861876310004, 4.951667681857339, 9.521806896000001, 0.013135183256249888, 7.934446597079289, 9.571706352000001, 6.8007831239205, 1.9760560168198997, 9.624359088, 5.0936849384602505, 4.938703795749589, 9.620979696000001, 3.5762547888697487, 7.84727246664035, 9.586356336]]},
 "stress": {"__ndarray__": [[6], "float64", [-0.15584083945459606, -0.1683264795334105, -0.10890980942093148, -0.006718709042592965, 0.0020435220858267063, -0.0018351584537114726]]},
 "unique_id": "623921a35e8bd84d167dd1dee92f694a",
 "user": "lpan"},
"15": {
 "calculator": "vasp",
 "calculator_parameters": {"kpoints_generation": {"divisions": [2, 2, 1], "usershift": [0.0, 0.0, 0.0], "genvec1": [0.5, 0.0, 0.0], "genvec2": [0.0, 0.5, 0.0], "genvec3": [0.0, 0.0, 1.0], "shift": [0.0, 0.0, 0.0]}, "system": "PtSTe", "lcompat": false, "prec": "normal", "enmax": 520.0, "enaug": 368.792, "ediff": 0.0001, "ialgo": 68, "iwavpr": 10, "nbands": 144, "nelect": 198.0, "turbo": 0, "irestart": 0, "nreboot": 0, "nmin": 0, "eref": 0.0, "ismear": 0, "sigma": 0.05, "kspacing": 0.5, "kgamma": true, "lreal": true, "ropt": [-0.0005, -0.0005, -0.0005], "lmaxpaw": -100, "lmaxmix": 2, "nlspline": false, "istart": 0, "icharg": 2, "iniwav": 1, "ispin": 1, "lnoncollinear": false, "magmom": [1.0, 1.0, 1.0, 1.0, 1.0, 1.0, 1.0, 1.0, 1.0, 1.0, 1.0, 1.0, 1.0, 1.0, 1.0, 1.0, 1.0, 1.0, 1.0, 1.0, 1.0, 1.0, 1.0, 1.0, 1.0, 1.0, 1.0], "nupdown": -1.0, "lsorbit": false, "saxis": [0.0, 0.0, 1.0], "lspiral": false, "qspiral": [0.0, 0.0, 0.0], "lzeroz": false, "lasph": false, "lmetagga": false, "nelm": 1, "nelmdl": -5, "nelmin": 2, "enini": 520.0, "ldiag": true, "lsubrot": false, "weimin": 0.0, "ebreak": 1.7e-07, "deper": 0.3, "nrmm": 4, "time": 0.4, "amix": 0.4, "bmix": 1.0, "amin": 0.1, "amix_mag": 1.6, "bmix_mag": 1.0, "imix": 4, "mixfirst": false, "maxmix": -45, "wc": 100.0, "inimix": 1, "mixpre": 1, "mremove": 5, "ldipol": false, "lmono": false, "idipol": 0, "epsilon": 1.0, "dipol": [-100.0, -100.0, -100.0], "efield": 0.0, "ngx": 60, "ngy": 60, "ngz": 80, "ngxf": 120, "ngyf": 120, "ngzf": 160, "addgrid": false, "nsw": 0, "ibrion": -1, "mdalgo": 0, "isif": 4, "pstress": 0.0, "ediffg": 0.001, "nfree": 1, "potim": 0.25, "smass": -3.0, "scalee": 1.0, "tebeg": 0.0001, "teend": 0.0001, "nblock": 1, "kblock": 1, "npaco": 256, "apaco": 16.0, "isym": 0, "symprec": 1e-05, "lorbit": 0, "rwigs": [-1.0, -1.0, -1.0], "nedos": 301, "emin": 10.0, "emax": -10.0, "efermi": 0.0, "nwrite": 2, "lwave": false, "ldownsample": false, "lcharg": true, "lpard": false, "lvtot": false, "lvhar": false, "lelf": false, "loptics": false, "stm": [0.0, 0.0, 0.0, 0.0, 0.0, 0.0, 0.0], "npar": 36, "nsim": 4, "nblk": -1, "lplane": true, "lscalapack": true, "lscaaware": false, "lscalu": false, "lasync": false, "lorbitalreal": false, "idiot": 3, "ispecial": 0, "lmusic": false, "pomass": [195.08, 32.066, 127.6], "darwinr": [0.0, 0.0, 0.0], "darwinv": [1.0, 1.0, 1.0], "lcorr": true, "gga_compat": true, "lberry": false, "icorelevel": 0, "ldau": false, "i_constrained_m": 0, "gga": "--", "voskown": 0, "lhfcalc": false, "precfock": "", "lsymgrad": false, "lhfone": false, "lrhfcalc": false, "lthomas": false, "lmodelhf": false, "encut4o": -1.0, "exxoep": 0, "fourorbit": 0, "aexx": 0.0, "hfalpha": 0.0, "mcalpha": 0.0, "aldax": 1.0, "aggax": 1.0, "aldac": 1.0, "aggac": 1.0, "nkredx": 1, "nkredy": 1, "nkredz": 1, "shiftred": false, "oddonly": false, "evenonly": false, "lmaxfock": 0, "nmaxfockae": 0, "lfockaedft": false, "hfscreen": 0.0, "hfscreenc": 0.0, "nbandsgwlow": 0, "luse_vdw": false, "zab_vdw": -0.8491, "param1": 0.1234, "param2": 1.0, "param3": 0.0, "model_gw": 0, "model_eps0": 29.30327161, "model_alpha": 1.0, "lepsilon": false, "lrpa": false, "lnabla": false, "lvel": false, "kinter": 0, "cshift": -0.1, "omegamax": -30.0, "deg_threshold": 0.002, "rtime": -0.1, "wplasmai": 0.0, "dfield": [0.0, 0.0, 0.0], "wplasma": [0.0, 0.0, 0.0, 0.0, 0.0, 0.0, 0.0, 0.0, 0.0], "nucind": false, "magpos": [0.0, 0.0, 0.0], "lnicsall": true, "orbitalmag": false, "lmagbloch": false, "lchimag": false, "lgauge": true, "magatom": 0, "magdipol": [0.0, 0.0, 0.0], "avecconst": [0.0, 0.0, 0.0], "ladder": false, "lrpaforce": false, "lfxc": false, "lhartree": true, "ibse": 0, "kpoint": [-1, 0, 0, 0], "ltcte": false, "ltete": false, "ltriplet": false, "lfxceps": false, "lfxheg": false, "naturalo": 2, "l2order": false, "lmp2lt": false, "lusew": false, "encutgw": -2.0, "encutgwsoft": -2.0, "encutlf": -1.0, "lmaxmp2": -1, "scissor": 0.0, "nomega": 0, "nomegar": 0, "nbandsgw": -1, "nbandso": -1, "nbandsv": -1, "nelmhf": 1, "dim": 3, "antires": 0, "omegamin": -30.0, "omegatl": -200.0, "omegagrid": 140, "selfenergy": false, "lspectral": false, "lspectralgw": false, "lsingles": false, "lfermigw": false, "oddonlygw": false, "evenonlygw": false, "nkredlfx": 1, "nkredlfy": 1, "nkredlfz": 1, "maxmem": 2800, "telescope": 0, "taupar": 1, "omegapar": -1, "lambda": 1.0, "ofield_kappa": 0.0, "ofield_k": [0.0, 0.0, 0.0], "ofield_q6_near": 0.0, "ofield_q6_far": 0.0, "ofield_a": 0.0},
 "cell": {"array": {"__ndarray__": [[3, 3], "float64", [10.28295, 0.0, 0.0, -5.141475, 8.905297, 0.0, 0.0, 0.0, 14.4]]}, "__ase_objtype__": "cell"},
 "ctime": 22.87100975282862,
 "energy": -104.38790972,
 "forces": {"__ndarray__": [[27, 3], "float64", [5.19223563, 0.16392466, -0.72407813, 0.99369225, 3.25903127, -0.33035548, -1.31807365, -4.34014595, 0.52766787, -0.50495915, -0.34023055, -2.00609333, -0.1185236, 0.22879341, -2.34838562, -1.49441172, 1.22042325, -0.30919755, -0.75710719, 3.65398642, 0.08951833, 3.99880001, 3.22647342, -6.77418964, -1.9186414, -7.21457071, -1.31091044, -1.92052601, -0.60620681, -5.39698835, 0.08982009, -0.01904149, -5.64256613, 2.00908213, 0.30152334, -6.07408096, -1.24101476, 0.43876699, -5.83989105, 0.94201513, 0.941868, -5.43770503, 0.83412245, -1.78484846, -6.73414774, -1.51986048, 0.95027397, -7.85710546, -1.80394883, -0.662342, -5.39434057, 0.30987551, 1.3015246, -7.67191988, -0.33547974, -0.76650725, 7.68712288, -0.21154499, -1.39211585, 5.42987153, -0.00824901, 1.77227842, 6.97466415, -3.9832424, -1.76573559, 10.50013935, 1.52637873, 1.96293111, 6.19270904, 0.91701527, -2.39522619, 8.06765764, 0.39874341, -2.65011872, 7.63180425, 0.5188352, 2.38219713, 6.26353838, -0.59503287, 2.13309357, 10.48726194]]},
 "free_energy": -104.38790974,
 "mtime": 22.87100975282862,
 "numbers": {"__ndarray__": [[27], "int64", [78, 78, 78, 78, 78, 78, 78, 78, 78, 16, 16, 16, 16, 16, 16, 16, 16, 16, 52, 52, 52, 52, 52, 52, 52, 52, 52]]},
 "pbc": {"__ndarray__": [[3], "bool", [true, true, true]]},
 "positions": {"__ndarray__": [[27, 3], "float64", [10.22543031399975, 0.0026118345571299996, 8.272379664, 8.566524459083249, 2.93022501740021, 8.262594287999999, -3.39447506101875, 6.08619619689647, 8.205552144, 3.45250092523275, 0.014315175874529998, 8.326759392, 1.735691213304, 2.9141496205206594, 8.236737935999999, 0.0399620630227501, 5.902028777440449, 8.290231776, 1.7901389194064994, 8.842563991495378, 8.181915263999999, 5.1330918250125, 2.9147119009732396, 8.391007872, 3.406960567493999, 6.02395716521644, 8.247451248, 1.8364019628712498, 0.9588880955665499, 7.176450096, -0.003913845014250004, 3.9417675515916297, 7.226268624, -1.7000223333209996, 6.9745169379756184, 7.236012384000001, 5.2245276107534995, 0.9870063036851399, 7.247282255999999, 3.4393297516514996, 3.9083099054977795, 7.243261488000001, 1.6381020074535, 6.942996104926299, 7.20860256, 8.658069449753249, 0.9793784715397899, 7.2683478720000005, 6.9319958281695, 4.034440613875099, 7.264321344000001, 5.10047528449275, 6.9082202967705095, 7.296009408000001, 0.03315238504424988, 2.01021593463517, 9.587150496000001, -1.7460997181235, 5.0479364359105, 9.661193856, -3.45384130776525, 7.9098225603445895, 9.672957072, 3.4882482127095, 2.0172900354130596, 9.564779664, 1.65749631954525, 4.79654693678513, 9.67023504, 0.05655627641474955, 8.019282374631969, 9.559223424, 6.906647019636, 2.00635682418022, 9.618521904, 5.142916206857249, 4.92864989354253, 9.590791248, 3.4377438122729997, 7.8615757094169, 9.542551104]]},
 "stress": {"__ndarray__": [[6], "float64", [-0.16886881838589365, -0.1643252871575044, -0.11238056081488416, 0.000732486246999417, -0.0006879005071548726, 0.0009477179296511179]]},
 "unique_id": "c76405ef27c13f3141b34df8efaa712d",
 "user": "lpan"},
"16": {
 "calculator": "vasp",
 "calculator_parameters": {"kpoints_generation": {"divisions": [2, 2, 1], "usershift": [0.0, 0.0, 0.0], "genvec1": [0.5, 0.0, 0.0], "genvec2": [0.0, 0.5, 0.0], "genvec3": [0.0, 0.0, 1.0], "shift": [0.0, 0.0, 0.0]}, "system": "PtSTe", "lcompat": false, "prec": "normal", "enmax": 520.0, "enaug": 368.792, "ediff": 0.0001, "ialgo": 68, "iwavpr": 10, "nbands": 144, "nelect": 198.0, "turbo": 0, "irestart": 0, "nreboot": 0, "nmin": 0, "eref": 0.0, "ismear": 0, "sigma": 0.05, "kspacing": 0.5, "kgamma": true, "lreal": true, "ropt": [-0.0005, -0.0005, -0.0005], "lmaxpaw": -100, "lmaxmix": 2, "nlspline": false, "istart": 0, "icharg": 2, "iniwav": 1, "ispin": 1, "lnoncollinear": false, "magmom": [1.0, 1.0, 1.0, 1.0, 1.0, 1.0, 1.0, 1.0, 1.0, 1.0, 1.0, 1.0, 1.0, 1.0, 1.0, 1.0, 1.0, 1.0, 1.0, 1.0, 1.0, 1.0, 1.0, 1.0, 1.0, 1.0, 1.0], "nupdown": -1.0, "lsorbit": false, "saxis": [0.0, 0.0, 1.0], "lspiral": false, "qspiral": [0.0, 0.0, 0.0], "lzeroz": false, "lasph": false, "lmetagga": false, "nelm": 1, "nelmdl": -5, "nelmin": 2, "enini": 520.0, "ldiag": true, "lsubrot": false, "weimin": 0.0, "ebreak": 1.7e-07, "deper": 0.3, "nrmm": 4, "time": 0.4, "amix": 0.4, "bmix": 1.0, "amin": 0.1, "amix_mag": 1.6, "bmix_mag": 1.0, "imix": 4, "mixfirst": false, "maxmix": -45, "wc": 100.0, "inimix": 1, "mixpre": 1, "mremove": 5, "ldipol": false, "lmono": false, "idipol": 0, "epsilon": 1.0, "dipol": [-100.0, -100.0, -100.0], "efield": 0.0, "ngx": 60, "ngy": 60, "ngz": 80, "ngxf": 120, "ngyf": 120, "ngzf": 160, "addgrid": false, "nsw": 0, "ibrion": -1, "mdalgo": 0, "isif": 4, "pstress": 0.0, "ediffg": 0.001, "nfree": 1, "potim": 0.25, "smass": -3.0, "scalee": 1.0, "tebeg": 0.0001, "teend": 0.0001, "nblock": 1, "kblock": 1, "npaco": 256, "apaco": 16.0, "isym": 0, "symprec": 1e-05, "lorbit": 0, "rwigs": [-1.0, -1.0, -1.0], "nedos": 301, "emin": 10.0, "emax": -10.0, "efermi": 0.0, "nwrite": 2, "lwave": false, "ldownsample": false, "lcharg": true, "lpard": false, "lvtot": false, "lvhar": false, "lelf": false, "loptics": false, "stm": [0.0, 0.0, 0.0, 0.0, 0.0, 0.0, 0.0], "npar": 36, "nsim": 4, "nblk": -1, "lplane": true, "lscalapack": true, "lscaaware": false, "lscalu": false, "lasync": false, "lorbitalreal": false, "idiot": 3, "ispecial": 0, "lmusic": false, "pomass": [195.08, 32.066, 127.6], "darwinr": [0.0, 0.0, 0.0], "darwinv": [1.0, 1.0, 1.0], "lcorr": true, "gga_compat": true, "lberry": false, "icorelevel": 0, "ldau": false, "i_constrained_m": 0, "gga": "--", "voskown": 0, "lhfcalc": false, "precfock": "", "lsymgrad": false, "lhfone": false, "lrhfcalc": false, "lthomas": false, "lmodelhf": false, "encut4o": -1.0, "exxoep": 0, "fourorbit": 0, "aexx": 0.0, "hfalpha": 0.0, "mcalpha": 0.0, "aldax": 1.0, "aggax": 1.0, "aldac": 1.0, "aggac": 1.0, "nkredx": 1, "nkredy": 1, "nkredz": 1, "shiftred": false, "oddonly": false, "evenonly": false, "lmaxfock": 0, "nmaxfockae": 0, "lfockaedft": false, "hfscreen": 0.0, "hfscreenc": 0.0, "nbandsgwlow": 0, "luse_vdw": false, "zab_vdw": -0.8491, "param1": 0.1234, "param2": 1.0, "param3": 0.0, "model_gw": 0, "model_eps0": 29.30327161, "model_alpha": 1.0, "lepsilon": false, "lrpa": false, "lnabla": false, "lvel": false, "kinter": 0, "cshift": -0.1, "omegamax": -30.0, "deg_threshold": 0.002, "rtime": -0.1, "wplasmai": 0.0, "dfield": [0.0, 0.0, 0.0], "wplasma": [0.0, 0.0, 0.0, 0.0, 0.0, 0.0, 0.0, 0.0, 0.0], "nucind": false, "magpos": [0.0, 0.0, 0.0], "lnicsall": true, "orbitalmag": false, "lmagbloch": false, "lchimag": false, "lgauge": true, "magatom": 0, "magdipol": [0.0, 0.0, 0.0], "avecconst": [0.0, 0.0, 0.0], "ladder": false, "lrpaforce": false, "lfxc": false, "lhartree": true, "ibse": 0, "kpoint": [-1, 0, 0, 0], "ltcte": false, "ltete": false, "ltriplet": false, "lfxceps": false, "lfxheg": false, "naturalo": 2, "l2order": false, "lmp2lt": false, "lusew": false, "encutgw": -2.0, "encutgwsoft": -2.0, "encutlf": -1.0, "lmaxmp2": -1, "scissor": 0.0, "nomega": 0, "nomegar": 0, "nbandsgw": -1, "nbandso": -1, "nbandsv": -1, "nelmhf": 1, "dim": 3, "antires": 0, "omegamin": -30.0, "omegatl": -200.0, "omegagrid": 140, "selfenergy": false, "lspectral": false, "lspectralgw": false, "lsingles": false, "lfermigw": false, "oddonlygw": false, "evenonlygw": false, "nkredlfx": 1, "nkredlfy": 1, "nkredlfz": 1, "maxmem": 2800, "telescope": 0, "taupar": 1, "omegapar": -1, "lambda": 1.0, "ofield_kappa": 0.0, "ofield_k": [0.0, 0.0, 0.0], "ofield_q6_near": 0.0, "ofield_q6_far": 0.0, "ofield_a": 0.0},
 "cell": {"array": {"__ndarray__": [[3, 3], "float64", [10.28295, 0.0, 0.0, -5.141475, 8.905297, 0.0, 0.0, 0.0, 14.4]]}, "__ase_objtype__": "cell"},
 "ctime": 22.87100975332364,
 "energy": -104.78110217,
 "forces": {"__ndarray__": [[27, 3], "float64", [2.67763476, -0.69658278, -2.99310296, 2.85406644, -1.41427776, -3.87422785, 1.03918839, 1.29134743, -3.5055947, 4.02871034, 1.49436881, -3.22701926, 0.83309998, 0.09187346, -2.37221616, 2.34031361, -1.77374766, -1.27925139, -1.26858471, -1.46818479, 0.16210473, 3.72532204, -0.26323118, -1.36214127, -4.26029742, 0.43105323, 1.46458774, -1.63721393, 1.43526571, -6.59622624, -2.35840705, 0.37398034, -5.9510447, -1.71634335, -1.45382586, -6.18313829, -0.58635853, 1.24933957, -5.19437052, -1.89755271, -1.65247456, -6.63520345, -1.44745241, 0.87743562, -6.10356669, -0.08870823, 1.10465573, -5.7065363, 0.30445567, 0.4966963, -5.25926301, 3.28395041, 1.83955216, -6.80072079, -0.55815223, 1.27415739, 7.49693509, 0.52635799, 0.96652334, 8.25880368, -3.64885716, -1.28270592, 8.72062472, -0.39466312, -0.86216699, 9.70330327, -0.17451933, 0.84358037, 5.73420099, 2.31166368, 1.34680804, 7.35930883, -2.32727196, -0.54413199, 7.0476937, 0.48172127, -2.65001841, 8.5168388, -2.04210243, -1.05528957, 8.57922201]]},
 "free_energy": -104.78110217,
 "mtime": 22.87100975332364,
 "numbers": {"__ndarray__": [[27], "int64", [78, 78, 78, 78, 78, 78, 78, 78, 78, 16, 16, 16, 16, 16, 16, 16, 16, 16, 52, 52, 52, 52, 52, 52, 52, 52, 52]]},
 "pbc": {"__ndarray__": [[3], "bool", [true, true, true]]},
 "positions": {"__ndarray__": [[27, 3], "float64", [5.1100151371110005, 8.901306358308359, 8.294014224, 8.507538013095, 3.0334341146703196, 8.33827392, 6.82688397600225, 5.95335107268709, 8.375782176, -1.7835203500537493, 8.902618375715369, 8.286831072, 1.6965641258212503, 2.9943832296367097, 8.266372992, -0.01542205992150002, 5.994644845823119, 8.230821264000001, 6.883780926550499, 0.02350713438496, 8.255200464, 5.0959610180279995, 2.9642944573979593, 8.242168752000001, 3.4941516543045, 5.886291781846899, 8.256300768000001, 1.7315123766682503, 0.9470604363030299, 7.253627472000001, 0.061346897160749564, 3.9667469096766297, 7.246536048, -1.6977516523019998, 6.982807947588559, 7.240393728, 5.15204551269675, 0.89405842393625, 7.183719792, 3.5049274660979997, 4.009319661567799, 7.2023004, 1.8235240590239994, 6.892523196907519, 7.25302872, 8.5837569865965, 1.00522689755902, 7.245826272, 6.817605310314001, 3.9965015551719394, 7.238494656, 5.061313029320999, 6.8650184746992595, 7.266743711999999, 0.01471181656499987, 1.9505656727930398, 9.578692368, -1.6829000904464995, 4.980998702374359, 9.589359168, -3.3360590616817496, 7.987784873460789, 9.648979776, 3.4255093126072502, 2.0253533365817096, 9.492236928, 1.6988474034540004, 4.9428423544244, 9.673212384, -0.0855030377384998, 7.898702248821779, 9.593401392, 6.8861678049045, 1.9903479498692598, 9.635023872, 5.122195394215499, 4.98725182382182, 9.632435616, 3.469097092385249, 7.912337416217389, 9.560251584000001]]},
 "stress": {"__ndarray__": [[6], "float64", [-0.17113607493728822, -0.16389954443903967, -0.11350136278308624, 0.005139648246700968, 0.0008755994200561487, -0.00044689886914120675]]},
 "unique_id": "72c8edae48d290d4cc3ab6e8e0ab9905",
 "user": "lpan"},
"17": {
 "calculator": "vasp",
 "calculator_parameters": {"kpoints_generation": {"divisions": [2, 2, 1], "usershift": [0.0, 0.0, 0.0], "genvec1": [0.5, 0.0, 0.0], "genvec2": [0.0, 0.5, 0.0], "genvec3": [0.0, 0.0, 1.0], "shift": [0.0, 0.0, 0.0]}, "system": "PtSTe", "lcompat": false, "prec": "normal", "enmax": 520.0, "enaug": 368.792, "ediff": 0.0001, "ialgo": 68, "iwavpr": 10, "nbands": 144, "nelect": 198.0, "turbo": 0, "irestart": 0, "nreboot": 0, "nmin": 0, "eref": 0.0, "ismear": 0, "sigma": 0.05, "kspacing": 0.5, "kgamma": true, "lreal": true, "ropt": [-0.0005, -0.0005, -0.0005], "lmaxpaw": -100, "lmaxmix": 2, "nlspline": false, "istart": 0, "icharg": 2, "iniwav": 1, "ispin": 1, "lnoncollinear": false, "magmom": [1.0, 1.0, 1.0, 1.0, 1.0, 1.0, 1.0, 1.0, 1.0, 1.0, 1.0, 1.0, 1.0, 1.0, 1.0, 1.0, 1.0, 1.0, 1.0, 1.0, 1.0, 1.0, 1.0, 1.0, 1.0, 1.0, 1.0], "nupdown": -1.0, "lsorbit": false, "saxis": [0.0, 0.0, 1.0], "lspiral": false, "qspiral": [0.0, 0.0, 0.0], "lzeroz": false, "lasph": false, "lmetagga": false, "nelm": 1, "nelmdl": -5, "nelmin": 2, "enini": 520.0, "ldiag": true, "lsubrot": false, "weimin": 0.0, "ebreak": 1.7e-07, "deper": 0.3, "nrmm": 4, "time": 0.4, "amix": 0.4, "bmix": 1.0, "amin": 0.1, "amix_mag": 1.6, "bmix_mag": 1.0, "imix": 4, "mixfirst": false, "maxmix": -45, "wc": 100.0, "inimix": 1, "mixpre": 1, "mremove": 5, "ldipol": false, "lmono": false, "idipol": 0, "epsilon": 1.0, "dipol": [-100.0, -100.0, -100.0], "efield": 0.0, "ngx": 60, "ngy": 60, "ngz": 80, "ngxf": 120, "ngyf": 120, "ngzf": 160, "addgrid": false, "nsw": 0, "ibrion": -1, "mdalgo": 0, "isif": 4, "pstress": 0.0, "ediffg": 0.001, "nfree": 1, "potim": 0.25, "smass": -3.0, "scalee": 1.0, "tebeg": 0.0001, "teend": 0.0001, "nblock": 1, "kblock": 1, "npaco": 256, "apaco": 16.0, "isym": 0, "symprec": 1e-05, "lorbit": 0, "rwigs": [-1.0, -1.0, -1.0], "nedos": 301, "emin": 10.0, "emax": -10.0, "efermi": 0.0, "nwrite": 2, "lwave": false, "ldownsample": false, "lcharg": true, "lpard": false, "lvtot": false, "lvhar": false, "lelf": false, "loptics": false, "stm": [0.0, 0.0, 0.0, 0.0, 0.0, 0.0, 0.0], "npar": 36, "nsim": 4, "nblk": -1, "lplane": true, "lscalapack": true, "lscaaware": false, "lscalu": false, "lasync": false, "lorbitalreal": false, "idiot": 3, "ispecial": 0, "lmusic": false, "pomass": [195.08, 32.066, 127.6], "darwinr": [0.0, 0.0, 0.0], "darwinv": [1.0, 1.0, 1.0], "lcorr": true, "gga_compat": true, "lberry": false, "icorelevel": 0, "ldau": false, "i_constrained_m": 0, "gga": "--", "voskown": 0, "lhfcalc": false, "precfock": "", "lsymgrad": false, "lhfone": false, "lrhfcalc": false, "lthomas": false, "lmodelhf": false, "encut4o": -1.0, "exxoep": 0, "fourorbit": 0, "aexx": 0.0, "hfalpha": 0.0, "mcalpha": 0.0, "aldax": 1.0, "aggax": 1.0, "aldac": 1.0, "aggac": 1.0, "nkredx": 1, "nkredy": 1, "nkredz": 1, "shiftred": false, "oddonly": false, "evenonly": false, "lmaxfock": 0, "nmaxfockae": 0, "lfockaedft": false, "hfscreen": 0.0, "hfscreenc": 0.0, "nbandsgwlow": 0, "luse_vdw": false, "zab_vdw": -0.8491, "param1": 0.1234, "param2": 1.0, "param3": 0.0, "model_gw": 0, "model_eps0": 29.30327161, "model_alpha": 1.0, "lepsilon": false, "lrpa": false, "lnabla": false, "lvel": false, "kinter": 0, "cshift": -0.1, "omegamax": -30.0, "deg_threshold": 0.002, "rtime": -0.1, "wplasmai": 0.0, "dfield": [0.0, 0.0, 0.0], "wplasma": [0.0, 0.0, 0.0, 0.0, 0.0, 0.0, 0.0, 0.0, 0.0], "nucind": false, "magpos": [0.0, 0.0, 0.0], "lnicsall": true, "orbitalmag": false, "lmagbloch": false, "lchimag": false, "lgauge": true, "magatom": 0, "magdipol": [0.0, 0.0, 0.0], "avecconst": [0.0, 0.0, 0.0], "ladder": false, "lrpaforce": false, "lfxc": false, "lhartree": true, "ibse": 0, "kpoint": [-1, 0, 0, 0], "ltcte": false, "ltete": false, "ltriplet": false, "lfxceps": false, "lfxheg": false, "naturalo": 2, "l2order": false, "lmp2lt": false, "lusew": false, "encutgw": -2.0, "encutgwsoft": -2.0, "encutlf": -1.0, "lmaxmp2": -1, "scissor": 0.0, "nomega": 0, "nomegar": 0, "nbandsgw": -1, "nbandso": -1, "nbandsv": -1, "nelmhf": 1, "dim": 3, "antires": 0, "omegamin": -30.0, "omegatl": -200.0, "omegagrid": 140, "selfenergy": false, "lspectral": false, "lspectralgw": false, "lsingles": false, "lfermigw": false, "oddonlygw": false, "evenonlygw": false, "nkredlfx": 1, "nkredlfy": 1, "nkredlfz": 1, "maxmem": 2800, "telescope": 0, "taupar": 1, "omegapar": -1, "lambda": 1.0, "ofield_kappa": 0.0, "ofield_k": [0.0, 0.0, 0.0], "ofield_q6_near": 0.0, "ofield_q6_far": 0.0, "ofield_a": 0.0},
 "cell": {"array": {"__ndarray__": [[3, 3], "float64", [10.28295, 0.0, 0.0, -5.141475, 8.905297, 0.0, 0.0, 0.0, 14.4]]}, "__ase_objtype__": "cell"},
 "ctime": 22.87100975384171,
 "energy": -104.38257441,
 "forces": {"__ndarray__": [[27, 3], "float64", [-0.88246375, -2.5917138, -1.3682371, 2.75817873, 0.81163767, -0.15722363, -3.14505874, 0.4122679, -6.4394336, 1.55409843, 1.26329678, -2.09919714, 2.9537819, 4.75813192, -4.73306808, -1.19530486, -3.21787175, -3.08995042, 2.82583374, 3.74117173, -2.49879679, -0.21942426, 1.44054245, -3.20743797, 5.67486191, 6.02356014, -8.27685466, 0.01390673, -0.34171547, -4.95413775, 1.42212118, 0.81912276, -5.36580611, -0.23235367, 0.20510755, -4.9181315, -0.31398044, -2.46481649, -5.89519993, 0.26738104, -1.66574399, -6.41867069, 2.1165751, -0.50187411, -6.06457483, -0.73297073, -0.86172328, -4.67580936, -1.9025433, 0.49284687, -4.8669363, -1.17029681, -0.67930539, -3.41764065, -4.80422909, -1.04989629, 10.05418838, 2.44127953, -3.44893643, 9.0585692, -1.46033696, 1.62831697, 8.33311039, 0.34364046, -1.13658513, 7.00325865, -6.06820995, -4.54679392, 10.83385901, -1.87785638, 0.86193846, 9.00813032, -0.12942466, -2.26230926, 8.40773427, 0.87316305, 0.38489255, 9.50240786, 0.88963184, 1.92645155, 6.24584843]]},
 "free_energy": -104.38257441,
 "mtime": 22.87100975384171,
 "numbers": {"__ndarray__": [[27], "int64", [78, 78, 78, 78, 78, 78, 78, 78, 78, 16, 16, 16, 16, 16, 16, 16, 16, 16, 52, 52, 52, 52, 52, 52, 52, 52, 52]]},
 "pbc": {"__ndarray__": [[3], "bool", [true, true, true]]},
 "positions": {"__ndarray__": [[27, 3], "float64", [5.126790279008249, 8.900270227002409, 8.292095136, 8.470166585080499, 2.9396599124128, 8.240269679999999, -3.3590571364305, 5.93441992516558, 8.374767552, 3.3842305178369996, 0.003624455879, 8.304625728, 1.63395206590725, 2.8506177178221694, 8.273894256, 0.00555248451149979, 5.991047283941059, 8.220873888, 1.6528592746574993, 8.803533143380019, 8.255893968, 5.10735714878025, 2.95484442338047, 8.312794128, 3.359580435756, 5.8340185789865995, 8.36095104, 1.68208110489375, 0.9282177183807299, 7.148758896, -0.11387405669175032, 3.89533551113957, 7.201485360000001, -1.7356062761369995, 6.961277789137599, 7.162190208, 5.123710998216, 1.08737345352364, 7.245776736, 3.352646642571, 3.96986153730238, 7.276277951999999, 1.6629746639872502, 6.905757804044069, 7.159042944, 8.577226387881, 0.9744982797308198, 7.16712984, 6.884588446613999, 3.9846751426499996, 7.155326016, 5.225851900469251, 6.906700518784489, 7.148077776, 0.031288137623999984, 1.98435824710706, 9.530632224, -1.68063892115625, 5.02291032501625, 9.566072784000001, -3.4016355932512496, 7.883252181897569, 9.619055568, 3.373523036246249, 2.03283734818051, 9.66066552, 1.7353721847802501, 4.9949679965134095, 9.504722592, 0.013875401412000101, 7.880027841012779, 9.566994528, 6.8294754850612485, 1.9764237165330298, 9.547705584000001, 5.144446155573, 4.93037529483628, 9.536746896, 3.3686402802682496, 7.8227039989589295, 9.652489056]]},
 "stress": {"__ndarray__": [[6], "float64", [-0.1702701144358129, -0.16346022610118466, -0.11378385530864439, 0.0026101602630500703, 0.00857757469531539, -0.005821060617738357]]},
 "unique_id": "33dc7c960d2848cc2d8f00c9058439be",
 "user": "lpan"},
"18": {
 "calculator": "vasp",
 "calculator_parameters": {"kpoints_generation": {"divisions": [2, 2, 1], "usershift": [0.0, 0.0, 0.0], "genvec1": [0.5, 0.0, 0.0], "genvec2": [0.0, 0.5, 0.0], "genvec3": [0.0, 0.0, 1.0], "shift": [0.0, 0.0, 0.0]}, "system": "PtSTe", "lcompat": false, "prec": "normal", "enmax": 520.0, "enaug": 368.792, "ediff": 0.0001, "ialgo": 68, "iwavpr": 10, "nbands": 144, "nelect": 198.0, "turbo": 0, "irestart": 0, "nreboot": 0, "nmin": 0, "eref": 0.0, "ismear": 0, "sigma": 0.05, "kspacing": 0.5, "kgamma": true, "lreal": true, "ropt": [-0.0005, -0.0005, -0.0005], "lmaxpaw": -100, "lmaxmix": 2, "nlspline": false, "istart": 0, "icharg": 2, "iniwav": 1, "ispin": 1, "lnoncollinear": false, "magmom": [1.0, 1.0, 1.0, 1.0, 1.0, 1.0, 1.0, 1.0, 1.0, 1.0, 1.0, 1.0, 1.0, 1.0, 1.0, 1.0, 1.0, 1.0, 1.0, 1.0, 1.0, 1.0, 1.0, 1.0, 1.0, 1.0, 1.0], "nupdown": -1.0, "lsorbit": false, "saxis": [0.0, 0.0, 1.0], "lspiral": false, "qspiral": [0.0, 0.0, 0.0], "lzeroz": false, "lasph": false, "lmetagga": false, "nelm": 1, "nelmdl": -5, "nelmin": 2, "enini": 520.0, "ldiag": true, "lsubrot": false, "weimin": 0.0, "ebreak": 1.7e-07, "deper": 0.3, "nrmm": 4, "time": 0.4, "amix": 0.4, "bmix": 1.0, "amin": 0.1, "amix_mag": 1.6, "bmix_mag": 1.0, "imix": 4, "mixfirst": false, "maxmix": -45, "wc": 100.0, "inimix": 1, "mixpre": 1, "mremove": 5, "ldipol": false, "lmono": false, "idipol": 0, "epsilon": 1.0, "dipol": [-100.0, -100.0, -100.0], "efield": 0.0, "ngx": 60, "ngy": 60, "ngz": 80, "ngxf": 120, "ngyf": 120, "ngzf": 160, "addgrid": false, "nsw": 0, "ibrion": -1, "mdalgo": 0, "isif": 4, "pstress": 0.0, "ediffg": 0.001, "nfree": 1, "potim": 0.25, "smass": -3.0, "scalee": 1.0, "tebeg": 0.0001, "teend": 0.0001, "nblock": 1, "kblock": 1, "npaco": 256, "apaco": 16.0, "isym": 0, "symprec": 1e-05, "lorbit": 0, "rwigs": [-1.0, -1.0, -1.0], "nedos": 301, "emin": 10.0, "emax": -10.0, "efermi": 0.0, "nwrite": 2, "lwave": false, "ldownsample": false, "lcharg": true, "lpard": false, "lvtot": false, "lvhar": false, "lelf": false, "loptics": false, "stm": [0.0, 0.0, 0.0, 0.0, 0.0, 0.0, 0.0], "npar": 36, "nsim": 4, "nblk": -1, "lplane": true, "lscalapack": true, "lscaaware": false, "lscalu": false, "lasync": false, "lorbitalreal": false, "idiot": 3, "ispecial": 0, "lmusic": false, "pomass": [195.08, 32.066, 127.6], "darwinr": [0.0, 0.0, 0.0], "darwinv": [1.0, 1.0, 1.0], "lcorr": true, "gga_compat": true, "lberry": false, "icorelevel": 0, "ldau": false, "i_constrained_m": 0, "gga": "--", "voskown": 0, "lhfcalc": false, "precfock": "", "lsymgrad": false, "lhfone": false, "lrhfcalc": false, "lthomas": false, "lmodelhf": false, "encut4o": -1.0, "exxoep": 0, "fourorbit": 0, "aexx": 0.0, "hfalpha": 0.0, "mcalpha": 0.0, "aldax": 1.0, "aggax": 1.0, "aldac": 1.0, "aggac": 1.0, "nkredx": 1, "nkredy": 1, "nkredz": 1, "shiftred": false, "oddonly": false, "evenonly": false, "lmaxfock": 0, "nmaxfockae": 0, "lfockaedft": false, "hfscreen": 0.0, "hfscreenc": 0.0, "nbandsgwlow": 0, "luse_vdw": false, "zab_vdw": -0.8491, "param1": 0.1234, "param2": 1.0, "param3": 0.0, "model_gw": 0, "model_eps0": 29.30327161, "model_alpha": 1.0, "lepsilon": false, "lrpa": false, "lnabla": false, "lvel": false, "kinter": 0, "cshift": -0.1, "omegamax": -30.0, "deg_threshold": 0.002, "rtime": -0.1, "wplasmai": 0.0, "dfield": [0.0, 0.0, 0.0], "wplasma": [0.0, 0.0, 0.0, 0.0, 0.0, 0.0, 0.0, 0.0, 0.0], "nucind": false, "magpos": [0.0, 0.0, 0.0], "lnicsall": true, "orbitalmag": false, "lmagbloch": false, "lchimag": false, "lgauge": true, "magatom": 0, "magdipol": [0.0, 0.0, 0.0], "avecconst": [0.0, 0.0, 0.0], "ladder": false, "lrpaforce": false, "lfxc": false, "lhartree": true, "ibse": 0, "kpoint": [-1, 0, 0, 0], "ltcte": false, "ltete": false, "ltriplet": false, "lfxceps": false, "lfxheg": false, "naturalo": 2, "l2order": false, "lmp2lt": false, "lusew": false, "encutgw": -2.0, "encutgwsoft": -2.0, "encutlf": -1.0, "lmaxmp2": -1, "scissor": 0.0, "nomega": 0, "nomegar": 0, "nbandsgw": -1, "nbandso": -1, "nbandsv": -1, "nelmhf": 1, "dim": 3, "antires": 0, "omegamin": -30.0, "omegatl": -200.0, "omegagrid": 140, "selfenergy": false, "lspectral": false, "lspectralgw": false, "lsingles": false, "lfermigw": false, "oddonlygw": false, "evenonlygw": false, "nkredlfx": 1, "nkredlfy": 1, "nkredlfz": 1, "maxmem": 2800, "telescope": 0, "taupar": 1, "omegapar": -1, "lambda": 1.0, "ofield_kappa": 0.0, "ofield_k": [0.0, 0.0, 0.0], "ofield_q6_near": 0.0, "ofield_q6_far": 0.0, "ofield_a": 0.0},
 "cell": {"array": {"__ndarray__": [[3, 3], "float64", [10.28295, 0.0, 0.0, -5.141475, 8.905297, 0.0, 0.0, 0.0, 14.4]]}, "__ase_objtype__": "cell"},
 "ctime": 22.871009754428467,
 "energy": -93.72519977,
 "forces": {"__ndarray__": [[27, 3], "float64", [2.84515065, -1.93734482, 10.20179526, -1.14755791, 0.75632139, 9.46445277, 0.0522825, -5.86374468, 12.09623079, 0.8456608, 0.26463872, 7.68293601, -0.23650988, 1.47375274, 8.1948264, -4.15725157, -2.58252653, 12.60796144, -2.4884971, -7.1581043, 12.04396948, -2.23971638, 1.2360618, 12.91271708, 3.20938365, 0.05754837, 8.09034522, -0.47735755, 0.12036823, 2.58465794, 0.91718034, 0.52741031, 1.9139133, -1.11826509, 0.80602334, 3.27263815, -0.27425555, 0.68261041, 2.72965543, -1.08190783, 0.69015513, 2.23244976, 1.50856549, -0.31681775, 3.35525044, -0.34380763, -0.80241528, 3.83642385, 0.13262839, 0.16173032, 2.4134432, -0.38634866, 0.2329524, 2.44098526, -0.83810916, 0.01336671, -12.53994532, 2.46766004, -0.52043997, -11.84543712, 2.77380236, 1.43625573, -13.72916133, -2.89608826, -2.18366428, -14.35452947, -1.49569044, 0.59698034, -11.5032418, 2.90208815, 5.20907353, -13.34679021, 2.67642724, 3.3656047, -16.31676238, 3.55214323, 2.99674166, -12.28320856, -4.70160982, 0.73746177, -12.15557558]]},
 "free_energy": -93.72519977,
 "mtime": 22.871009754428467,
 "numbers": {"__ndarray__": [[27], "int64", [78, 78, 78, 78, 78, 78, 78, 78, 78, 16, 16, 16, 16, 16, 16, 16, 16, 16, 52, 52, 52, 52, 52, 52, 52, 52, 52]]},
 "pbc": {"__ndarray__": [[3], "bool", [true, true, true]]},
 "positions": {"__ndarray__": [[27, 3], "float64", [10.219980350499748, 0.02448253156537, 8.23578048, -1.6547488181347498, 2.9055503985785496, 8.299708416, -3.41098228065375, 6.00843745886969, 8.296962624, -1.69098326036775, 8.90284083003443, 8.311842864, 1.76682824297775, 2.96420068462055, 8.309448719999999, 0.047897364122999636, 6.0275866080617595, 8.171836704, 6.9206364589635, 0.036332008806539993, 8.237309472, 5.15861508379275, 2.9582319983592695, 8.271353376, 3.4420158638504996, 5.902396655259519, 8.300139119999999, 0.09680086348875004, 1.9379822209731297, 9.609716736, -1.7360738932882498, 4.9230178275078496, 9.608286096, -3.3593459844959996, 7.903067447305239, 9.565718256, 3.4987683903659996, 1.92891084018408, 9.619733088, 1.7885339565704996, 4.91300106038928, 9.6097356, -0.03361151876175022, 7.922870067191169, 9.511798032000002, 6.9009742760242485, 2.01843374270677, 9.520480512, 5.159504507552999, 4.93353257883466, 9.619785216, 3.4662579184755, 7.871595415283479, 9.590224752, 1.745534670021, 0.9880738706894999, 7.223365296, -0.025374207420000326, 3.9693272194823797, 7.214959872, -1.7897408149972496, 6.936591504376869, 7.166385072000001, 5.21620711034625, 1.01787838584801, 7.241051951999999, 3.4832363542942497, 3.9320176762241497, 7.1174124, 1.7698405817654999, 6.792581364053739, 7.125062688, 8.528821148857501, 0.94320346311936, 7.164325152, 6.839715092427, 3.9095985019736794, 7.2456353280000005, 5.247252159032249, 6.915444629908789, 7.145400672]]},
 "stress": {"__ndarray__": [[6], "float64", [-0.2042800603946998, -0.18691780956113677, -0.1211353251260724, 0.007320772914626218, 0.00444446403570939, -0.003747457485056819]]},
 "unique_id": "7939ef852754f8eabb1862015109d90c",
 "user": "lpan"},
"19": {
 "calculator": "vasp",
 "calculator_parameters": {"kpoints_generation": {"divisions": [2, 2, 1], "usershift": [0.0, 0.0, 0.0], "genvec1": [0.5, 0.0, 0.0], "genvec2": [0.0, 0.5, 0.0], "genvec3": [0.0, 0.0, 1.0], "shift": [0.0, 0.0, 0.0]}, "system": "PtSTe", "lcompat": false, "prec": "normal", "enmax": 520.0, "enaug": 368.792, "ediff": 0.0001, "ialgo": 68, "iwavpr": 10, "nbands": 144, "nelect": 198.0, "turbo": 0, "irestart": 0, "nreboot": 0, "nmin": 0, "eref": 0.0, "ismear": 0, "sigma": 0.05, "kspacing": 0.5, "kgamma": true, "lreal": true, "ropt": [-0.0005, -0.0005, -0.0005], "lmaxpaw": -100, "lmaxmix": 2, "nlspline": false, "istart": 0, "icharg": 2, "iniwav": 1, "ispin": 1, "lnoncollinear": false, "magmom": [1.0, 1.0, 1.0, 1.0, 1.0, 1.0, 1.0, 1.0, 1.0, 1.0, 1.0, 1.0, 1.0, 1.0, 1.0, 1.0, 1.0, 1.0, 1.0, 1.0, 1.0, 1.0, 1.0, 1.0, 1.0, 1.0, 1.0], "nupdown": -1.0, "lsorbit": false, "saxis": [0.0, 0.0, 1.0], "lspiral": false, "qspiral": [0.0, 0.0, 0.0], "lzeroz": false, "lasph": false, "lmetagga": false, "nelm": 1, "nelmdl": -5, "nelmin": 2, "enini": 520.0, "ldiag": true, "lsubrot": false, "weimin": 0.0, "ebreak": 1.7e-07, "deper": 0.3, "nrmm": 4, "time": 0.4, "amix": 0.4, "bmix": 1.0, "amin": 0.1, "amix_mag": 1.6, "bmix_mag": 1.0, "imix": 4, "mixfirst": false, "maxmix": -45, "wc": 100.0, "inimix": 1, "mixpre": 1, "mremove": 5, "ldipol": false, "lmono": false, "idipol": 0, "epsilon": 1.0, "dipol": [-100.0, -100.0, -100.0], "efield": 0.0, "ngx": 60, "ngy": 60, "ngz": 80, "ngxf": 120, "ngyf": 120, "ngzf": 160, "addgrid": false, "nsw": 0, "ibrion": -1, "mdalgo": 0, "isif": 4, "pstress": 0.0, "ediffg": 0.001, "nfree": 1, "potim": 0.25, "smass": -3.0, "scalee": 1.0, "tebeg": 0.0001, "teend": 0.0001, "nblock": 1, "kblock": 1, "npaco": 256, "apaco": 16.0, "isym": 0, "symprec": 1e-05, "lorbit": 0, "rwigs": [-1.0, -1.0, -1.0], "nedos": 301, "emin": 10.0, "emax": -10.0, "efermi": 0.0, "nwrite": 2, "lwave": false, "ldownsample": false, "lcharg": true, "lpard": false, "lvtot": false, "lvhar": false, "lelf": false, "loptics": false, "stm": [0.0, 0.0, 0.0, 0.0, 0.0, 0.0, 0.0], "npar": 36, "nsim": 4, "nblk": -1, "lplane": true, "lscalapack": true, "lscaaware": false, "lscalu": false, "lasync": false, "lorbitalreal": false, "idiot": 3, "ispecial": 0, "lmusic": false, "pomass": [195.08, 32.066, 127.6], "darwinr": [0.0, 0.0, 0.0], "darwinv": [1.0, 1.0, 1.0], "lcorr": true, "gga_compat": true, "lberry": false, "icorelevel": 0, "ldau": false, "i_constrained_m": 0, "gga": "--", "voskown": 0, "lhfcalc": false, "precfock": "", "lsymgrad": false, "lhfone": false, "lrhfcalc": false, "lthomas": false, "lmodelhf": false, "encut4o": -1.0, "exxoep": 0, "fourorbit": 0, "aexx": 0.0, "hfalpha": 0.0, "mcalpha": 0.0, "aldax": 1.0, "aggax": 1.0, "aldac": 1.0, "aggac": 1.0, "nkredx": 1, "nkredy": 1, "nkredz": 1, "shiftred": false, "oddonly": false, "evenonly": false, "lmaxfock": 0, "nmaxfockae": 0, "lfockaedft": false, "hfscreen": 0.0, "hfscreenc": 0.0, "nbandsgwlow": 0, "luse_vdw": false, "zab_vdw": -0.8491, "param1": 0.1234, "param2": 1.0, "param3": 0.0, "model_gw": 0, "model_eps0": 29.30327161, "model_alpha": 1.0, "lepsilon": false, "lrpa": false, "lnabla": false, "lvel": false, "kinter": 0, "cshift": -0.1, "omegamax": -30.0, "deg_threshold": 0.002, "rtime": -0.1, "wplasmai": 0.0, "dfield": [0.0, 0.0, 0.0], "wplasma": [0.0, 0.0, 0.0, 0.0, 0.0, 0.0, 0.0, 0.0, 0.0], "nucind": false, "magpos": [0.0, 0.0, 0.0], "lnicsall": true, "orbitalmag": false, "lmagbloch": false, "lchimag": false, "lgauge": true, "magatom": 0, "magdipol": [0.0, 0.0, 0.0], "avecconst": [0.0, 0.0, 0.0], "ladder": false, "lrpaforce": false, "lfxc": false, "lhartree": true, "ibse": 0, "kpoint": [-1, 0, 0, 0], "ltcte": false, "ltete": false, "ltriplet": false, "lfxceps": false, "lfxheg": false, "naturalo": 2, "l2order": false, "lmp2lt": false, "lusew": false, "encutgw": -2.0, "encutgwsoft": -2.0, "encutlf": -1.0, "lmaxmp2": -1, "scissor": 0.0, "nomega": 0, "nomegar": 0, "nbandsgw": -1, "nbandso": -1, "nbandsv": -1, "nelmhf": 1, "dim": 3, "antires": 0, "omegamin": -30.0, "omegatl": -200.0, "omegagrid": 140, "selfenergy": false, "lspectral": false, "lspectralgw": false, "lsingles": false, "lfermigw": false, "oddonlygw": false, "evenonlygw": false, "nkredlfx": 1, "nkredlfy": 1, "nkredlfz": 1, "maxmem": 2800, "telescope": 0, "taupar": 1, "omegapar": -1, "lambda": 1.0, "ofield_kappa": 0.0, "ofield_k": [0.0, 0.0, 0.0], "ofield_q6_near": 0.0, "ofield_q6_far": 0.0, "ofield_a": 0.0},
 "cell": {"array": {"__ndarray__": [[3, 3], "float64", [10.28295, 0.0, 0.0, -5.141475, 8.905297, 0.0, 0.0, 0.0, 14.4]]}, "__ase_objtype__": "cell"},
 "ctime": 22.871009754999893,
 "energy": -104.87750176,
 "forces": {"__ndarray__": [[27, 3], "float64", [-3.17441609, -1.72343304, -0.55556914, -0.41151059, 1.82820224, -7.77104858, -0.75965802, -2.45477612, -2.43540534, 2.12234792, 0.73582776, -2.52732972, 3.57264857, -0.25033513, -2.46756548, 1.0481717, 3.07937719, -3.16402044, 1.47168764, 1.55945905, 0.09814496, -1.55856472, 1.11910123, -1.89325183, 1.05782671, -2.97183003, -5.66327063, 0.91159769, 1.82636009, -5.62730114, -0.72491813, -0.28158427, -7.59974925, 0.28068549, 0.10151325, -5.11009138, 0.36847899, 0.53406662, -5.09768166, -0.99837388, -1.37001919, -4.97252417, -1.64638756, -1.21310361, -5.95275451, 1.0226289, 0.94317182, -5.06606695, 0.20220254, 0.4959724, -5.50220689, -0.1944867, 0.97077307, -4.53788721, 3.0193953, -3.62634705, 9.78093959, -1.46068974, 0.79805, 8.28004001, -1.07539584, 0.94432128, 9.68948965, -0.39127245, -0.35611467, 6.35694108, 0.37690013, -0.57077497, 8.38670066, -1.11091084, -0.52273247, 7.78319263, -3.16135522, -3.38704635, 9.70010371, 1.58198209, -1.70732984, 7.41991433, -0.3686139, 5.49923075, 8.4482577]]},
 "free_energy": -104.87750176,
 "mtime": 22.871009754999893,
 "numbers": {"__ndarray__": [[27], "int64", [78, 78, 78, 78, 78, 78, 78, 78, 78, 16, 16, 16, 16, 16, 16, 16, 16, 16, 52, 52, 52, 52, 52, 52, 52, 52, 52]]},
 "pbc": {"__ndarray__": [[3], "bool", [true, true, true]]},
 "positions": {"__ndarray__": [[27, 3], "float64", [0.051306521951249996, 0.07018683114659, 8.302235040000001, -1.71411084887175, 2.97136018719667, 8.323916976, -3.4088479515517496, 5.966014226915149, 8.324959536, 3.39284212855875, 0.013463117057569998, 8.26035624, 1.6708775223802497, 2.94048623492143, 8.276814864, -0.055753743581999894, 5.90336662020876, 8.273729376, 1.71526490435025, 8.88618151283059, 8.254200528, 5.177558282868, 2.967057949163, 8.245279584, 3.35461012045875, 5.995978770260749, 8.277074496, 1.672812619326, 0.91822214586902, 7.1642093760000005, 0.017608317920999948, 3.9507844319630396, 7.310922336000001, -1.7520164761387498, 6.9259090663075495, 7.172988912, 5.1265615347855, 0.9606701345492199, 7.178216256, 3.4669795759064996, 4.0348725207796, 7.183670832000001, 1.7241863917702502, 6.98771236180537, 7.183358064, 8.543595588588001, 0.9460791616265999, 7.194608208, 6.875175588428249, 3.97600467833189, 7.209207504, 5.169946277715751, 6.905329993576189, 7.191197424, -0.08393684162399992, 2.11992857030438, 9.59516928, -1.6740933093337498, 4.92795741764781, 9.635263488, -3.379620877011, 7.9204181717681585, 9.546251616, 3.4649336801744997, 2.01495862865846, 9.619098768, 1.6703334000809995, 4.95607099501196, 9.536401008, 0.02577853301400011, 7.945066965228519, 9.549634176, 6.91789332780675, 2.0623031948941097, 9.525059568000001, 5.041671617940749, 5.015059593286989, 9.56258712, 3.4896113205615005, 7.7840011329320795, 9.619962192000001]]},
 "stress": {"__ndarray__": [[6], "float64", [-0.17077623647596293, -0.16190091794029504, -0.11415472104359896, 0.0045288988653303915, 0.0019740673025304455, -0.0019126823411452943]]},
 "unique_id": "afed8725b571765f4590a9d86c3b98b2",
 "user": "lpan"},
"20": {
 "calculator": "vasp",
 "calculator_parameters": {"kpoints_generation": {"divisions": [2, 2, 1], "usershift": [0.0, 0.0, 0.0], "genvec1": [0.5, 0.0, 0.0], "genvec2": [0.0, 0.5, 0.0], "genvec3": [0.0, 0.0, 1.0], "shift": [0.0, 0.0, 0.0]}, "system": "PtSTe", "lcompat": false, "prec": "normal", "enmax": 520.0, "enaug": 368.792, "ediff": 0.0001, "ialgo": 68, "iwavpr": 10, "nbands": 144, "nelect": 198.0, "turbo": 0, "irestart": 0, "nreboot": 0, "nmin": 0, "eref": 0.0, "ismear": 0, "sigma": 0.05, "kspacing": 0.5, "kgamma": true, "lreal": true, "ropt": [-0.0005, -0.0005, -0.0005], "lmaxpaw": -100, "lmaxmix": 2, "nlspline": false, "istart": 0, "icharg": 2, "iniwav": 1, "ispin": 1, "lnoncollinear": false, "magmom": [1.0, 1.0, 1.0, 1.0, 1.0, 1.0, 1.0, 1.0, 1.0, 1.0, 1.0, 1.0, 1.0, 1.0, 1.0, 1.0, 1.0, 1.0, 1.0, 1.0, 1.0, 1.0, 1.0, 1.0, 1.0, 1.0, 1.0], "nupdown": -1.0, "lsorbit": false, "saxis": [0.0, 0.0, 1.0], "lspiral": false, "qspiral": [0.0, 0.0, 0.0], "lzeroz": false, "lasph": false, "lmetagga": false, "nelm": 1, "nelmdl": -5, "nelmin": 2, "enini": 520.0, "ldiag": true, "lsubrot": false, "weimin": 0.0, "ebreak": 1.7e-07, "deper": 0.3, "nrmm": 4, "time": 0.4, "amix": 0.4, "bmix": 1.0, "amin": 0.1, "amix_mag": 1.6, "bmix_mag": 1.0, "imix": 4, "mixfirst": false, "maxmix": -45, "wc": 100.0, "inimix": 1, "mixpre": 1, "mremove": 5, "ldipol": false, "lmono": false, "idipol": 0, "epsilon": 1.0, "dipol": [-100.0, -100.0, -100.0], "efield": 0.0, "ngx": 60, "ngy": 60, "ngz": 80, "ngxf": 120, "ngyf": 120, "ngzf": 160, "addgrid": false, "nsw": 0, "ibrion": -1, "mdalgo": 0, "isif": 4, "pstress": 0.0, "ediffg": 0.001, "nfree": 1, "potim": 0.25, "smass": -3.0, "scalee": 1.0, "tebeg": 0.0001, "teend": 0.0001, "nblock": 1, "kblock": 1, "npaco": 256, "apaco": 16.0, "isym": 0, "symprec": 1e-05, "lorbit": 0, "rwigs": [-1.0, -1.0, -1.0], "nedos": 301, "emin": 10.0, "emax": -10.0, "efermi": 0.0, "nwrite": 2, "lwave": false, "ldownsample": false, "lcharg": true, "lpard": false, "lvtot": false, "lvhar": false, "lelf": false, "loptics": false, "stm": [0.0, 0.0, 0.0, 0.0, 0.0, 0.0, 0.0], "npar": 36, "nsim": 4, "nblk": -1, "lplane": true, "lscalapack": true, "lscaaware": false, "lscalu": false, "lasync": false, "lorbitalreal": false, "idiot": 3, "ispecial": 0, "lmusic": false, "pomass": [195.08, 32.066, 127.6], "darwinr": [0.0, 0.0, 0.0], "darwinv": [1.0, 1.0, 1.0], "lcorr": true, "gga_compat": true, "lberry": false, "icorelevel": 0, "ldau": false, "i_constrained_m": 0, "gga": "--", "voskown": 0, "lhfcalc": false, "precfock": "", "lsymgrad": false, "lhfone": false, "lrhfcalc": false, "lthomas": false, "lmodelhf": false, "encut4o": -1.0, "exxoep": 0, "fourorbit": 0, "aexx": 0.0, "hfalpha": 0.0, "mcalpha": 0.0, "aldax": 1.0, "aggax": 1.0, "aldac": 1.0, "aggac": 1.0, "nkredx": 1, "nkredy": 1, "nkredz": 1, "shiftred": false, "oddonly": false, "evenonly": false, "lmaxfock": 0, "nmaxfockae": 0, "lfockaedft": false, "hfscreen": 0.0, "hfscreenc": 0.0, "nbandsgwlow": 0, "luse_vdw": false, "zab_vdw": -0.8491, "param1": 0.1234, "param2": 1.0, "param3": 0.0, "model_gw": 0, "model_eps0": 29.30327161, "model_alpha": 1.0, "lepsilon": false, "lrpa": false, "lnabla": false, "lvel": false, "kinter": 0, "cshift": -0.1, "omegamax": -30.0, "deg_threshold": 0.002, "rtime": -0.1, "wplasmai": 0.0, "dfield": [0.0, 0.0, 0.0], "wplasma": [0.0, 0.0, 0.0, 0.0, 0.0, 0.0, 0.0, 0.0, 0.0], "nucind": false, "magpos": [0.0, 0.0, 0.0], "lnicsall": true, "orbitalmag": false, "lmagbloch": false, "lchimag": false, "lgauge": true, "magatom": 0, "magdipol": [0.0, 0.0, 0.0], "avecconst": [0.0, 0.0, 0.0], "ladder": false, "lrpaforce": false, "lfxc": false, "lhartree": true, "ibse": 0, "kpoint": [-1, 0, 0, 0], "ltcte": false, "ltete": false, "ltriplet": false, "lfxceps": false, "lfxheg": false, "naturalo": 2, "l2order": false, "lmp2lt": false, "lusew": false, "encutgw": -2.0, "encutgwsoft": -2.0, "encutlf": -1.0, "lmaxmp2": -1, "scissor": 0.0, "nomega": 0, "nomegar": 0, "nbandsgw": -1, "nbandso": -1, "nbandsv": -1, "nelmhf": 1, "dim": 3, "antires": 0, "omegamin": -30.0, "omegatl": -200.0, "omegagrid": 140, "selfenergy": false, "lspectral": false, "lspectralgw": false, "lsingles": false, "lfermigw": false, "oddonlygw": false, "evenonlygw": false, "nkredlfx": 1, "nkredlfy": 1, "nkredlfz": 1, "maxmem": 2800, "telescope": 0, "taupar": 1, "omegapar": -1, "lambda": 1.0, "ofield_kappa": 0.0, "ofield_k": [0.0, 0.0, 0.0], "ofield_q6_near": 0.0, "ofield_q6_far": 0.0, "ofield_a": 0.0},
 "cell": {"array": {"__ndarray__": [[3, 3], "float64", [10.28295, 0.0, 0.0, -5.141475, 8.905297, 0.0, 0.0, 0.0, 14.4]]}, "__ase_objtype__": "cell"},
 "ctime": 22.871009755583902,
 "energy": -105.82528739,
 "forces": {"__ndarray__": [[27, 3], "float64", [-3.47928545, -1.64455853, -2.72609909, -1.37106303, -0.21134273, -0.02609029, 3.20564586, -3.75805107, -0.68893727, 2.7014654, -2.02405958, -1.05201035, 0.71852501, -4.03005563, -2.87730683, -5.61439872, 1.86716216, -2.49871291, -1.37553311, 4.19189567, -6.88316216, -1.6231355, 2.4743039, -3.17069051, 1.38773023, 4.2591026, -0.50468198, 0.83168776, 1.66862172, -5.43490254, 1.54763279, 1.4650234, -5.7574537, 1.09072834, 0.57308928, -5.63937557, 0.90310832, -2.14296021, -5.514253, 0.13864788, -2.00453949, -5.92156434, 0.29265835, -0.26947947, -5.14328378, -0.16051653, 0.12191741, -3.79019698, 0.07309773, 0.99567404, -6.00890075, -2.06260686, 0.30206084, -6.83596197, -0.31965223, 2.6056689, 8.46269945, 0.99776907, -0.38425996, 4.01885883, 1.14122268, 0.43543173, 8.25401286, -1.5571562, 0.67659531, 7.83418517, 2.04240975, -0.30864161, 10.63739426, -4.00742726, -0.9823013, 6.44598762, 2.28413214, -1.45761651, 8.7178794, -1.22729152, 0.27759882, 8.25876604, 3.44160512, -2.6962797, 7.8438004]]},
 "free_energy": -105.82528739,
 "mtime": 22.871009755583902,
 "numbers": {"__ndarray__": [[27], "int64", [78, 78, 78, 78, 78, 78, 78, 78, 78, 16, 16, 16, 16, 16, 16, 16, 16, 16, 52, 52, 52, 52, 52, 52, 52, 52, 52]]},
 "pbc": {"__ndarray__": [[3], "bool", [true, true, true]]},
 "positions": {"__ndarray__": [[27, 3], "float64", [0.07402423206825001, 0.013343073654009998, 8.319407616000001, -1.66999606790625, 2.97032895380407, 8.213898816, 6.7755340085872495, 6.01182574627225, 8.246971728, 3.36435856271775, 0.00601935740121, 8.199078192000002, 1.7111059138079996, 3.0780124284988597, 8.316656784000001, 0.04514837168474978, 5.880416690257089, 8.217309024, 1.7672607952695003, 8.80273344770942, 8.317224143999999, 5.149512924941251, 2.8901413850735094, 8.339668848, 3.4080288117547504, 5.86692427477239, 8.23512672, 1.6585691911335, 0.9842392498012998, 7.184594736, -0.033544782416250245, 3.8711102536045296, 7.15127472, -1.7691632438489995, 6.868055002870319, 7.200651024000001, 5.121237845911501, 1.03539448167622, 7.20773064, 3.4584212308657505, 3.9797026919641096, 7.22265552, 1.7049426220665, 6.900218798363039, 7.1352139679999995, 8.60955377184675, 0.9348669474387499, 7.1079824160000005, 6.81978473015175, 3.9133407749319895, 7.279545024, 5.1611750241952485, 6.9690432971745695, 7.2531072000000005, 0.018149818067999906, 1.9334048092621599, 9.564277248, -1.79594924888925, 4.9779485490988895, 9.719936064, -3.4090407054494998, 7.899389559644239, 9.616555152, 3.42638336335725, 1.9020717889265697, 9.587971008, 1.6494148977254992, 5.02722164645286, 9.537436368000002, 0.09953355745125012, 7.907533186591829, 9.605526336, 6.877918822414499, 1.9796696082365597, 9.516245904, 5.164052193605249, 4.92351260580917, 9.560432592, 3.3898314350429994, 7.950494031326259, 9.631113696]]},
 "stress": {"__ndarray__": [[6], "float64", [-0.16377945434566163, -0.15841160319345488, -0.1099901402580746, 0.002514554798576674, -0.0003560874828613652, -0.00022874065520754353]]},
 "unique_id": "3df4ab522b717859cfe738b740aef9e5",
 "user": "lpan"},
"21": {
 "calculator": "vasp",
 "calculator_parameters": {"kpoints_generation": {"divisions": [2, 2, 1], "usershift": [0.0, 0.0, 0.0], "genvec1": [0.5, 0.0, 0.0], "genvec2": [0.0, 0.5, 0.0], "genvec3": [0.0, 0.0, 1.0], "shift": [0.0, 0.0, 0.0]}, "system": "PtSTe", "lcompat": false, "prec": "normal", "enmax": 520.0, "enaug": 368.792, "ediff": 0.0001, "ialgo": 68, "iwavpr": 10, "nbands": 144, "nelect": 198.0, "turbo": 0, "irestart": 0, "nreboot": 0, "nmin": 0, "eref": 0.0, "ismear": 0, "sigma": 0.05, "kspacing": 0.5, "kgamma": true, "lreal": true, "ropt": [-0.0005, -0.0005, -0.0005], "lmaxpaw": -100, "lmaxmix": 2, "nlspline": false, "istart": 0, "icharg": 2, "iniwav": 1, "ispin": 1, "lnoncollinear": false, "magmom": [1.0, 1.0, 1.0, 1.0, 1.0, 1.0, 1.0, 1.0, 1.0, 1.0, 1.0, 1.0, 1.0, 1.0, 1.0, 1.0, 1.0, 1.0, 1.0, 1.0, 1.0, 1.0, 1.0, 1.0, 1.0, 1.0, 1.0], "nupdown": -1.0, "lsorbit": false, "saxis": [0.0, 0.0, 1.0], "lspiral": false, "qspiral": [0.0, 0.0, 0.0], "lzeroz": false, "lasph": false, "lmetagga": false, "nelm": 1, "nelmdl": -5, "nelmin": 2, "enini": 520.0, "ldiag": true, "lsubrot": false, "weimin": 0.0, "ebreak": 1.7e-07, "deper": 0.3, "nrmm": 4, "time": 0.4, "amix": 0.4, "bmix": 1.0, "amin": 0.1, "amix_mag": 1.6, "bmix_mag": 1.0, "imix": 4, "mixfirst": false, "maxmix": -45, "wc": 100.0, "inimix": 1, "mixpre": 1, "mremove": 5, "ldipol": false, "lmono": false, "idipol": 0, "epsilon": 1.0, "dipol": [-100.0, -100.0, -100.0], "efield": 0.0, "ngx": 60, "ngy": 60, "ngz": 84, "ngxf": 120, "ngyf": 120, "ngzf": 168, "addgrid": false, "nsw": 0, "ibrion": -1, "mdalgo": 0, "isif": 4, "pstress": 0.0, "ediffg": 0.001, "nfree": 1, "potim": 0.25, "smass": -3.0, "scalee": 1.0, "tebeg": 0.0001, "teend": 0.0001, "nblock": 1, "kblock": 1, "npaco": 256, "apaco": 16.0, "isym": 0, "symprec": 1e-05, "lorbit": 0, "rwigs": [-1.0, -1.0, -1.0], "nedos": 301, "emin": 10.0, "emax": -10.0, "efermi": 0.0, "nwrite": 2, "lwave": false, "ldownsample": false, "lcharg": true, "lpard": false, "lvtot": false, "lvhar": false, "lelf": false, "loptics": false, "stm": [0.0, 0.0, 0.0, 0.0, 0.0, 0.0, 0.0], "npar": 36, "nsim": 4, "nblk": -1, "lplane": true, "lscalapack": true, "lscaaware": false, "lscalu": false, "lasync": false, "lorbitalreal": false, "idiot": 3, "ispecial": 0, "lmusic": false, "pomass": [195.08, 32.066, 127.6], "darwinr": [0.0, 0.0, 0.0], "darwinv": [1.0, 1.0, 1.0], "lcorr": true, "gga_compat": true, "lberry": false, "icorelevel": 0, "ldau": false, "i_constrained_m": 0, "gga": "--", "voskown": 0, "lhfcalc": false, "precfock": "", "lsymgrad": false, "lhfone": false, "lrhfcalc": false, "lthomas": false, "lmodelhf": false, "encut4o": -1.0, "exxoep": 0, "fourorbit": 0, "aexx": 0.0, "hfalpha": 0.0, "mcalpha": 0.0, "aldax": 1.0, "aggax": 1.0, "aldac": 1.0, "aggac": 1.0, "nkredx": 1, "nkredy": 1, "nkredz": 1, "shiftred": false, "oddonly": false, "evenonly": false, "lmaxfock": 0, "nmaxfockae": 0, "lfockaedft": false, "hfscreen": 0.0, "hfscreenc": 0.0, "nbandsgwlow": 0, "luse_vdw": false, "zab_vdw": -0.8491, "param1": 0.1234, "param2": 1.0, "param3": 0.0, "model_gw": 0, "model_eps0": 31.3005552, "model_alpha": 1.0, "lepsilon": false, "lrpa": false, "lnabla": false, "lvel": false, "kinter": 0, "cshift": -0.1, "omegamax": -30.0, "deg_threshold": 0.002, "rtime": -0.1, "wplasmai": 0.0, "dfield": [0.0, 0.0, 0.0], "wplasma": [0.0, 0.0, 0.0, 0.0, 0.0, 0.0, 0.0, 0.0, 0.0], "nucind": false, "magpos": [0.0, 0.0, 0.0], "lnicsall": true, "orbitalmag": false, "lmagbloch": false, "lchimag": false, "lgauge": true, "magatom": 0, "magdipol": [0.0, 0.0, 0.0], "avecconst": [0.0, 0.0, 0.0], "ladder": false, "lrpaforce": false, "lfxc": false, "lhartree": true, "ibse": 0, "kpoint": [-1, 0, 0, 0], "ltcte": false, "ltete": false, "ltriplet": false, "lfxceps": false, "lfxheg": false, "naturalo": 2, "l2order": false, "lmp2lt": false, "lusew": false, "encutgw": -2.0, "encutgwsoft": -2.0, "encutlf": -1.0, "lmaxmp2": -1, "scissor": 0.0, "nomega": 0, "nomegar": 0, "nbandsgw": -1, "nbandso": -1, "nbandsv": -1, "nelmhf": 1, "dim": 3, "antires": 0, "omegamin": -30.0, "omegatl": -200.0, "omegagrid": 140, "selfenergy": false, "lspectral": false, "lspectralgw": false, "lsingles": false, "lfermigw": false, "oddonlygw": false, "evenonlygw": false, "nkredlfx": 1, "nkredlfy": 1, "nkredlfz": 1, "maxmem": 2800, "telescope": 0, "taupar": 1, "omegapar": -1, "lambda": 1.0, "ofield_kappa": 0.0, "ofield_k": [0.0, 0.0, 0.0], "ofield_q6_near": 0.0, "ofield_q6_far": 0.0, "ofield_a": 0.0},
 "cell": {"array": {"__ndarray__": [[3, 3], "float64", [10.51146, 0.0, 0.0, -5.25573, 9.103192, 0.0, 0.0, 0.0, 14.72]]}, "__ase_objtype__": "cell"},
 "ctime": 22.87100975618847,
 "energy": -117.26424235,
 "forces": {"__ndarray__": [[27, 3], "float64", [-1.09086039, -0.22381287, -4.20928593, 0.0069063, -2.24266085, -0.49161286, 1.82735565, -2.48731675, -0.55264538, -2.86450729, -1.52039234, -0.85094333, 2.67063428, -0.51503879, 1.04566321, -0.52645827, 2.67906839, -3.61998952, 0.82329478, 3.67026236, -0.43904253, -1.78200903, -1.32658269, 0.28132791, -1.36157758, 0.69617393, -3.30374072, -1.46084051, -0.85933701, -4.1581931, -0.62602703, 0.31865514, -5.10236303, 0.59307049, 0.42848549, -3.46290241, 1.25268009, 0.49543373, -4.00476446, 0.3221371, 0.98350747, -4.14397482, 0.7252381, -2.90383071, -3.58783253, -0.37965873, -0.19180823, -3.61419145, 0.64255783, 1.91619099, -4.4395083, -0.7001714, 0.75966233, -3.40286055, -0.73189761, 1.60332475, 5.27467493, -2.26253248, 0.93945504, 6.38002157, 3.19308676, -0.35453581, 5.43190284, -0.1854157, 1.34058681, 4.74260293, 0.83408403, -1.08866815, 6.12254569, 0.3105508, -1.24686087, 6.1898924, 0.01946402, -0.60304829, 3.63160283, 0.44354487, -0.19904086, 5.17720787, 0.30735093, -0.06787223, 5.10640871]]},
 "free_energy": -117.26424235,
 "mtime": 22.87100975618847,
 "numbers": {"__ndarray__": [[27], "int64", [78, 78, 78, 78, 78, 78, 78, 78, 78, 16, 16, 16, 16, 16, 16, 16, 16, 16, 52, 52, 52, 52, 52, 52, 52, 52, 52]]},
 "pbc": {"__ndarray__": [[3], "bool", [true, true, true]]},
 "positions": {"__ndarray__": [[27, 3], "float64", [-5.2535649545837995, 9.10210198378992, 8.513043065600002, -1.7319599672031, 3.05746096817672, 8.4440770688, 6.9677279688609, 6.12781396789576, 8.4649750528, -1.7077910197823993, 9.09724797975168, 8.416312940800001, 1.6720619891120998, 3.0247799627052, 8.466858035200001, 0.07347705002009967, 6.03436296565368, 8.475521049600001, 1.7416510077501008, 9.045102984305359, 8.4760789376, 5.337655057864799, 2.98973895470768, 8.412786028800001, 3.5900010078660003, 6.0153330158734395, 8.4626410496, 1.8213139468656, 1.04850601868768, 7.3921499520000005, 0.02920193958329981, 4.03565702694168, 7.4122960384, -1.7703500265296999, 7.00670803879256, 7.351388064000001, 5.2367039946134994, 0.942432985578, 7.331176032, 3.4868130008120994, 3.9272849826924, 7.4143530112, 1.7389849861503008, 7.2310199749284, 7.2903599744, 8.785295000694898, 1.0035359771119199, 7.381712, 7.0192530434889, 3.9646579553845602, 7.380135046400001, 5.293755048878101, 7.061895958228719, 7.3075979776, 0.0030260391048000336, 1.94395497249184, 9.8737860672, -1.6520349773897998, 5.04165796638336, 9.726610944, -3.6198699521436, 8.11134898198016, 9.8496879552, 3.5328700139481, 1.96137402141576, 9.7857579648, 1.7951079836114998, 5.10258699591816, 9.780656012800002, -0.03781103555250011, 8.11797801742648, 9.772967020800001, 7.059046014824399, 2.03897500090704, 9.921314003200001, 5.282641019433599, 4.98172400676608, 9.8097630464, 3.4848690113996996, 8.03670198829288, 9.804001049600002]]},
 "stress": {"__ndarray__": [[6], "float64", [-0.10748081041403248, -0.10678202983924105, -0.07326924858720296, 0.00015025229233453562, -0.0017812971884304258, 0.0011178178028248508]]},
 "unique_id": "ae7a5c7a6200b51f57645f4fcec279b7",
 "user": "lpan"},
"22": {
 "calculator": "vasp",
 "calculator_parameters": {"kpoints_generation": {"divisions": [2, 2, 1], "usershift": [0.0, 0.0, 0.0], "genvec1": [0.5, 0.0, 0.0], "genvec2": [0.0, 0.5, 0.0], "genvec3": [0.0, 0.0, 1.0], "shift": [0.0, 0.0, 0.0]}, "system": "PtSTe", "lcompat": false, "prec": "normal", "enmax": 520.0, "enaug": 368.792, "ediff": 0.0001, "ialgo": 68, "iwavpr": 10, "nbands": 144, "nelect": 198.0, "turbo": 0, "irestart": 0, "nreboot": 0, "nmin": 0, "eref": 0.0, "ismear": 0, "sigma": 0.05, "kspacing": 0.5, "kgamma": true, "lreal": true, "ropt": [-0.0005, -0.0005, -0.0005], "lmaxpaw": -100, "lmaxmix": 2, "nlspline": false, "istart": 0, "icharg": 2, "iniwav": 1, "ispin": 1, "lnoncollinear": false, "magmom": [1.0, 1.0, 1.0, 1.0, 1.0, 1.0, 1.0, 1.0, 1.0, 1.0, 1.0, 1.0, 1.0, 1.0, 1.0, 1.0, 1.0, 1.0, 1.0, 1.0, 1.0, 1.0, 1.0, 1.0, 1.0, 1.0, 1.0], "nupdown": -1.0, "lsorbit": false, "saxis": [0.0, 0.0, 1.0], "lspiral": false, "qspiral": [0.0, 0.0, 0.0], "lzeroz": false, "lasph": false, "lmetagga": false, "nelm": 1, "nelmdl": -5, "nelmin": 2, "enini": 520.0, "ldiag": true, "lsubrot": false, "weimin": 0.0, "ebreak": 1.7e-07, "deper": 0.3, "nrmm": 4, "time": 0.4, "amix": 0.4, "bmix": 1.0, "amin": 0.1, "amix_mag": 1.6, "bmix_mag": 1.0, "imix": 4, "mixfirst": false, "maxmix": -45, "wc": 100.0, "inimix": 1, "mixpre": 1, "mremove": 5, "ldipol": false, "lmono": false, "idipol": 0, "epsilon": 1.0, "dipol": [-100.0, -100.0, -100.0], "efield": 0.0, "ngx": 60, "ngy": 60, "ngz": 84, "ngxf": 120, "ngyf": 120, "ngzf": 168, "addgrid": false, "nsw": 0, "ibrion": -1, "mdalgo": 0, "isif": 4, "pstress": 0.0, "ediffg": 0.001, "nfree": 1, "potim": 0.25, "smass": -3.0, "scalee": 1.0, "tebeg": 0.0001, "teend": 0.0001, "nblock": 1, "kblock": 1, "npaco": 256, "apaco": 16.0, "isym": 0, "symprec": 1e-05, "lorbit": 0, "rwigs": [-1.0, -1.0, -1.0], "nedos": 301, "emin": 10.0, "emax": -10.0, "efermi": 0.0, "nwrite": 2, "lwave": false, "ldownsample": false, "lcharg": true, "lpard": false, "lvtot": false, "lvhar": false, "lelf": false, "loptics": false, "stm": [0.0, 0.0, 0.0, 0.0, 0.0, 0.0, 0.0], "npar": 36, "nsim": 4, "nblk": -1, "lplane": true, "lscalapack": true, "lscaaware": false, "lscalu": false, "lasync": false, "lorbitalreal": false, "idiot": 3, "ispecial": 0, "lmusic": false, "pomass": [195.08, 32.066, 127.6], "darwinr": [0.0, 0.0, 0.0], "darwinv": [1.0, 1.0, 1.0], "lcorr": true, "gga_compat": true, "lberry": false, "icorelevel": 0, "ldau": false, "i_constrained_m": 0, "gga": "--", "voskown": 0, "lhfcalc": false, "precfock": "", "lsymgrad": false, "lhfone": false, "lrhfcalc": false, "lthomas": false, "lmodelhf": false, "encut4o": -1.0, "exxoep": 0, "fourorbit": 0, "aexx": 0.0, "hfalpha": 0.0, "mcalpha": 0.0, "aldax": 1.0, "aggax": 1.0, "aldac": 1.0, "aggac": 1.0, "nkredx": 1, "nkredy": 1, "nkredz": 1, "shiftred": false, "oddonly": false, "evenonly": false, "lmaxfock": 0, "nmaxfockae": 0, "lfockaedft": false, "hfscreen": 0.0, "hfscreenc": 0.0, "nbandsgwlow": 0, "luse_vdw": false, "zab_vdw": -0.8491, "param1": 0.1234, "param2": 1.0, "param3": 0.0, "model_gw": 0, "model_eps0": 31.3005552, "model_alpha": 1.0, "lepsilon": false, "lrpa": false, "lnabla": false, "lvel": false, "kinter": 0, "cshift": -0.1, "omegamax": -30.0, "deg_threshold": 0.002, "rtime": -0.1, "wplasmai": 0.0, "dfield": [0.0, 0.0, 0.0], "wplasma": [0.0, 0.0, 0.0, 0.0, 0.0, 0.0, 0.0, 0.0, 0.0], "nucind": false, "magpos": [0.0, 0.0, 0.0], "lnicsall": true, "orbitalmag": false, "lmagbloch": false, "lchimag": false, "lgauge": true, "magatom": 0, "magdipol": [0.0, 0.0, 0.0], "avecconst": [0.0, 0.0, 0.0], "ladder": false, "lrpaforce": false, "lfxc": false, "lhartree": true, "ibse": 0, "kpoint": [-1, 0, 0, 0], "ltcte": false, "ltete": false, "ltriplet": false, "lfxceps": false, "lfxheg": false, "naturalo": 2, "l2order": false, "lmp2lt": false, "lusew": false, "encutgw": -2.0, "encutgwsoft": -2.0, "encutlf": -1.0, "lmaxmp2": -1, "scissor": 0.0, "nomega": 0, "nomegar": 0, "nbandsgw": -1, "nbandso": -1, "nbandsv": -1, "nelmhf": 1, "dim": 3, "antires": 0, "omegamin": -30.0, "omegatl": -200.0, "omegagrid": 140, "selfenergy": false, "lspectral": false, "lspectralgw": false, "lsingles": false, "lfermigw": false, "oddonlygw": false, "evenonlygw": false, "nkredlfx": 1, "nkredlfy": 1, "nkredlfz": 1, "maxmem": 2800, "telescope": 0, "taupar": 1, "omegapar": -1, "lambda": 1.0, "ofield_kappa": 0.0, "ofield_k": [0.0, 0.0, 0.0], "ofield_q6_near": 0.0, "ofield_q6_far": 0.0, "ofield_a": 0.0},
 "cell": {"array": {"__ndarray__": [[3, 3], "float64", [10.51146, 0.0, 0.0, -5.25573, 9.103192, 0.0, 0.0, 0.0, 14.72]]}, "__ase_objtype__": "cell"},
 "ctime": 22.871009756815116,
 "energy": -119.73823294,
 "forces": {"__ndarray__": [[27, 3], "float64", [-0.1313171, 1.15829489, 0.21285307, 0.62430542, 1.83296293, -2.20501115, 1.31315976, -1.17240636, 0.01679717, -2.30885942, 1.6243444, -2.6299072, -0.21024672, -1.58374181, -1.01198055, -3.29624725, -0.675762, -0.71172155, -0.23671264, 1.82554003, -0.37730428, 0.22475667, 1.89896193, -2.37555039, 0.6788808, 0.54286827, 0.91867951, 1.25410252, 0.13706247, -2.98854851, 0.15005537, 0.59161653, -3.59220895, 0.41130704, 0.8701909, -2.92729029, 0.61937298, -1.48210781, -4.08002125, 0.99117599, -0.33208547, -2.60203746, 0.05016864, 0.57198889, -4.77109888, 0.08192896, -0.67538055, -3.7895151, -1.39176482, -0.01895942, -4.00196783, -0.46876685, -1.24535532, -4.17576564, 1.83461829, -1.25348735, 5.42076688, -0.174565, 1.18200441, 3.37058048, -0.43512581, 0.29267383, 4.86188845, -1.40495382, -1.08623956, 4.34521289, 1.55627713, 0.39799221, 4.91738675, 1.2639775, -1.24563788, 5.31855923, -0.98795246, -1.76553632, 5.03944025, -0.1037255, 0.7668891, 3.95337964, 0.09615032, -1.15669092, 3.86438473]]},
 "free_energy": -119.73823294,
 "mtime": 22.871009756815116,
 "numbers": {"__ndarray__": [[27], "int64", [78, 78, 78, 78, 78, 78, 78, 78, 78, 16, 16, 16, 16, 16, 16, 16, 16, 16, 52, 52, 52, 52, 52, 52, 52, 52, 52]]},
 "pbc": {"__ndarray__": [[3], "bool", [true, true, true]]},
 "positions": {"__ndarray__": [[27, 3], "float64", [5.243802961681799, 9.09783003784816, 8.4620750656, 8.735983008855301, 2.9929269835779997, 8.471610976, 6.977553976554301, 6.088595960249039, 8.39563296, -1.6912729436372997, 9.0683299607572, 8.5104620608, 1.7787569871230997, 3.0506130009628003, 8.4533400704, 0.09399294974699958, 6.07342503562144, 8.433031033599999, 1.7600599378772994, 9.06655502038104, 8.516698041600002, 5.2733350662237, 3.0286899657330397, 8.4731540736, 3.5059619902806007, 6.03769500702144, 8.4499899456, 1.7054629941789, 0.9838960224357599, 7.338316998400001, -0.0017269803206999114, 3.97788798844584, 7.3505110464, -1.7349689251853997, 7.02699495732416, 7.3003460224, 5.243515946266499, 1.07647002316056, 7.420470937599999, 3.4491120202458, 4.06891399137104, 7.2501739328, 1.8051070099365003, 7.07633999297512, 7.4422730239999995, 8.7157480278969, 1.0136620037650401, 7.376838944, 7.0860249908469, 4.04212702962376, 7.35274304, 5.2466899867281, 7.15711698512328, 7.3801780288, -0.04897100007719998, 2.08138895720112, 9.8038089536, -1.7318210057019, 5.03044201455208, 9.849126976, -3.4842280225689, 8.06111201557704, 9.7983020544, 3.5768600535897, 2.08774999467496, 9.8650869888, 1.6982520275043005, 5.01811902354168, 9.8532300288, -0.03048002800470056, 8.093169998588081, 9.8559839936, 7.032292982634599, 2.11073600963456, 9.86774704, 5.2848519473727, 5.036433007271119, 9.8725779968, 3.5230390133111986, 8.115985965921121, 9.9235280384]]},
 "stress": {"__ndarray__": [[6], "float64", [-0.09939817130803061, -0.09579005181923575, -0.06565053789605267, 0.0024794398622646537, -7.391437277425039e-05, 0.0001932735854336591]]},
 "unique_id": "2bbcb5c9a3833ba0beb0d365f19cc323",
 "user": "lpan"},
"23": {
 "calculator": "vasp",
 "calculator_parameters": {"kpoints_generation": {"divisions": [2, 2, 1], "usershift": [0.0, 0.0, 0.0], "genvec1": [0.5, 0.0, 0.0], "genvec2": [0.0, 0.5, 0.0], "genvec3": [0.0, 0.0, 1.0], "shift": [0.0, 0.0, 0.0]}, "system": "PtSTe", "lcompat": false, "prec": "normal", "enmax": 520.0, "enaug": 368.792, "ediff": 0.0001, "ialgo": 68, "iwavpr": 10, "nbands": 144, "nelect": 198.0, "turbo": 0, "irestart": 0, "nreboot": 0, "nmin": 0, "eref": 0.0, "ismear": 0, "sigma": 0.05, "kspacing": 0.5, "kgamma": true, "lreal": true, "ropt": [-0.0005, -0.0005, -0.0005], "lmaxpaw": -100, "lmaxmix": 2, "nlspline": false, "istart": 0, "icharg": 2, "iniwav": 1, "ispin": 1, "lnoncollinear": false, "magmom": [1.0, 1.0, 1.0, 1.0, 1.0, 1.0, 1.0, 1.0, 1.0, 1.0, 1.0, 1.0, 1.0, 1.0, 1.0, 1.0, 1.0, 1.0, 1.0, 1.0, 1.0, 1.0, 1.0, 1.0, 1.0, 1.0, 1.0], "nupdown": -1.0, "lsorbit": false, "saxis": [0.0, 0.0, 1.0], "lspiral": false, "qspiral": [0.0, 0.0, 0.0], "lzeroz": false, "lasph": false, "lmetagga": false, "nelm": 1, "nelmdl": -5, "nelmin": 2, "enini": 520.0, "ldiag": true, "lsubrot": false, "weimin": 0.0, "ebreak": 1.7e-07, "deper": 0.3, "nrmm": 4, "time": 0.4, "amix": 0.4, "bmix": 1.0, "amin": 0.1, "amix_mag": 1.6, "bmix_mag": 1.0, "imix": 4, "mixfirst": false, "maxmix": -45, "wc": 100.0, "inimix": 1, "mixpre": 1, "mremove": 5, "ldipol": false, "lmono": false, "idipol": 0, "epsilon": 1.0, "dipol": [-100.0, -100.0, -100.0], "efield": 0.0, "ngx": 60, "ngy": 60, "ngz": 84, "ngxf": 120, "ngyf": 120, "ngzf": 168, "addgrid": false, "nsw": 0, "ibrion": -1, "mdalgo": 0, "isif": 4, "pstress": 0.0, "ediffg": 0.001, "nfree": 1, "potim": 0.25, "smass": -3.0, "scalee": 1.0, "tebeg": 0.0001, "teend": 0.0001, "nblock": 1, "kblock": 1, "npaco": 256, "apaco": 16.0, "isym": 0, "symprec": 1e-05, "lorbit": 0, "rwigs": [-1.0, -1.0, -1.0], "nedos": 301, "emin": 10.0, "emax": -10.0, "efermi": 0.0, "nwrite": 2, "lwave": false, "ldownsample": false, "lcharg": true, "lpard": false, "lvtot": false, "lvhar": false, "lelf": false, "loptics": false, "stm": [0.0, 0.0, 0.0, 0.0, 0.0, 0.0, 0.0], "npar": 36, "nsim": 4, "nblk": -1, "lplane": true, "lscalapack": true, "lscaaware": false, "lscalu": false, "lasync": false, "lorbitalreal": false, "idiot": 3, "ispecial": 0, "lmusic": false, "pomass": [195.08, 32.066, 127.6], "darwinr": [0.0, 0.0, 0.0], "darwinv": [1.0, 1.0, 1.0], "lcorr": true, "gga_compat": true, "lberry": false, "icorelevel": 0, "ldau": false, "i_constrained_m": 0, "gga": "--", "voskown": 0, "lhfcalc": false, "precfock": "", "lsymgrad": false, "lhfone": false, "lrhfcalc": false, "lthomas": false, "lmodelhf": false, "encut4o": -1.0, "exxoep": 0, "fourorbit": 0, "aexx": 0.0, "hfalpha": 0.0, "mcalpha": 0.0, "aldax": 1.0, "aggax": 1.0, "aldac": 1.0, "aggac": 1.0, "nkredx": 1, "nkredy": 1, "nkredz": 1, "shiftred": false, "oddonly": false, "evenonly": false, "lmaxfock": 0, "nmaxfockae": 0, "lfockaedft": false, "hfscreen": 0.0, "hfscreenc": 0.0, "nbandsgwlow": 0, "luse_vdw": false, "zab_vdw": -0.8491, "param1": 0.1234, "param2": 1.0, "param3": 0.0, "model_gw": 0, "model_eps0": 31.3005552, "model_alpha": 1.0, "lepsilon": false, "lrpa": false, "lnabla": false, "lvel": false, "kinter": 0, "cshift": -0.1, "omegamax": -30.0, "deg_threshold": 0.002, "rtime": -0.1, "wplasmai": 0.0, "dfield": [0.0, 0.0, 0.0], "wplasma": [0.0, 0.0, 0.0, 0.0, 0.0, 0.0, 0.0, 0.0, 0.0], "nucind": false, "magpos": [0.0, 0.0, 0.0], "lnicsall": true, "orbitalmag": false, "lmagbloch": false, "lchimag": false, "lgauge": true, "magatom": 0, "magdipol": [0.0, 0.0, 0.0], "avecconst": [0.0, 0.0, 0.0], "ladder": false, "lrpaforce": false, "lfxc": false, "lhartree": true, "ibse": 0, "kpoint": [-1, 0, 0, 0], "ltcte": false, "ltete": false, "ltriplet": false, "lfxceps": false, "lfxheg": false, "naturalo": 2, "l2order": false, "lmp2lt": false, "lusew": false, "encutgw": -2.0, "encutgwsoft": -2.0, "encutlf": -1.0, "lmaxmp2": -1, "scissor": 0.0, "nomega": 0, "nomegar": 0, "nbandsgw": -1, "nbandso": -1, "nbandsv": -1, "nelmhf": 1, "dim": 3, "antires": 0, "omegamin": -30.0, "omegatl": -200.0, "omegagrid": 140, "selfenergy": false, "lspectral": false, "lspectralgw": false, "lsingles": false, "lfermigw": false, "oddonlygw": false, "evenonlygw": false, "nkredlfx": 1, "nkredlfy": 1, "nkredlfz": 1, "maxmem": 2800, "telescope": 0, "taupar": 1, "omegapar": -1, "lambda": 1.0, "ofield_kappa": 0.0, "ofield_k": [0.0, 0.0, 0.0], "ofield_q6_near": 0.0, "ofield_q6_far": 0.0, "ofield_a": 0.0},
 "cell": {"array": {"__ndarray__": [[3, 3], "float64", [10.51146, 0.0, 0.0, -5.25573, 9.103192, 0.0, 0.0, 0.0, 14.72]]}, "__ase_objtype__": "cell"},
 "ctime": 22.871009757453834,
 "energy": -113.92639923,
 "forces": {"__ndarray__": [[27, 3], "float64", [0.99402219, 0.17105137, -3.3486685, -3.43299596, -0.8077069, -2.84295395, -0.42200148, -0.6216188, -2.32780231, 2.48814733, -3.7547629, -1.32900715, 0.15276504, 0.1511667, -2.52334994, -0.28311936, -3.5452727, -0.81912345, 3.55249811, 2.39762647, -3.87303369, -3.24383178, 0.01751089, -3.03536802, -0.2333192, -0.3771154, -3.88424462, -2.16087203, 0.7891671, -4.40651523, 1.43009554, 0.54736875, -3.84537665, 1.06218706, 2.17281058, -4.65876473, 0.32405665, 0.12155718, -3.8607924, 0.6532402, 0.24368689, -3.17909688, 0.08157014, -0.34129404, -5.07872426, 0.39879143, -0.06210124, -3.18596833, 0.80601532, -0.47453657, -4.46405973, -0.33898175, -0.10758684, -4.39994664, 1.18218643, -0.16569118, 7.50741966, 1.31274913, 1.22650602, 6.33544633, -0.22459948, 1.17413361, 6.62397586, 0.30006445, 1.61732385, 5.78870344, -1.64091648, 0.25871714, 5.94893374, -3.94703641, -0.21214952, 7.82427207, 2.17161182, 0.00086727, 6.77915831, 0.09092356, -0.82895395, 7.54798038, -1.0732505, 0.40929623, 6.70690667]]},
 "free_energy": -113.92639923,
 "mtime": 22.871009757453834,
 "numbers": {"__ndarray__": [[27], "int64", [78, 78, 78, 78, 78, 78, 78, 78, 78, 16, 16, 16, 16, 16, 16, 16, 16, 16, 52, 52, 52, 52, 52, 52, 52, 52, 52]]},
 "pbc": {"__ndarray__": [[3], "bool", [true, true, true]]},
 "positions": {"__ndarray__": [[27, 3], "float64", [5.2478270113563, 9.10211500135448, 8.514679046400001, -1.6935369544494, 3.01032600547952, 8.5239819392, -3.4854379967294995, 6.06595395491512, 8.427436992, 3.4608389729229, 0.08484202253576, 8.455253964799999, 1.7524609406567997, 3.03350801216288, 8.4797480448, 0.002047001720399798, 6.15121599872976, 8.4566629632, 1.6948459991204998, 9.0601379982764, 8.5075919552, 5.3190799941122995, 3.03946104457128, 8.4501649664, 3.5270979610329007, 6.09004100094712, 8.464277030400002, 1.8060050039642999, 0.99723802475864, 7.3820960448, -0.07945596846810003, 4.036357972725679, 7.386387072000001, -1.7854979864211, 7.00005597227048, 7.383776038400001, 5.2352700212403, 0.9996929735772, 7.353619027200001, 3.4688420306658, 4.03022597156256, 7.3104439424, 1.766966965686, 7.1004930371491195, 7.431742041600001, 8.7168650281938, 0.99342897613008, 7.3579659904, 7.025776981137899, 4.03695496005704, 7.390128012800001, 5.2857679685544, 7.12579499518544, 7.376965977599999, 0.005888992907699922, 2.01322197970712, 9.7637040192, -1.7931820213530003, 5.02123495513136, 9.7583100224, -3.4623459483857997, 8.02704595944272, 9.7424440704, 3.5226549771201, 2.01101500183864, 9.798683008000001, 1.8219729628503, 5.06185804046328, 9.7544209984, 0.06661296152550056, 8.10631300513384, 9.7658120704, 6.9246119571183, 1.99709403650456, 9.771782944, 5.2702039650762, 5.0876520260272, 9.678333024, 3.5388509821308007, 8.075736020429279, 9.775568928]]},
 "stress": {"__ndarray__": [[6], "float64", [-0.12133388994462602, -0.12352646717012937, -0.08387720966924249, -0.0011235136043248398, 0.0034376518222128836, -0.0026076924452398055]]},
 "unique_id": "b81ce86ff8263374d366e2c0d1800b6e",
 "user": "lpan"},
"24": {
 "calculator": "vasp",
 "calculator_parameters": {"kpoints_generation": {"divisions": [2, 2, 1], "usershift": [0.0, 0.0, 0.0], "genvec1": [0.5, 0.0, 0.0], "genvec2": [0.0, 0.5, 0.0], "genvec3": [0.0, 0.0, 1.0], "shift": [0.0, 0.0, 0.0]}, "system": "PtSTe", "lcompat": false, "prec": "normal", "enmax": 520.0, "enaug": 368.792, "ediff": 0.0001, "ialgo": 68, "iwavpr": 10, "nbands": 144, "nelect": 198.0, "turbo": 0, "irestart": 0, "nreboot": 0, "nmin": 0, "eref": 0.0, "ismear": 0, "sigma": 0.05, "kspacing": 0.5, "kgamma": true, "lreal": true, "ropt": [-0.0005, -0.0005, -0.0005], "lmaxpaw": -100, "lmaxmix": 2, "nlspline": false, "istart": 0, "icharg": 2, "iniwav": 1, "ispin": 1, "lnoncollinear": false, "magmom": [1.0, 1.0, 1.0, 1.0, 1.0, 1.0, 1.0, 1.0, 1.0, 1.0, 1.0, 1.0, 1.0, 1.0, 1.0, 1.0, 1.0, 1.0, 1.0, 1.0, 1.0, 1.0, 1.0, 1.0, 1.0, 1.0, 1.0], "nupdown": -1.0, "lsorbit": false, "saxis": [0.0, 0.0, 1.0], "lspiral": false, "qspiral": [0.0, 0.0, 0.0], "lzeroz": false, "lasph": false, "lmetagga": false, "nelm": 1, "nelmdl": -5, "nelmin": 2, "enini": 520.0, "ldiag": true, "lsubrot": false, "weimin": 0.0, "ebreak": 1.7e-07, "deper": 0.3, "nrmm": 4, "time": 0.4, "amix": 0.4, "bmix": 1.0, "amin": 0.1, "amix_mag": 1.6, "bmix_mag": 1.0, "imix": 4, "mixfirst": false, "maxmix": -45, "wc": 100.0, "inimix": 1, "mixpre": 1, "mremove": 5, "ldipol": false, "lmono": false, "idipol": 0, "epsilon": 1.0, "dipol": [-100.0, -100.0, -100.0], "efield": 0.0, "ngx": 60, "ngy": 60, "ngz": 84, "ngxf": 120, "ngyf": 120, "ngzf": 168, "addgrid": false, "nsw": 0, "ibrion": -1, "mdalgo": 0, "isif": 4, "pstress": 0.0, "ediffg": 0.001, "nfree": 1, "potim": 0.25, "smass": -3.0, "scalee": 1.0, "tebeg": 0.0001, "teend": 0.0001, "nblock": 1, "kblock": 1, "npaco": 256, "apaco": 16.0, "isym": 0, "symprec": 1e-05, "lorbit": 0, "rwigs": [-1.0, -1.0, -1.0], "nedos": 301, "emin": 10.0, "emax": -10.0, "efermi": 0.0, "nwrite": 2, "lwave": false, "ldownsample": false, "lcharg": true, "lpard": false, "lvtot": false, "lvhar": false, "lelf": false, "loptics": false, "stm": [0.0, 0.0, 0.0, 0.0, 0.0, 0.0, 0.0], "npar": 36, "nsim": 4, "nblk": -1, "lplane": true, "lscalapack": true, "lscaaware": false, "lscalu": false, "lasync": false, "lorbitalreal": false, "idiot": 3, "ispecial": 0, "lmusic": false, "pomass": [195.08, 32.066, 127.6], "darwinr": [0.0, 0.0, 0.0], "darwinv": [1.0, 1.0, 1.0], "lcorr": true, "gga_compat": true, "lberry": false, "icorelevel": 0, "ldau": false, "i_constrained_m": 0, "gga": "--", "voskown": 0, "lhfcalc": false, "precfock": "", "lsymgrad": false, "lhfone": false, "lrhfcalc": false, "lthomas": false, "lmodelhf": false, "encut4o": -1.0, "exxoep": 0, "fourorbit": 0, "aexx": 0.0, "hfalpha": 0.0, "mcalpha": 0.0, "aldax": 1.0, "aggax": 1.0, "aldac": 1.0, "aggac": 1.0, "nkredx": 1, "nkredy": 1, "nkredz": 1, "shiftred": false, "oddonly": false, "evenonly": false, "lmaxfock": 0, "nmaxfockae": 0, "lfockaedft": false, "hfscreen": 0.0, "hfscreenc": 0.0, "nbandsgwlow": 0, "luse_vdw": false, "zab_vdw": -0.8491, "param1": 0.1234, "param2": 1.0, "param3": 0.0, "model_gw": 0, "model_eps0": 31.3005552, "model_alpha": 1.0, "lepsilon": false, "lrpa": false, "lnabla": false, "lvel": false, "kinter": 0, "cshift": -0.1, "omegamax": -30.0, "deg_threshold": 0.002, "rtime": -0.1, "wplasmai": 0.0, "dfield": [0.0, 0.0, 0.0], "wplasma": [0.0, 0.0, 0.0, 0.0, 0.0, 0.0, 0.0, 0.0, 0.0], "nucind": false, "magpos": [0.0, 0.0, 0.0], "lnicsall": true, "orbitalmag": false, "lmagbloch": false, "lchimag": false, "lgauge": true, "magatom": 0, "magdipol": [0.0, 0.0, 0.0], "avecconst": [0.0, 0.0, 0.0], "ladder": false, "lrpaforce": false, "lfxc": false, "lhartree": true, "ibse": 0, "kpoint": [-1, 0, 0, 0], "ltcte": false, "ltete": false, "ltriplet": false, "lfxceps": false, "lfxheg": false, "naturalo": 2, "l2order": false, "lmp2lt": false, "lusew": false, "encutgw": -2.0, "encutgwsoft": -2.0, "encutlf": -1.0, "lmaxmp2": -1, "scissor": 0.0, "nomega": 0, "nomegar": 0, "nbandsgw": -1, "nbandso": -1, "nbandsv": -1, "nelmhf": 1, "dim": 3, "antires": 0, "omegamin": -30.0, "omegatl": -200.0, "omegagrid": 140, "selfenergy": false, "lspectral": false, "lspectralgw": false, "lsingles": false, "lfermigw": false, "oddonlygw": false, "evenonlygw": false, "nkredlfx": 1, "nkredlfy": 1, "nkredlfz": 1, "maxmem": 2800, "telescope": 0, "taupar": 1, "omegapar": -1, "lambda": 1.0, "ofield_kappa": 0.0, "ofield_k": [0.0, 0.0, 0.0], "ofield_q6_near": 0.0, "ofield_q6_far": 0.0, "ofield_a": 0.0},
 "cell": {"array": {"__ndarray__": [[3, 3], "float64", [10.51146, 0.0, 0.0, -5.25573, 9.103192, 0.0, 0.0, 0.0, 14.72]]}, "__ase_objtype__": "cell"},
 "ctime": 22.8710097581173,
 "energy": -115.47989137,
 "forces": {"__ndarray__": [[27, 3], "float64", [-3.10505874, 0.79067362, -1.89541629, -6.16378198, -0.48796721, -6.52839505, -3.56072128, -1.64876922, -3.17921919, 2.19654394, 2.15073573, -2.4118379, -0.16903283, -1.17502705, -4.37405421, 0.08835451, -2.75536002, 2.2533221, 1.42431201, -2.98185998, -2.16168316, 0.00061195, -0.15502566, 1.11783492, -4.83634721, 1.33481546, 0.45104934, 0.45052437, 0.17959472, -3.33637467, -0.86185992, -0.1985742, -4.50736527, -1.49109235, 1.60452578, -4.3717616, -1.78457888, 0.13893056, -4.53440738, -0.41716648, -2.21145625, -4.26517342, 2.14843814, 0.76716977, -4.19994714, 0.73056454, 0.82982196, -2.99908221, 1.12161209, -0.75756683, -2.76450805, 2.69315415, 0.26853477, -4.60238197, 3.57597474, -2.32510757, 8.4111541, 2.97232357, 2.07222684, 6.6998569, -0.25063739, 0.08263756, 7.36445381, 3.04609246, -0.94295345, 4.65429664, 0.20692677, 2.95077638, 5.48564367, -0.70488259, -0.04776568, 5.38366077, 0.06430168, 2.84758053, 5.23365639, 1.59578151, -0.62415866, 4.51348015, 1.02964322, 0.29356811, 4.56319874]]},
 "free_energy": -115.47989137,
 "mtime": 22.8710097581173,
 "numbers": {"__ndarray__": [[27], "int64", [78, 78, 78, 78, 78, 78, 78, 78, 78, 16, 16, 16, 16, 16, 16, 16, 16, 16, 52, 52, 52, 52, 52, 52, 52, 52, 52]]},
 "pbc": {"__ndarray__": [[3], "bool", [true, true, true]]},
 "positions": {"__ndarray__": [[27, 3], "float64", [-5.1583499950544995, 9.033484034164239, 8.4132389632, -1.5946859757915, 3.0540949719028, 8.571747014400001, -3.4037240089815, 6.10213695834904, 8.490546048, -1.77504397155, 9.00579804117504, 8.455437964800002, 1.8118360261700999, 3.0343410452628, 8.4966230528, 0.02775598314570043, 6.109816957311759, 8.3248250496, 7.0125069986901, 0.06786001785976, 8.4795820032, 5.252172974493299, 3.0311720420637602, 8.424518016, 3.6505300414581, 6.0425379961973595, 8.4083249856, 1.7859509777898, 0.99410297646576, 7.30103904, 0.11302704895770009, 4.02646498778776, 7.397416032, -1.6839239614929005, 6.9768169796052, 7.2949539392, 5.3247080400255, 1.00179599299304, 7.4150149696000005, 3.5695730365019993, 4.13975102611056, 7.343239072, 1.7186150380455, 7.103214982589041, 7.3516789312, 8.764251057774901, 0.99288396802504, 7.3303970496, 6.9874360103295, 4.08853000465224, 7.3504359744, 5.2268150232747, 7.04922795624152, 7.3346939648000005, -0.0006389390960999119, 1.96381895672312, 9.6860460096, -1.8161389974357, 5.0101570076908, 9.805499987200001, -3.4829440477299, 8.07674601958168, 9.773173984, 3.3934829562900006, 1.96758904368992, 9.8639299968, 1.7638860042027005, 5.00512403489784, 9.7467299456, 0.050484019629599815, 8.04703201747872, 9.771575980800002, 7.015516061786999, 1.96787597630176, 9.8314969792, 5.246835044876101, 5.06268497442456, 9.8650919936, 3.4860290035680004, 8.05764998062752, 9.8038980096]]},
 "stress": {"__ndarray__": [[6], "float64", [-0.10720829301218575, -0.11557307713524216, -0.0759581566040038, -0.0036579215511668515, -0.00849194133366298, 0.007861543357005651]]},
 "unique_id": "8db23a1e677ed4a7564271c42099ef63",
 "user": "lpan"},
"25": {
 "calculator": "vasp",
 "calculator_parameters": {"kpoints_generation": {"divisions": [2, 2, 1], "usershift": [0.0, 0.0, 0.0], "genvec1": [0.5, 0.0, 0.0], "genvec2": [0.0, 0.5, 0.0], "genvec3": [0.0, 0.0, 1.0], "shift": [0.0, 0.0, 0.0]}, "system": "PtSTe", "lcompat": false, "prec": "normal", "enmax": 520.0, "enaug": 368.792, "ediff": 0.0001, "ialgo": 68, "iwavpr": 10, "nbands": 144, "nelect": 198.0, "turbo": 0, "irestart": 0, "nreboot": 0, "nmin": 0, "eref": 0.0, "ismear": 0, "sigma": 0.05, "kspacing": 0.5, "kgamma": true, "lreal": true, "ropt": [-0.0005, -0.0005, -0.0005], "lmaxpaw": -100, "lmaxmix": 2, "nlspline": false, "istart": 0, "icharg": 2, "iniwav": 1, "ispin": 1, "lnoncollinear": false, "magmom": [1.0, 1.0, 1.0, 1.0, 1.0, 1.0, 1.0, 1.0, 1.0, 1.0, 1.0, 1.0, 1.0, 1.0, 1.0, 1.0, 1.0, 1.0, 1.0, 1.0, 1.0, 1.0, 1.0, 1.0, 1.0, 1.0, 1.0], "nupdown": -1.0, "lsorbit": false, "saxis": [0.0, 0.0, 1.0], "lspiral": false, "qspiral": [0.0, 0.0, 0.0], "lzeroz": false, "lasph": false, "lmetagga": false, "nelm": 1, "nelmdl": -5, "nelmin": 2, "enini": 520.0, "ldiag": true, "lsubrot": false, "weimin": 0.0, "ebreak": 1.7e-07, "deper": 0.3, "nrmm": 4, "time": 0.4, "amix": 0.4, "bmix": 1.0, "amin": 0.1, "amix_mag": 1.6, "bmix_mag": 1.0, "imix": 4, "mixfirst": false, "maxmix": -45, "wc": 100.0, "inimix": 1, "mixpre": 1, "mremove": 5, "ldipol": false, "lmono": false, "idipol": 0, "epsilon": 1.0, "dipol": [-100.0, -100.0, -100.0], "efield": 0.0, "ngx": 60, "ngy": 60, "ngz": 84, "ngxf": 120, "ngyf": 120, "ngzf": 168, "addgrid": false, "nsw": 0, "ibrion": -1, "mdalgo": 0, "isif": 4, "pstress": 0.0, "ediffg": 0.001, "nfree": 1, "potim": 0.25, "smass": -3.0, "scalee": 1.0, "tebeg": 0.0001, "teend": 0.0001, "nblock": 1, "kblock": 1, "npaco": 256, "apaco": 16.0, "isym": 0, "symprec": 1e-05, "lorbit": 0, "rwigs": [-1.0, -1.0, -1.0], "nedos": 301, "emin": 10.0, "emax": -10.0, "efermi": 0.0, "nwrite": 2, "lwave": false, "ldownsample": false, "lcharg": true, "lpard": false, "lvtot": false, "lvhar": false, "lelf": false, "loptics": false, "stm": [0.0, 0.0, 0.0, 0.0, 0.0, 0.0, 0.0], "npar": 36, "nsim": 4, "nblk": -1, "lplane": true, "lscalapack": true, "lscaaware": false, "lscalu": false, "lasync": false, "lorbitalreal": false, "idiot": 3, "ispecial": 0, "lmusic": false, "pomass": [195.08, 32.066, 127.6], "darwinr": [0.0, 0.0, 0.0], "darwinv": [1.0, 1.0, 1.0], "lcorr": true, "gga_compat": true, "lberry": false, "icorelevel": 0, "ldau": false, "i_constrained_m": 0, "gga": "--", "voskown": 0, "lhfcalc": false, "precfock": "", "lsymgrad": false, "lhfone": false, "lrhfcalc": false, "lthomas": false, "lmodelhf": false, "encut4o": -1.0, "exxoep": 0, "fourorbit": 0, "aexx": 0.0, "hfalpha": 0.0, "mcalpha": 0.0, "aldax": 1.0, "aggax": 1.0, "aldac": 1.0, "aggac": 1.0, "nkredx": 1, "nkredy": 1, "nkredz": 1, "shiftred": false, "oddonly": false, "evenonly": false, "lmaxfock": 0, "nmaxfockae": 0, "lfockaedft": false, "hfscreen": 0.0, "hfscreenc": 0.0, "nbandsgwlow": 0, "luse_vdw": false, "zab_vdw": -0.8491, "param1": 0.1234, "param2": 1.0, "param3": 0.0, "model_gw": 0, "model_eps0": 31.3005552, "model_alpha": 1.0, "lepsilon": false, "lrpa": false, "lnabla": false, "lvel": false, "kinter": 0, "cshift": -0.1, "omegamax": -30.0, "deg_threshold": 0.002, "rtime": -0.1, "wplasmai": 0.0, "dfield": [0.0, 0.0, 0.0], "wplasma": [0.0, 0.0, 0.0, 0.0, 0.0, 0.0, 0.0, 0.0, 0.0], "nucind": false, "magpos": [0.0, 0.0, 0.0], "lnicsall": true, "orbitalmag": false, "lmagbloch": false, "lchimag": false, "lgauge": true, "magatom": 0, "magdipol": [0.0, 0.0, 0.0], "avecconst": [0.0, 0.0, 0.0], "ladder": false, "lrpaforce": false, "lfxc": false, "lhartree": true, "ibse": 0, "kpoint": [-1, 0, 0, 0], "ltcte": false, "ltete": false, "ltriplet": false, "lfxceps": false, "lfxheg": false, "naturalo": 2, "l2order": false, "lmp2lt": false, "lusew": false, "encutgw": -2.0, "encutgwsoft": -2.0, "encutlf": -1.0, "lmaxmp2": -1, "scissor": 0.0, "nomega": 0, "nomegar": 0, "nbandsgw": -1, "nbandso": -1, "nbandsv": -1, "nelmhf": 1, "dim": 3, "antires": 0, "omegamin": -30.0, "omegatl": -200.0, "omegagrid": 140, "selfenergy": false, "lspectral": false, "lspectralgw": false, "lsingles": false, "lfermigw": false, "oddonlygw": false, "evenonlygw": false, "nkredlfx": 1, "nkredlfy": 1, "nkredlfz": 1, "maxmem": 2800, "telescope": 0, "taupar": 1, "omegapar": -1, "lambda": 1.0, "ofield_kappa": 0.0, "ofield_k": [0.0, 0.0, 0.0], "ofield_q6_near": 0.0, "ofield_q6_far": 0.0, "ofield_a": 0.0},
 "cell": {"array": {"__ndarray__": [[3, 3], "float64", [10.51146, 0.0, 0.0, -5.25573, 9.103192, 0.0, 0.0, 0.0, 14.72]]}, "__ase_objtype__": "cell"},
 "ctime": 22.87100975880036,
 "energy": -116.94017437,
 "forces": {"__ndarray__": [[27, 3], "float64", [-1.47832648, 2.03860269, -0.30709228, 2.03885895, -1.61448259, 1.04745516, -0.24474446, -1.5583692, -1.79764166, -2.34109846, -1.24146059, 0.72323195, 0.66398223, -1.91206399, -0.41086803, 3.18924178, 2.52219608, -4.0784812, 2.37611624, 1.60606298, -3.77699352, -0.17797365, -6.04035252, -5.95582121, 0.36009809, 3.11740993, -2.07800671, 0.79024644, -0.09190518, -3.54991533, -0.9036823, 0.4819115, -4.23737834, 0.3675314, -0.76766154, -4.31737837, 1.31123283, 1.89576411, -4.01726492, -0.21572579, 0.02799819, -3.44202416, -0.79496608, 0.10254447, -3.4450187, -0.18582376, -1.76384974, -3.16132699, -0.5675785, 1.19003219, -3.60778802, 0.51969178, -1.62404811, -3.75361077, -0.7296977, 0.63143106, 3.86985383, -3.50693108, -0.87431044, 6.32612413, 1.00378438, 2.08071846, 4.80912851, -1.07772216, 0.28130895, 5.56064378, -0.89368486, -0.64994527, 5.82885498, -2.67155622, -0.86959091, 6.35635149, 1.11375097, -0.00328623, 4.52569903, 0.89709569, 4.34405158, 8.56705705, 1.15788071, -1.3087059, 4.32221029]]},
 "free_energy": -116.94017437,
 "mtime": 22.87100975880036,
 "numbers": {"__ndarray__": [[27], "int64", [78, 78, 78, 78, 78, 78, 78, 78, 78, 16, 16, 16, 16, 16, 16, 16, 16, 16, 52, 52, 52, 52, 52, 52, 52, 52, 52]]},
 "pbc": {"__ndarray__": [[3], "bool", [true, true, true]]},
 "positions": {"__ndarray__": [[27, 3], "float64", [-5.202523985246099, 9.026478035537199, 8.468834931200002, 8.689111988256899, 3.06260900531656, 8.4019840512, -3.4539319976715, 6.0492499617228, 8.5084349696, 3.5400679989696, 0.02199404012736, 8.427536057600001, 1.7488100478123, 3.0908380037085603, 8.4918739392, -0.04379205629250019, 5.9865180450124, 8.444643936, 1.7267989980149996, 9.09661803886528, 8.4949280448, 5.292028016000099, 3.14136199375544, 8.551386016, 3.5237810172726003, 5.99526903451392, 8.4516599296, 1.7000389757042997, 1.045959036598, 7.387516979200001, 0.03802000337729997, 3.9690750062068, 7.3649909631999995, -1.7820269972144998, 7.1113130001283995, 7.4036130048, 5.2234669655928, 0.9442260413062401, 7.3691290496, 3.543940000375199, 3.99908995983728, 7.326664940800001, 1.8143669755088998, 7.07103701950744, 7.3448260352000005, 8.775611948857499, 1.09613601296584, 7.3281600512, 7.006044027509099, 4.01720704152376, 7.3091580032, 5.2648349740947005, 7.10547002531128, 7.366811974399999, 0.0019450405583999845, 1.97661995634544, 9.8318910336, -1.5727179704229002, 5.012491976438801, 9.843095014400001, -3.506302982043, 7.9729160129808, 9.881421036799999, 3.5597899681227, 2.0077340293779997, 9.787259993600001, 1.7933659719030002, 5.12900400394256, 9.809252998400002, 0.07763501569499943, 8.05013402118464, 9.7241459328, 6.971569014016801, 2.02587496142752, 9.885873984, 5.2421120356688995, 5.0085939896244005, 9.7606279808, 3.464608960609199, 8.1290840026984, 9.8424480704]]},
 "stress": {"__ndarray__": [[6], "float64", [-0.10412541639554052, -0.10937490132174073, -0.07336023306301387, -0.0034752703152164236, 0.004479948007489987, -0.0034450089199554]]},
 "unique_id": "f63eab3b5838f3255c1f7afebf759421",
 "user": "lpan"},
"26": {
 "calculator": "vasp",
 "calculator_parameters": {"kpoints_generation": {"divisions": [2, 2, 1], "usershift": [0.0, 0.0, 0.0], "genvec1": [0.5, 0.0, 0.0], "genvec2": [0.0, 0.5, 0.0], "genvec3": [0.0, 0.0, 1.0], "shift": [0.0, 0.0, 0.0]}, "system": "PtSTe", "lcompat": false, "prec": "normal", "enmax": 520.0, "enaug": 368.792, "ediff": 0.0001, "ialgo": 68, "iwavpr": 10, "nbands": 144, "nelect": 198.0, "turbo": 0, "irestart": 0, "nreboot": 0, "nmin": 0, "eref": 0.0, "ismear": 0, "sigma": 0.05, "kspacing": 0.5, "kgamma": true, "lreal": true, "ropt": [-0.0005, -0.0005, -0.0005], "lmaxpaw": -100, "lmaxmix": 2, "nlspline": false, "istart": 0, "icharg": 2, "iniwav": 1, "ispin": 1, "lnoncollinear": false, "magmom": [1.0, 1.0, 1.0, 1.0, 1.0, 1.0, 1.0, 1.0, 1.0, 1.0, 1.0, 1.0, 1.0, 1.0, 1.0, 1.0, 1.0, 1.0, 1.0, 1.0, 1.0, 1.0, 1.0, 1.0, 1.0, 1.0, 1.0], "nupdown": -1.0, "lsorbit": false, "saxis": [0.0, 0.0, 1.0], "lspiral": false, "qspiral": [0.0, 0.0, 0.0], "lzeroz": false, "lasph": false, "lmetagga": false, "nelm": 1, "nelmdl": -5, "nelmin": 2, "enini": 520.0, "ldiag": true, "lsubrot": false, "weimin": 0.0, "ebreak": 1.7e-07, "deper": 0.3, "nrmm": 4, "time": 0.4, "amix": 0.4, "bmix": 1.0, "amin": 0.1, "amix_mag": 1.6, "bmix_mag": 1.0, "imix": 4, "mixfirst": false, "maxmix": -45, "wc": 100.0, "inimix": 1, "mixpre": 1, "mremove": 5, "ldipol": false, "lmono": false, "idipol": 0, "epsilon": 1.0, "dipol": [-100.0, -100.0, -100.0], "efield": 0.0, "ngx": 60, "ngy": 60, "ngz": 84, "ngxf": 120, "ngyf": 120, "ngzf": 168, "addgrid": false, "nsw": 0, "ibrion": -1, "mdalgo": 0, "isif": 4, "pstress": 0.0, "ediffg": 0.001, "nfree": 1, "potim": 0.25, "smass": -3.0, "scalee": 1.0, "tebeg": 0.0001, "teend": 0.0001, "nblock": 1, "kblock": 1, "npaco": 256, "apaco": 16.0, "isym": 0, "symprec": 1e-05, "lorbit": 0, "rwigs": [-1.0, -1.0, -1.0], "nedos": 301, "emin": 10.0, "emax": -10.0, "efermi": 0.0, "nwrite": 2, "lwave": false, "ldownsample": false, "lcharg": true, "lpard": false, "lvtot": false, "lvhar": false, "lelf": false, "loptics": false, "stm": [0.0, 0.0, 0.0, 0.0, 0.0, 0.0, 0.0], "npar": 36, "nsim": 4, "nblk": -1, "lplane": true, "lscalapack": true, "lscaaware": false, "lscalu": false, "lasync": false, "lorbitalreal": false, "idiot": 3, "ispecial": 0, "lmusic": false, "pomass": [195.08, 32.066, 127.6], "darwinr": [0.0, 0.0, 0.0], "darwinv": [1.0, 1.0, 1.0], "lcorr": true, "gga_compat": true, "lberry": false, "icorelevel": 0, "ldau": false, "i_constrained_m": 0, "gga": "--", "voskown": 0, "lhfcalc": false, "precfock": "", "lsymgrad": false, "lhfone": false, "lrhfcalc": false, "lthomas": false, "lmodelhf": false, "encut4o": -1.0, "exxoep": 0, "fourorbit": 0, "aexx": 0.0, "hfalpha": 0.0, "mcalpha": 0.0, "aldax": 1.0, "aggax": 1.0, "aldac": 1.0, "aggac": 1.0, "nkredx": 1, "nkredy": 1, "nkredz": 1, "shiftred": false, "oddonly": false, "evenonly": false, "lmaxfock": 0, "nmaxfockae": 0, "lfockaedft": false, "hfscreen": 0.0, "hfscreenc": 0.0, "nbandsgwlow": 0, "luse_vdw": false, "zab_vdw": -0.8491, "param1": 0.1234, "param2": 1.0, "param3": 0.0, "model_gw": 0, "model_eps0": 31.3005552, "model_alpha": 1.0, "lepsilon": false, "lrpa": false, "lnabla": false, "lvel": false, "kinter": 0, "cshift": -0.1, "omegamax": -30.0, "deg_threshold": 0.002, "rtime": -0.1, "wplasmai": 0.0, "dfield": [0.0, 0.0, 0.0], "wplasma": [0.0, 0.0, 0.0, 0.0, 0.0, 0.0, 0.0, 0.0, 0.0], "nucind": false, "magpos": [0.0, 0.0, 0.0], "lnicsall": true, "orbitalmag": false, "lmagbloch": false, "lchimag": false, "lgauge": true, "magatom": 0, "magdipol": [0.0, 0.0, 0.0], "avecconst": [0.0, 0.0, 0.0], "ladder": false, "lrpaforce": false, "lfxc": false, "lhartree": true, "ibse": 0, "kpoint": [-1, 0, 0, 0], "ltcte": false, "ltete": false, "ltriplet": false, "lfxceps": false, "lfxheg": false, "naturalo": 2, "l2order": false, "lmp2lt": false, "lusew": false, "encutgw": -2.0, "encutgwsoft": -2.0, "encutlf": -1.0, "lmaxmp2": -1, "scissor": 0.0, "nomega": 0, "nomegar": 0, "nbandsgw": -1, "nbandso": -1, "nbandsv": -1, "nelmhf": 1, "dim": 3, "antires": 0, "omegamin": -30.0, "omegatl": -200.0, "omegagrid": 140, "selfenergy": false, "lspectral": false, "lspectralgw": false, "lsingles": false, "lfermigw": false, "oddonlygw": false, "evenonlygw": false, "nkredlfx": 1, "nkredlfy": 1, "nkredlfz": 1, "maxmem": 2800, "telescope": 0, "taupar": 1, "omegapar": -1, "lambda": 1.0, "ofield_kappa": 0.0, "ofield_k": [0.0, 0.0, 0.0], "ofield_q6_near": 0.0, "ofield_q6_far": 0.0, "ofield_a": 0.0},
 "cell": {"array": {"__ndarray__": [[3, 3], "float64", [10.51146, 0.0, 0.0, -5.25573, 9.103192, 0.0, 0.0, 0.0, 14.72]]}, "__ase_objtype__": "cell"},
 "ctime": 22.87100975951434,
 "energy": -114.67666283,
 "forces": {"__ndarray__": [[27, 3], "float64", [-1.57618629, 5.56168498, 1.14083445, 0.60073949, -1.14989467, -1.22675204, -1.88696095, -0.56441148, -1.36644139, -3.76615806, 1.89517176, -4.79708135, -2.12584198, 2.05553554, -2.75386687, 0.58557068, 2.44846656, -2.41451515, -0.85398733, -2.1575195, -2.14597246, -2.60062842, -2.08305895, -1.87193991, -1.46045706, -1.79651652, -1.86125947, 0.70905831, -1.25443357, -3.84627032, -0.13978062, -1.46858805, -4.16579685, 2.06855508, 0.9751987, -4.82296399, -1.07441806, 0.4276551, -2.99914126, 0.39232342, -0.13969186, -5.41315035, 0.56112864, 1.0832306, -3.30857381, 0.69576755, -0.47534697, -2.98406016, 1.3523982, 0.41248129, -5.09845498, -0.05447262, -3.28204325, -5.67604516, -1.51186533, -1.78064535, 4.22388045, -1.02329377, -0.89609947, 6.96905853, 0.62138197, 1.08873364, 5.90990592, 2.57303283, -0.84297338, 6.83462614, 1.41634348, 0.03164685, 5.09523011, 4.02266348, -1.36733009, 7.47910294, 1.82404246, 0.01605628, 6.6852742, -0.01713474, 0.75173595, 6.29413482, 0.66817964, 2.51095589, 6.12023795]]},
 "free_energy": -114.67666283,
 "mtime": 22.87100975951434,
 "numbers": {"__ndarray__": [[27], "int64", [78, 78, 78, 78, 78, 78, 78, 78, 78, 16, 16, 16, 16, 16, 16, 16, 16, 16, 52, 52, 52, 52, 52, 52, 52, 52, 52]]},
 "pbc": {"__ndarray__": [[3], "bool", [true, true, true]]},
 "positions": {"__ndarray__": [[27, 3], "float64", [5.315935963868999, 8.99747899813392, 8.382869984000001, 8.7467790140775, 3.0320089895362403, 8.453403072, 7.0199189970372, 6.0213240085924795, 8.424699955200001, -1.7030109859047002, 9.07912197693704, 8.580262976, 1.7593629755219997, 3.0234240422567997, 8.45046496, -0.03131505838709949, 6.003687029252079, 8.5081969472, 7.0487419459302, 0.01222504066448, 8.512655929600001, 5.2612999700967, 3.06127702626312, 8.520908992, 3.5211799564955992, 6.09666603098896, 8.462491936, 1.7855029793646, 1.0565330313294399, 7.3714069696, -0.00859301343539995, 4.10717598179392, 7.355880019200001, -1.8379379785274998, 7.05720198830584, 7.448938976000001, 5.326724978970299, 0.9722550425700001, 7.374467993600001, 3.4993549595403004, 4.06641398175208, 7.4892289408, 1.6834739658903, 6.99793602091752, 7.360916025600001, 8.7317679659526, 1.0239579870128, 7.3101019968, 6.9263649533025, 3.9735920100772, 7.423705952000001, 5.2538060349189, 7.14643202248136, 7.384270041600001, 0.05367897789659991, 2.05323897451568, 9.8263439488, -1.7601349897017, 5.04246496435416, 9.7677559936, -3.5498320416063, 7.98222703085416, 9.7899119488, 3.3800550391557, 2.06516297262072, 9.789722944000001, 1.7046379496834996, 5.04579400166856, 9.8402430144, -0.07743603375720011, 8.07439803326912, 9.7803789824, 6.951358945218598, 2.0164990377952, 9.7732029824, 5.254482972942899, 5.06465800025864, 9.792401984000001, 3.522623022281699, 8.01184299157928, 9.786226944000001]]},
 "stress": {"__ndarray__": [[6], "float64", [-0.11563226599043382, -0.11997129430338523, -0.08031963940139403, -0.002193786474205928, -0.004448441662094188, 0.0035304734737519896]]},
 "unique_id": "133fcab26d42ebf39641fe0384d53c4a",
 "user": "lpan"},
"27": {
 "calculator": "vasp",
 "calculator_parameters": {"kpoints_generation": {"divisions": [2, 2, 1], "usershift": [0.0, 0.0, 0.0], "genvec1": [0.5, 0.0, 0.0], "genvec2": [0.0, 0.5, 0.0], "genvec3": [0.0, 0.0, 1.0], "shift": [0.0, 0.0, 0.0]}, "system": "PtSTe", "lcompat": false, "prec": "normal", "enmax": 520.0, "enaug": 368.792, "ediff": 0.0001, "ialgo": 68, "iwavpr": 10, "nbands": 144, "nelect": 198.0, "turbo": 0, "irestart": 0, "nreboot": 0, "nmin": 0, "eref": 0.0, "ismear": 0, "sigma": 0.05, "kspacing": 0.5, "kgamma": true, "lreal": true, "ropt": [-0.0005, -0.0005, -0.0005], "lmaxpaw": -100, "lmaxmix": 2, "nlspline": false, "istart": 0, "icharg": 2, "iniwav": 1, "ispin": 1, "lnoncollinear": false, "magmom": [1.0, 1.0, 1.0, 1.0, 1.0, 1.0, 1.0, 1.0, 1.0, 1.0, 1.0, 1.0, 1.0, 1.0, 1.0, 1.0, 1.0, 1.0, 1.0, 1.0, 1.0, 1.0, 1.0, 1.0, 1.0, 1.0, 1.0], "nupdown": -1.0, "lsorbit": false, "saxis": [0.0, 0.0, 1.0], "lspiral": false, "qspiral": [0.0, 0.0, 0.0], "lzeroz": false, "lasph": false, "lmetagga": false, "nelm": 1, "nelmdl": -5, "nelmin": 2, "enini": 520.0, "ldiag": true, "lsubrot": false, "weimin": 0.0, "ebreak": 1.7e-07, "deper": 0.3, "nrmm": 4, "time": 0.4, "amix": 0.4, "bmix": 1.0, "amin": 0.1, "amix_mag": 1.6, "bmix_mag": 1.0, "imix": 4, "mixfirst": false, "maxmix": -45, "wc": 100.0, "inimix": 1, "mixpre": 1, "mremove": 5, "ldipol": false, "lmono": false, "idipol": 0, "epsilon": 1.0, "dipol": [-100.0, -100.0, -100.0], "efield": 0.0, "ngx": 60, "ngy": 60, "ngz": 84, "ngxf": 120, "ngyf": 120, "ngzf": 168, "addgrid": false, "nsw": 0, "ibrion": -1, "mdalgo": 0, "isif": 4, "pstress": 0.0, "ediffg": 0.001, "nfree": 1, "potim": 0.25, "smass": -3.0, "scalee": 1.0, "tebeg": 0.0001, "teend": 0.0001, "nblock": 1, "kblock": 1, "npaco": 256, "apaco": 16.0, "isym": 0, "symprec": 1e-05, "lorbit": 0, "rwigs": [-1.0, -1.0, -1.0], "nedos": 301, "emin": 10.0, "emax": -10.0, "efermi": 0.0, "nwrite": 2, "lwave": false, "ldownsample": false, "lcharg": true, "lpard": false, "lvtot": false, "lvhar": false, "lelf": false, "loptics": false, "stm": [0.0, 0.0, 0.0, 0.0, 0.0, 0.0, 0.0], "npar": 36, "nsim": 4, "nblk": -1, "lplane": true, "lscalapack": true, "lscaaware": false, "lscalu": false, "lasync": false, "lorbitalreal": false, "idiot": 3, "ispecial": 0, "lmusic": false, "pomass": [195.08, 32.066, 127.6], "darwinr": [0.0, 0.0, 0.0], "darwinv": [1.0, 1.0, 1.0], "lcorr": true, "gga_compat": true, "lberry": false, "icorelevel": 0, "ldau": false, "i_constrained_m": 0, "gga": "--", "voskown": 0, "lhfcalc": false, "precfock": "", "lsymgrad": false, "lhfone": false, "lrhfcalc": false, "lthomas": false, "lmodelhf": false, "encut4o": -1.0, "exxoep": 0, "fourorbit": 0, "aexx": 0.0, "hfalpha": 0.0, "mcalpha": 0.0, "aldax": 1.0, "aggax": 1.0, "aldac": 1.0, "aggac": 1.0, "nkredx": 1, "nkredy": 1, "nkredz": 1, "shiftred": false, "oddonly": false, "evenonly": false, "lmaxfock": 0, "nmaxfockae": 0, "lfockaedft": false, "hfscreen": 0.0, "hfscreenc": 0.0, "nbandsgwlow": 0, "luse_vdw": false, "zab_vdw": -0.8491, "param1": 0.1234, "param2": 1.0, "param3": 0.0, "model_gw": 0, "model_eps0": 31.3005552, "model_alpha": 1.0, "lepsilon": false, "lrpa": false, "lnabla": false, "lvel": false, "kinter": 0, "cshift": -0.1, "omegamax": -30.0, "deg_threshold": 0.002, "rtime": -0.1, "wplasmai": 0.0, "dfield": [0.0, 0.0, 0.0], "wplasma": [0.0, 0.0, 0.0, 0.0, 0.0, 0.0, 0.0, 0.0, 0.0], "nucind": false, "magpos": [0.0, 0.0, 0.0], "lnicsall": true, "orbitalmag": false, "lmagbloch": false, "lchimag": false, "lgauge": true, "magatom": 0, "magdipol": [0.0, 0.0, 0.0], "avecconst": [0.0, 0.0, 0.0], "ladder": false, "lrpaforce": false, "lfxc": false, "lhartree": true, "ibse": 0, "kpoint": [-1, 0, 0, 0], "ltcte": false, "ltete": false, "ltriplet": false, "lfxceps": false, "lfxheg": false, "naturalo": 2, "l2order": false, "lmp2lt": false, "lusew": false, "encutgw": -2.0, "encutgwsoft": -2.0, "encutlf": -1.0, "lmaxmp2": -1, "scissor": 0.0, "nomega": 0, "nomegar": 0, "nbandsgw": -1, "nbandso": -1, "nbandsv": -1, "nelmhf": 1, "dim": 3, "antires": 0, "omegamin": -30.0, "omegatl": -200.0, "omegagrid": 140, "selfenergy": false, "lspectral": false, "lspectralgw": false, "lsingles": false, "lfermigw": false, "oddonlygw": false, "evenonlygw": false, "nkredlfx": 1, "nkredlfy": 1, "nkredlfz": 1, "maxmem": 2800, "telescope": 0, "taupar": 1, "omegapar": -1, "lambda": 1.0, "ofield_kappa": 0.0, "ofield_k": [0.0, 0.0, 0.0], "ofield_q6_near": 0.0, "ofield_q6_far": 0.0, "ofield_a": 0.0},
 "cell": {"array": {"__ndarray__": [[3, 3], "float64", [10.51146, 0.0, 0.0, -5.25573, 9.103192, 0.0, 0.0, 0.0, 14.72]]}, "__ase_objtype__": "cell"},
 "ctime": 22.871009760243293,
 "energy": -117.41040371,
 "forces": {"__ndarray__": [[27, 3], "float64", [-2.90949317, -0.99718356, -2.34234168, -1.98886751, 0.71356069, -0.52488972, 1.14967065, -0.62731234, -3.01010596, -0.13421698, 0.45861777, -3.54374252, 1.26094866, -5.33082095, -1.87269889, -2.24695529, 0.85618662, -3.25885943, 3.34804509, 0.13947215, -2.3934878, -0.83186963, -0.84447093, -1.62081449, -0.83364028, 0.50389363, -4.4095856, 1.84692438, 1.6015364, -3.6885108, -0.12478935, 1.5625234, -4.48688746, 0.65750311, -1.68472393, -3.86682575, -1.41008589, 0.15649213, -2.32339495, -0.62291452, 0.03658258, -2.76388794, -0.23511887, 0.46756826, -2.46330346, 0.11416412, -0.76632932, -2.72679909, 1.24871687, 1.7220103, -4.04660534, -0.86659077, 1.10096146, -3.11305959, 1.55363811, 0.65161061, 4.76598376, 0.9270696, -1.44393078, 5.26863602, 0.53759479, 0.02747125, 5.66306953, -1.40799801, 2.60592893, 5.73076908, 0.83336709, 1.46287481, 7.81612378, -0.09675164, -1.12464445, 5.92213734, 0.73236435, -0.53191091, 5.118814, 0.67603627, -1.81259246, 6.65949564, -1.17675119, 1.09662867, 5.51077133]]},
 "free_energy": -117.41040371,
 "mtime": 22.871009760243293,
 "numbers": {"__ndarray__": [[27], "int64", [78, 78, 78, 78, 78, 78, 78, 78, 78, 16, 16, 16, 16, 16, 16, 16, 16, 16, 52, 52, 52, 52, 52, 52, 52, 52, 52]]},
 "pbc": {"__ndarray__": [[3], "bool", [true, true, true]]},
 "positions": {"__ndarray__": [[27, 3], "float64", [0.08566403674409999, 0.01437002579544, 8.4621660352, -1.6976279621241, 3.01444401644456, 8.413452992, 6.9582360153663, 6.0822490327228, 8.490686035200001, -1.7481690064242, 9.06373403221216, 8.535922950400002, 1.7629299869157, 3.114795966478, 8.4463239296, 0.06600597726779982, 6.07912600064336, 8.5027280256, 6.9243010281315005, 0.01420398357336, 8.526006969600001, 5.2462700013438, 3.07914304191424, 8.5041839808, 3.5095890221108994, 6.0700079704404, 8.4974060096, 1.7255059833204003, 0.9302939700779199, 7.3420789888, 0.028151003812500085, 3.995639030782, 7.381380064000001, -1.7905140025758002, 7.15573903495024, 7.398763059200001, 5.329007016936299, 1.02441797130456, 7.2789269504, 3.559646013678, 4.06430795828288, 7.278189036800001, 1.7813890041498, 7.0751719624096, 7.286832032, 8.738561995566299, 1.00431703098552, 7.3085820096, 6.942618035540999, 3.95065096488608, 7.3839049856, 5.299059026479499, 7.01205798473096, 7.2859610496, -0.043784961056999964, 2.00398196673136, 9.8248840192, -1.7823770288325, 5.12016799062776, 9.7636399872, -3.5314110233000995, 8.07725397769528, 9.8482760128, 3.5565349894191, 1.9272559860551202, 9.8040980544, 1.7480560082292003, 5.0093929767862395, 9.738584044800001, 0.002360032999200186, 8.11259302419888, 9.864095008, 7.004120062428, 2.10099796102448, 9.813763059200001, 5.2076520010071, 5.149424011141201, 9.8115559424, 3.5708970600036, 8.0885629641488, 9.7642729472]]},
 "stress": {"__ndarray__": [[6], "float64", [-0.1081821456260261, -0.10414479085126345, -0.07243212092437992, 0.0026050154744587323, -0.002265439248631433, 0.00117547679547316]]},
 "unique_id": "722be5ffa1560b21bd831aed18df1c00",
 "user": "lpan"},
"28": {
 "calculator": "vasp",
 "calculator_parameters": {"kpoints_generation": {"divisions": [2, 2, 1], "usershift": [0.0, 0.0, 0.0], "genvec1": [0.5, 0.0, 0.0], "genvec2": [0.0, 0.5, 0.0], "genvec3": [0.0, 0.0, 1.0], "shift": [0.0, 0.0, 0.0]}, "system": "PtSTe", "lcompat": false, "prec": "normal", "enmax": 520.0, "enaug": 368.792, "ediff": 0.0001, "ialgo": 68, "iwavpr": 10, "nbands": 144, "nelect": 198.0, "turbo": 0, "irestart": 0, "nreboot": 0, "nmin": 0, "eref": 0.0, "ismear": 0, "sigma": 0.05, "kspacing": 0.5, "kgamma": true, "lreal": true, "ropt": [-0.0005, -0.0005, -0.0005], "lmaxpaw": -100, "lmaxmix": 2, "nlspline": false, "istart": 0, "icharg": 2, "iniwav": 1, "ispin": 1, "lnoncollinear": false, "magmom": [1.0, 1.0, 1.0, 1.0, 1.0, 1.0, 1.0, 1.0, 1.0, 1.0, 1.0, 1.0, 1.0, 1.0, 1.0, 1.0, 1.0, 1.0, 1.0, 1.0, 1.0, 1.0, 1.0, 1.0, 1.0, 1.0, 1.0], "nupdown": -1.0, "lsorbit": false, "saxis": [0.0, 0.0, 1.0], "lspiral": false, "qspiral": [0.0, 0.0, 0.0], "lzeroz": false, "lasph": false, "lmetagga": false, "nelm": 1, "nelmdl": -5, "nelmin": 2, "enini": 520.0, "ldiag": true, "lsubrot": false, "weimin": 0.0, "ebreak": 1.7e-07, "deper": 0.3, "nrmm": 4, "time": 0.4, "amix": 0.4, "bmix": 1.0, "amin": 0.1, "amix_mag": 1.6, "bmix_mag": 1.0, "imix": 4, "mixfirst": false, "maxmix": -45, "wc": 100.0, "inimix": 1, "mixpre": 1, "mremove": 5, "ldipol": false, "lmono": false, "idipol": 0, "epsilon": 1.0, "dipol": [-100.0, -100.0, -100.0], "efield": 0.0, "ngx": 60, "ngy": 60, "ngz": 84, "ngxf": 120, "ngyf": 120, "ngzf": 168, "addgrid": false, "nsw": 0, "ibrion": -1, "mdalgo": 0, "isif": 4, "pstress": 0.0, "ediffg": 0.001, "nfree": 1, "potim": 0.25, "smass": -3.0, "scalee": 1.0, "tebeg": 0.0001, "teend": 0.0001, "nblock": 1, "kblock": 1, "npaco": 256, "apaco": 16.0, "isym": 0, "symprec": 1e-05, "lorbit": 0, "rwigs": [-1.0, -1.0, -1.0], "nedos": 301, "emin": 10.0, "emax": -10.0, "efermi": 0.0, "nwrite": 2, "lwave": false, "ldownsample": false, "lcharg": true, "lpard": false, "lvtot": false, "lvhar": false, "lelf": false, "loptics": false, "stm": [0.0, 0.0, 0.0, 0.0, 0.0, 0.0, 0.0], "npar": 36, "nsim": 4, "nblk": -1, "lplane": true, "lscalapack": true, "lscaaware": false, "lscalu": false, "lasync": false, "lorbitalreal": false, "idiot": 3, "ispecial": 0, "lmusic": false, "pomass": [195.08, 32.066, 127.6], "darwinr": [0.0, 0.0, 0.0], "darwinv": [1.0, 1.0, 1.0], "lcorr": true, "gga_compat": true, "lberry": false, "icorelevel": 0, "ldau": false, "i_constrained_m": 0, "gga": "--", "voskown": 0, "lhfcalc": false, "precfock": "", "lsymgrad": false, "lhfone": false, "lrhfcalc": false, "lthomas": false, "lmodelhf": false, "encut4o": -1.0, "exxoep": 0, "fourorbit": 0, "aexx": 0.0, "hfalpha": 0.0, "mcalpha": 0.0, "aldax": 1.0, "aggax": 1.0, "aldac": 1.0, "aggac": 1.0, "nkredx": 1, "nkredy": 1, "nkredz": 1, "shiftred": false, "oddonly": false, "evenonly": false, "lmaxfock": 0, "nmaxfockae": 0, "lfockaedft": false, "hfscreen": 0.0, "hfscreenc": 0.0, "nbandsgwlow": 0, "luse_vdw": false, "zab_vdw": -0.8491, "param1": 0.1234, "param2": 1.0, "param3": 0.0, "model_gw": 0, "model_eps0": 31.3005552, "model_alpha": 1.0, "lepsilon": false, "lrpa": false, "lnabla": false, "lvel": false, "kinter": 0, "cshift": -0.1, "omegamax": -30.0, "deg_threshold": 0.002, "rtime": -0.1, "wplasmai": 0.0, "dfield": [0.0, 0.0, 0.0], "wplasma": [0.0, 0.0, 0.0, 0.0, 0.0, 0.0, 0.0, 0.0, 0.0], "nucind": false, "magpos": [0.0, 0.0, 0.0], "lnicsall": true, "orbitalmag": false, "lmagbloch": false, "lchimag": false, "lgauge": true, "magatom": 0, "magdipol": [0.0, 0.0, 0.0], "avecconst": [0.0, 0.0, 0.0], "ladder": false, "lrpaforce": false, "lfxc": false, "lhartree": true, "ibse": 0, "kpoint": [-1, 0, 0, 0], "ltcte": false, "ltete": false, "ltriplet": false, "lfxceps": false, "lfxheg": false, "naturalo": 2, "l2order": false, "lmp2lt": false, "lusew": false, "encutgw": -2.0, "encutgwsoft": -2.0, "encutlf": -1.0, "lmaxmp2": -1, "scissor": 0.0, "nomega": 0, "nomegar": 0, "nbandsgw": -1, "nbandso": -1, "nbandsv": -1, "nelmhf": 1, "dim": 3, "antires": 0, "omegamin": -30.0, "omegatl": -200.0, "omegagrid": 140, "selfenergy": false, "lspectral": false, "lspectralgw": false, "lsingles": false, "lfermigw": false, "oddonlygw": false, "evenonlygw": false, "nkredlfx": 1, "nkredlfy": 1, "nkredlfz": 1, "maxmem": 2800, "telescope": 0, "taupar": 1, "omegapar": -1, "lambda": 1.0, "ofield_kappa": 0.0, "ofield_k": [0.0, 0.0, 0.0], "ofield_q6_near": 0.0, "ofield_q6_far": 0.0, "ofield_a": 0.0},
 "cell": {"array": {"__ndarray__": [[3, 3], "float64", [10.51146, 0.0, 0.0, -5.25573, 9.103192, 0.0, 0.0, 0.0, 14.72]]}, "__ase_objtype__": "cell"},
 "ctime": 22.871009761043695,
 "energy": -116.80867592,
 "forces": {"__ndarray__": [[27, 3], "float64", [3.69998179, 1.84787703, -3.67143927, 1.54357333, 3.80182893, 0.34183419, -0.50985595, -0.19357871, -3.13588721, 3.86296043, -4.46116953, 1.55582916, -2.149148, 0.89987578, 0.11710856, -0.18956086, -5.35600518, -2.22580995, 1.00049591, -1.49216321, -2.05354127, 0.77242447, 1.56876099, -1.77640171, 1.07064774, -0.9229063, -3.06944075, -3.69356847, 0.76619047, -5.53784367, 0.34507672, 0.24990129, -3.06079759, -0.55571728, 1.04434561, -3.31955534, -0.45941951, 0.94530399, -3.98459068, 0.08324062, 1.30814248, -3.54800898, 1.2239892, 0.61475272, -3.86278604, -0.80645163, -1.62766378, -4.32392436, 0.27184748, 0.16716201, -3.36659723, 0.09957724, -0.63223386, -4.03538652, 0.29052905, 2.30655872, 4.58723666, 0.97383529, -1.92546478, 4.73776705, 1.18851867, 0.65226348, 5.44869955, -0.74323398, -0.83355225, 5.96480389, -2.10503439, -1.21957073, 4.76301912, -2.22128201, 3.76264892, 6.37232358, -0.0369326, 0.3326086, 6.19024353, -0.41837209, -0.90231648, 4.662782, -2.53812117, -0.70159623, 6.23036328]]},
 "free_energy": -116.80867592,
 "mtime": 22.871009761043695,
 "numbers": {"__ndarray__": [[27], "int64", [78, 78, 78, 78, 78, 78, 78, 78, 78, 16, 16, 16, 16, 16, 16, 16, 16, 16, 52, 52, 52, 52, 52, 52, 52, 52, 52]]},
 "pbc": {"__ndarray__": [[3], "bool", [true, true, true]]},
 "positions": {"__ndarray__": [[27, 3], "float64", [5.1305359886496, 8.99815500117184, 8.56198, 8.7357000403521, 2.9432699815372, 8.3885660352, -3.4798179395259, 6.06717997281368, 8.485253030400001, 3.4580580085080004, 0.13445997188288, 8.3576780288, 1.7673010198848, 3.0327999658891196, 8.4108189952, 0.01104102735480013, 6.1882579793608, 8.5209669888, 7.038492957086399, 0.0400540448, 8.476679072000001, 5.263875015010199, 3.0064079916427198, 8.497577939200001, 3.4817060079710997, 6.0993000395941595, 8.477362963200001, 1.7706740422842, 0.9871699854385599, 7.4514970176, -0.035519957730899804, 4.09310799990904, 7.34950096, -1.7156560620555001, 7.02914504024264, 7.3307500352, 5.3377320543093, 0.98540296483944, 7.3531869952, 3.5348030188847996, 3.96554997716864, 7.3390479936, 1.6961390138150998, 7.07893604126968, 7.3634119488, 8.8435900336932, 1.02755502229968, 7.338648051200001, 6.9698080291230005, 4.03116997257296, 7.3390730176000005, 5.2488459922887, 7.08555296947064, 7.3815580288, -0.00987898545180001, 1.9265930005817602, 9.8153669504, -1.7627649569936998, 5.07998996035272, 9.809486016, -3.4841679495749993, 8.0964599832088, 9.761057068800001, 3.5092130271867, 2.083153975098, 9.787927987200002, 1.8437030413217999, 5.08521000374128, 9.840716998400001, 0.09028298249730059, 8.0746309839524, 9.803990009600001, 7.037151011545499, 2.02532103219432, 9.802273952, 5.2671059750277, 5.1162820200268, 9.8343600192, 3.497585985936899, 8.06124000645656, 9.898107040000001]]},
 "stress": {"__ndarray__": [[6], "float64", [-0.10899552922748527, -0.10612066480854244, -0.0733692608130211, 0.000845860170724069, 0.0030506577280846065, -0.0019921923516810817]]},
 "unique_id": "623680fb8964aab54a133565601c1e6c",
 "user": "lpan"},
"29": {
 "calculator": "vasp",
 "calculator_parameters": {"kpoints_generation": {"divisions": [2, 2, 1], "usershift": [0.0, 0.0, 0.0], "genvec1": [0.5, 0.0, 0.0], "genvec2": [0.0, 0.5, 0.0], "genvec3": [0.0, 0.0, 1.0], "shift": [0.0, 0.0, 0.0]}, "system": "PtSTe", "lcompat": false, "prec": "normal", "enmax": 520.0, "enaug": 368.792, "ediff": 0.0001, "ialgo": 68, "iwavpr": 10, "nbands": 144, "nelect": 198.0, "turbo": 0, "irestart": 0, "nreboot": 0, "nmin": 0, "eref": 0.0, "ismear": 0, "sigma": 0.05, "kspacing": 0.5, "kgamma": true, "lreal": true, "ropt": [-0.0005, -0.0005, -0.0005], "lmaxpaw": -100, "lmaxmix": 2, "nlspline": false, "istart": 0, "icharg": 2, "iniwav": 1, "ispin": 1, "lnoncollinear": false, "magmom": [1.0, 1.0, 1.0, 1.0, 1.0, 1.0, 1.0, 1.0, 1.0, 1.0, 1.0, 1.0, 1.0, 1.0, 1.0, 1.0, 1.0, 1.0, 1.0, 1.0, 1.0, 1.0, 1.0, 1.0, 1.0, 1.0, 1.0], "nupdown": -1.0, "lsorbit": false, "saxis": [0.0, 0.0, 1.0], "lspiral": false, "qspiral": [0.0, 0.0, 0.0], "lzeroz": false, "lasph": false, "lmetagga": false, "nelm": 1, "nelmdl": -5, "nelmin": 2, "enini": 520.0, "ldiag": true, "lsubrot": false, "weimin": 0.0, "ebreak": 1.7e-07, "deper": 0.3, "nrmm": 4, "time": 0.4, "amix": 0.4, "bmix": 1.0, "amin": 0.1, "amix_mag": 1.6, "bmix_mag": 1.0, "imix": 4, "mixfirst": false, "maxmix": -45, "wc": 100.0, "inimix": 1, "mixpre": 1, "mremove": 5, "ldipol": false, "lmono": false, "idipol": 0, "epsilon": 1.0, "dipol": [-100.0, -100.0, -100.0], "efield": 0.0, "ngx": 60, "ngy": 60, "ngz": 84, "ngxf": 120, "ngyf": 120, "ngzf": 168, "addgrid": false, "nsw": 0, "ibrion": -1, "mdalgo": 0, "isif": 4, "pstress": 0.0, "ediffg": 0.001, "nfree": 1, "potim": 0.25, "smass": -3.0, "scalee": 1.0, "tebeg": 0.0001, "teend": 0.0001, "nblock": 1, "kblock": 1, "npaco": 256, "apaco": 16.0, "isym": 0, "symprec": 1e-05, "lorbit": 0, "rwigs": [-1.0, -1.0, -1.0], "nedos": 301, "emin": 10.0, "emax": -10.0, "efermi": 0.0, "nwrite": 2, "lwave": false, "ldownsample": false, "lcharg": true, "lpard": false, "lvtot": false, "lvhar": false, "lelf": false, "loptics": false, "stm": [0.0, 0.0, 0.0, 0.0, 0.0, 0.0, 0.0], "npar": 36, "nsim": 4, "nblk": -1, "lplane": true, "lscalapack": true, "lscaaware": false, "lscalu": false, "lasync": false, "lorbitalreal": false, "idiot": 3, "ispecial": 0, "lmusic": false, "pomass": [195.08, 32.066, 127.6], "darwinr": [0.0, 0.0, 0.0], "darwinv": [1.0, 1.0, 1.0], "lcorr": true, "gga_compat": true, "lberry": false, "icorelevel": 0, "ldau": false, "i_constrained_m": 0, "gga": "--", "voskown": 0, "lhfcalc": false, "precfock": "", "lsymgrad": false, "lhfone": false, "lrhfcalc": false, "lthomas": false, "lmodelhf": false, "encut4o": -1.0, "exxoep": 0, "fourorbit": 0, "aexx": 0.0, "hfalpha": 0.0, "mcalpha": 0.0, "aldax": 1.0, "aggax": 1.0, "aldac": 1.0, "aggac": 1.0, "nkredx": 1, "nkredy": 1, "nkredz": 1, "shiftred": false, "oddonly": false, "evenonly": false, "lmaxfock": 0, "nmaxfockae": 0, "lfockaedft": false, "hfscreen": 0.0, "hfscreenc": 0.0, "nbandsgwlow": 0, "luse_vdw": false, "zab_vdw": -0.8491, "param1": 0.1234, "param2": 1.0, "param3": 0.0, "model_gw": 0, "model_eps0": 31.3005552, "model_alpha": 1.0, "lepsilon": false, "lrpa": false, "lnabla": false, "lvel": false, "kinter": 0, "cshift": -0.1, "omegamax": -30.0, "deg_threshold": 0.002, "rtime": -0.1, "wplasmai": 0.0, "dfield": [0.0, 0.0, 0.0], "wplasma": [0.0, 0.0, 0.0, 0.0, 0.0, 0.0, 0.0, 0.0, 0.0], "nucind": false, "magpos": [0.0, 0.0, 0.0], "lnicsall": true, "orbitalmag": false, "lmagbloch": false, "lchimag": false, "lgauge": true, "magatom": 0, "magdipol": [0.0, 0.0, 0.0], "avecconst": [0.0, 0.0, 0.0], "ladder": false, "lrpaforce": false, "lfxc": false, "lhartree": true, "ibse": 0, "kpoint": [-1, 0, 0, 0], "ltcte": false, "ltete": false, "ltriplet": false, "lfxceps": false, "lfxheg": false, "naturalo": 2, "l2order": false, "lmp2lt": false, "lusew": false, "encutgw": -2.0, "encutgwsoft": -2.0, "encutlf": -1.0, "lmaxmp2": -1, "scissor": 0.0, "nomega": 0, "nomegar": 0, "nbandsgw": -1, "nbandso": -1, "nbandsv": -1, "nelmhf": 1, "dim": 3, "antires": 0, "omegamin": -30.0, "omegatl": -200.0, "omegagrid": 140, "selfenergy": false, "lspectral": false, "lspectralgw": false, "lsingles": false, "lfermigw": false, "oddonlygw": false, "evenonlygw": false, "nkredlfx": 1, "nkredlfy": 1, "nkredlfz": 1, "maxmem": 2800, "telescope": 0, "taupar": 1, "omegapar": -1, "lambda": 1.0, "ofield_kappa": 0.0, "ofield_k": [0.0, 0.0, 0.0], "ofield_q6_near": 0.0, "ofield_q6_far": 0.0, "ofield_a": 0.0},
 "cell": {"array": {"__ndarray__": [[3, 3], "float64", [10.51146, 0.0, 0.0, -5.25573, 9.103192, 0.0, 0.0, 0.0, 14.72]]}, "__ase_objtype__": "cell"},
 "ctime": 22.871009761823252,
 "energy": -118.18927705,
 "forces": {"__ndarray__": [[27, 3], "float64", [1.01773486, -0.63165391, -1.88429385, -0.02700352, -0.04404935, -2.6827439, 0.88062689, 0.27877126, -1.46120592, 0.02886615, 0.67408557, -1.53567623, 0.06692634, 0.3775531, -1.54844353, -0.36326411, 0.24929875, -1.79138208, 0.49614139, -0.42431654, -2.10471414, 0.6671354, 0.53278684, -2.29897848, -0.00648344, 0.29690811, -1.63721653, -0.19411235, -0.22193086, -3.88958762, -0.13665865, -0.26221414, -3.69888014, -0.13781604, -0.52817092, -3.71480543, 0.01996034, -0.06176084, -3.79130814, -0.14954165, -0.0190465, -3.82392746, 0.11039542, 0.25264801, -3.71659463, -0.57561789, 0.28505469, -3.45420631, 0.08702219, -0.37244833, -3.59579872, -0.11830496, 0.20985623, -3.78062998, 0.10505562, 0.16885193, 5.72373859, -0.52379025, 0.50823145, 5.55404615, -0.45032115, -0.18070983, 5.32294472, -0.47584672, -0.54256182, 5.82958041, 0.06411448, -0.2318264, 5.39423529, 0.1022446, 0.00827338, 5.56069072, -0.04848437, -0.02089123, 5.84401849, 0.02478876, -0.06496831, 5.74916828, -0.46376734, -0.23577034, 5.43197042]]},
 "free_energy": -118.18927705,
 "mtime": 22.871009761823252,
 "numbers": {"__ndarray__": [[27], "int64", [78, 78, 78, 78, 78, 78, 78, 78, 78, 16, 16, 16, 16, 16, 16, 16, 16, 16, 52, 52, 52, 52, 52, 52, 52, 52, 52]]},
 "pbc": {"__ndarray__": [[3], "bool", [true, true, true]]},
 "positions": {"__ndarray__": [[27, 3], "float64", [10.491129101969099, 0.01830569982472, 8.464672704, 8.7584993445348, 3.0283151873184, 8.4899155904, 6.9918578136504, 6.0655600597972805, 8.4449845568, -1.7474945385933005, 9.0811244971132, 8.457672608000001, 1.7481780988371, 3.02596301353752, 8.4617634432, 0.021058133390999417, 6.05714415879328, 8.4615161472, 6.9963390592776005, 0.0074937476544, 8.464676972800001, 5.2370277475815, 3.01797314191912, 8.4768038976, 3.496684733356499, 6.06303656394296, 8.466705683199999, 1.7647262377578001, 1.01772994717408, 7.368835827200001, 0.0002246824575001163, 4.0472763412104795, 7.357702208, -1.7314867412739001, 7.0928905063503205, 7.3468467968, 5.249580638228099, 1.0108147073712799, 7.3545887808, 3.5074188260792996, 4.0441608647804, 7.3648886592, 1.7517967740566993, 7.07020917522696, 7.3525245952, 8.7806609184393, 1.0055173778826398, 7.33244048, 6.9971675199975, 4.0487889275932005, 7.3571184128, 5.245110797535, 7.07901296324208, 7.360631635200001, 0.0024768678771001557, 2.0186210828823197, 9.8012389888, -1.7340715092878995, 5.052280025968559, 9.780421228800002, -3.4951642506675, 8.09477762229528, 9.791697926400001, 3.5077713278903997, 2.0236004378744, 9.7843879744, 1.7548163486135997, 5.05270195891776, 9.814977753600001, 0.0006458241023997176, 8.079950980389121, 9.7934459264, 7.001344038399298, 2.01886031476808, 9.7876303488, 5.2568595089342995, 5.0589947224516, 9.778303168, 3.5134724810079, 8.102472914620561, 9.79533936]]},
 "stress": {"__ndarray__": [[6], "float64", [-0.10833941563404444, -0.10838548141046497, -0.07337070350040649, -2.2605210642704195e-05, 0.0006870923191041985, -0.0005759549215861333]]},
 "unique_id": "ad66c781d4dffcc32a0ee826ab0300d4",
 "user": "lpan"},
"30": {
 "calculator": "vasp",
 "calculator_parameters": {"kpoints_generation": {"divisions": [2, 2, 1], "usershift": [0.0, 0.0, 0.0], "genvec1": [0.5, 0.0, 0.0], "genvec2": [0.0, 0.5, 0.0], "genvec3": [0.0, 0.0, 1.0], "shift": [0.0, 0.0, 0.0]}, "system": "PtSTe", "lcompat": false, "prec": "normal", "enmax": 520.0, "enaug": 368.792, "ediff": 0.0001, "ialgo": 68, "iwavpr": 10, "nbands": 144, "nelect": 198.0, "turbo": 0, "irestart": 0, "nreboot": 0, "nmin": 0, "eref": 0.0, "ismear": 0, "sigma": 0.05, "kspacing": 0.5, "kgamma": true, "lreal": true, "ropt": [-0.0005, -0.0005, -0.0005], "lmaxpaw": -100, "lmaxmix": 2, "nlspline": false, "istart": 0, "icharg": 2, "iniwav": 1, "ispin": 1, "lnoncollinear": false, "magmom": [1.0, 1.0, 1.0, 1.0, 1.0, 1.0, 1.0, 1.0, 1.0, 1.0, 1.0, 1.0, 1.0, 1.0, 1.0, 1.0, 1.0, 1.0, 1.0, 1.0, 1.0, 1.0, 1.0, 1.0, 1.0, 1.0, 1.0], "nupdown": -1.0, "lsorbit": false, "saxis": [0.0, 0.0, 1.0], "lspiral": false, "qspiral": [0.0, 0.0, 0.0], "lzeroz": false, "lasph": false, "lmetagga": false, "nelm": 1, "nelmdl": -5, "nelmin": 2, "enini": 520.0, "ldiag": true, "lsubrot": false, "weimin": 0.0, "ebreak": 1.7e-07, "deper": 0.3, "nrmm": 4, "time": 0.4, "amix": 0.4, "bmix": 1.0, "amin": 0.1, "amix_mag": 1.6, "bmix_mag": 1.0, "imix": 4, "mixfirst": false, "maxmix": -45, "wc": 100.0, "inimix": 1, "mixpre": 1, "mremove": 5, "ldipol": false, "lmono": false, "idipol": 0, "epsilon": 1.0, "dipol": [-100.0, -100.0, -100.0], "efield": 0.0, "ngx": 60, "ngy": 60, "ngz": 84, "ngxf": 120, "ngyf": 120, "ngzf": 168, "addgrid": false, "nsw": 0, "ibrion": -1, "mdalgo": 0, "isif": 4, "pstress": 0.0, "ediffg": 0.001, "nfree": 1, "potim": 0.25, "smass": -3.0, "scalee": 1.0, "tebeg": 0.0001, "teend": 0.0001, "nblock": 1, "kblock": 1, "npaco": 256, "apaco": 16.0, "isym": 0, "symprec": 1e-05, "lorbit": 0, "rwigs": [-1.0, -1.0, -1.0], "nedos": 301, "emin": 10.0, "emax": -10.0, "efermi": 0.0, "nwrite": 2, "lwave": false, "ldownsample": false, "lcharg": true, "lpard": false, "lvtot": false, "lvhar": false, "lelf": false, "loptics": false, "stm": [0.0, 0.0, 0.0, 0.0, 0.0, 0.0, 0.0], "npar": 36, "nsim": 4, "nblk": -1, "lplane": true, "lscalapack": true, "lscaaware": false, "lscalu": false, "lasync": false, "lorbitalreal": false, "idiot": 3, "ispecial": 0, "lmusic": false, "pomass": [195.08, 32.066, 127.6], "darwinr": [0.0, 0.0, 0.0], "darwinv": [1.0, 1.0, 1.0], "lcorr": true, "gga_compat": true, "lberry": false, "icorelevel": 0, "ldau": false, "i_constrained_m": 0, "gga": "--", "voskown": 0, "lhfcalc": false, "precfock": "", "lsymgrad": false, "lhfone": false, "lrhfcalc": false, "lthomas": false, "lmodelhf": false, "encut4o": -1.0, "exxoep": 0, "fourorbit": 0, "aexx": 0.0, "hfalpha": 0.0, "mcalpha": 0.0, "aldax": 1.0, "aggax": 1.0, "aldac": 1.0, "aggac": 1.0, "nkredx": 1, "nkredy": 1, "nkredz": 1, "shiftred": false, "oddonly": false, "evenonly": false, "lmaxfock": 0, "nmaxfockae": 0, "lfockaedft": false, "hfscreen": 0.0, "hfscreenc": 0.0, "nbandsgwlow": 0, "luse_vdw": false, "zab_vdw": -0.8491, "param1": 0.1234, "param2": 1.0, "param3": 0.0, "model_gw": 0, "model_eps0": 31.3005552, "model_alpha": 1.0, "lepsilon": false, "lrpa": false, "lnabla": false, "lvel": false, "kinter": 0, "cshift": -0.1, "omegamax": -30.0, "deg_threshold": 0.002, "rtime": -0.1, "wplasmai": 0.0, "dfield": [0.0, 0.0, 0.0], "wplasma": [0.0, 0.0, 0.0, 0.0, 0.0, 0.0, 0.0, 0.0, 0.0], "nucind": false, "magpos": [0.0, 0.0, 0.0], "lnicsall": true, "orbitalmag": false, "lmagbloch": false, "lchimag": false, "lgauge": true, "magatom": 0, "magdipol": [0.0, 0.0, 0.0], "avecconst": [0.0, 0.0, 0.0], "ladder": false, "lrpaforce": false, "lfxc": false, "lhartree": true, "ibse": 0, "kpoint": [-1, 0, 0, 0], "ltcte": false, "ltete": false, "ltriplet": false, "lfxceps": false, "lfxheg": false, "naturalo": 2, "l2order": false, "lmp2lt": false, "lusew": false, "encutgw": -2.0, "encutgwsoft": -2.0, "encutlf": -1.0, "lmaxmp2": -1, "scissor": 0.0, "nomega": 0, "nomegar": 0, "nbandsgw": -1, "nbandso": -1, "nbandsv": -1, "nelmhf": 1, "dim": 3, "antires": 0, "omegamin": -30.0, "omegatl": -200.0, "omegagrid": 140, "selfenergy": false, "lspectral": false, "lspectralgw": false, "lsingles": false, "lfermigw": false, "oddonlygw": false, "evenonlygw": false, "nkredlfx": 1, "nkredlfy": 1, "nkredlfz": 1, "maxmem": 2800, "telescope": 0, "taupar": 1, "omegapar": -1, "lambda": 1.0, "ofield_kappa": 0.0, "ofield_k": [0.0, 0.0, 0.0], "ofield_q6_near": 0.0, "ofield_q6_far": 0.0, "ofield_a": 0.0},
 "cell": {"array": {"__ndarray__": [[3, 3], "float64", [10.51146, 0.0, 0.0, -5.25573, 9.103192, 0.0, 0.0, 0.0, 14.72]]}, "__ase_objtype__": "cell"},
 "ctime": 22.871009762641123,
 "energy": -118.08510355,
 "forces": {"__ndarray__": [[27, 3], "float64", [0.09046202, -0.91336346, -0.89294187, -0.03681296, 0.27413544, -1.51885806, -0.25552497, -0.91166931, -1.47928405, 0.89304363, 0.85974766, -1.76373046, 0.00331319, -0.85566516, -1.55822046, -0.39382974, -0.10840881, -2.06665273, -0.12572077, 0.0736945, -2.17055203, 0.10458631, -0.18570222, -1.680017, 0.19048915, -0.1156295, -1.78708685, 0.27920036, 0.01560702, -3.7694213, -0.13526943, 0.20048759, -3.95914902, 0.27338106, -0.14556173, -3.978557, -0.11194459, 0.03477636, -3.42621593, 0.14168293, 0.27218653, -4.03291529, -0.17353921, -0.02878974, -3.86338428, -0.2501053, -0.0034306, -4.07296998, -0.20255336, 0.09344095, -3.85945799, -0.01658513, 0.44395079, -3.7943196, 0.21849353, -0.16640722, 5.50895864, 0.00667096, 0.04486825, 5.21209187, -0.82007547, 0.34494955, 5.66800428, -0.00586582, -0.15950875, 5.22555141, 0.08046097, 0.25666231, 5.98212412, -0.49724466, 0.36610092, 5.60424798, -0.07242169, 0.1878629, 5.61139734, 0.21675138, -0.0332262, 5.44818156, 0.5989576, 0.15889193, 5.41317669]]},
 "free_energy": -118.08510355,
 "mtime": 22.871009762641123,
 "numbers": {"__ndarray__": [[27], "int64", [78, 78, 78, 78, 78, 78, 78, 78, 78, 16, 16, 16, 16, 16, 16, 16, 16, 16, 52, 52, 52, 52, 52, 52, 52, 52, 52]]},
 "pbc": {"__ndarray__": [[3], "bool", [true, true, true]]},
 "positions": {"__ndarray__": [[27, 3], "float64", [-0.0054262784385, 0.02156009096472, 8.448865190400001, 8.7557883864435, 3.03789930095176, 8.44973632, -3.4902553462901995, 6.09442792020384, 8.4618084864, -1.7690456594583004, 9.083395743517201, 8.4644601472, 1.7520363302300999, 3.04489291923768, 8.455447385600001, 0.0157971476610002, 6.06264631010192, 8.4697125376, 7.0083058834719, 0.005998730432240001, 8.4756791424, 5.250010083926399, 3.03829574496336, 8.471358822400001, 3.4998545692341, 6.07446871658424, 8.4638081984, 1.7359528503986998, 1.01259820474792, 7.3530820416000005, 0.008869202046899768, 4.0387663132012, 7.360329875200001, -1.7472324353382003, 7.08327434948112, 7.3697119616, 5.254736141457, 1.00760446671248, 7.343119104, 3.5011634036759993, 4.03364840762688, 7.377428332800001, 1.7633931218432999, 7.09127523596184, 7.365518822399999, 8.7621991156683, 1.01556402470152, 7.3743349248, 7.0075948883175, 4.05413122685032, 7.370305472, 5.258152681300798, 7.06136533316704, 7.362690521600001, -0.012880427740199993, 2.04106381934336, 9.789095136, -1.7487908118405, 5.0545499979256805, 9.807558137600001, -3.4906772762945995, 8.091198884424319, 9.797394272, 3.4964263616697, 2.01728491636056, 9.8052394432, 1.7585494936325998, 5.0416452219145595, 9.7814012864, 0.017705187880199733, 8.07401679158816, 9.789225702400001, 7.0116258755556, 2.02665947451408, 9.791215552, 5.2551703698696, 5.07223558831136, 9.790860652800001, 3.4893042693894003, 8.09022411462496, 9.8024642816]]},
 "stress": {"__ndarray__": [[6], "float64", [-0.10870590985969779, -0.10903852631601202, -0.07364647249757197, -0.00022891068639915084, 6.561600552347793e-05, -5.621790933076135e-05]]},
 "unique_id": "d1bf5b61eab57fb652f6494c7959443f",
 "user": "lpan"},
"31": {
 "calculator": "vasp",
 "calculator_parameters": {"kpoints_generation": {"divisions": [2, 2, 1], "usershift": [0.0, 0.0, 0.0], "genvec1": [0.5, 0.0, 0.0], "genvec2": [0.0, 0.5, 0.0], "genvec3": [0.0, 0.0, 1.0], "shift": [0.0, 0.0, 0.0]}, "system": "PtSTe", "lcompat": false, "prec": "normal", "enmax": 520.0, "enaug": 368.792, "ediff": 0.0001, "ialgo": 68, "iwavpr": 10, "nbands": 144, "nelect": 198.0, "turbo": 0, "irestart": 0, "nreboot": 0, "nmin": 0, "eref": 0.0, "ismear": 0, "sigma": 0.05, "kspacing": 0.5, "kgamma": true, "lreal": true, "ropt": [-0.0005, -0.0005, -0.0005], "lmaxpaw": -100, "lmaxmix": 2, "nlspline": false, "istart": 0, "icharg": 2, "iniwav": 1, "ispin": 1, "lnoncollinear": false, "magmom": [1.0, 1.0, 1.0, 1.0, 1.0, 1.0, 1.0, 1.0, 1.0, 1.0, 1.0, 1.0, 1.0, 1.0, 1.0, 1.0, 1.0, 1.0, 1.0, 1.0, 1.0, 1.0, 1.0, 1.0, 1.0, 1.0, 1.0], "nupdown": -1.0, "lsorbit": false, "saxis": [0.0, 0.0, 1.0], "lspiral": false, "qspiral": [0.0, 0.0, 0.0], "lzeroz": false, "lasph": false, "lmetagga": false, "nelm": 1, "nelmdl": -5, "nelmin": 2, "enini": 520.0, "ldiag": true, "lsubrot": false, "weimin": 0.0, "ebreak": 1.7e-07, "deper": 0.3, "nrmm": 4, "time": 0.4, "amix": 0.4, "bmix": 1.0, "amin": 0.1, "amix_mag": 1.6, "bmix_mag": 1.0, "imix": 4, "mixfirst": false, "maxmix": -45, "wc": 100.0, "inimix": 1, "mixpre": 1, "mremove": 5, "ldipol": false, "lmono": false, "idipol": 0, "epsilon": 1.0, "dipol": [-100.0, -100.0, -100.0], "efield": 0.0, "ngx": 60, "ngy": 60, "ngz": 84, "ngxf": 120, "ngyf": 120, "ngzf": 168, "addgrid": false, "nsw": 0, "ibrion": -1, "mdalgo": 0, "isif": 4, "pstress": 0.0, "ediffg": 0.001, "nfree": 1, "potim": 0.25, "smass": -3.0, "scalee": 1.0, "tebeg": 0.0001, "teend": 0.0001, "nblock": 1, "kblock": 1, "npaco": 256, "apaco": 16.0, "isym": 0, "symprec": 1e-05, "lorbit": 0, "rwigs": [-1.0, -1.0, -1.0], "nedos": 301, "emin": 10.0, "emax": -10.0, "efermi": 0.0, "nwrite": 2, "lwave": false, "ldownsample": false, "lcharg": true, "lpard": false, "lvtot": false, "lvhar": false, "lelf": false, "loptics": false, "stm": [0.0, 0.0, 0.0, 0.0, 0.0, 0.0, 0.0], "npar": 36, "nsim": 4, "nblk": -1, "lplane": true, "lscalapack": true, "lscaaware": false, "lscalu": false, "lasync": false, "lorbitalreal": false, "idiot": 3, "ispecial": 0, "lmusic": false, "pomass": [195.08, 32.066, 127.6], "darwinr": [0.0, 0.0, 0.0], "darwinv": [1.0, 1.0, 1.0], "lcorr": true, "gga_compat": true, "lberry": false, "icorelevel": 0, "ldau": false, "i_constrained_m": 0, "gga": "--", "voskown": 0, "lhfcalc": false, "precfock": "", "lsymgrad": false, "lhfone": false, "lrhfcalc": false, "lthomas": false, "lmodelhf": false, "encut4o": -1.0, "exxoep": 0, "fourorbit": 0, "aexx": 0.0, "hfalpha": 0.0, "mcalpha": 0.0, "aldax": 1.0, "aggax": 1.0, "aldac": 1.0, "aggac": 1.0, "nkredx": 1, "nkredy": 1, "nkredz": 1, "shiftred": false, "oddonly": false, "evenonly": false, "lmaxfock": 0, "nmaxfockae": 0, "lfockaedft": false, "hfscreen": 0.0, "hfscreenc": 0.0, "nbandsgwlow": 0, "luse_vdw": false, "zab_vdw": -0.8491, "param1": 0.1234, "param2": 1.0, "param3": 0.0, "model_gw": 0, "model_eps0": 31.3005552, "model_alpha": 1.0, "lepsilon": false, "lrpa": false, "lnabla": false, "lvel": false, "kinter": 0, "cshift": -0.1, "omegamax": -30.0, "deg_threshold": 0.002, "rtime": -0.1, "wplasmai": 0.0, "dfield": [0.0, 0.0, 0.0], "wplasma": [0.0, 0.0, 0.0, 0.0, 0.0, 0.0, 0.0, 0.0, 0.0], "nucind": false, "magpos": [0.0, 0.0, 0.0], "lnicsall": true, "orbitalmag": false, "lmagbloch": false, "lchimag": false, "lgauge": true, "magatom": 0, "magdipol": [0.0, 0.0, 0.0], "avecconst": [0.0, 0.0, 0.0], "ladder": false, "lrpaforce": false, "lfxc": false, "lhartree": true, "ibse": 0, "kpoint": [-1, 0, 0, 0], "ltcte": false, "ltete": false, "ltriplet": false, "lfxceps": false, "lfxheg": false, "naturalo": 2, "l2order": false, "lmp2lt": false, "lusew": false, "encutgw": -2.0, "encutgwsoft": -2.0, "encutlf": -1.0, "lmaxmp2": -1, "scissor": 0.0, "nomega": 0, "nomegar": 0, "nbandsgw": -1, "nbandso": -1, "nbandsv": -1, "nelmhf": 1, "dim": 3, "antires": 0, "omegamin": -30.0, "omegatl": -200.0, "omegagrid": 140, "selfenergy": false, "lspectral": false, "lspectralgw": false, "lsingles": false, "lfermigw": false, "oddonlygw": false, "evenonlygw": false, "nkredlfx": 1, "nkredlfy": 1, "nkredlfz": 1, "maxmem": 2800, "telescope": 0, "taupar": 1, "omegapar": -1, "lambda": 1.0, "ofield_kappa": 0.0, "ofield_k": [0.0, 0.0, 0.0], "ofield_q6_near": 0.0, "ofield_q6_far": 0.0, "ofield_a": 0.0},
 "cell": {"array": {"__ndarray__": [[3, 3], "float64", [10.51146, 0.0, 0.0, -5.25573, 9.103192, 0.0, 0.0, 0.0, 14.72]]}, "__ase_objtype__": "cell"},
 "ctime": 22.87100976345687,
 "energy": -117.61840419,
 "forces": {"__ndarray__": [[27, 3], "float64", [-0.6345894, 2.34424168, -0.30463637, -1.06384934, 0.35843529, -0.41130127, 2.2004993, -2.23627715, 0.46059709, 1.03735289, 0.05002924, -4.62616121, -5.0214468, 1.07109567, -0.30746452, -0.65774052, -4.0453564, -1.38151285, 0.51580934, 0.88495357, -0.53010467, 1.38466691, -1.0534103, -4.87678578, -0.14881566, 2.61031967, -3.32331181, 0.67180677, -1.48314, -4.1571483, 0.95413112, 0.72071353, -3.69032501, -0.3155855, 0.60594998, -3.32004382, -1.63940347, 0.77227214, -3.13561479, 2.29705046, 0.25750835, -3.72334383, 0.84385391, 0.59373701, -4.4306584, -0.17983428, -1.10840281, -3.66539262, -1.67696971, 0.77019799, -3.12498993, -1.60315706, -0.34337508, -3.90500014, 1.92624261, -0.92109366, 3.88454658, -1.25435491, 0.69343912, 4.14905238, -1.02049673, -1.09823923, 5.39614758, 0.45823134, -0.33936188, 7.55926861, -1.54034516, 0.00431857, 4.98757045, 1.26128332, 1.57053305, 6.43211418, 0.69250039, -0.65558301, 4.70784703, 2.42428924, 1.04553154, 6.49755488, 0.08887093, -1.06903688, 4.83909658]]},
 "free_energy": -117.61840419,
 "mtime": 22.87100976345687,
 "numbers": {"__ndarray__": [[27], "int64", [78, 78, 78, 78, 78, 78, 78, 78, 78, 16, 16, 16, 16, 16, 16, 16, 16, 16, 52, 52, 52, 52, 52, 52, 52, 52, 52]]},
 "pbc": {"__ndarray__": [[3], "bool", [true, true, true]]},
 "positions": {"__ndarray__": [[27, 3], "float64", [5.2646557537017, 9.0547616530812, 8.486804224, -1.7117671371993, 3.02360765363944, 8.412040902400001, 6.9269597968238985, 6.10647462933704, 8.431673702400001, -1.8183798830358, 9.09443345484912, 8.520040953599999, 1.8323592313616999, 3.00328769052088, 8.3810966656, 0.018589779796500103, 6.1459568116156, 8.478950368, 1.7279920487250002, 9.09225378655664, 8.4447288704, 5.2011816192468, 3.07272565568192, 8.6233949312, 3.4588996611101996, 6.03929680468576, 8.4760400768, 1.6777227782231998, 1.03738555934048, 7.3598794432, -0.02000698739099977, 4.0559148152588795, 7.3401590592, -1.7560038282497998, 7.047937032584, 7.3477476608000005, 5.3032762767888, 1.02753590559648, 7.3819609152000005, 3.434087885353199, 4.04882524932928, 7.3177424127999995, 1.7114290360884006, 7.06355100956624, 7.382533376000001, 8.7924296541699, 1.02969217868552, 7.352586272, 7.040006554769099, 3.9784103296028004, 7.364390240000001, 5.2922939559381, 7.1182168609412, 7.3435758656, -0.06277475446380006, 2.0855895341176, 9.8808236992, -1.7213648885388002, 5.0311159238558405, 9.808775776000001, -3.4923581113059, 8.09843965437304, 9.8670815488, 3.4214486956199996, 2.0057454370856003, 9.7628480512, 1.7922650015825994, 4.99002265865712, 9.8219830016, -0.07082064640619985, 8.07704505943888, 9.782934668800001, 7.020129962039399, 2.05152975918576, 9.8278275776, 5.1255783636552, 5.10041087787056, 9.8152781888, 3.4684910004591005, 8.1379272985668, 9.8312945792]]},
 "stress": {"__ndarray__": [[6], "float64", [-0.10610783493090403, -0.1050409668666662, -0.07142384442163495, 0.0016265025129993459, -0.0038130874029041386, 0.002359218928130798]]},
 "unique_id": "28148b42f7ec08126f7a45e3af49843e",
 "user": "lpan"},
"32": {
 "calculator": "vasp",
 "calculator_parameters": {"kpoints_generation": {"divisions": [2, 2, 1], "usershift": [0.0, 0.0, 0.0], "genvec1": [0.5, 0.0, 0.0], "genvec2": [0.0, 0.5, 0.0], "genvec3": [0.0, 0.0, 1.0], "shift": [0.0, 0.0, 0.0]}, "system": "PtSTe", "lcompat": false, "prec": "normal", "enmax": 520.0, "enaug": 368.792, "ediff": 0.0001, "ialgo": 68, "iwavpr": 10, "nbands": 144, "nelect": 198.0, "turbo": 0, "irestart": 0, "nreboot": 0, "nmin": 0, "eref": 0.0, "ismear": 0, "sigma": 0.05, "kspacing": 0.5, "kgamma": true, "lreal": true, "ropt": [-0.0005, -0.0005, -0.0005], "lmaxpaw": -100, "lmaxmix": 2, "nlspline": false, "istart": 0, "icharg": 2, "iniwav": 1, "ispin": 1, "lnoncollinear": false, "magmom": [1.0, 1.0, 1.0, 1.0, 1.0, 1.0, 1.0, 1.0, 1.0, 1.0, 1.0, 1.0, 1.0, 1.0, 1.0, 1.0, 1.0, 1.0, 1.0, 1.0, 1.0, 1.0, 1.0, 1.0, 1.0, 1.0, 1.0], "nupdown": -1.0, "lsorbit": false, "saxis": [0.0, 0.0, 1.0], "lspiral": false, "qspiral": [0.0, 0.0, 0.0], "lzeroz": false, "lasph": false, "lmetagga": false, "nelm": 1, "nelmdl": -5, "nelmin": 2, "enini": 520.0, "ldiag": true, "lsubrot": false, "weimin": 0.0, "ebreak": 1.7e-07, "deper": 0.3, "nrmm": 4, "time": 0.4, "amix": 0.4, "bmix": 1.0, "amin": 0.1, "amix_mag": 1.6, "bmix_mag": 1.0, "imix": 4, "mixfirst": false, "maxmix": -45, "wc": 100.0, "inimix": 1, "mixpre": 1, "mremove": 5, "ldipol": false, "lmono": false, "idipol": 0, "epsilon": 1.0, "dipol": [-100.0, -100.0, -100.0], "efield": 0.0, "ngx": 60, "ngy": 60, "ngz": 84, "ngxf": 120, "ngyf": 120, "ngzf": 168, "addgrid": false, "nsw": 0, "ibrion": -1, "mdalgo": 0, "isif": 4, "pstress": 0.0, "ediffg": 0.001, "nfree": 1, "potim": 0.25, "smass": -3.0, "scalee": 1.0, "tebeg": 0.0001, "teend": 0.0001, "nblock": 1, "kblock": 1, "npaco": 256, "apaco": 16.0, "isym": 0, "symprec": 1e-05, "lorbit": 0, "rwigs": [-1.0, -1.0, -1.0], "nedos": 301, "emin": 10.0, "emax": -10.0, "efermi": 0.0, "nwrite": 2, "lwave": false, "ldownsample": false, "lcharg": true, "lpard": false, "lvtot": false, "lvhar": false, "lelf": false, "loptics": false, "stm": [0.0, 0.0, 0.0, 0.0, 0.0, 0.0, 0.0], "npar": 36, "nsim": 4, "nblk": -1, "lplane": true, "lscalapack": true, "lscaaware": false, "lscalu": false, "lasync": false, "lorbitalreal": false, "idiot": 3, "ispecial": 0, "lmusic": false, "pomass": [195.08, 32.066, 127.6], "darwinr": [0.0, 0.0, 0.0], "darwinv": [1.0, 1.0, 1.0], "lcorr": true, "gga_compat": true, "lberry": false, "icorelevel": 0, "ldau": false, "i_constrained_m": 0, "gga": "--", "voskown": 0, "lhfcalc": false, "precfock": "", "lsymgrad": false, "lhfone": false, "lrhfcalc": false, "lthomas": false, "lmodelhf": false, "encut4o": -1.0, "exxoep": 0, "fourorbit": 0, "aexx": 0.0, "hfalpha": 0.0, "mcalpha": 0.0, "aldax": 1.0, "aggax": 1.0, "aldac": 1.0, "aggac": 1.0, "nkredx": 1, "nkredy": 1, "nkredz": 1, "shiftred": false, "oddonly": false, "evenonly": false, "lmaxfock": 0, "nmaxfockae": 0, "lfockaedft": false, "hfscreen": 0.0, "hfscreenc": 0.0, "nbandsgwlow": 0, "luse_vdw": false, "zab_vdw": -0.8491, "param1": 0.1234, "param2": 1.0, "param3": 0.0, "model_gw": 0, "model_eps0": 31.3005552, "model_alpha": 1.0, "lepsilon": false, "lrpa": false, "lnabla": false, "lvel": false, "kinter": 0, "cshift": -0.1, "omegamax": -30.0, "deg_threshold": 0.002, "rtime": -0.1, "wplasmai": 0.0, "dfield": [0.0, 0.0, 0.0], "wplasma": [0.0, 0.0, 0.0, 0.0, 0.0, 0.0, 0.0, 0.0, 0.0], "nucind": false, "magpos": [0.0, 0.0, 0.0], "lnicsall": true, "orbitalmag": false, "lmagbloch": false, "lchimag": false, "lgauge": true, "magatom": 0, "magdipol": [0.0, 0.0, 0.0], "avecconst": [0.0, 0.0, 0.0], "ladder": false, "lrpaforce": false, "lfxc": false, "lhartree": true, "ibse": 0, "kpoint": [-1, 0, 0, 0], "ltcte": false, "ltete": false, "ltriplet": false, "lfxceps": false, "lfxheg": false, "naturalo": 2, "l2order": false, "lmp2lt": false, "lusew": false, "encutgw": -2.0, "encutgwsoft": -2.0, "encutlf": -1.0, "lmaxmp2": -1, "scissor": 0.0, "nomega": 0, "nomegar": 0, "nbandsgw": -1, "nbandso": -1, "nbandsv": -1, "nelmhf": 1, "dim": 3, "antires": 0, "omegamin": -30.0, "omegatl": -200.0, "omegagrid": 140, "selfenergy": false, "lspectral": false, "lspectralgw": false, "lsingles": false, "lfermigw": false, "oddonlygw": false, "evenonlygw": false, "nkredlfx": 1, "nkredlfy": 1, "nkredlfz": 1, "maxmem": 2800, "telescope": 0, "taupar": 1, "omegapar": -1, "lambda": 1.0, "ofield_kappa": 0.0, "ofield_k": [0.0, 0.0, 0.0], "ofield_q6_near": 0.0, "ofield_q6_far": 0.0, "ofield_a": 0.0},
 "cell": {"array": {"__ndarray__": [[3, 3], "float64", [10.51146, 0.0, 0.0, -5.25573, 9.103192, 0.0, 0.0, 0.0, 14.72]]}, "__ase_objtype__": "cell"},
 "ctime": 22.87100976444632,
 "energy": -115.65752578,
 "forces": {"__ndarray__": [[27, 3], "float64", [-3.9687246, 3.53052586, -1.89168177, 1.86892325, 1.78797614, -2.0828294, 6.42560217, -4.87510668, -4.43574121, -3.03347985, -1.55829269, -1.75072205, -0.78980844, 1.057654, -1.31433034, 0.98150035, 3.02340843, -5.46634392, 1.04267007, 1.01274424, -0.47146483, -1.36692971, -0.73663385, 2.94945417, -4.38987222, -0.44193614, -1.71018291, 0.93637136, -0.15408819, -4.06085266, -0.69033805, -0.40523578, -3.09977451, 0.20554257, -0.76904052, -2.6713484, 0.70843423, -1.07687679, -4.86471933, -1.36205101, 1.10429616, -4.20066814, 0.17415944, -0.9177111, -3.63200825, 0.55539053, 0.01081424, -3.72526435, 2.99790914, 1.94825506, -5.00669031, -0.56972614, 0.81537417, -4.81685232, -0.10785619, -1.09125044, 3.74675519, -4.71306583, -1.66097078, 5.43446666, 3.39269856, 3.15111868, 8.64478563, 0.93816514, 0.95446953, 5.6973464, 2.5913046, -0.2466742, 4.86919968, 0.76641218, -0.42695274, 6.27816548, -1.57535363, -1.36391661, 5.45285493, -0.7469988, -2.70567787, 7.25732666, -0.27087914, 0.03372785, 4.87111989]]},
 "free_energy": -115.65752578,
 "mtime": 22.87100976444632,
 "numbers": {"__ndarray__": [[27], "int64", [78, 78, 78, 78, 78, 78, 78, 78, 78, 16, 16, 16, 16, 16, 16, 16, 16, 16, 52, 52, 52, 52, 52, 52, 52, 52, 52]]},
 "pbc": {"__ndarray__": [[3], "bool", [true, true, true]]},
 "positions": {"__ndarray__": [[27, 3], "float64", [-5.1590845358793, 9.04385202366072, 8.4928301504, 8.737582747952699, 3.0172155742808804, 8.4350451712, 6.8656770915497995, 6.136795086091039, 8.487736588799999, 3.5493381081009003, 0.020472259520719998, 8.489820352, 1.7951066171217, 3.00354603910984, 8.4191818688, 0.012266611033500237, 5.99697706642888, 8.5671558464, 6.9468665048865, 0.00177940094024, 8.4301203008, 5.2435063282806, 3.0431404637457597, 8.355993472, 3.5934444044901, 6.10114762344248, 8.4320125568, 1.7322958609074, 0.98575352876336, 7.3740093184, 0.06603772187700004, 4.070383064496, 7.3096131456, -1.7605402064846998, 7.1047891065496795, 7.345706880000001, 5.1875509360490994, 1.05718982663224, 7.3729412352, 3.5544780018116997, 4.02185676993352, 7.321089593600001, 1.7090427244392, 7.0989631547016, 7.3878258048, 8.756117132355001, 0.9777824097204799, 7.3968554944000005, 6.894730399088701, 4.0023171324332, 7.397102348800001, 5.267512558300499, 7.08730915727128, 7.3374592640000005, 0.02089305091170005, 2.10235861513272, 9.8557721728, -1.6388176573566002, 5.08573525791968, 9.846669030400001, -3.5745535764792, 7.98339578967504, 9.7815420096, 3.4841255883912, 2.00442966171392, 9.807411379200001, 1.7499267327654005, 5.020257090246719, 9.823891743999999, -0.02356616774699994, 8.09923500025808, 9.7897469376, 7.0340916511125, 2.1085385901176803, 9.7695987904, 5.241504683510099, 5.09200417109048, 9.761981632, 3.4849238812209005, 8.12848564988824, 9.7915942976]]},
 "stress": {"__ndarray__": [[6], "float64", [-0.11354985862242836, -0.10925511251224969, -0.07662393222833377, 0.003502579701355233, 0.0017691658667348844, -0.001527628326506161]]},
 "unique_id": "abfc09788ac0b3db93f4250c45645c7f",
 "user": "lpan"},
"33": {
 "calculator": "vasp",
 "calculator_parameters": {"kpoints_generation": {"divisions": [2, 2, 1], "usershift": [0.0, 0.0, 0.0], "genvec1": [0.5, 0.0, 0.0], "genvec2": [0.0, 0.5, 0.0], "genvec3": [0.0, 0.0, 1.0], "shift": [0.0, 0.0, 0.0]}, "system": "PtSTe", "lcompat": false, "prec": "normal", "enmax": 520.0, "enaug": 368.792, "ediff": 0.0001, "ialgo": 68, "iwavpr": 10, "nbands": 144, "nelect": 198.0, "turbo": 0, "irestart": 0, "nreboot": 0, "nmin": 0, "eref": 0.0, "ismear": 0, "sigma": 0.05, "kspacing": 0.5, "kgamma": true, "lreal": true, "ropt": [-0.0005, -0.0005, -0.0005], "lmaxpaw": -100, "lmaxmix": 2, "nlspline": false, "istart": 0, "icharg": 2, "iniwav": 1, "ispin": 1, "lnoncollinear": false, "magmom": [1.0, 1.0, 1.0, 1.0, 1.0, 1.0, 1.0, 1.0, 1.0, 1.0, 1.0, 1.0, 1.0, 1.0, 1.0, 1.0, 1.0, 1.0, 1.0, 1.0, 1.0, 1.0, 1.0, 1.0, 1.0, 1.0, 1.0], "nupdown": -1.0, "lsorbit": false, "saxis": [0.0, 0.0, 1.0], "lspiral": false, "qspiral": [0.0, 0.0, 0.0], "lzeroz": false, "lasph": false, "lmetagga": false, "nelm": 1, "nelmdl": -5, "nelmin": 2, "enini": 520.0, "ldiag": true, "lsubrot": false, "weimin": 0.0, "ebreak": 1.7e-07, "deper": 0.3, "nrmm": 4, "time": 0.4, "amix": 0.4, "bmix": 1.0, "amin": 0.1, "amix_mag": 1.6, "bmix_mag": 1.0, "imix": 4, "mixfirst": false, "maxmix": -45, "wc": 100.0, "inimix": 1, "mixpre": 1, "mremove": 5, "ldipol": false, "lmono": false, "idipol": 0, "epsilon": 1.0, "dipol": [-100.0, -100.0, -100.0], "efield": 0.0, "ngx": 60, "ngy": 60, "ngz": 84, "ngxf": 120, "ngyf": 120, "ngzf": 168, "addgrid": false, "nsw": 0, "ibrion": -1, "mdalgo": 0, "isif": 4, "pstress": 0.0, "ediffg": 0.001, "nfree": 1, "potim": 0.25, "smass": -3.0, "scalee": 1.0, "tebeg": 0.0001, "teend": 0.0001, "nblock": 1, "kblock": 1, "npaco": 256, "apaco": 16.0, "isym": 0, "symprec": 1e-05, "lorbit": 0, "rwigs": [-1.0, -1.0, -1.0], "nedos": 301, "emin": 10.0, "emax": -10.0, "efermi": 0.0, "nwrite": 2, "lwave": false, "ldownsample": false, "lcharg": true, "lpard": false, "lvtot": false, "lvhar": false, "lelf": false, "loptics": false, "stm": [0.0, 0.0, 0.0, 0.0, 0.0, 0.0, 0.0], "npar": 36, "nsim": 4, "nblk": -1, "lplane": true, "lscalapack": true, "lscaaware": false, "lscalu": false, "lasync": false, "lorbitalreal": false, "idiot": 3, "ispecial": 0, "lmusic": false, "pomass": [195.08, 32.066, 127.6], "darwinr": [0.0, 0.0, 0.0], "darwinv": [1.0, 1.0, 1.0], "lcorr": true, "gga_compat": true, "lberry": false, "icorelevel": 0, "ldau": false, "i_constrained_m": 0, "gga": "--", "voskown": 0, "lhfcalc": false, "precfock": "", "lsymgrad": false, "lhfone": false, "lrhfcalc": false, "lthomas": false, "lmodelhf": false, "encut4o": -1.0, "exxoep": 0, "fourorbit": 0, "aexx": 0.0, "hfalpha": 0.0, "mcalpha": 0.0, "aldax": 1.0, "aggax": 1.0, "aldac": 1.0, "aggac": 1.0, "nkredx": 1, "nkredy": 1, "nkredz": 1, "shiftred": false, "oddonly": false, "evenonly": false, "lmaxfock": 0, "nmaxfockae": 0, "lfockaedft": false, "hfscreen": 0.0, "hfscreenc": 0.0, "nbandsgwlow": 0, "luse_vdw": false, "zab_vdw": -0.8491, "param1": 0.1234, "param2": 1.0, "param3": 0.0, "model_gw": 0, "model_eps0": 31.3005552, "model_alpha": 1.0, "lepsilon": false, "lrpa": false, "lnabla": false, "lvel": false, "kinter": 0, "cshift": -0.1, "omegamax": -30.0, "deg_threshold": 0.002, "rtime": -0.1, "wplasmai": 0.0, "dfield": [0.0, 0.0, 0.0], "wplasma": [0.0, 0.0, 0.0, 0.0, 0.0, 0.0, 0.0, 0.0, 0.0], "nucind": false, "magpos": [0.0, 0.0, 0.0], "lnicsall": true, "orbitalmag": false, "lmagbloch": false, "lchimag": false, "lgauge": true, "magatom": 0, "magdipol": [0.0, 0.0, 0.0], "avecconst": [0.0, 0.0, 0.0], "ladder": false, "lrpaforce": false, "lfxc": false, "lhartree": true, "ibse": 0, "kpoint": [-1, 0, 0, 0], "ltcte": false, "ltete": false, "ltriplet": false, "lfxceps": false, "lfxheg": false, "naturalo": 2, "l2order": false, "lmp2lt": false, "lusew": false, "encutgw": -2.0, "encutgwsoft": -2.0, "encutlf": -1.0, "lmaxmp2": -1, "scissor": 0.0, "nomega": 0, "nomegar": 0, "nbandsgw": -1, "nbandso": -1, "nbandsv": -1, "nelmhf": 1, "dim": 3, "antires": 0, "omegamin": -30.0, "omegatl": -200.0, "omegagrid": 140, "selfenergy": false, "lspectral": false, "lspectralgw": false, "lsingles": false, "lfermigw": false, "oddonlygw": false, "evenonlygw": false, "nkredlfx": 1, "nkredlfy": 1, "nkredlfz": 1, "maxmem": 2800, "telescope": 0, "taupar": 1, "omegapar": -1, "lambda": 1.0, "ofield_kappa": 0.0, "ofield_k": [0.0, 0.0, 0.0], "ofield_q6_near": 0.0, "ofield_q6_far": 0.0, "ofield_a": 0.0},
 "cell": {"array": {"__ndarray__": [[3, 3], "float64", [10.51146, 0.0, 0.0, -5.25573, 9.103192, 0.0, 0.0, 0.0, 14.72]]}, "__ase_objtype__": "cell"},
 "ctime": 22.871009765319155,
 "energy": -107.91712082,
 "forces": {"__ndarray__": [[27, 3], "float64", [1.35906513, 4.84345188, 10.21451593, -1.98329759, -0.8069374, 6.20219354, 1.99852628, -0.26238996, 9.82746765, 0.70827772, -3.90281318, 7.67450701, 1.86954763, 1.11080808, 3.69970099, -6.42545285, -4.50862278, 10.05175631, -3.07546167, 1.62801807, 8.45635028, -0.03973932, -0.92235073, 12.10526667, 0.16274002, -0.45679939, 6.86212745, -0.40918315, -0.65899383, 2.23379933, -0.1269845, 0.72420086, 1.29557151, -0.37134551, -0.46142841, 1.10868279, -0.25429513, -0.10769798, 2.26087346, -0.35555602, -0.61767227, 1.28754666, -0.46467532, 0.45293094, 0.9588722, -0.48546163, 0.34825546, 1.67900221, 0.31463376, -0.0415587, 0.22098659, 0.24764219, -0.03740402, 1.08472656, -2.19718582, 1.63804055, -8.30045855, 1.85545429, 1.12131374, -7.62290214, 0.38765407, 1.41398282, -6.89222504, 2.61908341, -1.5456672, -9.29056876, -4.30281089, 1.0810374, -8.85534289, 5.65620748, 0.97969536, -13.33937035, 1.24472642, 1.98896163, -9.94763202, 3.92555848, 0.33916442, -10.3651062, -1.85766748, -3.33952536, -12.61034118]]},
 "free_energy": -107.91712082,
 "mtime": 22.871009765319155,
 "numbers": {"__ndarray__": [[27], "int64", [78, 78, 78, 78, 78, 78, 78, 78, 78, 16, 16, 16, 16, 16, 16, 16, 16, 16, 52, 52, 52, 52, 52, 52, 52, 52, 52]]},
 "pbc": {"__ndarray__": [[3], "bool", [true, true, true]]},
 "positions": {"__ndarray__": [[27, 3], "float64", [5.2390289718936, 9.02712736622256, 8.4653751424, -1.7259469390674, 3.06369856636704, 8.5561323328, -3.5141922532314, 6.09001869812672, 8.392264288, 3.4929084387942, 0.07734472463648, 8.4909926528, 1.6702787199230997, 3.0331501656853597, 8.5541569088, 0.057866533331400016, 6.13920233418352, 8.5247344256, 1.7636811884046, 9.08004968323376, 8.503442681600001, 5.244720296796, 2.97800967387952, 8.4717930624, 3.5099871436584, 6.07421264379328, 8.4318975936, 0.011896607641499862, 2.01967140917528, 9.780117996800001, -1.7602055741556, 5.0516734802856, 9.8213874304, -3.4420335505245, 8.12367297434168, 9.8107233792, 3.4849349182538996, 2.0546509706268, 9.7719504576, 1.8058125391316997, 5.13770164873896, 9.829295456, 0.022400184046499957, 8.10095049679048, 9.9016211456, 7.055900407862101, 1.9768159480692, 9.826398560000001, 5.2611624276426, 5.07746227703008, 9.881411616, 3.476881931075999, 8.053716855492, 9.8413841088, 1.7729406284039997, 0.99397971924608, 7.323337484800001, -0.08299649098259992, 4.06337123982608, 7.3055307008, -1.7150123402451, 7.0662359960466405, 7.257130752, 5.1957891351522, 1.01660679534512, 7.296836185600001, 3.5775134459432993, 3.98441606949288, 7.3555033344, 1.6378323656534997, 7.089783951048401, 7.436955276800001, 8.7236637354072, 0.9902880107624, 7.4290719808, 6.914097291122999, 4.00480694647712, 7.4277153856, 5.2870271889051, 7.14036055754504, 7.3637321088]]},
 "stress": {"__ndarray__": [[6], "float64", [-0.13395793194937128, -0.12949534683411104, -0.0802456558352496, 0.0033557172787326197, 0.007609881140265357, -0.006685046592835666]]},
 "unique_id": "8046a5bf353ba71aa501262309eccbcc",
 "user": "lpan"},
"34": {
 "calculator": "vasp",
 "calculator_parameters": {"kpoints_generation": {"divisions": [2, 2, 1], "usershift": [0.0, 0.0, 0.0], "genvec1": [0.5, 0.0, 0.0], "genvec2": [0.0, 0.5, 0.0], "genvec3": [0.0, 0.0, 1.0], "shift": [0.0, 0.0, 0.0]}, "system": "PtSTe", "lcompat": false, "prec": "normal", "enmax": 520.0, "enaug": 368.792, "ediff": 0.0001, "ialgo": 68, "iwavpr": 10, "nbands": 144, "nelect": 198.0, "turbo": 0, "irestart": 0, "nreboot": 0, "nmin": 0, "eref": 0.0, "ismear": 0, "sigma": 0.05, "kspacing": 0.5, "kgamma": true, "lreal": true, "ropt": [-0.0005, -0.0005, -0.0005], "lmaxpaw": -100, "lmaxmix": 2, "nlspline": false, "istart": 0, "icharg": 2, "iniwav": 1, "ispin": 1, "lnoncollinear": false, "magmom": [1.0, 1.0, 1.0, 1.0, 1.0, 1.0, 1.0, 1.0, 1.0, 1.0, 1.0, 1.0, 1.0, 1.0, 1.0, 1.0, 1.0, 1.0, 1.0, 1.0, 1.0, 1.0, 1.0, 1.0, 1.0, 1.0, 1.0], "nupdown": -1.0, "lsorbit": false, "saxis": [0.0, 0.0, 1.0], "lspiral": false, "qspiral": [0.0, 0.0, 0.0], "lzeroz": false, "lasph": false, "lmetagga": false, "nelm": 1, "nelmdl": -5, "nelmin": 2, "enini": 520.0, "ldiag": true, "lsubrot": false, "weimin": 0.0, "ebreak": 1.7e-07, "deper": 0.3, "nrmm": 4, "time": 0.4, "amix": 0.4, "bmix": 1.0, "amin": 0.1, "amix_mag": 1.6, "bmix_mag": 1.0, "imix": 4, "mixfirst": false, "maxmix": -45, "wc": 100.0, "inimix": 1, "mixpre": 1, "mremove": 5, "ldipol": false, "lmono": false, "idipol": 0, "epsilon": 1.0, "dipol": [-100.0, -100.0, -100.0], "efield": 0.0, "ngx": 60, "ngy": 60, "ngz": 84, "ngxf": 120, "ngyf": 120, "ngzf": 168, "addgrid": false, "nsw": 0, "ibrion": -1, "mdalgo": 0, "isif": 4, "pstress": 0.0, "ediffg": 0.001, "nfree": 1, "potim": 0.25, "smass": -3.0, "scalee": 1.0, "tebeg": 0.0001, "teend": 0.0001, "nblock": 1, "kblock": 1, "npaco": 256, "apaco": 16.0, "isym": 0, "symprec": 1e-05, "lorbit": 0, "rwigs": [-1.0, -1.0, -1.0], "nedos": 301, "emin": 10.0, "emax": -10.0, "efermi": 0.0, "nwrite": 2, "lwave": false, "ldownsample": false, "lcharg": true, "lpard": false, "lvtot": false, "lvhar": false, "lelf": false, "loptics": false, "stm": [0.0, 0.0, 0.0, 0.0, 0.0, 0.0, 0.0], "npar": 36, "nsim": 4, "nblk": -1, "lplane": true, "lscalapack": true, "lscaaware": false, "lscalu": false, "lasync": false, "lorbitalreal": false, "idiot": 3, "ispecial": 0, "lmusic": false, "pomass": [195.08, 32.066, 127.6], "darwinr": [0.0, 0.0, 0.0], "darwinv": [1.0, 1.0, 1.0], "lcorr": true, "gga_compat": true, "lberry": false, "icorelevel": 0, "ldau": false, "i_constrained_m": 0, "gga": "--", "voskown": 0, "lhfcalc": false, "precfock": "", "lsymgrad": false, "lhfone": false, "lrhfcalc": false, "lthomas": false, "lmodelhf": false, "encut4o": -1.0, "exxoep": 0, "fourorbit": 0, "aexx": 0.0, "hfalpha": 0.0, "mcalpha": 0.0, "aldax": 1.0, "aggax": 1.0, "aldac": 1.0, "aggac": 1.0, "nkredx": 1, "nkredy": 1, "nkredz": 1, "shiftred": false, "oddonly": false, "evenonly": false, "lmaxfock": 0, "nmaxfockae": 0, "lfockaedft": false, "hfscreen": 0.0, "hfscreenc": 0.0, "nbandsgwlow": 0, "luse_vdw": false, "zab_vdw": -0.8491, "param1": 0.1234, "param2": 1.0, "param3": 0.0, "model_gw": 0, "model_eps0": 31.3005552, "model_alpha": 1.0, "lepsilon": false, "lrpa": false, "lnabla": false, "lvel": false, "kinter": 0, "cshift": -0.1, "omegamax": -30.0, "deg_threshold": 0.002, "rtime": -0.1, "wplasmai": 0.0, "dfield": [0.0, 0.0, 0.0], "wplasma": [0.0, 0.0, 0.0, 0.0, 0.0, 0.0, 0.0, 0.0, 0.0], "nucind": false, "magpos": [0.0, 0.0, 0.0], "lnicsall": true, "orbitalmag": false, "lmagbloch": false, "lchimag": false, "lgauge": true, "magatom": 0, "magdipol": [0.0, 0.0, 0.0], "avecconst": [0.0, 0.0, 0.0], "ladder": false, "lrpaforce": false, "lfxc": false, "lhartree": true, "ibse": 0, "kpoint": [-1, 0, 0, 0], "ltcte": false, "ltete": false, "ltriplet": false, "lfxceps": false, "lfxheg": false, "naturalo": 2, "l2order": false, "lmp2lt": false, "lusew": false, "encutgw": -2.0, "encutgwsoft": -2.0, "encutlf": -1.0, "lmaxmp2": -1, "scissor": 0.0, "nomega": 0, "nomegar": 0, "nbandsgw": -1, "nbandso": -1, "nbandsv": -1, "nelmhf": 1, "dim": 3, "antires": 0, "omegamin": -30.0, "omegatl": -200.0, "omegagrid": 140, "selfenergy": false, "lspectral": false, "lspectralgw": false, "lsingles": false, "lfermigw": false, "oddonlygw": false, "evenonlygw": false, "nkredlfx": 1, "nkredlfy": 1, "nkredlfz": 1, "maxmem": 2800, "telescope": 0, "taupar": 1, "omegapar": -1, "lambda": 1.0, "ofield_kappa": 0.0, "ofield_k": [0.0, 0.0, 0.0], "ofield_q6_near": 0.0, "ofield_q6_far": 0.0, "ofield_a": 0.0},
 "cell": {"array": {"__ndarray__": [[3, 3], "float64", [10.51146, 0.0, 0.0, -5.25573, 9.103192, 0.0, 0.0, 0.0, 14.72]]}, "__ase_objtype__": "cell"},
 "ctime": 22.871009766204995,
 "energy": -103.10443057,
 "forces": {"__ndarray__": [[27, 3], "float64", [0.20555558, -0.89147452, 6.98877209, 0.37816624, -3.33111442, 12.09106233, -1.59728429, 1.58075581, 9.85866354, 1.22035666, -4.57741828, 11.04831451, 4.68646785, -2.30539624, 10.38612273, 7.06318935, -3.79107831, 10.80942113, 3.7027792, -2.32786778, 8.09575363, 3.7994379, -2.13670042, 12.47826098, -0.07581625, 0.73736082, 6.12229481, -0.23309515, -0.17576689, 1.097876, -0.41817142, 0.56312995, 1.45635081, 0.48573924, -0.02990389, 0.77517044, 0.29200303, 0.71171693, 0.04177937, -0.7210676, -0.64612066, 0.86221615, -0.49825001, -0.23127844, 1.49060248, -0.43920672, 0.97595932, 0.87233822, 0.96904394, -0.24448102, 1.80256553, 0.6616024, 1.55466575, 1.77122956, -4.30377356, 2.40602508, -10.65477843, -0.8098073, 4.6123971, -12.40916213, -4.67419035, 4.99807047, -12.68796788, -0.83083299, 0.73321246, -12.83270629, -5.23900412, 1.62151452, -11.99430711, -0.35625105, 0.45920045, -7.89800084, -0.60449599, -1.26678791, -8.90749618, -2.31209078, 0.43556415, -12.6832126, -0.35100381, 0.56581597, -7.98116286]]},
 "free_energy": -103.10443057,
 "mtime": 22.871009766204995,
 "numbers": {"__ndarray__": [[27], "int64", [78, 78, 78, 78, 78, 78, 78, 78, 78, 16, 16, 16, 16, 16, 16, 16, 16, 16, 52, 52, 52, 52, 52, 52, 52, 52, 52]]},
 "pbc": {"__ndarray__": [[3], "bool", [true, true, true]]},
 "positions": {"__ndarray__": [[27, 3], "float64", [10.483123731705, 0.0221635415624, 8.4534809408, -1.7359860666123, 3.12274450960472, 8.4312159104, -3.4869962681172, 6.09130843836928, 8.4432885184, 3.5040324541256997, 0.06102861845528, 8.4040158528, 1.6586520465744, 3.0292917777561597, 8.4323970432, -0.05915797130699991, 6.14456302188848, 8.4418961536, 7.0098839689617005, 0.054430260766, 8.494076640000001, 5.2489557844884, 3.0662487345739198, 8.2816197888, 3.4851315876705, 6.07970723945256, 8.4804756544, -0.020923534145700157, 2.023792060066, 9.8193228032, -1.7019650956346999, 5.05630509334328, 9.8247253376, -3.5818202013345, 8.11470978943464, 9.8173029248, 3.4627178963979004, 1.9850197446995999, 9.864724435200001, 1.7738874481634994, 5.13924809899592, 9.8382031168, 0.01828158378930059, 8.16759660399704, 9.7842363584, 7.055924794449299, 2.0026881300524, 9.829712768, 5.1819119056602, 5.035670068749599, 9.705774784, 3.4388225097237, 7.982565851660399, 9.7873332992, 1.8163260488664, 0.94416541404752, 7.329626752, 0.019340560827000013, 4.00918066610544, 7.375872428800001, -1.6907906778524997, 6.992441516290159, 7.3583528320000005, 5.3109387632277, 0.96547826231752, 7.4147416192, 3.5159490860985, 4.04400920560168, 7.426202464, 1.763556207145199, 7.112806742903681, 7.2785679296, 8.7691419875556, 1.1007749085771201, 7.311885472, 7.096138434414, 4.09881160485664, 7.39266368, 5.251654076270399, 7.07462704533648, 7.274426899200001]]},
 "stress": {"__ndarray__": [[6], "float64", [-0.15567359911634532, -0.13444555020559693, -0.08329933941575088, 0.008306633817534232, -0.014491952715179704, 0.013701960529818763]]},
 "unique_id": "32d6682f8a64b19bad85985c4e61844a",
 "user": "lpan"},
"35": {
 "calculator": "vasp",
 "calculator_parameters": {"kpoints_generation": {"divisions": [2, 2, 1], "usershift": [0.0, 0.0, 0.0], "genvec1": [0.5, 0.0, 0.0], "genvec2": [0.0, 0.5, 0.0], "genvec3": [0.0, 0.0, 1.0], "shift": [0.0, 0.0, 0.0]}, "system": "PtSTe", "lcompat": false, "prec": "normal", "enmax": 520.0, "enaug": 368.792, "ediff": 0.0001, "ialgo": 68, "iwavpr": 10, "nbands": 144, "nelect": 198.0, "turbo": 0, "irestart": 0, "nreboot": 0, "nmin": 0, "eref": 0.0, "ismear": 0, "sigma": 0.05, "kspacing": 0.5, "kgamma": true, "lreal": true, "ropt": [-0.0005, -0.0005, -0.0005], "lmaxpaw": -100, "lmaxmix": 2, "nlspline": false, "istart": 0, "icharg": 2, "iniwav": 1, "ispin": 1, "lnoncollinear": false, "magmom": [1.0, 1.0, 1.0, 1.0, 1.0, 1.0, 1.0, 1.0, 1.0, 1.0, 1.0, 1.0, 1.0, 1.0, 1.0, 1.0, 1.0, 1.0, 1.0, 1.0, 1.0, 1.0, 1.0, 1.0, 1.0, 1.0, 1.0], "nupdown": -1.0, "lsorbit": false, "saxis": [0.0, 0.0, 1.0], "lspiral": false, "qspiral": [0.0, 0.0, 0.0], "lzeroz": false, "lasph": false, "lmetagga": false, "nelm": 1, "nelmdl": -5, "nelmin": 2, "enini": 520.0, "ldiag": true, "lsubrot": false, "weimin": 0.0, "ebreak": 1.7e-07, "deper": 0.3, "nrmm": 4, "time": 0.4, "amix": 0.4, "bmix": 1.0, "amin": 0.1, "amix_mag": 1.6, "bmix_mag": 1.0, "imix": 4, "mixfirst": false, "maxmix": -45, "wc": 100.0, "inimix": 1, "mixpre": 1, "mremove": 5, "ldipol": false, "lmono": false, "idipol": 0, "epsilon": 1.0, "dipol": [-100.0, -100.0, -100.0], "efield": 0.0, "ngx": 60, "ngy": 60, "ngz": 84, "ngxf": 120, "ngyf": 120, "ngzf": 168, "addgrid": false, "nsw": 0, "ibrion": -1, "mdalgo": 0, "isif": 4, "pstress": 0.0, "ediffg": 0.001, "nfree": 1, "potim": 0.25, "smass": -3.0, "scalee": 1.0, "tebeg": 0.0001, "teend": 0.0001, "nblock": 1, "kblock": 1, "npaco": 256, "apaco": 16.0, "isym": 0, "symprec": 1e-05, "lorbit": 0, "rwigs": [-1.0, -1.0, -1.0], "nedos": 301, "emin": 10.0, "emax": -10.0, "efermi": 0.0, "nwrite": 2, "lwave": false, "ldownsample": false, "lcharg": true, "lpard": false, "lvtot": false, "lvhar": false, "lelf": false, "loptics": false, "stm": [0.0, 0.0, 0.0, 0.0, 0.0, 0.0, 0.0], "npar": 36, "nsim": 4, "nblk": -1, "lplane": true, "lscalapack": true, "lscaaware": false, "lscalu": false, "lasync": false, "lorbitalreal": false, "idiot": 3, "ispecial": 0, "lmusic": false, "pomass": [195.08, 32.066, 127.6], "darwinr": [0.0, 0.0, 0.0], "darwinv": [1.0, 1.0, 1.0], "lcorr": true, "gga_compat": true, "lberry": false, "icorelevel": 0, "ldau": false, "i_constrained_m": 0, "gga": "--", "voskown": 0, "lhfcalc": false, "precfock": "", "lsymgrad": false, "lhfone": false, "lrhfcalc": false, "lthomas": false, "lmodelhf": false, "encut4o": -1.0, "exxoep": 0, "fourorbit": 0, "aexx": 0.0, "hfalpha": 0.0, "mcalpha": 0.0, "aldax": 1.0, "aggax": 1.0, "aldac": 1.0, "aggac": 1.0, "nkredx": 1, "nkredy": 1, "nkredz": 1, "shiftred": false, "oddonly": false, "evenonly": false, "lmaxfock": 0, "nmaxfockae": 0, "lfockaedft": false, "hfscreen": 0.0, "hfscreenc": 0.0, "nbandsgwlow": 0, "luse_vdw": false, "zab_vdw": -0.8491, "param1": 0.1234, "param2": 1.0, "param3": 0.0, "model_gw": 0, "model_eps0": 31.3005552, "model_alpha": 1.0, "lepsilon": false, "lrpa": false, "lnabla": false, "lvel": false, "kinter": 0, "cshift": -0.1, "omegamax": -30.0, "deg_threshold": 0.002, "rtime": -0.1, "wplasmai": 0.0, "dfield": [0.0, 0.0, 0.0], "wplasma": [0.0, 0.0, 0.0, 0.0, 0.0, 0.0, 0.0, 0.0, 0.0], "nucind": false, "magpos": [0.0, 0.0, 0.0], "lnicsall": true, "orbitalmag": false, "lmagbloch": false, "lchimag": false, "lgauge": true, "magatom": 0, "magdipol": [0.0, 0.0, 0.0], "avecconst": [0.0, 0.0, 0.0], "ladder": false, "lrpaforce": false, "lfxc": false, "lhartree": true, "ibse": 0, "kpoint": [-1, 0, 0, 0], "ltcte": false, "ltete": false, "ltriplet": false, "lfxceps": false, "lfxheg": false, "naturalo": 2, "l2order": false, "lmp2lt": false, "lusew": false, "encutgw": -2.0, "encutgwsoft": -2.0, "encutlf": -1.0, "lmaxmp2": -1, "scissor": 0.0, "nomega": 0, "nomegar": 0, "nbandsgw": -1, "nbandso": -1, "nbandsv": -1, "nelmhf": 1, "dim": 3, "antires": 0, "omegamin": -30.0, "omegatl": -200.0, "omegagrid": 140, "selfenergy": false, "lspectral": false, "lspectralgw": false, "lsingles": false, "lfermigw": false, "oddonlygw": false, "evenonlygw": false, "nkredlfx": 1, "nkredlfy": 1, "nkredlfz": 1, "maxmem": 2800, "telescope": 0, "taupar": 1, "omegapar": -1, "lambda": 1.0, "ofield_kappa": 0.0, "ofield_k": [0.0, 0.0, 0.0], "ofield_q6_near": 0.0, "ofield_q6_far": 0.0, "ofield_a": 0.0},
 "cell": {"array": {"__ndarray__": [[3, 3], "float64", [10.51146, 0.0, 0.0, -5.25573, 9.103192, 0.0, 0.0, 0.0, 14.72]]}, "__ase_objtype__": "cell"},
 "ctime": 22.871009767122366,
 "energy": -113.3881825,
 "forces": {"__ndarray__": [[27, 3], "float64", [1.46736572, -0.16334042, 1.7286291, -0.89248403, -1.5211353, 0.98112116, -3.92980157, 0.25594235, 1.84625655, -1.9787585, 2.75111575, -2.1353081, 2.07011329, 2.02819169, -1.66818759, 0.12183659, 2.63252602, -5.53637776, -3.02092185, 3.89005217, -1.34555852, -3.1905247, -2.03850036, -6.20524909, 0.01832766, -0.90228257, -1.44116594, 1.38967924, -0.28088863, -5.02707528, 2.37388356, 2.09707467, -5.13259512, 2.67461971, 0.20626187, -5.17693448, 0.56695626, 0.52143911, -3.84571391, 0.35872976, 1.31778928, -3.65686818, -0.0201505, -2.1279546, -3.55546387, -1.52941863, 0.42413468, -5.0615131, -2.22227082, 0.26686238, -5.66502861, -0.82986501, -1.24374968, -4.51723315, -1.62204064, -1.85832589, 7.54801524, -1.6015339, -1.9903274, 6.98695773, -1.34677754, -0.70894939, 5.01774207, -0.17300801, -0.37679629, 4.3463631, 2.38909685, -1.67640785, 6.46135183, 2.02912328, -1.05248016, 5.88911982, 3.66852385, -3.15367611, 7.85120839, 0.99060772, 4.416609, 5.56332704, 2.23869219, -1.71318435, 5.75018068]]},
 "free_energy": -113.3881825,
 "mtime": 22.871009767122366,
 "numbers": {"__ndarray__": [[27], "int64", [78, 78, 78, 78, 78, 78, 78, 78, 78, 16, 16, 16, 16, 16, 16, 16, 16, 16, 52, 52, 52, 52, 52, 52, 52, 52, 52]]},
 "pbc": {"__ndarray__": [[3], "bool", [true, true, true]]},
 "positions": {"__ndarray__": [[27, 3], "float64", [5.216929993733401, 9.0671451803184, 8.369305504, -1.7340243653898, 3.0538971595406403, 8.3964508032, -3.4383132820439997, 6.004630757166719, 8.336651392, -1.7095776526385997, 9.0176138023272, 8.417468902400001, 1.7403591493161, 2.9806777284228, 8.4668101952, -0.0017453228183998057, 6.05266939373376, 8.5460040896, 1.8118874272095002, 9.034308601295601, 8.4950294656, 5.2431690680865, 3.06569353089384, 8.524439584, 3.530953406888999, 6.1368262190076805, 8.471974707200001, 1.7009140547492998, 0.9886389675316, 7.4171038848, -0.04970774830860004, 3.97935278307056, 7.4243737984, -1.8150367657400999, 7.03572792250552, 7.374796249600001, 5.2706843387982, 0.9782466725124801, 7.388502041600001, 3.471701883588, 3.98959442026208, 7.380813785600001, 1.7457520538690996, 7.16883952958936, 7.342179526400001, 8.7908110470018, 0.97789146596064, 7.4012168832, 7.0676028688374, 3.9739374762136004, 7.413949388800001, 5.308128734625899, 7.08582515491144, 7.3574282688, 0.015574935396600056, 2.03795034561552, 9.6806914624, -1.7343747649089, 5.11587219432296, 9.761220608, -3.4795996165017002, 8.06159393856152, 9.728674688000002, 3.4918393707548994, 1.96071677095336, 9.856913856, 1.7323738033833, 5.1094679166871195, 9.733603680000002, -0.06660886205610017, 8.15571020207496, 9.8294790144, 6.9379928354691, 2.13610760708968, 9.6862169088, 5.199247037591101, 4.94218693223976, 9.8429410432, 3.471565760180999, 8.186020827381599, 9.87665632]]},
 "stress": {"__ndarray__": [[6], "float64", [-0.12793681371885862, -0.11361561464372606, -0.08173875735036566, 0.007757434479223679, -0.004342095477916988, 0.002639656224597932]]},
 "unique_id": "68a710db3044aa77e999fb64a044c23b",
 "user": "lpan"},
"36": {
 "calculator": "vasp",
 "calculator_parameters": {"kpoints_generation": {"divisions": [2, 2, 1], "usershift": [0.0, 0.0, 0.0], "genvec1": [0.5, 0.0, 0.0], "genvec2": [0.0, 0.5, 0.0], "genvec3": [0.0, 0.0, 1.0], "shift": [0.0, 0.0, 0.0]}, "system": "PtSTe", "lcompat": false, "prec": "normal", "enmax": 520.0, "enaug": 368.792, "ediff": 0.0001, "ialgo": 68, "iwavpr": 10, "nbands": 144, "nelect": 198.0, "turbo": 0, "irestart": 0, "nreboot": 0, "nmin": 0, "eref": 0.0, "ismear": 0, "sigma": 0.05, "kspacing": 0.5, "kgamma": true, "lreal": true, "ropt": [-0.0005, -0.0005, -0.0005], "lmaxpaw": -100, "lmaxmix": 2, "nlspline": false, "istart": 0, "icharg": 2, "iniwav": 1, "ispin": 1, "lnoncollinear": false, "magmom": [1.0, 1.0, 1.0, 1.0, 1.0, 1.0, 1.0, 1.0, 1.0, 1.0, 1.0, 1.0, 1.0, 1.0, 1.0, 1.0, 1.0, 1.0, 1.0, 1.0, 1.0, 1.0, 1.0, 1.0, 1.0, 1.0, 1.0], "nupdown": -1.0, "lsorbit": false, "saxis": [0.0, 0.0, 1.0], "lspiral": false, "qspiral": [0.0, 0.0, 0.0], "lzeroz": false, "lasph": false, "lmetagga": false, "nelm": 1, "nelmdl": -5, "nelmin": 2, "enini": 520.0, "ldiag": true, "lsubrot": false, "weimin": 0.0, "ebreak": 1.7e-07, "deper": 0.3, "nrmm": 4, "time": 0.4, "amix": 0.4, "bmix": 1.0, "amin": 0.1, "amix_mag": 1.6, "bmix_mag": 1.0, "imix": 4, "mixfirst": false, "maxmix": -45, "wc": 100.0, "inimix": 1, "mixpre": 1, "mremove": 5, "ldipol": false, "lmono": false, "idipol": 0, "epsilon": 1.0, "dipol": [-100.0, -100.0, -100.0], "efield": 0.0, "ngx": 60, "ngy": 60, "ngz": 84, "ngxf": 120, "ngyf": 120, "ngzf": 168, "addgrid": false, "nsw": 0, "ibrion": -1, "mdalgo": 0, "isif": 4, "pstress": 0.0, "ediffg": 0.001, "nfree": 1, "potim": 0.25, "smass": -3.0, "scalee": 1.0, "tebeg": 0.0001, "teend": 0.0001, "nblock": 1, "kblock": 1, "npaco": 256, "apaco": 16.0, "isym": 0, "symprec": 1e-05, "lorbit": 0, "rwigs": [-1.0, -1.0, -1.0], "nedos": 301, "emin": 10.0, "emax": -10.0, "efermi": 0.0, "nwrite": 2, "lwave": false, "ldownsample": false, "lcharg": true, "lpard": false, "lvtot": false, "lvhar": false, "lelf": false, "loptics": false, "stm": [0.0, 0.0, 0.0, 0.0, 0.0, 0.0, 0.0], "npar": 36, "nsim": 4, "nblk": -1, "lplane": true, "lscalapack": true, "lscaaware": false, "lscalu": false, "lasync": false, "lorbitalreal": false, "idiot": 3, "ispecial": 0, "lmusic": false, "pomass": [195.08, 32.066, 127.6], "darwinr": [0.0, 0.0, 0.0], "darwinv": [1.0, 1.0, 1.0], "lcorr": true, "gga_compat": true, "lberry": false, "icorelevel": 0, "ldau": false, "i_constrained_m": 0, "gga": "--", "voskown": 0, "lhfcalc": false, "precfock": "", "lsymgrad": false, "lhfone": false, "lrhfcalc": false, "lthomas": false, "lmodelhf": false, "encut4o": -1.0, "exxoep": 0, "fourorbit": 0, "aexx": 0.0, "hfalpha": 0.0, "mcalpha": 0.0, "aldax": 1.0, "aggax": 1.0, "aldac": 1.0, "aggac": 1.0, "nkredx": 1, "nkredy": 1, "nkredz": 1, "shiftred": false, "oddonly": false, "evenonly": false, "lmaxfock": 0, "nmaxfockae": 0, "lfockaedft": false, "hfscreen": 0.0, "hfscreenc": 0.0, "nbandsgwlow": 0, "luse_vdw": false, "zab_vdw": -0.8491, "param1": 0.1234, "param2": 1.0, "param3": 0.0, "model_gw": 0, "model_eps0": 31.3005552, "model_alpha": 1.0, "lepsilon": false, "lrpa": false, "lnabla": false, "lvel": false, "kinter": 0, "cshift": -0.1, "omegamax": -30.0, "deg_threshold": 0.002, "rtime": -0.1, "wplasmai": 0.0, "dfield": [0.0, 0.0, 0.0], "wplasma": [0.0, 0.0, 0.0, 0.0, 0.0, 0.0, 0.0, 0.0, 0.0], "nucind": false, "magpos": [0.0, 0.0, 0.0], "lnicsall": true, "orbitalmag": false, "lmagbloch": false, "lchimag": false, "lgauge": true, "magatom": 0, "magdipol": [0.0, 0.0, 0.0], "avecconst": [0.0, 0.0, 0.0], "ladder": false, "lrpaforce": false, "lfxc": false, "lhartree": true, "ibse": 0, "kpoint": [-1, 0, 0, 0], "ltcte": false, "ltete": false, "ltriplet": false, "lfxceps": false, "lfxheg": false, "naturalo": 2, "l2order": false, "lmp2lt": false, "lusew": false, "encutgw": -2.0, "encutgwsoft": -2.0, "encutlf": -1.0, "lmaxmp2": -1, "scissor": 0.0, "nomega": 0, "nomegar": 0, "nbandsgw": -1, "nbandso": -1, "nbandsv": -1, "nelmhf": 1, "dim": 3, "antires": 0, "omegamin": -30.0, "omegatl": -200.0, "omegagrid": 140, "selfenergy": false, "lspectral": false, "lspectralgw": false, "lsingles": false, "lfermigw": false, "oddonlygw": false, "evenonlygw": false, "nkredlfx": 1, "nkredlfy": 1, "nkredlfz": 1, "maxmem": 2800, "telescope": 0, "taupar": 1, "omegapar": -1, "lambda": 1.0, "ofield_kappa": 0.0, "ofield_k": [0.0, 0.0, 0.0], "ofield_q6_near": 0.0, "ofield_q6_far": 0.0, "ofield_a": 0.0},
 "cell": {"array": {"__ndarray__": [[3, 3], "float64", [10.51146, 0.0, 0.0, -5.25573, 9.103192, 0.0, 0.0, 0.0, 14.72]]}, "__ase_objtype__": "cell"},
 "ctime": 22.87100976805385,
 "energy": -117.99931597,
 "forces": {"__ndarray__": [[27, 3], "float64", [-0.1095406, 0.42902076, -1.38221486, 0.15454313, 0.0505223, -1.66779778, -0.20728587, 0.37349028, -1.11438378, 0.40554207, -0.22443764, -1.16819114, -0.35806122, 0.48734099, -1.91028366, 0.16465728, 0.42079868, -1.67513307, -0.03169928, -0.08541178, -1.81860591, 0.17677191, 1.02027413, -1.94689588, 0.12149195, -0.60813873, -1.70716206, -0.4040545, 0.30673238, -4.14580438, -0.02254946, -0.22747627, -3.75174595, 0.06319214, -0.08261365, -3.96531133, 0.03670739, -0.18303056, -4.18603613, 0.00533874, 0.17933971, -3.72423263, -0.01317087, 0.10401438, -3.83843803, 0.12441868, 0.08734453, -3.76843134, 0.06841332, -0.40013245, -3.80865634, 0.22139983, -0.03659991, -4.03381474, -0.3058793, -0.2328923, 5.25457998, -0.28660997, -0.18394484, 5.52908073, -0.04127439, -0.28338966, 5.42966818, -0.14627051, -0.49126101, 5.87429338, -0.12000618, -0.22861659, 5.60591746, -0.09891109, -0.28464375, 5.48803162, 0.42747577, -0.01426237, 5.74663223, 0.01733204, 0.00510316, 5.12878932, 0.15802901, 0.10287021, 5.55614611]]},
 "free_energy": -117.99931597,
 "mtime": 22.87100976805385,
 "numbers": {"__ndarray__": [[27], "int64", [78, 78, 78, 78, 78, 78, 78, 78, 78, 16, 16, 16, 16, 16, 16, 16, 16, 16, 52, 52, 52, 52, 52, 52, 52, 52, 52]]},
 "pbc": {"__ndarray__": [[3], "bool", [true, true, true]]},
 "positions": {"__ndarray__": [[27, 3], "float64", [5.254658461767599, 9.095440267884321, 8.449744710400001, 8.7556784365719, 3.0280917039547997, 8.4648365376, 7.0105626939339, 6.0591014361052, 8.458078291200001, 3.4986871664864996, 0.00675247472984, 8.450420064, 1.7710029458675998, 3.0184220203166396, 8.477082988800001, -0.0006310029437998471, 6.0590964293496, 8.471622310399999, 1.7517283444521001, 9.09766335840264, 8.4728322944, 5.2564370533569, 3.0163542302538398, 8.4704566336, 3.509678106734399, 6.0821602766008, 8.460861990400002, 1.7697285890145003, 0.99704740391816, 7.376786688000001, 0.013136697134999716, 4.0449105126416, 7.374288556800001, -1.7528540692607997, 7.0786612159032, 7.3766308032, 5.2624089816840005, 1.01646860889056, 7.3843502656, 3.510278941788, 4.0330135510168, 7.3604243776, 1.7486680379877002, 7.0715269533008795, 7.366912364800001, 8.743932142808399, 1.00314098961104, 7.358105536000001, 7.002069907269599, 4.06087004679216, 7.362176646400001, 5.249661576470099, 7.0778214464412, 7.3708935360000005, 0.012077772654599942, 2.02398404638528, 9.803068537600002, -1.7426818140749996, 5.05734622541232, 9.7980326784, -3.5028911723562, 8.102397267095041, 9.7892295296, 3.5206667870183996, 2.03108089486848, 9.7968112128, 1.7695357562807998, 5.0663037663403205, 9.7861299392, -0.008196153263100067, 8.10361409076968, 9.799028928, 6.9963601873122006, 2.01958301718096, 9.791750182400001, 5.2551934950816, 5.0532264848408, 9.8139268928, 3.5045385283673998, 8.09252758632864, 9.797604032]]},
 "stress": {"__ndarray__": [[6], "float64", [-0.11033418057350797, -0.10824995606501862, -0.07401693623564826, 0.0012847978264544653, 0.00043845590484851494, -0.00033335052644403187]]},
 "unique_id": "fa25510058b141c5d6572dc641fe70e7",
 "user": "lpan"},
"37": {
 "calculator": "vasp",
 "calculator_parameters": {"kpoints_generation": {"divisions": [2, 2, 1], "usershift": [0.0, 0.0, 0.0], "genvec1": [0.5, 0.0, 0.0], "genvec2": [0.0, 0.5, 0.0], "genvec3": [0.0, 0.0, 1.0], "shift": [0.0, 0.0, 0.0]}, "system": "PtSTe", "lcompat": false, "prec": "normal", "enmax": 520.0, "enaug": 368.792, "ediff": 0.0001, "ialgo": 68, "iwavpr": 10, "nbands": 144, "nelect": 198.0, "turbo": 0, "irestart": 0, "nreboot": 0, "nmin": 0, "eref": 0.0, "ismear": 0, "sigma": 0.05, "kspacing": 0.5, "kgamma": true, "lreal": true, "ropt": [-0.0005, -0.0005, -0.0005], "lmaxpaw": -100, "lmaxmix": 2, "nlspline": false, "istart": 0, "icharg": 2, "iniwav": 1, "ispin": 1, "lnoncollinear": false, "magmom": [1.0, 1.0, 1.0, 1.0, 1.0, 1.0, 1.0, 1.0, 1.0, 1.0, 1.0, 1.0, 1.0, 1.0, 1.0, 1.0, 1.0, 1.0, 1.0, 1.0, 1.0, 1.0, 1.0, 1.0, 1.0, 1.0, 1.0], "nupdown": -1.0, "lsorbit": false, "saxis": [0.0, 0.0, 1.0], "lspiral": false, "qspiral": [0.0, 0.0, 0.0], "lzeroz": false, "lasph": false, "lmetagga": false, "nelm": 1, "nelmdl": -5, "nelmin": 2, "enini": 520.0, "ldiag": true, "lsubrot": false, "weimin": 0.0, "ebreak": 1.7e-07, "deper": 0.3, "nrmm": 4, "time": 0.4, "amix": 0.4, "bmix": 1.0, "amin": 0.1, "amix_mag": 1.6, "bmix_mag": 1.0, "imix": 4, "mixfirst": false, "maxmix": -45, "wc": 100.0, "inimix": 1, "mixpre": 1, "mremove": 5, "ldipol": false, "lmono": false, "idipol": 0, "epsilon": 1.0, "dipol": [-100.0, -100.0, -100.0], "efield": 0.0, "ngx": 60, "ngy": 60, "ngz": 84, "ngxf": 120, "ngyf": 120, "ngzf": 168, "addgrid": false, "nsw": 0, "ibrion": -1, "mdalgo": 0, "isif": 4, "pstress": 0.0, "ediffg": 0.001, "nfree": 1, "potim": 0.25, "smass": -3.0, "scalee": 1.0, "tebeg": 0.0001, "teend": 0.0001, "nblock": 1, "kblock": 1, "npaco": 256, "apaco": 16.0, "isym": 0, "symprec": 1e-05, "lorbit": 0, "rwigs": [-1.0, -1.0, -1.0], "nedos": 301, "emin": 10.0, "emax": -10.0, "efermi": 0.0, "nwrite": 2, "lwave": false, "ldownsample": false, "lcharg": true, "lpard": false, "lvtot": false, "lvhar": false, "lelf": false, "loptics": false, "stm": [0.0, 0.0, 0.0, 0.0, 0.0, 0.0, 0.0], "npar": 36, "nsim": 4, "nblk": -1, "lplane": true, "lscalapack": true, "lscaaware": false, "lscalu": false, "lasync": false, "lorbitalreal": false, "idiot": 3, "ispecial": 0, "lmusic": false, "pomass": [195.08, 32.066, 127.6], "darwinr": [0.0, 0.0, 0.0], "darwinv": [1.0, 1.0, 1.0], "lcorr": true, "gga_compat": true, "lberry": false, "icorelevel": 0, "ldau": false, "i_constrained_m": 0, "gga": "--", "voskown": 0, "lhfcalc": false, "precfock": "", "lsymgrad": false, "lhfone": false, "lrhfcalc": false, "lthomas": false, "lmodelhf": false, "encut4o": -1.0, "exxoep": 0, "fourorbit": 0, "aexx": 0.0, "hfalpha": 0.0, "mcalpha": 0.0, "aldax": 1.0, "aggax": 1.0, "aldac": 1.0, "aggac": 1.0, "nkredx": 1, "nkredy": 1, "nkredz": 1, "shiftred": false, "oddonly": false, "evenonly": false, "lmaxfock": 0, "nmaxfockae": 0, "lfockaedft": false, "hfscreen": 0.0, "hfscreenc": 0.0, "nbandsgwlow": 0, "luse_vdw": false, "zab_vdw": -0.8491, "param1": 0.1234, "param2": 1.0, "param3": 0.0, "model_gw": 0, "model_eps0": 31.3005552, "model_alpha": 1.0, "lepsilon": false, "lrpa": false, "lnabla": false, "lvel": false, "kinter": 0, "cshift": -0.1, "omegamax": -30.0, "deg_threshold": 0.002, "rtime": -0.1, "wplasmai": 0.0, "dfield": [0.0, 0.0, 0.0], "wplasma": [0.0, 0.0, 0.0, 0.0, 0.0, 0.0, 0.0, 0.0, 0.0], "nucind": false, "magpos": [0.0, 0.0, 0.0], "lnicsall": true, "orbitalmag": false, "lmagbloch": false, "lchimag": false, "lgauge": true, "magatom": 0, "magdipol": [0.0, 0.0, 0.0], "avecconst": [0.0, 0.0, 0.0], "ladder": false, "lrpaforce": false, "lfxc": false, "lhartree": true, "ibse": 0, "kpoint": [-1, 0, 0, 0], "ltcte": false, "ltete": false, "ltriplet": false, "lfxceps": false, "lfxheg": false, "naturalo": 2, "l2order": false, "lmp2lt": false, "lusew": false, "encutgw": -2.0, "encutgwsoft": -2.0, "encutlf": -1.0, "lmaxmp2": -1, "scissor": 0.0, "nomega": 0, "nomegar": 0, "nbandsgw": -1, "nbandso": -1, "nbandsv": -1, "nelmhf": 1, "dim": 3, "antires": 0, "omegamin": -30.0, "omegatl": -200.0, "omegagrid": 140, "selfenergy": false, "lspectral": false, "lspectralgw": false, "lsingles": false, "lfermigw": false, "oddonlygw": false, "evenonlygw": false, "nkredlfx": 1, "nkredlfy": 1, "nkredlfz": 1, "maxmem": 2800, "telescope": 0, "taupar": 1, "omegapar": -1, "lambda": 1.0, "ofield_kappa": 0.0, "ofield_k": [0.0, 0.0, 0.0], "ofield_q6_near": 0.0, "ofield_q6_far": 0.0, "ofield_a": 0.0},
 "cell": {"array": {"__ndarray__": [[3, 3], "float64", [10.51146, 0.0, 0.0, -5.25573, 9.103192, 0.0, 0.0, 0.0, 14.72]]}, "__ase_objtype__": "cell"},
 "ctime": 22.871009769025857,
 "energy": -118.07289596,
 "forces": {"__ndarray__": [[27, 3], "float64", [-0.16487422, -0.23310818, -2.12470661, -0.2930578, 0.18314813, -1.63610667, -0.14397097, 0.23871031, -2.35540872, 0.06730681, -0.2400945, -1.97439273, -0.08529517, -0.03730829, -1.86004992, -0.0165027, -0.07562412, -1.61235045, 0.31220746, -0.45454673, -2.0672636, -0.04078146, 0.29499847, -2.42924829, 0.68617309, -0.48944165, -1.24957063, -0.02995769, -0.00666512, -3.90446376, 0.14208065, 0.16670695, -3.96594199, -0.1737541, 0.14324556, -3.56044342, -0.16193881, -0.02889712, -3.66870226, 0.3285558, 0.18191146, -3.67932571, -0.55475724, 0.3853059, -3.98334029, -0.09750667, -0.2727697, -3.80475066, 0.0299959, -0.2861795, -3.41122632, -0.02536023, -0.15527379, -3.56912883, -0.24169422, 0.30623753, 5.82313812, 0.30912521, -0.04141408, 5.63829685, 0.19349524, 0.02937352, 5.74144121, -0.0546085, -0.0858598, 5.83081011, 0.15834834, 0.261701, 5.58172221, 0.10255805, -0.15874079, 5.3932163, 0.16492581, 0.27573639, 5.83770892, -0.29204821, 0.2834021, 5.55617338, -0.11866434, -0.18455394, 5.45391378]]},
 "free_energy": -118.07289596,
 "mtime": 22.871009769025857,
 "numbers": {"__ndarray__": [[27], "int64", [78, 78, 78, 78, 78, 78, 78, 78, 78, 16, 16, 16, 16, 16, 16, 16, 16, 16, 52, 52, 52, 52, 52, 52, 52, 52, 52]]},
 "pbc": {"__ndarray__": [[3], "bool", [true, true, true]]},
 "positions": {"__ndarray__": [[27, 3], "float64", [0.0063067183281, 0.0062874836824799996, 8.476571616000001, -1.7457684517467, 3.02797572928872, 8.461018464, 7.0065968251905, 6.06491673721864, 8.4734425856, 3.5033775901677, 0.00456789071368, 8.4805120128, 1.7552084786289, 3.0325204068627998, 8.469770681600002, -0.00356822021160003, 6.07631256812384, 8.460302336, 6.9977018175092995, 0.00443534823816, 8.4648197568, 5.2614648949041, 3.02675153202856, 8.4887915712, 3.4934950308195, 6.08052324958344, 8.4579749568, 1.7612430027003003, 1.00808211119672, 7.375887443200001, -0.0052149455351999715, 4.03821529698944, 7.377452768000001, -1.7467252048359, 7.08149531266856, 7.3478043328, 5.2580574474732, 1.01765748576576, 7.3572560448, 3.4940871939185993, 4.0315506680624, 7.3649185408, 1.7763913830501, 7.06496154916664, 7.3710759168, 8.7687535365513, 1.0210736406276, 7.3628006272, 7.0004402630685005, 4.06007852424776, 7.338384121600001, 5.259740384776499, 7.0972700520215195, 7.3492000832, 0.011216095721100066, 2.01567692852568, 9.793463296, -1.7634486749093996, 5.053346646975199, 9.7850016512, -3.5106486823934997, 8.083526987302479, 9.7946935936, 3.5044253725004997, 2.02762068055736, 9.797433868799999, 1.7398279526850002, 5.05168677094592, 9.788213408, -0.0032296460850004746, 8.09641592375952, 9.8089204736, 7.0148753357427, 2.00734423069656, 9.786739200000001, 5.2562479521915, 5.0533001296640805, 9.7955767936, 3.5035879244822996, 8.105122671747921, 9.7975082048]]},
 "stress": {"__ndarray__": [[6], "float64", [-0.10846937418998444, -0.10935560329329705, -0.07371593281708684, -0.0005713834280910261, -0.0006947829943019477, 0.0005469518520139425]]},
 "unique_id": "df0910df55b91a1b24ae652d924afedd",
 "user": "lpan"},
"38": {
 "calculator": "vasp",
 "calculator_parameters": {"kpoints_generation": {"divisions": [2, 2, 1], "usershift": [0.0, 0.0, 0.0], "genvec1": [0.5, 0.0, 0.0], "genvec2": [0.0, 0.5, 0.0], "genvec3": [0.0, 0.0, 1.0], "shift": [0.0, 0.0, 0.0]}, "system": "PtSTe", "lcompat": false, "prec": "normal", "enmax": 520.0, "enaug": 368.792, "ediff": 0.0001, "ialgo": 68, "iwavpr": 10, "nbands": 144, "nelect": 198.0, "turbo": 0, "irestart": 0, "nreboot": 0, "nmin": 0, "eref": 0.0, "ismear": 0, "sigma": 0.05, "kspacing": 0.5, "kgamma": true, "lreal": true, "ropt": [-0.0005, -0.0005, -0.0005], "lmaxpaw": -100, "lmaxmix": 2, "nlspline": false, "istart": 0, "icharg": 2, "iniwav": 1, "ispin": 1, "lnoncollinear": false, "magmom": [1.0, 1.0, 1.0, 1.0, 1.0, 1.0, 1.0, 1.0, 1.0, 1.0, 1.0, 1.0, 1.0, 1.0, 1.0, 1.0, 1.0, 1.0, 1.0, 1.0, 1.0, 1.0, 1.0, 1.0, 1.0, 1.0, 1.0], "nupdown": -1.0, "lsorbit": false, "saxis": [0.0, 0.0, 1.0], "lspiral": false, "qspiral": [0.0, 0.0, 0.0], "lzeroz": false, "lasph": false, "lmetagga": false, "nelm": 1, "nelmdl": -5, "nelmin": 2, "enini": 520.0, "ldiag": true, "lsubrot": false, "weimin": 0.0, "ebreak": 1.7e-07, "deper": 0.3, "nrmm": 4, "time": 0.4, "amix": 0.4, "bmix": 1.0, "amin": 0.1, "amix_mag": 1.6, "bmix_mag": 1.0, "imix": 4, "mixfirst": false, "maxmix": -45, "wc": 100.0, "inimix": 1, "mixpre": 1, "mremove": 5, "ldipol": false, "lmono": false, "idipol": 0, "epsilon": 1.0, "dipol": [-100.0, -100.0, -100.0], "efield": 0.0, "ngx": 60, "ngy": 60, "ngz": 84, "ngxf": 120, "ngyf": 120, "ngzf": 168, "addgrid": false, "nsw": 0, "ibrion": -1, "mdalgo": 0, "isif": 4, "pstress": 0.0, "ediffg": 0.001, "nfree": 1, "potim": 0.25, "smass": -3.0, "scalee": 1.0, "tebeg": 0.0001, "teend": 0.0001, "nblock": 1, "kblock": 1, "npaco": 256, "apaco": 16.0, "isym": 0, "symprec": 1e-05, "lorbit": 0, "rwigs": [-1.0, -1.0, -1.0], "nedos": 301, "emin": 10.0, "emax": -10.0, "efermi": 0.0, "nwrite": 2, "lwave": false, "ldownsample": false, "lcharg": true, "lpard": false, "lvtot": false, "lvhar": false, "lelf": false, "loptics": false, "stm": [0.0, 0.0, 0.0, 0.0, 0.0, 0.0, 0.0], "npar": 36, "nsim": 4, "nblk": -1, "lplane": true, "lscalapack": true, "lscaaware": false, "lscalu": false, "lasync": false, "lorbitalreal": false, "idiot": 3, "ispecial": 0, "lmusic": false, "pomass": [195.08, 32.066, 127.6], "darwinr": [0.0, 0.0, 0.0], "darwinv": [1.0, 1.0, 1.0], "lcorr": true, "gga_compat": true, "lberry": false, "icorelevel": 0, "ldau": false, "i_constrained_m": 0, "gga": "--", "voskown": 0, "lhfcalc": false, "precfock": "", "lsymgrad": false, "lhfone": false, "lrhfcalc": false, "lthomas": false, "lmodelhf": false, "encut4o": -1.0, "exxoep": 0, "fourorbit": 0, "aexx": 0.0, "hfalpha": 0.0, "mcalpha": 0.0, "aldax": 1.0, "aggax": 1.0, "aldac": 1.0, "aggac": 1.0, "nkredx": 1, "nkredy": 1, "nkredz": 1, "shiftred": false, "oddonly": false, "evenonly": false, "lmaxfock": 0, "nmaxfockae": 0, "lfockaedft": false, "hfscreen": 0.0, "hfscreenc": 0.0, "nbandsgwlow": 0, "luse_vdw": false, "zab_vdw": -0.8491, "param1": 0.1234, "param2": 1.0, "param3": 0.0, "model_gw": 0, "model_eps0": 31.3005552, "model_alpha": 1.0, "lepsilon": false, "lrpa": false, "lnabla": false, "lvel": false, "kinter": 0, "cshift": -0.1, "omegamax": -30.0, "deg_threshold": 0.002, "rtime": -0.1, "wplasmai": 0.0, "dfield": [0.0, 0.0, 0.0], "wplasma": [0.0, 0.0, 0.0, 0.0, 0.0, 0.0, 0.0, 0.0, 0.0], "nucind": false, "magpos": [0.0, 0.0, 0.0], "lnicsall": true, "orbitalmag": false, "lmagbloch": false, "lchimag": false, "lgauge": true, "magatom": 0, "magdipol": [0.0, 0.0, 0.0], "avecconst": [0.0, 0.0, 0.0], "ladder": false, "lrpaforce": false, "lfxc": false, "lhartree": true, "ibse": 0, "kpoint": [-1, 0, 0, 0], "ltcte": false, "ltete": false, "ltriplet": false, "lfxceps": false, "lfxheg": false, "naturalo": 2, "l2order": false, "lmp2lt": false, "lusew": false, "encutgw": -2.0, "encutgwsoft": -2.0, "encutlf": -1.0, "lmaxmp2": -1, "scissor": 0.0, "nomega": 0, "nomegar": 0, "nbandsgw": -1, "nbandso": -1, "nbandsv": -1, "nelmhf": 1, "dim": 3, "antires": 0, "omegamin": -30.0, "omegatl": -200.0, "omegagrid": 140, "selfenergy": false, "lspectral": false, "lspectralgw": false, "lsingles": false, "lfermigw": false, "oddonlygw": false, "evenonlygw": false, "nkredlfx": 1, "nkredlfy": 1, "nkredlfz": 1, "maxmem": 2800, "telescope": 0, "taupar": 1, "omegapar": -1, "lambda": 1.0, "ofield_kappa": 0.0, "ofield_k": [0.0, 0.0, 0.0], "ofield_q6_near": 0.0, "ofield_q6_far": 0.0, "ofield_a": 0.0},
 "cell": {"array": {"__ndarray__": [[3, 3], "float64", [10.51146, 0.0, 0.0, -5.25573, 9.103192, 0.0, 0.0, 0.0, 14.72]]}, "__ase_objtype__": "cell"},
 "ctime": 22.871009769996306,
 "energy": -113.77150007,
 "forces": {"__ndarray__": [[27, 3], "float64", [1.33576918, -0.44821039, -2.41345286, 1.11053638, 4.48422941, -1.81350871, -0.93226442, 2.30456238, -6.87398155, 4.08574368, -1.21492349, -5.42070873, 0.61302576, 0.86915259, -2.34972159, -3.09323729, 0.08455318, -3.59743085, 2.79445403, -1.42489949, 0.62950304, -2.65176526, 0.01443779, -1.8681047, -0.7516427, 1.38528473, -3.39507191, -0.78705541, -0.22919317, -3.93192293, -0.64567061, -0.48417594, -2.82975173, 0.95862416, 0.13219172, -3.82589488, -1.14151449, 0.71246512, -3.75113477, 0.34054692, -0.19244865, -3.45538686, 1.33169372, 0.24501356, -4.95488201, -0.43855381, -2.79283471, -5.06385839, -0.32076396, 0.62003585, -2.60380954, 0.12353203, -0.51347204, -3.9283124, 0.02998152, 0.03762923, 7.2251395, 2.17672432, -2.6573008, 7.75465621, -3.08041359, -1.09315835, 8.56832324, 1.79582444, 2.54385695, 6.59556613, 1.05366867, -1.49138565, 6.5536551, -0.69293151, 1.8298803, 5.62321888, 0.06977355, -0.97724178, 5.61237173, -1.26871278, -2.45402424, 8.60361409, -2.01537253, 0.70997589, 4.91088649]]},
 "free_energy": -113.77150007,
 "mtime": 22.871009769996306,
 "numbers": {"__ndarray__": [[27], "int64", [78, 78, 78, 78, 78, 78, 78, 78, 78, 16, 16, 16, 16, 16, 16, 16, 16, 16, 52, 52, 52, 52, 52, 52, 52, 52, 52]]},
 "pbc": {"__ndarray__": [[3], "bool", [true, true, true]]},
 "positions": {"__ndarray__": [[27, 3], "float64", [10.472903334032399, 0.03154875045056, 8.563585510400001, 8.672504722373699, 2.9375353347048803, 8.425022176, -3.4511954441751, 6.01186715758328, 8.5635787392, 3.4536859769501995, 0.029792198522239997, 8.4346656896, 1.7152498992410996, 3.059962889466, 8.5153348224, 0.09281393183609979, 6.01169856646744, 8.493079507200001, 6.9174056154861, 0.05222219051448, 8.353775168, 5.3047703757132, 3.00933830914752, 8.5034317888, 3.5103820592106, 6.04698881986192, 8.468750291200001, 1.7200740286935, 1.06914632313272, 7.390983686400001, 0.03757205750939989, 4.0515882501651195, 7.2621873664, -1.7743850081226002, 7.0233034309043205, 7.3840468864, 5.2502027064309, 1.02850712515096, 7.2894964992, 3.4958431858689, 4.01257788632792, 7.381765433600001, 1.7034204598289995, 7.072554066454241, 7.410070963200001, 8.7926927560137, 1.06785731114552, 7.399284000000001, 6.9809388243462, 3.99382558390368, 7.24973616, 5.297030314699499, 7.13725964622216, 7.452468832000001, -0.06780506620409997, 2.09877851178296, 9.7537322496, -1.7362868520402, 5.0432666824736, 9.701137836800001, -3.3858826451370003, 8.11613762509984, 9.692594496, 3.4126838723709, 1.92596424311032, 9.7710172096, 1.7778378125034002, 5.11638934666048, 9.838462483199999, 0.02145609726659974, 8.02554010942208, 9.7351214592, 6.994203288277499, 2.00462820233144, 9.8503276864, 5.2763160111650995, 5.12046566500616, 9.6778039872, 3.489670803999599, 8.066500650081439, 9.813628665600001]]},
 "stress": {"__ndarray__": [[6], "float64", [-0.12136554060619582, -0.11923772489865059, -0.08164254939301634, 0.001096288540974321, 0.001446117107140851, -0.0007219088675894378]]},
 "unique_id": "ad53f873babef6ed862b0688a47af2d6",
 "user": "lpan"},
"39": {
 "calculator": "vasp",
 "calculator_parameters": {"kpoints_generation": {"divisions": [2, 2, 1], "usershift": [0.0, 0.0, 0.0], "genvec1": [0.5, 0.0, 0.0], "genvec2": [0.0, 0.5, 0.0], "genvec3": [0.0, 0.0, 1.0], "shift": [0.0, 0.0, 0.0]}, "system": "PtSTe", "lcompat": false, "prec": "normal", "enmax": 520.0, "enaug": 368.792, "ediff": 0.0001, "ialgo": 68, "iwavpr": 10, "nbands": 144, "nelect": 198.0, "turbo": 0, "irestart": 0, "nreboot": 0, "nmin": 0, "eref": 0.0, "ismear": 0, "sigma": 0.05, "kspacing": 0.5, "kgamma": true, "lreal": true, "ropt": [-0.0005, -0.0005, -0.0005], "lmaxpaw": -100, "lmaxmix": 2, "nlspline": false, "istart": 0, "icharg": 2, "iniwav": 1, "ispin": 1, "lnoncollinear": false, "magmom": [1.0, 1.0, 1.0, 1.0, 1.0, 1.0, 1.0, 1.0, 1.0, 1.0, 1.0, 1.0, 1.0, 1.0, 1.0, 1.0, 1.0, 1.0, 1.0, 1.0, 1.0, 1.0, 1.0, 1.0, 1.0, 1.0, 1.0], "nupdown": -1.0, "lsorbit": false, "saxis": [0.0, 0.0, 1.0], "lspiral": false, "qspiral": [0.0, 0.0, 0.0], "lzeroz": false, "lasph": false, "lmetagga": false, "nelm": 1, "nelmdl": -5, "nelmin": 2, "enini": 520.0, "ldiag": true, "lsubrot": false, "weimin": 0.0, "ebreak": 1.7e-07, "deper": 0.3, "nrmm": 4, "time": 0.4, "amix": 0.4, "bmix": 1.0, "amin": 0.1, "amix_mag": 1.6, "bmix_mag": 1.0, "imix": 4, "mixfirst": false, "maxmix": -45, "wc": 100.0, "inimix": 1, "mixpre": 1, "mremove": 5, "ldipol": false, "lmono": false, "idipol": 0, "epsilon": 1.0, "dipol": [-100.0, -100.0, -100.0], "efield": 0.0, "ngx": 60, "ngy": 60, "ngz": 84, "ngxf": 120, "ngyf": 120, "ngzf": 168, "addgrid": false, "nsw": 0, "ibrion": -1, "mdalgo": 0, "isif": 4, "pstress": 0.0, "ediffg": 0.001, "nfree": 1, "potim": 0.25, "smass": -3.0, "scalee": 1.0, "tebeg": 0.0001, "teend": 0.0001, "nblock": 1, "kblock": 1, "npaco": 256, "apaco": 16.0, "isym": 0, "symprec": 1e-05, "lorbit": 0, "rwigs": [-1.0, -1.0, -1.0], "nedos": 301, "emin": 10.0, "emax": -10.0, "efermi": 0.0, "nwrite": 2, "lwave": false, "ldownsample": false, "lcharg": true, "lpard": false, "lvtot": false, "lvhar": false, "lelf": false, "loptics": false, "stm": [0.0, 0.0, 0.0, 0.0, 0.0, 0.0, 0.0], "npar": 36, "nsim": 4, "nblk": -1, "lplane": true, "lscalapack": true, "lscaaware": false, "lscalu": false, "lasync": false, "lorbitalreal": false, "idiot": 3, "ispecial": 0, "lmusic": false, "pomass": [195.08, 32.066, 127.6], "darwinr": [0.0, 0.0, 0.0], "darwinv": [1.0, 1.0, 1.0], "lcorr": true, "gga_compat": true, "lberry": false, "icorelevel": 0, "ldau": false, "i_constrained_m": 0, "gga": "--", "voskown": 0, "lhfcalc": false, "precfock": "", "lsymgrad": false, "lhfone": false, "lrhfcalc": false, "lthomas": false, "lmodelhf": false, "encut4o": -1.0, "exxoep": 0, "fourorbit": 0, "aexx": 0.0, "hfalpha": 0.0, "mcalpha": 0.0, "aldax": 1.0, "aggax": 1.0, "aldac": 1.0, "aggac": 1.0, "nkredx": 1, "nkredy": 1, "nkredz": 1, "shiftred": false, "oddonly": false, "evenonly": false, "lmaxfock": 0, "nmaxfockae": 0, "lfockaedft": false, "hfscreen": 0.0, "hfscreenc": 0.0, "nbandsgwlow": 0, "luse_vdw": false, "zab_vdw": -0.8491, "param1": 0.1234, "param2": 1.0, "param3": 0.0, "model_gw": 0, "model_eps0": 31.3005552, "model_alpha": 1.0, "lepsilon": false, "lrpa": false, "lnabla": false, "lvel": false, "kinter": 0, "cshift": -0.1, "omegamax": -30.0, "deg_threshold": 0.002, "rtime": -0.1, "wplasmai": 0.0, "dfield": [0.0, 0.0, 0.0], "wplasma": [0.0, 0.0, 0.0, 0.0, 0.0, 0.0, 0.0, 0.0, 0.0], "nucind": false, "magpos": [0.0, 0.0, 0.0], "lnicsall": true, "orbitalmag": false, "lmagbloch": false, "lchimag": false, "lgauge": true, "magatom": 0, "magdipol": [0.0, 0.0, 0.0], "avecconst": [0.0, 0.0, 0.0], "ladder": false, "lrpaforce": false, "lfxc": false, "lhartree": true, "ibse": 0, "kpoint": [-1, 0, 0, 0], "ltcte": false, "ltete": false, "ltriplet": false, "lfxceps": false, "lfxheg": false, "naturalo": 2, "l2order": false, "lmp2lt": false, "lusew": false, "encutgw": -2.0, "encutgwsoft": -2.0, "encutlf": -1.0, "lmaxmp2": -1, "scissor": 0.0, "nomega": 0, "nomegar": 0, "nbandsgw": -1, "nbandso": -1, "nbandsv": -1, "nelmhf": 1, "dim": 3, "antires": 0, "omegamin": -30.0, "omegatl": -200.0, "omegagrid": 140, "selfenergy": false, "lspectral": false, "lspectralgw": false, "lsingles": false, "lfermigw": false, "oddonlygw": false, "evenonlygw": false, "nkredlfx": 1, "nkredlfy": 1, "nkredlfz": 1, "maxmem": 2800, "telescope": 0, "taupar": 1, "omegapar": -1, "lambda": 1.0, "ofield_kappa": 0.0, "ofield_k": [0.0, 0.0, 0.0], "ofield_q6_near": 0.0, "ofield_q6_far": 0.0, "ofield_a": 0.0},
 "cell": {"array": {"__ndarray__": [[3, 3], "float64", [10.51146, 0.0, 0.0, -5.25573, 9.103192, 0.0, 0.0, 0.0, 14.72]]}, "__ase_objtype__": "cell"},
 "ctime": 22.871009771007373,
 "energy": -116.06319507,
 "forces": {"__ndarray__": [[27, 3], "float64", [-4.15787267, -2.17555963, -0.70898997, 0.68683592, 0.0351861, -2.4178714, 1.57893307, 0.81741705, -1.30175506, -3.05547407, -0.17054529, -1.53054587, 2.16981393, 2.8460348, -2.59774549, -3.23169339, 1.02452533, -2.8028522, -3.47965786, -2.84168417, -1.8502671, -0.33345402, 3.222286, 0.06134284, -2.75495378, 1.82839222, -4.34074766, 3.28796044, 0.5284786, -5.95288472, -0.32966552, 0.27479731, -3.31409475, 1.44567551, -0.66983753, -3.71427337, 0.44574595, -0.87828749, -4.91756608, -0.36403731, 0.90115055, -2.31920912, 0.76394703, 0.28476476, -2.40493357, 1.97388076, 0.82744449, -5.34846066, -0.90736747, -0.99436085, -4.27220584, -0.67820676, 0.11899489, -2.76765024, -1.51504731, -0.81363842, 7.25259487, 0.38527402, 1.53736462, 4.55513721, 1.31834958, -0.16080001, 5.00730966, 1.25728627, 0.82380011, 5.08975975, 2.03001887, -1.35269715, 5.66614924, 1.95469359, -0.3665043, 5.21924405, -0.52476279, 0.82501576, 7.31490677, 1.03608219, -3.72607376, 7.00649863, 0.99769584, -1.74566398, 5.38911009]]},
 "free_energy": -116.06319507,
 "mtime": 22.871009771007373,
 "numbers": {"__ndarray__": [[27], "int64", [78, 78, 78, 78, 78, 78, 78, 78, 78, 16, 16, 16, 16, 16, 16, 16, 16, 16, 52, 52, 52, 52, 52, 52, 52, 52, 52]]},
 "pbc": {"__ndarray__": [[3], "bool", [true, true, true]]},
 "positions": {"__ndarray__": [[27, 3], "float64", [0.12079249514729999, 0.03592929747288, 8.412634265600001, 8.745085407642298, 3.04494881283656, 8.477358694400001, 6.990509613790799, 6.08028738587872, 8.3931957696, -1.6522008482286001, 9.09935700727424, 8.448869164800001, 1.7114811203726996, 2.98949817527928, 8.3993538816, 0.03254715917100016, 6.024665062120319, 8.475924966400001, 1.8503905372884006, 9.08759495495488, 8.449466060799999, 5.2293417154721995, 2.9529363880262403, 8.424355948799999, 3.5286229110923997, 6.03633444394512, 8.550580832000001, 1.7111181596588998, 0.98772209403336, 7.3951507712, -0.012388754198699826, 4.0332206486348, 7.287016768, -1.7934583676363998, 7.12253841927936, 7.332757696000001, 5.300368386494399, 0.99736719905312, 7.403248832000001, 3.5254158646463996, 3.9949946158203202, 7.2609928384, 1.7309435090211007, 6.99426015198792, 7.2845435136, 8.727623034488099, 1.00007112017288, 7.4371722496000015, 7.0411560354774005, 4.07587993595328, 7.3823172864, 5.2468736219342995, 7.06824270369112, 7.264313817600001, 0.047221472674800084, 2.05789507515984, 9.7156248192, -1.8123424157556, 5.01605123347888, 9.848635916800001, -3.5058117289598996, 8.08335238807992, 9.799631123200001, 3.3978392206578, 1.98535829241008, 9.807437139200001, 1.6747366301090998, 5.04640300521336, 9.8018824, -0.022120158752100275, 8.0690844090668, 9.804600742400002, 6.999707351520001, 1.976248364048, 9.698079168, 5.286530574977401, 5.16274006936688, 9.725356947200002, 3.570672324988801, 8.19995435512064, 9.804978016000002]]},
 "stress": {"__ndarray__": [[6], "float64", [-0.11525354736970084, -0.10768354310016906, -0.07579516724527155, 0.00488659118998424, -0.002310723825286766, 0.0018420532303900163]]},
 "unique_id": "5bd583f6c49303814b17d9823368179c",
 "user": "lpan"},
"40": {
 "calculator": "vasp",
 "calculator_parameters": {"kpoints_generation": {"divisions": [2, 2, 1], "usershift": [0.0, 0.0, 0.0], "genvec1": [0.5, 0.0, 0.0], "genvec2": [0.0, 0.5, 0.0], "genvec3": [0.0, 0.0, 1.0], "shift": [0.0, 0.0, 0.0]}, "system": "PtSTe", "lcompat": false, "prec": "normal", "enmax": 520.0, "enaug": 368.792, "ediff": 0.0001, "ialgo": 68, "iwavpr": 10, "nbands": 144, "nelect": 198.0, "turbo": 0, "irestart": 0, "nreboot": 0, "nmin": 0, "eref": 0.0, "ismear": 0, "sigma": 0.05, "kspacing": 0.5, "kgamma": true, "lreal": true, "ropt": [-0.0005, -0.0005, -0.0005], "lmaxpaw": -100, "lmaxmix": 2, "nlspline": false, "istart": 0, "icharg": 2, "iniwav": 1, "ispin": 1, "lnoncollinear": false, "magmom": [1.0, 1.0, 1.0, 1.0, 1.0, 1.0, 1.0, 1.0, 1.0, 1.0, 1.0, 1.0, 1.0, 1.0, 1.0, 1.0, 1.0, 1.0, 1.0, 1.0, 1.0, 1.0, 1.0, 1.0, 1.0, 1.0, 1.0], "nupdown": -1.0, "lsorbit": false, "saxis": [0.0, 0.0, 1.0], "lspiral": false, "qspiral": [0.0, 0.0, 0.0], "lzeroz": false, "lasph": false, "lmetagga": false, "nelm": 1, "nelmdl": -5, "nelmin": 2, "enini": 520.0, "ldiag": true, "lsubrot": false, "weimin": 0.0, "ebreak": 1.7e-07, "deper": 0.3, "nrmm": 4, "time": 0.4, "amix": 0.4, "bmix": 1.0, "amin": 0.1, "amix_mag": 1.6, "bmix_mag": 1.0, "imix": 4, "mixfirst": false, "maxmix": -45, "wc": 100.0, "inimix": 1, "mixpre": 1, "mremove": 5, "ldipol": false, "lmono": false, "idipol": 0, "epsilon": 1.0, "dipol": [-100.0, -100.0, -100.0], "efield": 0.0, "ngx": 60, "ngy": 60, "ngz": 84, "ngxf": 120, "ngyf": 120, "ngzf": 168, "addgrid": false, "nsw": 0, "ibrion": -1, "mdalgo": 0, "isif": 4, "pstress": 0.0, "ediffg": 0.001, "nfree": 1, "potim": 0.25, "smass": -3.0, "scalee": 1.0, "tebeg": 0.0001, "teend": 0.0001, "nblock": 1, "kblock": 1, "npaco": 256, "apaco": 16.0, "isym": 0, "symprec": 1e-05, "lorbit": 0, "rwigs": [-1.0, -1.0, -1.0], "nedos": 301, "emin": 10.0, "emax": -10.0, "efermi": 0.0, "nwrite": 2, "lwave": false, "ldownsample": false, "lcharg": true, "lpard": false, "lvtot": false, "lvhar": false, "lelf": false, "loptics": false, "stm": [0.0, 0.0, 0.0, 0.0, 0.0, 0.0, 0.0], "npar": 36, "nsim": 4, "nblk": -1, "lplane": true, "lscalapack": true, "lscaaware": false, "lscalu": false, "lasync": false, "lorbitalreal": false, "idiot": 3, "ispecial": 0, "lmusic": false, "pomass": [195.08, 32.066, 127.6], "darwinr": [0.0, 0.0, 0.0], "darwinv": [1.0, 1.0, 1.0], "lcorr": true, "gga_compat": true, "lberry": false, "icorelevel": 0, "ldau": false, "i_constrained_m": 0, "gga": "--", "voskown": 0, "lhfcalc": false, "precfock": "", "lsymgrad": false, "lhfone": false, "lrhfcalc": false, "lthomas": false, "lmodelhf": false, "encut4o": -1.0, "exxoep": 0, "fourorbit": 0, "aexx": 0.0, "hfalpha": 0.0, "mcalpha": 0.0, "aldax": 1.0, "aggax": 1.0, "aldac": 1.0, "aggac": 1.0, "nkredx": 1, "nkredy": 1, "nkredz": 1, "shiftred": false, "oddonly": false, "evenonly": false, "lmaxfock": 0, "nmaxfockae": 0, "lfockaedft": false, "hfscreen": 0.0, "hfscreenc": 0.0, "nbandsgwlow": 0, "luse_vdw": false, "zab_vdw": -0.8491, "param1": 0.1234, "param2": 1.0, "param3": 0.0, "model_gw": 0, "model_eps0": 31.3005552, "model_alpha": 1.0, "lepsilon": false, "lrpa": false, "lnabla": false, "lvel": false, "kinter": 0, "cshift": -0.1, "omegamax": -30.0, "deg_threshold": 0.002, "rtime": -0.1, "wplasmai": 0.0, "dfield": [0.0, 0.0, 0.0], "wplasma": [0.0, 0.0, 0.0, 0.0, 0.0, 0.0, 0.0, 0.0, 0.0], "nucind": false, "magpos": [0.0, 0.0, 0.0], "lnicsall": true, "orbitalmag": false, "lmagbloch": false, "lchimag": false, "lgauge": true, "magatom": 0, "magdipol": [0.0, 0.0, 0.0], "avecconst": [0.0, 0.0, 0.0], "ladder": false, "lrpaforce": false, "lfxc": false, "lhartree": true, "ibse": 0, "kpoint": [-1, 0, 0, 0], "ltcte": false, "ltete": false, "ltriplet": false, "lfxceps": false, "lfxheg": false, "naturalo": 2, "l2order": false, "lmp2lt": false, "lusew": false, "encutgw": -2.0, "encutgwsoft": -2.0, "encutlf": -1.0, "lmaxmp2": -1, "scissor": 0.0, "nomega": 0, "nomegar": 0, "nbandsgw": -1, "nbandso": -1, "nbandsv": -1, "nelmhf": 1, "dim": 3, "antires": 0, "omegamin": -30.0, "omegatl": -200.0, "omegagrid": 140, "selfenergy": false, "lspectral": false, "lspectralgw": false, "lsingles": false, "lfermigw": false, "oddonlygw": false, "evenonlygw": false, "nkredlfx": 1, "nkredlfy": 1, "nkredlfz": 1, "maxmem": 2800, "telescope": 0, "taupar": 1, "omegapar": -1, "lambda": 1.0, "ofield_kappa": 0.0, "ofield_k": [0.0, 0.0, 0.0], "ofield_q6_near": 0.0, "ofield_q6_far": 0.0, "ofield_a": 0.0},
 "cell": {"array": {"__ndarray__": [[3, 3], "float64", [10.51146, 0.0, 0.0, -5.25573, 9.103192, 0.0, 0.0, 0.0, 14.72]]}, "__ase_objtype__": "cell"},
 "ctime": 22.87100977204678,
 "energy": -116.36941537,
 "forces": {"__ndarray__": [[27, 3], "float64", [-3.00207645, 0.12573384, -1.5652833, 0.12985336, -0.90817537, -3.32834692, -1.30949206, -1.78472378, -1.19322923, -0.31589292, -3.63264931, -3.02888747, 3.50014933, -3.99862422, 0.68331345, -2.16482228, 0.57013146, 0.2319762, 2.4595158, 1.3091072, -2.77328389, 1.95040453, 1.56069733, -4.01570118, 3.9630389, -3.1909238, -4.0485681, -0.07846667, 0.86429655, -3.94493359, -3.04729919, 1.46868577, -6.02015363, 0.47297004, 0.99698994, -3.27024391, 0.8518131, 0.12465128, -4.08066779, 0.17437622, 0.05679487, -2.28522376, -0.0455078, 0.41226163, -5.28725544, 0.62116532, -1.92996749, -3.29695847, 0.94870251, 0.13741776, -1.98684113, -0.31783194, 0.06728711, -3.1829408, 0.50153621, 1.00307659, 4.09842907, 0.56002949, 2.75947414, 6.1731626, 0.46897964, -0.77183543, 5.63749603, -2.95334127, 1.83794971, 7.93204589, -1.19823939, -0.7091367, 7.0856659, -1.65976683, -1.77085283, 5.46536754, -1.34509119, 0.54395905, 6.04033554, 0.17794395, 1.56387977, 4.42305594, 0.6573496, 3.29449496, 5.53767043]]},
 "free_energy": -116.36941537,
 "mtime": 22.87100977204678,
 "numbers": {"__ndarray__": [[27], "int64", [78, 78, 78, 78, 78, 78, 78, 78, 78, 16, 16, 16, 16, 16, 16, 16, 16, 16, 52, 52, 52, 52, 52, 52, 52, 52, 52]]},
 "pbc": {"__ndarray__": [[3], "bool", [true, true, true]]},
 "positions": {"__ndarray__": [[27, 3], "float64", [0.0744294408534, 0.0078797229952, 8.4698501696, -1.7201362565367, 3.03705361441496, 8.513834560000001, -3.4935108505668, 6.11902893245616, 8.4546074624, 3.542324704317, 0.0372265933648, 8.4983467648, 1.7284546055223, 3.12614345943368, 8.4050889408, 0.03204360767970015, 6.06978002651272, 8.425452441600001, 1.7283956887889995, 9.05908703476, 8.484795385600002, 5.2787864144943, 2.9954489318896798, 8.5611717248, 3.4534146236103003, 6.15209436572584, 8.4912228736, 1.7944192727522998, 0.97120963200072, 7.375244768000001, 0.07378451022509974, 4.0103516096924, 7.4606072256000004, -1.7669694884363996, 7.030969593015199, 7.3231518656, 5.239862425557001, 1.01893466360336, 7.39611184, 3.5517843876293997, 4.07932403761456, 7.276580288000001, 1.7476083251477998, 7.07968769183312, 7.414963891200001, 8.7281147605869, 1.11879586055608, 7.3440235008000005, 6.938244269592299, 4.0296176052412, 7.2719744, 5.2686525261375, 7.111243087613841, 7.324832742400001, 0.04445065181880003, 1.9777212605136, 9.8903587264, -1.7771430049974, 4.99699843468672, 9.754727027200001, -3.4785824750748002, 8.12302728493312, 9.8121413568, 3.5497615097097, 1.9943261199450402, 9.710722912, 1.7908877900933995, 5.097851060280161, 9.7418283328, 0.06399734237639985, 8.1357247812624, 9.85814592, 7.1226612656298, 1.94609549705872, 9.805411814400001, 5.246664811781399, 5.0206188510968, 9.850760748799999, 3.5158537471563003, 8.0155139447852, 9.8510224704]]},
 "stress": {"__ndarray__": [[6], "float64", [-0.10616598357618477, -0.11397723896309149, -0.07445723862855659, -0.005799381884227281, 0.004124285409120857, -0.0033615146607936324]]},
 "unique_id": "356f1c4b68f883a5acf4850650e33818",
 "user": "lpan"},
"41": {
 "calculator": "vasp",
 "calculator_parameters": {"kpoints_generation": {"divisions": [2, 2, 1], "usershift": [0.0, 0.0, 0.0], "genvec1": [0.5, 0.0, 0.0], "genvec2": [0.0, 0.5, 0.0], "genvec3": [0.0, 0.0, 1.0], "shift": [0.0, 0.0, 0.0]}, "system": "PtSTe", "lcompat": false, "prec": "normal", "enmax": 520.0, "enaug": 368.792, "ediff": 0.0001, "ialgo": 68, "iwavpr": 10, "nbands": 144, "nelect": 198.0, "turbo": 0, "irestart": 0, "nreboot": 0, "nmin": 0, "eref": 0.0, "ismear": 0, "sigma": 0.05, "kspacing": 0.5, "kgamma": true, "lreal": true, "ropt": [-0.0005, -0.0005, -0.0005], "lmaxpaw": -100, "lmaxmix": 2, "nlspline": false, "istart": 0, "icharg": 2, "iniwav": 1, "ispin": 1, "lnoncollinear": false, "magmom": [1.0, 1.0, 1.0, 1.0, 1.0, 1.0, 1.0, 1.0, 1.0, 1.0, 1.0, 1.0, 1.0, 1.0, 1.0, 1.0, 1.0, 1.0, 1.0, 1.0, 1.0, 1.0, 1.0, 1.0, 1.0, 1.0, 1.0], "nupdown": -1.0, "lsorbit": false, "saxis": [0.0, 0.0, 1.0], "lspiral": false, "qspiral": [0.0, 0.0, 0.0], "lzeroz": false, "lasph": false, "lmetagga": false, "nelm": 1, "nelmdl": -5, "nelmin": 2, "enini": 520.0, "ldiag": true, "lsubrot": false, "weimin": 0.0, "ebreak": 1.7e-07, "deper": 0.3, "nrmm": 4, "time": 0.4, "amix": 0.4, "bmix": 1.0, "amin": 0.1, "amix_mag": 1.6, "bmix_mag": 1.0, "imix": 4, "mixfirst": false, "maxmix": -45, "wc": 100.0, "inimix": 1, "mixpre": 1, "mremove": 5, "ldipol": false, "lmono": false, "idipol": 0, "epsilon": 1.0, "dipol": [-100.0, -100.0, -100.0], "efield": 0.0, "ngx": 60, "ngy": 60, "ngz": 84, "ngxf": 120, "ngyf": 120, "ngzf": 168, "addgrid": false, "nsw": 0, "ibrion": -1, "mdalgo": 0, "isif": 4, "pstress": 0.0, "ediffg": 0.001, "nfree": 1, "potim": 0.25, "smass": -3.0, "scalee": 1.0, "tebeg": 0.0001, "teend": 0.0001, "nblock": 1, "kblock": 1, "npaco": 256, "apaco": 16.0, "isym": 0, "symprec": 1e-05, "lorbit": 0, "rwigs": [-1.0, -1.0, -1.0], "nedos": 301, "emin": 10.0, "emax": -10.0, "efermi": 0.0, "nwrite": 2, "lwave": false, "ldownsample": false, "lcharg": true, "lpard": false, "lvtot": false, "lvhar": false, "lelf": false, "loptics": false, "stm": [0.0, 0.0, 0.0, 0.0, 0.0, 0.0, 0.0], "npar": 36, "nsim": 4, "nblk": -1, "lplane": true, "lscalapack": true, "lscaaware": false, "lscalu": false, "lasync": false, "lorbitalreal": false, "idiot": 3, "ispecial": 0, "lmusic": false, "pomass": [195.08, 32.066, 127.6], "darwinr": [0.0, 0.0, 0.0], "darwinv": [1.0, 1.0, 1.0], "lcorr": true, "gga_compat": true, "lberry": false, "icorelevel": 0, "ldau": false, "i_constrained_m": 0, "gga": "--", "voskown": 0, "lhfcalc": false, "precfock": "", "lsymgrad": false, "lhfone": false, "lrhfcalc": false, "lthomas": false, "lmodelhf": false, "encut4o": -1.0, "exxoep": 0, "fourorbit": 0, "aexx": 0.0, "hfalpha": 0.0, "mcalpha": 0.0, "aldax": 1.0, "aggax": 1.0, "aldac": 1.0, "aggac": 1.0, "nkredx": 1, "nkredy": 1, "nkredz": 1, "shiftred": false, "oddonly": false, "evenonly": false, "lmaxfock": 0, "nmaxfockae": 0, "lfockaedft": false, "hfscreen": 0.0, "hfscreenc": 0.0, "nbandsgwlow": 0, "luse_vdw": false, "zab_vdw": -0.8491, "param1": 0.1234, "param2": 1.0, "param3": 0.0, "model_gw": 0, "model_eps0": 31.3005552, "model_alpha": 1.0, "lepsilon": false, "lrpa": false, "lnabla": false, "lvel": false, "kinter": 0, "cshift": -0.1, "omegamax": -30.0, "deg_threshold": 0.002, "rtime": -0.1, "wplasmai": 0.0, "dfield": [0.0, 0.0, 0.0], "wplasma": [0.0, 0.0, 0.0, 0.0, 0.0, 0.0, 0.0, 0.0, 0.0], "nucind": false, "magpos": [0.0, 0.0, 0.0], "lnicsall": true, "orbitalmag": false, "lmagbloch": false, "lchimag": false, "lgauge": true, "magatom": 0, "magdipol": [0.0, 0.0, 0.0], "avecconst": [0.0, 0.0, 0.0], "ladder": false, "lrpaforce": false, "lfxc": false, "lhartree": true, "ibse": 0, "kpoint": [-1, 0, 0, 0], "ltcte": false, "ltete": false, "ltriplet": false, "lfxceps": false, "lfxheg": false, "naturalo": 2, "l2order": false, "lmp2lt": false, "lusew": false, "encutgw": -2.0, "encutgwsoft": -2.0, "encutlf": -1.0, "lmaxmp2": -1, "scissor": 0.0, "nomega": 0, "nomegar": 0, "nbandsgw": -1, "nbandso": -1, "nbandsv": -1, "nelmhf": 1, "dim": 3, "antires": 0, "omegamin": -30.0, "omegatl": -200.0, "omegagrid": 140, "selfenergy": false, "lspectral": false, "lspectralgw": false, "lsingles": false, "lfermigw": false, "oddonlygw": false, "evenonlygw": false, "nkredlfx": 1, "nkredlfy": 1, "nkredlfz": 1, "maxmem": 2800, "telescope": 0, "taupar": 1, "omegapar": -1, "lambda": 1.0, "ofield_kappa": 0.0, "ofield_k": [0.0, 0.0, 0.0], "ofield_q6_near": 0.0, "ofield_q6_far": 0.0, "ofield_a": 0.0},
 "cell": {"array": {"__ndarray__": [[3, 3], "float64", [10.51146, 0.0, 0.0, -5.25573, 9.103192, 0.0, 0.0, 0.0, 14.72]]}, "__ase_objtype__": "cell"},
 "ctime": 22.871009773083685,
 "energy": -118.40876427,
 "forces": {"__ndarray__": [[27, 3], "float64", [-3.224e-05, 2.069e-05, -1.70789684, -1.663e-05, 3.595e-05, -1.70790573, -2.013e-05, -1.116e-05, -1.70785066, -2.097e-05, 2.136e-05, -1.70790969, -2.155e-05, 2.258e-05, -1.70786279, -2.055e-05, 2.91e-06, -1.70785908, -2.042e-05, 9.74e-06, -1.70787074, -2.081e-05, 2.301e-05, -1.70790825, -4.375e-05, 3.25e-06, -1.70789462, -0.00023649, 0.00011478, -3.76630869, -0.00031599, 0.00016208, -3.76626926, -0.00024238, 0.00022232, -3.76629759, -0.00033165, 0.00016104, -3.76628691, -0.00021028, 0.0002137, -3.7662692, -0.00021161, 0.00013532, -3.76626222, -0.00024057, 0.00016812, -3.76628941, -0.00025333, 0.00010421, -3.76626663, -0.00030932, 0.00018077, -3.76627834, 0.00027322, -0.00018776, 5.47416165, 0.00027712, -0.00017902, 5.47416789, 0.00028581, -0.0001706, 5.47416355, 0.00028975, -0.00019257, 5.47414971, 0.00029231, -0.00015894, 5.47418389, 0.0002779, -0.00017673, 5.4741613, 0.00029091, -0.00017305, 5.47414716, 0.00028673, -0.00016619, 5.47417822, 0.00029492, -0.00018583, 5.47417327]]},
 "free_energy": -118.40876427,
 "mtime": 22.871009773083685,
 "numbers": {"__ndarray__": [[27], "int64", [78, 78, 78, 78, 78, 78, 78, 78, 78, 16, 16, 16, 16, 16, 16, 16, 16, 16, 52, 52, 52, 52, 52, 52, 52, 52, 52]]},
 "pbc": {"__ndarray__": [[3], "bool", [true, true, true]]},
 "positions": {"__ndarray__": [[27, 3], "float64", [0.0, 0.0, 8.464, 8.759549964961801, 3.0343970298936, 8.464, -3.5038199649617994, 6.068794970106399, 8.464, 3.5038199649618, 0.0, 8.464, 1.7519100350381998, 3.0343970298936, 8.464, 6.792641221409211e-17, 6.068794970106399, 8.464, 7.0076400350382, 0.0, 8.464, 5.25573, 3.0343970298936, 8.464, 3.5038199649617994, 6.068794970106399, 8.464, 1.7519270110460998, 1.01145502589656, 7.36, 1.6976007899807217e-05, 4.0458529661093605, 7.36, -1.7518929539157, 7.0802499960029595, 7.36, 5.2557469760079, 1.01145502589656, 7.36, 3.5038370460842994, 4.0458529661093605, 7.36, 1.7519270110460994, 7.0802499960029595, 7.36, 8.7595669409697, 1.01145502589656, 7.36, 7.007657011046099, 4.0458529661093605, 7.36, 5.2557469760079005, 7.0802499960029595, 7.36, -1.6976007899954872e-05, 2.02294200399704, 9.7970430528, -1.7519270110460998, 5.057339033890639, 9.7970430528, -3.5038369409696997, 8.09173697410344, 9.7970430528, 3.5038029889538995, 2.02294200399704, 9.7970430528, 1.7518929539157004, 5.057339033890639, 9.7970430528, -1.6976007899810778e-05, 8.09173697410344, 9.7970430528, 7.0076229539157, 2.02294200399704, 9.7970430528, 5.255713023992101, 5.057339033890639, 9.7970430528, 3.5038029889538995, 8.09173697410344, 9.7970430528]]},
 "stress": {"__ndarray__": [[6], "float64", [-0.10747129991450191, -0.10746667270305485, -0.07300892226326013, 2.9243217877318314e-06, -4.750893191912441e-06, 3.7538557996164715e-06]]},
 "unique_id": "e95776bbd9092ef133deeb63780161c4",
 "user": "lpan"},
"42": {
 "calculator": "vasp",
 "calculator_parameters": {"kpoints_generation": {"divisions": [2, 2, 1], "usershift": [0.0, 0.0, 0.0], "genvec1": [0.5, 0.0, 0.0], "genvec2": [0.0, 0.5, 0.0], "genvec3": [0.0, 0.0, 1.0], "shift": [0.0, 0.0, 0.0]}, "system": "PtSTe", "lcompat": false, "prec": "normal", "enmax": 520.0, "enaug": 368.792, "ediff": 0.0001, "ialgo": 68, "iwavpr": 10, "nbands": 144, "nelect": 198.0, "turbo": 0, "irestart": 0, "nreboot": 0, "nmin": 0, "eref": 0.0, "ismear": 0, "sigma": 0.05, "kspacing": 0.5, "kgamma": true, "lreal": true, "ropt": [-0.0005, -0.0005, -0.0005], "lmaxpaw": -100, "lmaxmix": 2, "nlspline": false, "istart": 0, "icharg": 2, "iniwav": 1, "ispin": 1, "lnoncollinear": false, "magmom": [1.0, 1.0, 1.0, 1.0, 1.0, 1.0, 1.0, 1.0, 1.0, 1.0, 1.0, 1.0, 1.0, 1.0, 1.0, 1.0, 1.0, 1.0, 1.0, 1.0, 1.0, 1.0, 1.0, 1.0, 1.0, 1.0, 1.0], "nupdown": -1.0, "lsorbit": false, "saxis": [0.0, 0.0, 1.0], "lspiral": false, "qspiral": [0.0, 0.0, 0.0], "lzeroz": false, "lasph": false, "lmetagga": false, "nelm": 1, "nelmdl": -5, "nelmin": 2, "enini": 520.0, "ldiag": true, "lsubrot": false, "weimin": 0.0, "ebreak": 1.7e-07, "deper": 0.3, "nrmm": 4, "time": 0.4, "amix": 0.4, "bmix": 1.0, "amin": 0.1, "amix_mag": 1.6, "bmix_mag": 1.0, "imix": 4, "mixfirst": false, "maxmix": -45, "wc": 100.0, "inimix": 1, "mixpre": 1, "mremove": 5, "ldipol": false, "lmono": false, "idipol": 0, "epsilon": 1.0, "dipol": [-100.0, -100.0, -100.0], "efield": 0.0, "ngx": 60, "ngy": 60, "ngz": 84, "ngxf": 120, "ngyf": 120, "ngzf": 168, "addgrid": false, "nsw": 0, "ibrion": -1, "mdalgo": 0, "isif": 4, "pstress": 0.0, "ediffg": 0.001, "nfree": 1, "potim": 0.25, "smass": -3.0, "scalee": 1.0, "tebeg": 0.0001, "teend": 0.0001, "nblock": 1, "kblock": 1, "npaco": 256, "apaco": 16.0, "isym": 0, "symprec": 1e-05, "lorbit": 0, "rwigs": [-1.0, -1.0, -1.0], "nedos": 301, "emin": 10.0, "emax": -10.0, "efermi": 0.0, "nwrite": 2, "lwave": false, "ldownsample": false, "lcharg": true, "lpard": false, "lvtot": false, "lvhar": false, "lelf": false, "loptics": false, "stm": [0.0, 0.0, 0.0, 0.0, 0.0, 0.0, 0.0], "npar": 36, "nsim": 4, "nblk": -1, "lplane": true, "lscalapack": true, "lscaaware": false, "lscalu": false, "lasync": false, "lorbitalreal": false, "idiot": 3, "ispecial": 0, "lmusic": false, "pomass": [195.08, 32.066, 127.6], "darwinr": [0.0, 0.0, 0.0], "darwinv": [1.0, 1.0, 1.0], "lcorr": true, "gga_compat": true, "lberry": false, "icorelevel": 0, "ldau": false, "i_constrained_m": 0, "gga": "--", "voskown": 0, "lhfcalc": false, "precfock": "", "lsymgrad": false, "lhfone": false, "lrhfcalc": false, "lthomas": false, "lmodelhf": false, "encut4o": -1.0, "exxoep": 0, "fourorbit": 0, "aexx": 0.0, "hfalpha": 0.0, "mcalpha": 0.0, "aldax": 1.0, "aggax": 1.0, "aldac": 1.0, "aggac": 1.0, "nkredx": 1, "nkredy": 1, "nkredz": 1, "shiftred": false, "oddonly": false, "evenonly": false, "lmaxfock": 0, "nmaxfockae": 0, "lfockaedft": false, "hfscreen": 0.0, "hfscreenc": 0.0, "nbandsgwlow": 0, "luse_vdw": false, "zab_vdw": -0.8491, "param1": 0.1234, "param2": 1.0, "param3": 0.0, "model_gw": 0, "model_eps0": 33.38659617, "model_alpha": 1.0, "lepsilon": false, "lrpa": false, "lnabla": false, "lvel": false, "kinter": 0, "cshift": -0.1, "omegamax": -30.0, "deg_threshold": 0.002, "rtime": -0.1, "wplasmai": 0.0, "dfield": [0.0, 0.0, 0.0], "wplasma": [0.0, 0.0, 0.0, 0.0, 0.0, 0.0, 0.0, 0.0, 0.0], "nucind": false, "magpos": [0.0, 0.0, 0.0], "lnicsall": true, "orbitalmag": false, "lmagbloch": false, "lchimag": false, "lgauge": true, "magatom": 0, "magdipol": [0.0, 0.0, 0.0], "avecconst": [0.0, 0.0, 0.0], "ladder": false, "lrpaforce": false, "lfxc": false, "lhartree": true, "ibse": 0, "kpoint": [-1, 0, 0, 0], "ltcte": false, "ltete": false, "ltriplet": false, "lfxceps": false, "lfxheg": false, "naturalo": 2, "l2order": false, "lmp2lt": false, "lusew": false, "encutgw": -2.0, "encutgwsoft": -2.0, "encutlf": -1.0, "lmaxmp2": -1, "scissor": 0.0, "nomega": 0, "nomegar": 0, "nbandsgw": -1, "nbandso": -1, "nbandsv": -1, "nelmhf": 1, "dim": 3, "antires": 0, "omegamin": -30.0, "omegatl": -200.0, "omegagrid": 140, "selfenergy": false, "lspectral": false, "lspectralgw": false, "lsingles": false, "lfermigw": false, "oddonlygw": false, "evenonlygw": false, "nkredlfx": 1, "nkredlfy": 1, "nkredlfz": 1, "maxmem": 2800, "telescope": 0, "taupar": 1, "omegapar": -1, "lambda": 1.0, "ofield_kappa": 0.0, "ofield_k": [0.0, 0.0, 0.0], "ofield_q6_near": 0.0, "ofield_q6_far": 0.0, "ofield_a": 0.0},
 "cell": {"array": {"__ndarray__": [[3, 3], "float64", [10.73997, 0.0, 0.0, -5.369985, 9.301088, 0.0, 0.0, 0.0, 15.04]]}, "__ase_objtype__": "cell"},
 "ctime": 22.871009774149563,
 "energy": -125.66680252,
 "forces": {"__ndarray__": [[27, 3], "float64", [-2.175e-05, 2.347e-05, -1.13466889, -9.42e-06, -2.03e-06, -1.13468987, -1.424e-05, 3.09e-06, -1.13470662, -3.56e-06, 1.359e-05, -1.13471265, -1.017e-05, 1.156e-05, -1.13466063, -1.084e-05, 5.11e-06, -1.13463448, -7.72e-06, 2.007e-05, -1.13471575, -2.87e-06, 8.06e-06, -1.13463728, -6.65e-06, 1.632e-05, -1.13470138, -0.00021522, 0.00016001, -2.47706845, -0.00024095, 0.00011921, -2.47705808, -0.00025722, 0.00013681, -2.47707192, -0.00022886, 9.707e-05, -2.47705747, -0.00026494, 0.00014841, -2.47705901, -0.00021778, 0.0001467, -2.47707726, -0.00025853, 0.00012615, -2.47704316, -0.00022582, 0.00015218, -2.47705566, -0.00022686, 9e-05, -2.47706517, 0.00025662, -0.00012962, 3.61173771, 0.00023116, -0.00013903, 3.61174097, 0.00025503, -0.00015315, 3.61173988, 0.00023406, -0.00014768, 3.61174143, 0.00024909, -0.00014937, 3.61175022, 0.00025153, -0.00013201, 3.61175111, 0.00025034, -0.00014509, 3.61174613, 0.0002524, -0.00013356, 3.61174097, 0.00024315, -0.00014626, 3.61173531]]},
 "free_energy": -125.66680252,
 "mtime": 22.871009774149563,
 "numbers": {"__ndarray__": [[27], "int64", [78, 78, 78, 78, 78, 78, 78, 78, 78, 16, 16, 16, 16, 16, 16, 16, 16, 16, 52, 52, 52, 52, 52, 52, 52, 52, 52]]},
 "pbc": {"__ndarray__": [[3], "bool", [true, true, true]]},
 "positions": {"__ndarray__": [[27, 3], "float64", [0.0, 0.0, 8.648, -1.78999498210005, 3.10036300770656, 8.648, 7.15997998210005, 6.20072499229344, 8.648, 3.5799899642000996, 0.0, 8.648, 1.7899949821000496, 3.10036300770656, 8.648, 5.369984976730227e-08, 6.20072499229344, 8.648, 7.1599800357999, 0.0, 8.648, 5.369984946300149, 3.10036300770656, 8.648, 3.5799900178999504, 6.20072499229344, 8.648, 1.7900130252496498, 1.03344398069088, 7.52, 1.7989449750268654e-05, 4.13380596527776, 7.52, -1.7899769926503002, 7.23416897298432, 7.52, 5.37000298944975, 1.03344398069088, 7.52, 3.5800080610495497, 4.13380596527776, 7.52, 1.7900129715498003, 7.23416897298432, 7.52, 8.949993061049549, 1.03344398069088, 7.52, 7.15999802524965, 4.13380596527776, 7.52, 5.3700030431496, 7.23416897298432, 7.52, -1.804314960015253e-05, 2.06691902701568, 10.010021948799999, -1.7900130252496502, 5.16728203472224, 10.010021948799999, -3.5800080610495497, 8.26764401930912, 10.010021948799999, 3.5799720284502, 2.06691902701568, 10.010021948799999, 1.7899769389504498, 5.16728203472224, 10.010021948799999, -1.7989449750236182e-05, 8.26764401930912, 10.010021948799999, 7.159961992650299, 2.06691902701568, 10.010021948799999, 5.36996701055025, 5.16728203472224, 10.010021948799999, 3.5799719747503493, 8.26764401930912, 10.010021948799999]]},
 "stress": {"__ndarray__": [[6], "float64", [-0.06732497339534266, -0.0673213642926227, -0.04583881224863271, 2.3169106026191243e-06, -3.966497774026188e-06, 2.9546118315197427e-06]]},
 "unique_id": "1dcee526a14f419b4c6509f6249ba54e",
 "user": "lpan"},
"43": {
 "calculator": "vasp",
 "calculator_parameters": {"kpoints_generation": {"divisions": [2, 2, 1], "usershift": [0.0, 0.0, 0.0], "genvec1": [0.5, 0.0, 0.0], "genvec2": [0.0, 0.5, 0.0], "genvec3": [0.0, 0.0, 1.0], "shift": [0.0, 0.0, 0.0]}, "system": "PtSTe", "lcompat": false, "prec": "normal", "enmax": 520.0, "enaug": 368.792, "ediff": 0.0001, "ialgo": 68, "iwavpr": 10, "nbands": 144, "nelect": 198.0, "turbo": 0, "irestart": 0, "nreboot": 0, "nmin": 0, "eref": 0.0, "ismear": 0, "sigma": 0.05, "kspacing": 0.5, "kgamma": true, "lreal": true, "ropt": [-0.0005, -0.0005, -0.0005], "lmaxpaw": -100, "lmaxmix": 2, "nlspline": false, "istart": 0, "icharg": 2, "iniwav": 1, "ispin": 1, "lnoncollinear": false, "magmom": [1.0, 1.0, 1.0, 1.0, 1.0, 1.0, 1.0, 1.0, 1.0, 1.0, 1.0, 1.0, 1.0, 1.0, 1.0, 1.0, 1.0, 1.0, 1.0, 1.0, 1.0, 1.0, 1.0, 1.0, 1.0, 1.0, 1.0], "nupdown": -1.0, "lsorbit": false, "saxis": [0.0, 0.0, 1.0], "lspiral": false, "qspiral": [0.0, 0.0, 0.0], "lzeroz": false, "lasph": false, "lmetagga": false, "nelm": 1, "nelmdl": -5, "nelmin": 2, "enini": 520.0, "ldiag": true, "lsubrot": false, "weimin": 0.0, "ebreak": 1.7e-07, "deper": 0.3, "nrmm": 4, "time": 0.4, "amix": 0.4, "bmix": 1.0, "amin": 0.1, "amix_mag": 1.6, "bmix_mag": 1.0, "imix": 4, "mixfirst": false, "maxmix": -45, "wc": 100.0, "inimix": 1, "mixpre": 1, "mremove": 5, "ldipol": false, "lmono": false, "idipol": 0, "epsilon": 1.0, "dipol": [-100.0, -100.0, -100.0], "efield": 0.0, "ngx": 64, "ngy": 64, "ngz": 90, "ngxf": 128, "ngyf": 128, "ngzf": 180, "addgrid": false, "nsw": 0, "ibrion": -1, "mdalgo": 0, "isif": 4, "pstress": 0.0, "ediffg": 0.001, "nfree": 1, "potim": 0.25, "smass": -3.0, "scalee": 1.0, "tebeg": 0.0001, "teend": 0.0001, "nblock": 1, "kblock": 1, "npaco": 256, "apaco": 16.0, "isym": 0, "symprec": 1e-05, "lorbit": 0, "rwigs": [-1.0, -1.0, -1.0], "nedos": 301, "emin": 10.0, "emax": -10.0, "efermi": 0.0, "nwrite": 2, "lwave": false, "ldownsample": false, "lcharg": true, "lpard": false, "lvtot": false, "lvhar": false, "lelf": false, "loptics": false, "stm": [0.0, 0.0, 0.0, 0.0, 0.0, 0.0, 0.0], "npar": 36, "nsim": 4, "nblk": -1, "lplane": true, "lscalapack": true, "lscaaware": false, "lscalu": false, "lasync": false, "lorbitalreal": false, "idiot": 3, "ispecial": 0, "lmusic": false, "pomass": [195.08, 32.066, 127.6], "darwinr": [0.0, 0.0, 0.0], "darwinv": [1.0, 1.0, 1.0], "lcorr": true, "gga_compat": true, "lberry": false, "icorelevel": 0, "ldau": false, "i_constrained_m": 0, "gga": "--", "voskown": 0, "lhfcalc": false, "precfock": "", "lsymgrad": false, "lhfone": false, "lrhfcalc": false, "lthomas": false, "lmodelhf": false, "encut4o": -1.0, "exxoep": 0, "fourorbit": 0, "aexx": 0.0, "hfalpha": 0.0, "mcalpha": 0.0, "aldax": 1.0, "aggax": 1.0, "aldac": 1.0, "aggac": 1.0, "nkredx": 1, "nkredy": 1, "nkredz": 1, "shiftred": false, "oddonly": false, "evenonly": false, "lmaxfock": 0, "nmaxfockae": 0, "lfockaedft": false, "hfscreen": 0.0, "hfscreenc": 0.0, "nbandsgwlow": 0, "luse_vdw": false, "zab_vdw": -0.8491, "param1": 0.1234, "param2": 1.0, "param3": 0.0, "model_gw": 0, "model_eps0": 40.1965299, "model_alpha": 1.0, "lepsilon": false, "lrpa": false, "lnabla": false, "lvel": false, "kinter": 0, "cshift": -0.1, "omegamax": -30.0, "deg_threshold": 0.002, "rtime": -0.1, "wplasmai": 0.0, "dfield": [0.0, 0.0, 0.0], "wplasma": [0.0, 0.0, 0.0, 0.0, 0.0, 0.0, 0.0, 0.0, 0.0], "nucind": false, "magpos": [0.0, 0.0, 0.0], "lnicsall": true, "orbitalmag": false, "lmagbloch": false, "lchimag": false, "lgauge": true, "magatom": 0, "magdipol": [0.0, 0.0, 0.0], "avecconst": [0.0, 0.0, 0.0], "ladder": false, "lrpaforce": false, "lfxc": false, "lhartree": true, "ibse": 0, "kpoint": [-1, 0, 0, 0], "ltcte": false, "ltete": false, "ltriplet": false, "lfxceps": false, "lfxheg": false, "naturalo": 2, "l2order": false, "lmp2lt": false, "lusew": false, "encutgw": -2.0, "encutgwsoft": -2.0, "encutlf": -1.0, "lmaxmp2": -1, "scissor": 0.0, "nomega": 0, "nomegar": 0, "nbandsgw": -1, "nbandso": -1, "nbandsv": -1, "nelmhf": 1, "dim": 3, "antires": 0, "omegamin": -30.0, "omegatl": -200.0, "omegagrid": 140, "selfenergy": false, "lspectral": false, "lspectralgw": false, "lsingles": false, "lfermigw": false, "oddonlygw": false, "evenonlygw": false, "nkredlfx": 1, "nkredlfy": 1, "nkredlfz": 1, "maxmem": 2800, "telescope": 0, "taupar": 1, "omegapar": -1, "lambda": 1.0, "ofield_kappa": 0.0, "ofield_k": [0.0, 0.0, 0.0], "ofield_q6_near": 0.0, "ofield_q6_far": 0.0, "ofield_a": 0.0},
 "cell": {"array": {"__ndarray__": [[3, 3], "float64", [11.4255, 0.0, 0.0, -5.71275, 9.894774, 0.0, 0.0, 0.0, 16.0]]}, "__ase_objtype__": "cell"},
 "ctime": 22.87100977522947,
 "energy": -132.82865525,
 "forces": {"__ndarray__": [[27, 3], "float64", [-0.00017864, 0.00010968, 0.05944216, -0.000254, -0.00112047, 0.02848463, -0.0012623, 0.00063831, 0.02848747, -0.00117001, 0.00076239, 0.0285113, -0.00010731, -0.0011112, 0.0285052, -0.00016415, 0.00010355, 0.03129073, 0.00084161, 0.00076744, 0.02845644, -0.00016401, 9.045e-05, 0.03194217, 0.00090942, 0.00065, 0.02848963, -0.00030618, 0.00016899, 0.09094999, -0.00030671, 0.00917683, 0.09177236, 0.00749937, -0.00432232, 0.09175004, -0.00028066, -0.01241634, 0.09136674, -0.0112225, 0.00651169, 0.09137519, -0.00807881, -0.00432245, 0.09178989, -0.00032084, 0.00017425, 0.09096121, 0.01063959, 0.00646725, 0.09138862, -0.00032928, 0.00014959, 0.09093487, -8.417e-05, -6.051e-05, -0.12409043, -0.00761741, -0.00435666, -0.125465, 0.00467517, -0.00269304, -0.12234318, 0.00736227, 0.00432298, -0.1229777, 0.00752828, -0.00434168, -0.12543187, -7.643e-05, 0.00880688, -0.12546716, -0.00747907, 0.00432337, -0.12302109, -8.152e-05, -0.00855039, -0.1229994, 2.829e-05, 7.141e-05, -0.1241028]]},
 "free_energy": -132.82865525,
 "mtime": 22.87100977522947,
 "numbers": {"__ndarray__": [[27], "int64", [78, 78, 78, 78, 78, 78, 78, 78, 78, 16, 16, 16, 16, 16, 16, 16, 16, 16, 52, 52, 52, 52, 52, 52, 52, 52, 52]]},
 "pbc": {"__ndarray__": [[3], "bool", [true, true, true]]},
 "positions": {"__ndarray__": [[27, 3], "float64", [0.0, 0.0, 9.2, -1.9042499809574998, 3.29825796701742, 9.2, -3.8085000190425, 6.5965160329825805, 9.2, 3.8084999619149995, 0.0, 9.2, 1.9042499809574998, 3.29825796701742, 9.2, -5.7127500434286014e-08, 6.5965160329825805, 9.2, 7.617000038085, 0.0, 9.2, 5.7127500571275, 3.29825796701742, 9.2, 3.8085000190425, 6.5965160329825805, 9.2, 1.9042689472875, 1.09940804229678, 8.0, 1.896633000014924e-05, 4.3976660093142, 8.0, -1.9042310146274997, 7.69592397633162, 8.0, 5.7127690234575, 1.09940804229678, 8.0, 3.8085190425, 4.3976660093142, 8.0, 1.9042690615425, 7.69592397633162, 8.0, 9.5212689853725, 1.09940804229678, 8.0, 7.617019004414999, 4.3976660093142, 8.0, 5.7127690234575, 7.69592397633162, 8.0, -1.902345749998088e-05, 2.19885002366838, 10.64896, -1.904269004415, 5.4971079906858, 10.64896, -3.8085189853725, 8.79536595770322, 10.64896, 3.8084809384575, 2.19885002366838, 10.64896, 1.9042309575, 5.4971079906858, 10.64896, -1.9023457499842583e-05, 8.79536595770322, 10.64896, 7.616981014627499, 2.19885002366838, 10.64896, 5.71273103367, 5.4971079906858, 10.64896, 3.8084810527124997, 8.79536595770322, 10.64896]]},
 "stress": {"__ndarray__": [[6], "float64", [0.003625099339609587, 0.0036246650491630994, 0.0016704965452957383, 5.696999869741203e-07, -8.852706883787779e-07, -5.38386335689564e-07]]},
 "unique_id": "7414fb65882be86ca96f797fe213ad7a",
 "user": "lpan"},
"44": {
 "calculator": "vasp",
 "calculator_parameters": {"kpoints_generation": {"divisions": [2, 2, 1], "usershift": [0.0, 0.0, 0.0], "genvec1": [0.5, -0.0, 0.0], "genvec2": [0.0, 0.5, 0.0], "genvec3": [0.0, 0.0, 1.0], "shift": [0.0, 0.0, 0.0]}, "system": "PtSTe", "lcompat": false, "prec": "normal", "enmax": 520.0, "enaug": 368.792, "ediff": 0.0001, "ialgo": 68, "iwavpr": 10, "nbands": 144, "nelect": 198.0, "turbo": 0, "irestart": 0, "nreboot": 0, "nmin": 0, "eref": 0.0, "ismear": 0, "sigma": 0.05, "kspacing": 0.5, "kgamma": true, "lreal": true, "ropt": [-0.0005, -0.0005, -0.0005], "lmaxpaw": -100, "lmaxmix": 2, "nlspline": false, "istart": 0, "icharg": 2, "iniwav": 1, "ispin": 1, "lnoncollinear": false, "magmom": [1.0, 1.0, 1.0, 1.0, 1.0, 1.0, 1.0, 1.0, 1.0, 1.0, 1.0, 1.0, 1.0, 1.0, 1.0, 1.0, 1.0, 1.0, 1.0, 1.0, 1.0, 1.0, 1.0, 1.0, 1.0, 1.0, 1.0], "nupdown": -1.0, "lsorbit": false, "saxis": [0.0, 0.0, 1.0], "lspiral": false, "qspiral": [0.0, 0.0, 0.0], "lzeroz": false, "lasph": false, "lmetagga": false, "nelm": 1, "nelmdl": -5, "nelmin": 2, "enini": 520.0, "ldiag": true, "lsubrot": false, "weimin": 0.0, "ebreak": 1.7e-07, "deper": 0.3, "nrmm": 4, "time": 0.4, "amix": 0.4, "bmix": 1.0, "amin": 0.1, "amix_mag": 1.6, "bmix_mag": 1.0, "imix": 4, "mixfirst": false, "maxmix": -45, "wc": 100.0, "inimix": 1, "mixpre": 1, "mremove": 5, "ldipol": false, "lmono": false, "idipol": 0, "epsilon": 1.0, "dipol": [-100.0, -100.0, -100.0], "efield": 0.0, "ngx": 70, "ngy": 70, "ngz": 96, "ngxf": 140, "ngyf": 140, "ngzf": 192, "addgrid": false, "nsw": 0, "ibrion": -1, "mdalgo": 0, "isif": 4, "pstress": 0.0, "ediffg": 0.001, "nfree": 1, "potim": 0.25, "smass": -3.0, "scalee": 1.0, "tebeg": 0.0001, "teend": 0.0001, "nblock": 1, "kblock": 1, "npaco": 256, "apaco": 16.0, "isym": 0, "symprec": 1e-05, "lorbit": 0, "rwigs": [-1.0, -1.0, -1.0], "nedos": 301, "emin": 10.0, "emax": -10.0, "efermi": 0.0, "nwrite": 2, "lwave": false, "ldownsample": false, "lcharg": true, "lpard": false, "lvtot": false, "lvhar": false, "lelf": false, "loptics": false, "stm": [0.0, 0.0, 0.0, 0.0, 0.0, 0.0, 0.0], "npar": 36, "nsim": 4, "nblk": -1, "lplane": true, "lscalapack": true, "lscaaware": false, "lscalu": false, "lasync": false, "lorbitalreal": false, "idiot": 3, "ispecial": 0, "lmusic": false, "pomass": [195.08, 32.066, 127.6], "darwinr": [0.0, 0.0, 0.0], "darwinv": [1.0, 1.0, 1.0], "lcorr": true, "gga_compat": true, "lberry": false, "icorelevel": 0, "ldau": false, "i_constrained_m": 0, "gga": "--", "voskown": 0, "lhfcalc": false, "precfock": "", "lsymgrad": false, "lhfone": false, "lrhfcalc": false, "lthomas": false, "lmodelhf": false, "encut4o": -1.0, "exxoep": 0, "fourorbit": 0, "aexx": 0.0, "hfalpha": 0.0, "mcalpha": 0.0, "aldax": 1.0, "aggax": 1.0, "aldac": 1.0, "aggac": 1.0, "nkredx": 1, "nkredy": 1, "nkredz": 1, "shiftred": false, "oddonly": false, "evenonly": false, "lmaxfock": 0, "nmaxfockae": 0, "lfockaedft": false, "hfscreen": 0.0, "hfscreenc": 0.0, "nbandsgwlow": 0, "luse_vdw": false, "zab_vdw": -0.8491, "param1": 0.1234, "param2": 1.0, "param3": 0.0, "model_gw": 0, "model_eps0": 42.65687707, "model_alpha": 1.0, "lepsilon": false, "lrpa": false, "lnabla": false, "lvel": false, "kinter": 0, "cshift": -0.1, "omegamax": -30.0, "deg_threshold": 0.002, "rtime": -0.1, "wplasmai": 0.0, "dfield": [0.0, 0.0, 0.0], "wplasma": [0.0, 0.0, 0.0, 0.0, 0.0, 0.0, 0.0, 0.0, 0.0], "nucind": false, "magpos": [0.0, 0.0, 0.0], "lnicsall": true, "orbitalmag": false, "lmagbloch": false, "lchimag": false, "lgauge": true, "magatom": 0, "magdipol": [0.0, 0.0, 0.0], "avecconst": [0.0, 0.0, 0.0], "ladder": false, "lrpaforce": false, "lfxc": false, "lhartree": true, "ibse": 0, "kpoint": [-1, 0, 0, 0], "ltcte": false, "ltete": false, "ltriplet": false, "lfxceps": false, "lfxheg": false, "naturalo": 2, "l2order": false, "lmp2lt": false, "lusew": false, "encutgw": -2.0, "encutgwsoft": -2.0, "encutlf": -1.0, "lmaxmp2": -1, "scissor": 0.0, "nomega": 0, "nomegar": 0, "nbandsgw": -1, "nbandso": -1, "nbandsv": -1, "nelmhf": 1, "dim": 3, "antires": 0, "omegamin": -30.0, "omegatl": -200.0, "omegagrid": 140, "selfenergy": false, "lspectral": false, "lspectralgw": false, "lsingles": false, "lfermigw": false, "oddonlygw": false, "evenonlygw": false, "nkredlfx": 1, "nkredlfy": 1, "nkredlfz": 1, "maxmem": 2800, "telescope": 0, "taupar": 1, "omegapar": -1, "lambda": 1.0, "ofield_kappa": 0.0, "ofield_k": [0.0, 0.0, 0.0], "ofield_q6_near": 0.0, "ofield_q6_far": 0.0, "ofield_a": 0.0},
 "cell": {"array": {"__ndarray__": [[3, 3], "float64", [11.65401, 0.0, 0.0, -5.827005, 10.092669, 0.0, 0.0, 0.0, 16.32]]}, "__ase_objtype__": "cell"},
 "ctime": 22.871009776354505,
 "energy": -131.86297379,
 "forces": {"__ndarray__": [[27, 3], "float64", [-2.62e-06, 4.95e-06, 0.2567486, 0.00184587, -0.00301678, 0.25748505, -0.00166462, 0.0030861, 0.25750631, -0.00348956, -9.384e-05, 0.25748883, -0.00181292, -0.0030043, 0.25750735, 1.753e-05, 8.47e-06, 0.23574659, 0.00351925, -0.00010084, 0.25750178, 2.05e-06, -2.103e-05, 0.23706515, 0.00167346, 0.00308486, 0.2574876, 0.00267702, 0.0017023, 0.62959977, -6.31e-05, 0.00552123, 0.63024356, 0.00463181, -0.00270016, 0.63025318, -7.146e-05, -0.00342319, 0.62947778, -0.00313661, 0.00177101, 0.62949288, -0.00483129, -0.00266273, 0.63024551, -0.00287702, 0.0016219, 0.62959042, 0.00291271, 0.0018292, 0.62946185, -7.092e-05, -0.00315056, 0.62959448, 0.00010178, -0.02273047, -0.88441663, 0.00514085, 0.00288238, -0.87430685, -0.01958357, 0.01126988, -0.88441269, 0.00308527, 0.00172434, -0.88877481, -0.00497922, 0.00286535, -0.87431023, 0.0001179, -0.00591517, -0.87432856, -0.00294762, 0.00167721, -0.88876124, 8.582e-05, -0.00352122, -0.88876065, 0.01971922, 0.01129112, -0.88442502]]},
 "free_energy": -131.86297379,
 "mtime": 22.871009776354505,
 "numbers": {"__ndarray__": [[27], "int64", [78, 78, 78, 78, 78, 78, 78, 78, 78, 16, 16, 16, 16, 16, 16, 16, 16, 16, 52, 52, 52, 52, 52, 52, 52, 52, 52]]},
 "pbc": {"__ndarray__": [[3], "bool", [true, true, true]]},
 "positions": {"__ndarray__": [[27, 3], "float64", [0.0, 0.0, 9.383999999999999, -1.9423349805766499, 3.36422296635777, 9.383999999999999, -3.88467001942335, 6.72844603364223, 9.383999999999999, 3.8846699611532998, 0.0, 9.383999999999999, 1.9423349805766499, 3.36422296635777, 9.383999999999999, -5.8270050176518206e-08, 6.72844603364223, 9.383999999999999, 7.7693400388467, 0.0, 9.383999999999999, 5.82700505827005, 3.36422296635777, 9.383999999999999, 3.88467001942335, 6.72844603364223, 9.383999999999999, 1.9423539183429, 1.12139604888324, 8.16, 1.8937766249991634e-05, 4.48561901524101, 8.16, -1.9423160428104003, 7.8498419815987805, 8.16, 5.8270239960363, 1.12139604888324, 8.16, 3.88468901545965, 4.48561901524101, 8.16, 1.9423540348829997, 7.8498419815987805, 8.16, 9.711693957189599, 1.12139604888324, 8.16, 7.76935897661295, 4.48561901524101, 8.16, 5.827023996036299, 7.8498419815987805, 8.16, -1.899603630000642e-05, 2.2428270184012202, 10.8619390368, -1.9423539766129496, 5.60704998475899, 10.8619390368, -3.8846889571896, 8.971272951116761, 10.8619390368, 3.884650965117, 2.2428270184012202, 10.8619390368, 1.9423159845403501, 5.60704998475899, 10.8619390368, -1.899603630037534e-05, 8.971272951116761, 10.8619390368, 7.769321042810399, 2.2428270184012202, 10.8619390368, 5.82698606223375, 5.60704998475899, 10.8619390368, 3.8846510816570996, 8.971272951116761, 10.8619390368]]},
 "stress": {"__ndarray__": [[6], "float64", [0.015977646969544394, 0.01597841148575572, 0.009976862133975287, 8.845466733201753e-07, -1.4530420490330003e-06, 5.997778194517518e-07]]},
 "unique_id": "cea2eca4460718097b04b060cf67295e",
 "user": "lpan"},
"45": {
 "calculator": "vasp",
 "calculator_parameters": {"kpoints_generation": {"divisions": [2, 2, 1], "usershift": [0.0, 0.0, 0.0], "genvec1": [0.5, 0.0, 0.0], "genvec2": [0.0, 0.5, 0.0], "genvec3": [0.0, 0.0, 1.0], "shift": [0.0, 0.0, 0.0]}, "system": "PtSTe", "lcompat": false, "prec": "normal", "enmax": 520.0, "enaug": 368.792, "ediff": 0.0001, "ialgo": 68, "iwavpr": 10, "nbands": 144, "nelect": 198.0, "turbo": 0, "irestart": 0, "nreboot": 0, "nmin": 0, "eref": 0.0, "ismear": 0, "sigma": 0.05, "kspacing": 0.5, "kgamma": true, "lreal": true, "ropt": [-0.0005, -0.0005, -0.0005], "lmaxpaw": -100, "lmaxmix": 2, "nlspline": false, "istart": 0, "icharg": 2, "iniwav": 1, "ispin": 1, "lnoncollinear": false, "magmom": [1.0, 1.0, 1.0, 1.0, 1.0, 1.0, 1.0, 1.0, 1.0, 1.0, 1.0, 1.0, 1.0, 1.0, 1.0, 1.0, 1.0, 1.0, 1.0, 1.0, 1.0, 1.0, 1.0, 1.0, 1.0, 1.0, 1.0], "nupdown": -1.0, "lsorbit": false, "saxis": [0.0, 0.0, 1.0], "lspiral": false, "qspiral": [0.0, 0.0, 0.0], "lzeroz": false, "lasph": false, "lmetagga": false, "nelm": 1, "nelmdl": -5, "nelmin": 2, "enini": 520.0, "ldiag": true, "lsubrot": false, "weimin": 0.0, "ebreak": 1.7e-07, "deper": 0.3, "nrmm": 4, "time": 0.4, "amix": 0.4, "bmix": 1.0, "amin": 0.1, "amix_mag": 1.6, "bmix_mag": 1.0, "imix": 4, "mixfirst": false, "maxmix": -45, "wc": 100.0, "inimix": 1, "mixpre": 1, "mremove": 5, "ldipol": false, "lmono": false, "idipol": 0, "epsilon": 1.0, "dipol": [-100.0, -100.0, -100.0], "efield": 0.0, "ngx": 70, "ngy": 70, "ngz": 96, "ngxf": 140, "ngyf": 140, "ngzf": 192, "addgrid": false, "nsw": 0, "ibrion": -1, "mdalgo": 0, "isif": 4, "pstress": 0.0, "ediffg": 0.001, "nfree": 1, "potim": 0.25, "smass": -3.0, "scalee": 1.0, "tebeg": 0.0001, "teend": 0.0001, "nblock": 1, "kblock": 1, "npaco": 256, "apaco": 16.0, "isym": 0, "symprec": 1e-05, "lorbit": 0, "rwigs": [-1.0, -1.0, -1.0], "nedos": 301, "emin": 10.0, "emax": -10.0, "efermi": 0.0, "nwrite": 2, "lwave": false, "ldownsample": false, "lcharg": true, "lpard": false, "lvtot": false, "lvhar": false, "lelf": false, "loptics": false, "stm": [0.0, 0.0, 0.0, 0.0, 0.0, 0.0, 0.0], "npar": 36, "nsim": 4, "nblk": -1, "lplane": true, "lscalapack": true, "lscaaware": false, "lscalu": false, "lasync": false, "lorbitalreal": false, "idiot": 3, "ispecial": 0, "lmusic": false, "pomass": [195.08, 32.066, 127.6], "darwinr": [0.0, 0.0, 0.0], "darwinv": [1.0, 1.0, 1.0], "lcorr": true, "gga_compat": true, "lberry": false, "icorelevel": 0, "ldau": false, "i_constrained_m": 0, "gga": "--", "voskown": 0, "lhfcalc": false, "precfock": "", "lsymgrad": false, "lhfone": false, "lrhfcalc": false, "lthomas": false, "lmodelhf": false, "encut4o": -1.0, "exxoep": 0, "fourorbit": 0, "aexx": 0.0, "hfalpha": 0.0, "mcalpha": 0.0, "aldax": 1.0, "aggax": 1.0, "aldac": 1.0, "aggac": 1.0, "nkredx": 1, "nkredy": 1, "nkredz": 1, "shiftred": false, "oddonly": false, "evenonly": false, "lmaxfock": 0, "nmaxfockae": 0, "lfockaedft": false, "hfscreen": 0.0, "hfscreenc": 0.0, "nbandsgwlow": 0, "luse_vdw": false, "zab_vdw": -0.8491, "param1": 0.1234, "param2": 1.0, "param3": 0.0, "model_gw": 0, "model_eps0": 45.21562958, "model_alpha": 1.0, "lepsilon": false, "lrpa": false, "lnabla": false, "lvel": false, "kinter": 0, "cshift": -0.1, "omegamax": -30.0, "deg_threshold": 0.002, "rtime": -0.1, "wplasmai": 0.0, "dfield": [0.0, 0.0, 0.0], "wplasma": [0.0, 0.0, 0.0, 0.0, 0.0, 0.0, 0.0, 0.0, 0.0], "nucind": false, "magpos": [0.0, 0.0, 0.0], "lnicsall": true, "orbitalmag": false, "lmagbloch": false, "lchimag": false, "lgauge": true, "magatom": 0, "magdipol": [0.0, 0.0, 0.0], "avecconst": [0.0, 0.0, 0.0], "ladder": false, "lrpaforce": false, "lfxc": false, "lhartree": true, "ibse": 0, "kpoint": [-1, 0, 0, 0], "ltcte": false, "ltete": false, "ltriplet": false, "lfxceps": false, "lfxheg": false, "naturalo": 2, "l2order": false, "lmp2lt": false, "lusew": false, "encutgw": -2.0, "encutgwsoft": -2.0, "encutlf": -1.0, "lmaxmp2": -1, "scissor": 0.0, "nomega": 0, "nomegar": 0, "nbandsgw": -1, "nbandso": -1, "nbandsv": -1, "nelmhf": 1, "dim": 3, "antires": 0, "omegamin": -30.0, "omegatl": -200.0, "omegagrid": 140, "selfenergy": false, "lspectral": false, "lspectralgw": false, "lsingles": false, "lfermigw": false, "oddonlygw": false, "evenonlygw": false, "nkredlfx": 1, "nkredlfy": 1, "nkredlfz": 1, "maxmem": 2800, "telescope": 0, "taupar": 1, "omegapar": -1, "lambda": 1.0, "ofield_kappa": 0.0, "ofield_k": [0.0, 0.0, 0.0], "ofield_q6_near": 0.0, "ofield_q6_far": 0.0, "ofield_a": 0.0},
 "cell": {"array": {"__ndarray__": [[3, 3], "float64", [11.88252, 0.0, 0.0, -5.94126, 10.290565, 0.0, 0.0, 0.0, 16.64]]}, "__ase_objtype__": "cell"},
 "ctime": 22.87100977748909,
 "energy": -129.78853707,
 "forces": {"__ndarray__": [[27, 3], "float64", [1.846e-05, 4.19e-06, 0.42415219, -0.00328149, 0.00642471, 0.41991254, 0.00394592, -0.00608744, 0.41991261, 0.00722529, -0.00035827, 0.41990286, 0.00330513, 0.00642709, 0.41991533, 7.98e-06, -1.975e-05, 0.42787672, -0.00719488, -0.00036027, 0.41992141, 1.055e-05, -3.57e-06, 0.42926927, -0.0039172, -0.00609288, 0.41992525, -0.00630989, -0.00357706, 1.04654335, -5.284e-05, 0.00675798, 1.046644, 0.00569026, -0.00333092, 1.04664112, -0.0001197, -0.0006736, 1.04691325, -0.00068268, 0.00041999, 1.04688752, -0.00587438, -0.00333596, 1.04665125, 0.00618948, -0.00355196, 1.04657083, 0.0005386, 0.00047691, 1.04689863, -4.507e-05, 0.00721873, 1.04655043, 6.744e-05, 0.00675087, -1.46568494, -0.00051419, -0.0003261, -1.46824236, 0.00595024, -0.0034465, -1.46569917, 0.00129663, 0.00066439, -1.47312419, 0.00063423, -0.00034492, -1.46822888, 4.868e-05, 0.00058491, -1.46819041, -0.00119267, 0.00066643, -1.47308795, 6.154e-05, -0.00144064, -1.47314376, -0.00580544, -0.00344637, -1.46568691]]},
 "free_energy": -129.78853707,
 "mtime": 22.87100977748909,
 "numbers": {"__ndarray__": [[27], "int64", [78, 78, 78, 78, 78, 78, 78, 78, 78, 16, 16, 16, 16, 16, 16, 16, 16, 16, 52, 52, 52, 52, 52, 52, 52, 52, 52]]},
 "pbc": {"__ndarray__": [[3], "bool", [true, true, true]]},
 "positions": {"__ndarray__": [[27, 3], "float64", [0.0, 0.0, 9.568, 9.902099960391599, 3.4301879903145003, 9.568, -3.9608399603915996, 6.8603770096855, 9.568, 3.9608399603915996, 0.0, 9.568, 1.9804200396083997, 3.4301879903145003, 9.568, -1.3560411264279538e-16, 6.8603770096855, 9.568, 7.9216800396083995, 0.0, 9.568, 5.94126, 3.4301879903145003, 9.568, 3.9608399603915996, 6.8603770096855, 9.568, 1.9804400616545998, 1.14338395681045, 8.32, 2.0022046199828426e-05, 4.573572976181451, 8.32, -1.9804000175621996, 8.00376096649595, 8.32, 5.941280022046199, 1.14338395681045, 8.32, 3.9608599824378, 4.573572976181451, 8.32, 1.9804400616545994, 8.00376096649595, 8.32, 9.902119982437798, 1.14338395681045, 8.32, 7.9217000616546, 4.573572976181451, 8.32, 5.941280022046199, 8.00376096649595, 8.32, -2.0022046200014652e-05, 2.2868040335040503, 11.0749180672, -1.9804400616545998, 5.71699202381855, 11.0749180672, -3.9608599824377997, 9.147181043189551, 11.0749180672, 3.9608199383454004, 2.2868040335040503, 11.0749180672, 1.9804000175621994, 5.71699202381855, 11.0749180672, -2.002204619942698e-05, 9.147181043189551, 11.0749180672, 7.921660017562199, 2.2868040335040503, 11.0749180672, 5.941239977953798, 5.71699202381855, 11.0749180672, 3.9608199383454, 9.147181043189551, 11.0749180672]]},
 "stress": {"__ndarray__": [[6], "float64", [0.024659154944024007, 0.024659664438413956, 0.015810333618119916, 6.608385032302677e-07, -1.0913528366971912e-06, 3.6092150671332534e-07]]},
 "unique_id": "fbdbf2b60fcd404e59fe5c738f7ee738",
 "user": "lpan"},
"46": {
 "calculator": "vasp",
 "calculator_parameters": {"kpoints_generation": {"divisions": [2, 2, 1], "usershift": [0.0, 0.0, 0.0], "genvec1": [0.5, -0.0, 0.0], "genvec2": [0.0, 0.5, 0.0], "genvec3": [0.0, 0.0, 1.0], "shift": [0.0, 0.0, 0.0]}, "system": "PtSTe", "lcompat": false, "prec": "normal", "enmax": 520.0, "enaug": 368.792, "ediff": 0.0001, "ialgo": 68, "iwavpr": 10, "nbands": 144, "nelect": 198.0, "turbo": 0, "irestart": 0, "nreboot": 0, "nmin": 0, "eref": 0.0, "ismear": 0, "sigma": 0.05, "kspacing": 0.5, "kgamma": true, "lreal": true, "ropt": [-0.0005, -0.0005, -0.0005], "lmaxpaw": -100, "lmaxmix": 2, "nlspline": false, "istart": 0, "icharg": 2, "iniwav": 1, "ispin": 1, "lnoncollinear": false, "magmom": [1.0, 1.0, 1.0, 1.0, 1.0, 1.0, 1.0, 1.0, 1.0, 1.0, 1.0, 1.0, 1.0, 1.0, 1.0, 1.0, 1.0, 1.0, 1.0, 1.0, 1.0, 1.0, 1.0, 1.0, 1.0, 1.0, 1.0], "nupdown": -1.0, "lsorbit": false, "saxis": [0.0, 0.0, 1.0], "lspiral": false, "qspiral": [0.0, 0.0, 0.0], "lzeroz": false, "lasph": false, "lmetagga": false, "nelm": 1, "nelmdl": -5, "nelmin": 2, "enini": 520.0, "ldiag": true, "lsubrot": false, "weimin": 0.0, "ebreak": 1.7e-07, "deper": 0.3, "nrmm": 4, "time": 0.4, "amix": 0.4, "bmix": 1.0, "amin": 0.1, "amix_mag": 1.6, "bmix_mag": 1.0, "imix": 4, "mixfirst": false, "maxmix": -45, "wc": 100.0, "inimix": 1, "mixpre": 1, "mremove": 5, "ldipol": false, "lmono": false, "idipol": 0, "epsilon": 1.0, "dipol": [-100.0, -100.0, -100.0], "efield": 0.0, "ngx": 70, "ngy": 70, "ngz": 96, "ngxf": 140, "ngyf": 140, "ngzf": 192, "addgrid": false, "nsw": 0, "ibrion": -1, "mdalgo": 0, "isif": 4, "pstress": 0.0, "ediffg": 0.001, "nfree": 1, "potim": 0.25, "smass": -3.0, "scalee": 1.0, "tebeg": 0.0001, "teend": 0.0001, "nblock": 1, "kblock": 1, "npaco": 256, "apaco": 16.0, "isym": 0, "symprec": 1e-05, "lorbit": 0, "rwigs": [-1.0, -1.0, -1.0], "nedos": 301, "emin": 10.0, "emax": -10.0, "efermi": 0.0, "nwrite": 2, "lwave": false, "ldownsample": false, "lcharg": true, "lpard": false, "lvtot": false, "lvhar": false, "lelf": false, "loptics": false, "stm": [0.0, 0.0, 0.0, 0.0, 0.0, 0.0, 0.0], "npar": 36, "nsim": 4, "nblk": -1, "lplane": true, "lscalapack": true, "lscaaware": false, "lscalu": false, "lasync": false, "lorbitalreal": false, "idiot": 3, "ispecial": 0, "lmusic": false, "pomass": [195.08, 32.066, 127.6], "darwinr": [0.0, 0.0, 0.0], "darwinv": [1.0, 1.0, 1.0], "lcorr": true, "gga_compat": true, "lberry": false, "icorelevel": 0, "ldau": false, "i_constrained_m": 0, "gga": "--", "voskown": 0, "lhfcalc": false, "precfock": "", "lsymgrad": false, "lhfone": false, "lrhfcalc": false, "lthomas": false, "lmodelhf": false, "encut4o": -1.0, "exxoep": 0, "fourorbit": 0, "aexx": 0.0, "hfalpha": 0.0, "mcalpha": 0.0, "aldax": 1.0, "aggax": 1.0, "aldac": 1.0, "aggac": 1.0, "nkredx": 1, "nkredy": 1, "nkredz": 1, "shiftred": false, "oddonly": false, "evenonly": false, "lmaxfock": 0, "nmaxfockae": 0, "lfockaedft": false, "hfscreen": 0.0, "hfscreenc": 0.0, "nbandsgwlow": 0, "luse_vdw": false, "zab_vdw": -0.8491, "param1": 0.1234, "param2": 1.0, "param3": 0.0, "model_gw": 0, "model_eps0": 47.87470824, "model_alpha": 1.0, "lepsilon": false, "lrpa": false, "lnabla": false, "lvel": false, "kinter": 0, "cshift": -0.1, "omegamax": -30.0, "deg_threshold": 0.002, "rtime": -0.1, "wplasmai": 0.0, "dfield": [0.0, 0.0, 0.0], "wplasma": [0.0, 0.0, 0.0, 0.0, 0.0, 0.0, 0.0, 0.0, 0.0], "nucind": false, "magpos": [0.0, 0.0, 0.0], "lnicsall": true, "orbitalmag": false, "lmagbloch": false, "lchimag": false, "lgauge": true, "magatom": 0, "magdipol": [0.0, 0.0, 0.0], "avecconst": [0.0, 0.0, 0.0], "ladder": false, "lrpaforce": false, "lfxc": false, "lhartree": true, "ibse": 0, "kpoint": [-1, 0, 0, 0], "ltcte": false, "ltete": false, "ltriplet": false, "lfxceps": false, "lfxheg": false, "naturalo": 2, "l2order": false, "lmp2lt": false, "lusew": false, "encutgw": -2.0, "encutgwsoft": -2.0, "encutlf": -1.0, "lmaxmp2": -1, "scissor": 0.0, "nomega": 0, "nomegar": 0, "nbandsgw": -1, "nbandso": -1, "nbandsv": -1, "nelmhf": 1, "dim": 3, "antires": 0, "omegamin": -30.0, "omegatl": -200.0, "omegagrid": 140, "selfenergy": false, "lspectral": false, "lspectralgw": false, "lsingles": false, "lfermigw": false, "oddonlygw": false, "evenonlygw": false, "nkredlfx": 1, "nkredlfy": 1, "nkredlfz": 1, "maxmem": 2800, "telescope": 0, "taupar": 1, "omegapar": -1, "lambda": 1.0, "ofield_kappa": 0.0, "ofield_k": [0.0, 0.0, 0.0], "ofield_q6_near": 0.0, "ofield_q6_far": 0.0, "ofield_a": 0.0},
 "cell": {"array": {"__ndarray__": [[3, 3], "float64", [12.11103, 0.0, 0.0, -6.055515, 10.48846, 0.0, 0.0, 0.0, 16.96]]}, "__ase_objtype__": "cell"},
 "ctime": 22.871009778688126,
 "energy": -126.86164619,
 "forces": {"__ndarray__": [[27, 3], "float64", [-7.118e-05, -1.659e-05, 0.56195894, -0.0020947, 0.00176061, 0.55017169, 0.00058571, -0.00280401, 0.55014499, 0.0027323, 0.00087261, 0.55010326, 0.00214548, 0.00186523, 0.5501407, 6.248e-05, 2.152e-05, 0.54285653, -0.00260853, 0.000898, 0.55014906, 2.998e-05, -3.736e-05, 0.5421698, -0.00057149, -0.00278306, 0.5502301, 0.01448732, 0.00841533, 1.37641053, -6.881e-05, 0.00052523, 1.37546227, 0.00029584, -0.00016584, 1.37553514, -7.331e-05, 0.02511268, 1.37592288, 0.02175711, -0.01241507, 1.37580119, -0.00042321, -0.00020658, 1.37559833, -0.01463204, 0.00843104, 1.37647671, -0.02178782, -0.012465, 1.37592361, -4.284e-05, -0.01680763, 1.37647095, 1.163e-05, -0.00034423, -1.93992109, 0.00145735, 0.00082205, -1.93238381, -0.00018342, 8.536e-05, -1.93995477, 0.00236959, 0.00132498, -1.90468667, -0.00145219, 0.00081802, -1.93253482, 4.59e-06, -0.00168839, -1.93247343, -0.00232219, 0.00133857, -1.90476991, 6.688e-05, -0.00272164, -1.90472898, 0.00032548, 0.00016416, -1.94007323]]},
 "free_energy": -126.86164619,
 "mtime": 22.871009778688126,
 "numbers": {"__ndarray__": [[27], "int64", [78, 78, 78, 78, 78, 78, 78, 78, 78, 16, 16, 16, 16, 16, 16, 16, 16, 16, 52, 52, 52, 52, 52, 52, 52, 52, 52]]},
 "pbc": {"__ndarray__": [[3], "bool", [true, true, true]]},
 "positions": {"__ndarray__": [[27, 3], "float64", [0.0, 0.0, 9.751999999999999, 10.0925249596299, 3.496152983718, 9.751999999999999, -4.037009959629899, 6.992307016281999, 9.751999999999999, 4.037009959629899, 0.0, 9.751999999999999, 2.0185050403701, 3.496152983718, 9.751999999999999, -9.55109984772662e-17, 6.992307016281999, 9.751999999999999, 8.0740200403701, 0.0, 9.751999999999999, 6.055515, 3.496152983718, 9.751999999999999, 4.0370099596299, 6.992307016281999, 9.751999999999999, 2.0185250235696, 1.1653719515232, 8.48, 1.998319950045287e-05, 4.661525984087199, 8.48, -2.0184849360603, 8.1576789678052, 8.48, 6.055534983199499, 1.1653719515232, 8.48, 4.037030063939699, 4.661525984087199, 8.48, 2.0185250235695995, 8.1576789678052, 8.48, 10.092545063939701, 1.1653719515232, 8.48, 8.0740400235696, 4.661525984087199, 8.48, 6.055534983199499, 8.1576789678052, 8.48, -1.998319950005032e-05, 2.3307810321948, 11.2878979392, -2.0185250235696, 5.8269340159128005, 11.2878979392, -4.0370300639397, 9.3230880484768, 11.2878979392, 4.0369899764304, 2.3307810321948, 11.2878979392, 2.0184849360603, 5.8269340159128005, 11.2878979392, -1.998319949998392e-05, 9.3230880484768, 11.2878979392, 8.0739999360603, 2.3307810321948, 11.2878979392, 6.055495016800501, 5.8269340159128005, 11.2878979392, 4.036989976430399, 9.3230880484768, 11.2878979392]]},
 "stress": {"__ndarray__": [[6], "float64", [0.030624229141167105, 0.030624243584019224, 0.01962700976394125, 5.253977551986009e-07, -8.198284651938919e-07, 1.0844622106222161e-07]]},
 "unique_id": "95fbc0730e613f302fa3d498021ccc27",
 "user": "lpan"},
"47": {
 "calculator": "vasp",
 "calculator_parameters": {"kpoints_generation": {"divisions": [2, 2, 1], "usershift": [0.0, 0.0, 0.0], "genvec1": [0.5, 0.0, 0.0], "genvec2": [0.0, 0.5, 0.0], "genvec3": [0.0, 0.0, 1.0], "shift": [0.0, 0.0, 0.0]}, "system": "PtSTe", "lcompat": false, "prec": "normal", "enmax": 520.0, "enaug": 368.792, "ediff": 0.0001, "ialgo": 68, "iwavpr": 10, "nbands": 144, "nelect": 198.0, "turbo": 0, "irestart": 0, "nreboot": 0, "nmin": 0, "eref": 0.0, "ismear": 0, "sigma": 0.05, "kspacing": 0.5, "kgamma": true, "lreal": true, "ropt": [-0.0005, -0.0005, -0.0005], "lmaxpaw": -100, "lmaxmix": 2, "nlspline": false, "istart": 0, "icharg": 2, "iniwav": 1, "ispin": 1, "lnoncollinear": false, "magmom": [1.0, 1.0, 1.0, 1.0, 1.0, 1.0, 1.0, 1.0, 1.0, 1.0, 1.0, 1.0, 1.0, 1.0, 1.0, 1.0, 1.0, 1.0, 1.0, 1.0, 1.0, 1.0, 1.0, 1.0, 1.0, 1.0, 1.0], "nupdown": -1.0, "lsorbit": false, "saxis": [0.0, 0.0, 1.0], "lspiral": false, "qspiral": [0.0, 0.0, 0.0], "lzeroz": false, "lasph": false, "lmetagga": false, "nelm": 1, "nelmdl": -5, "nelmin": 2, "enini": 520.0, "ldiag": true, "lsubrot": false, "weimin": 0.0, "ebreak": 1.7e-07, "deper": 0.3, "nrmm": 4, "time": 0.4, "amix": 0.4, "bmix": 1.0, "amin": 0.1, "amix_mag": 1.6, "bmix_mag": 1.0, "imix": 4, "mixfirst": false, "maxmix": -45, "wc": 100.0, "inimix": 1, "mixpre": 1, "mremove": 5, "ldipol": false, "lmono": false, "idipol": 0, "epsilon": 1.0, "dipol": [-100.0, -100.0, -100.0], "efield": 0.0, "ngx": 70, "ngy": 70, "ngz": 96, "ngxf": 140, "ngyf": 140, "ngzf": 192, "addgrid": false, "nsw": 0, "ibrion": -1, "mdalgo": 0, "isif": 4, "pstress": 0.0, "ediffg": 0.001, "nfree": 1, "potim": 0.25, "smass": -3.0, "scalee": 1.0, "tebeg": 0.0001, "teend": 0.0001, "nblock": 1, "kblock": 1, "npaco": 256, "apaco": 16.0, "isym": 0, "symprec": 1e-05, "lorbit": 0, "rwigs": [-1.0, -1.0, -1.0], "nedos": 301, "emin": 10.0, "emax": -10.0, "efermi": 0.0, "nwrite": 2, "lwave": false, "ldownsample": false, "lcharg": true, "lpard": false, "lvtot": false, "lvhar": false, "lelf": false, "loptics": false, "stm": [0.0, 0.0, 0.0, 0.0, 0.0, 0.0, 0.0], "npar": 36, "nsim": 4, "nblk": -1, "lplane": true, "lscalapack": true, "lscaaware": false, "lscalu": false, "lasync": false, "lorbitalreal": false, "idiot": 3, "ispecial": 0, "lmusic": false, "pomass": [195.08, 32.066, 127.6], "darwinr": [0.0, 0.0, 0.0], "darwinv": [1.0, 1.0, 1.0], "lcorr": true, "gga_compat": true, "lberry": false, "icorelevel": 0, "ldau": false, "i_constrained_m": 0, "gga": "--", "voskown": 0, "lhfcalc": false, "precfock": "", "lsymgrad": false, "lhfone": false, "lrhfcalc": false, "lthomas": false, "lmodelhf": false, "encut4o": -1.0, "exxoep": 0, "fourorbit": 0, "aexx": 0.0, "hfalpha": 0.0, "mcalpha": 0.0, "aldax": 1.0, "aggax": 1.0, "aldac": 1.0, "aggac": 1.0, "nkredx": 1, "nkredy": 1, "nkredz": 1, "shiftred": false, "oddonly": false, "evenonly": false, "lmaxfock": 0, "nmaxfockae": 0, "lfockaedft": false, "hfscreen": 0.0, "hfscreenc": 0.0, "nbandsgwlow": 0, "luse_vdw": false, "zab_vdw": -0.8491, "param1": 0.1234, "param2": 1.0, "param3": 0.0, "model_gw": 0, "model_eps0": 50.63605145, "model_alpha": 1.0, "lepsilon": false, "lrpa": false, "lnabla": false, "lvel": false, "kinter": 0, "cshift": -0.1, "omegamax": -30.0, "deg_threshold": 0.002, "rtime": -0.1, "wplasmai": 0.0, "dfield": [0.0, 0.0, 0.0], "wplasma": [0.0, 0.0, 0.0, 0.0, 0.0, 0.0, 0.0, 0.0, 0.0], "nucind": false, "magpos": [0.0, 0.0, 0.0], "lnicsall": true, "orbitalmag": false, "lmagbloch": false, "lchimag": false, "lgauge": true, "magatom": 0, "magdipol": [0.0, 0.0, 0.0], "avecconst": [0.0, 0.0, 0.0], "ladder": false, "lrpaforce": false, "lfxc": false, "lhartree": true, "ibse": 0, "kpoint": [-1, 0, 0, 0], "ltcte": false, "ltete": false, "ltriplet": false, "lfxceps": false, "lfxheg": false, "naturalo": 2, "l2order": false, "lmp2lt": false, "lusew": false, "encutgw": -2.0, "encutgwsoft": -2.0, "encutlf": -1.0, "lmaxmp2": -1, "scissor": 0.0, "nomega": 0, "nomegar": 0, "nbandsgw": -1, "nbandso": -1, "nbandsv": -1, "nelmhf": 1, "dim": 3, "antires": 0, "omegamin": -30.0, "omegatl": -200.0, "omegagrid": 140, "selfenergy": false, "lspectral": false, "lspectralgw": false, "lsingles": false, "lfermigw": false, "oddonlygw": false, "evenonlygw": false, "nkredlfx": 1, "nkredlfy": 1, "nkredlfz": 1, "maxmem": 2800, "telescope": 0, "taupar": 1, "omegapar": -1, "lambda": 1.0, "ofield_kappa": 0.0, "ofield_k": [0.0, 0.0, 0.0], "ofield_q6_near": 0.0, "ofield_q6_far": 0.0, "ofield_a": 0.0},
 "cell": {"array": {"__ndarray__": [[3, 3], "float64", [12.33954, 0.0, 0.0, -6.16977, 10.686356, 0.0, 0.0, 0.0, 17.28]]}, "__ase_objtype__": "cell"},
 "ctime": 22.871009779862863,
 "energy": -123.30376919,
 "forces": {"__ndarray__": [[27, 3], "float64", [-6.22e-06, -3.493e-05, 0.62026723, 0.00309246, -0.00387741, 0.62338429, -0.00179999, 0.00458795, 0.62338408, -0.0048503, -0.00076165, 0.62339468, -0.00306807, -0.00385287, 0.62339075, 2.711e-05, -6.01e-06, 0.61407693, 0.00491598, -0.00075293, 0.62340071, 3.465e-05, -9.52e-06, 0.6137262, 0.00182977, 0.00460191, 0.62339353, -0.0029861, -0.0016562, 1.61592507, -4.02e-06, 0.01102658, 1.61519965, 0.00951139, -0.00548489, 1.61515206, -1.336e-05, -0.00145775, 1.6144132, -0.00134101, 0.00078253, 1.61445172, -0.00955877, -0.00548948, 1.61517465, 0.00290307, -0.00168977, 1.61592306, 0.00124119, 0.00076156, 1.6144204, -6.071e-05, 0.00342146, 1.61594408, 2.238e-05, -0.0147144, -2.22084762, 0.00293057, 0.00168614, -2.24585886, -0.01272917, 0.00733982, -2.22086353, 0.01457422, 0.00839628, -2.24157218, -0.00291017, 0.00165215, -2.24590107, -2.69e-06, -0.00338449, -2.24588425, -0.01453719, 0.00840379, -2.24159553, 1.625e-05, -0.01682756, -2.24159687, 0.01276873, 0.0073397, -2.22090238]]},
 "free_energy": -123.30376919,
 "mtime": 22.871009779862863,
 "numbers": {"__ndarray__": [[27], "int64", [78, 78, 78, 78, 78, 78, 78, 78, 78, 16, 16, 16, 16, 16, 16, 16, 16, 16, 52, 52, 52, 52, 52, 52, 52, 52, 52]]},
 "pbc": {"__ndarray__": [[3], "bool", [true, true, true]]},
 "positions": {"__ndarray__": [[27, 3], "float64", [0.0, 0.0, 9.936, -2.0565899177364, 3.5621189516361604, 9.936, 8.226359917736401, 7.12423704836384, 9.936, 4.1131799588682, 0.0, 9.936, 2.0565900411317997, 3.5621189516361604, 9.936, 2.7768786614785767e-16, 7.12423704836384, 9.936, 8.2263600411318, 0.0, 9.936, 6.169769999999999, 3.5621189516361604, 9.936, 4.1131799588682005, 7.12423704836384, 9.936, 2.0566110183498, 1.18736101516, 8.64, 2.1038915699695673e-05, 4.74947900502412, 8.64, -2.0565690022161, 8.311597956660279, 8.64, 6.169790977218, 1.18736101516, 8.64, 4.113200997783899, 4.74947900502412, 8.64, 2.0566110800475, 8.311597956660279, 8.64, 10.2829709360862, 1.18736101516, 8.64, 8.226380956652099, 4.74947900502412, 8.64, 6.169791038915698, 8.311597956660279, 8.64, -2.103891570003332e-05, 2.37475804333972, 11.5008769728, -2.0566109566521003, 5.93687699497588, 11.5008769728, -4.1132009360862, 9.49899498484, 11.5008769728, 4.113158919952499, 2.37475804333972, 11.5008769728, 2.0565690022161003, 5.93687699497588, 11.5008769728, -2.097721800006095e-05, 9.49899498484, 11.5008769728, 8.226339002216099, 2.37475804333972, 11.5008769728, 6.1697489610842995, 5.93687699497588, 11.5008769728, 4.1131589816502006, 9.49899498484, 11.5008769728]]},
 "stress": {"__ndarray__": [[6], "float64", [0.03417693471438777, 0.034176843744392255, 0.02231348196314912, 3.509350921119121e-07, -6.056635625574596e-07, -8.352387512256975e-08]]},
 "unique_id": "52afde3ba93110f5d5f82652511b9c9c",
 "user": "lpan"},
"48": {
 "calculator": "vasp",
 "calculator_parameters": {"kpoints_generation": {"divisions": [2, 2, 1], "usershift": [0.0, 0.0, 0.0], "genvec1": [0.5, 0.0, 0.0], "genvec2": [0.0, 0.5, 0.0], "genvec3": [0.0, 0.0, 1.0], "shift": [0.0, 0.0, 0.0]}, "system": "PtSTe", "lcompat": false, "prec": "normal", "enmax": 520.0, "enaug": 368.792, "ediff": 0.0001, "ialgo": 68, "iwavpr": 10, "nbands": 144, "nelect": 198.0, "turbo": 0, "irestart": 0, "nreboot": 0, "nmin": 0, "eref": 0.0, "ismear": 0, "sigma": 0.05, "kspacing": 0.5, "kgamma": true, "lreal": true, "ropt": [-0.0005, -0.0005, -0.0005], "lmaxpaw": -100, "lmaxmix": 2, "nlspline": false, "istart": 0, "icharg": 2, "iniwav": 1, "ispin": 1, "lnoncollinear": false, "magmom": [1.0, 1.0, 1.0, 1.0, 1.0, 1.0, 1.0, 1.0, 1.0, 1.0, 1.0, 1.0, 1.0, 1.0, 1.0, 1.0, 1.0, 1.0, 1.0, 1.0, 1.0, 1.0, 1.0, 1.0, 1.0, 1.0, 1.0], "nupdown": -1.0, "lsorbit": false, "saxis": [0.0, 0.0, 1.0], "lspiral": false, "qspiral": [0.0, 0.0, 0.0], "lzeroz": false, "lasph": false, "lmetagga": false, "nelm": 1, "nelmdl": -5, "nelmin": 2, "enini": 520.0, "ldiag": true, "lsubrot": false, "weimin": 0.0, "ebreak": 1.7e-07, "deper": 0.3, "nrmm": 4, "time": 0.4, "amix": 0.4, "bmix": 1.0, "amin": 0.1, "amix_mag": 1.6, "bmix_mag": 1.0, "imix": 4, "mixfirst": false, "maxmix": -45, "wc": 100.0, "inimix": 1, "mixpre": 1, "mremove": 5, "ldipol": false, "lmono": false, "idipol": 0, "epsilon": 1.0, "dipol": [-100.0, -100.0, -100.0], "efield": 0.0, "ngx": 60, "ngy": 60, "ngz": 80, "ngxf": 120, "ngyf": 120, "ngzf": 160, "addgrid": false, "nsw": 0, "ibrion": -1, "mdalgo": 0, "isif": 4, "pstress": 0.0, "ediffg": 0.001, "nfree": 1, "potim": 0.25, "smass": -3.0, "scalee": 1.0, "tebeg": 0.0001, "teend": 0.0001, "nblock": 1, "kblock": 1, "npaco": 256, "apaco": 16.0, "isym": 0, "symprec": 1e-05, "lorbit": 0, "rwigs": [-1.0, -1.0, -1.0], "nedos": 301, "emin": 10.0, "emax": -10.0, "efermi": 0.0, "nwrite": 2, "lwave": false, "ldownsample": false, "lcharg": true, "lpard": false, "lvtot": false, "lvhar": false, "lelf": false, "loptics": false, "stm": [0.0, 0.0, 0.0, 0.0, 0.0, 0.0, 0.0], "npar": 36, "nsim": 4, "nblk": -1, "lplane": true, "lscalapack": true, "lscaaware": false, "lscalu": false, "lasync": false, "lorbitalreal": false, "idiot": 3, "ispecial": 0, "lmusic": false, "pomass": [195.08, 32.066, 127.6], "darwinr": [0.0, 0.0, 0.0], "darwinv": [1.0, 1.0, 1.0], "lcorr": true, "gga_compat": true, "lberry": false, "icorelevel": 0, "ldau": false, "i_constrained_m": 0, "gga": "--", "voskown": 0, "lhfcalc": false, "precfock": "", "lsymgrad": false, "lhfone": false, "lrhfcalc": false, "lthomas": false, "lmodelhf": false, "encut4o": -1.0, "exxoep": 0, "fourorbit": 0, "aexx": 0.0, "hfalpha": 0.0, "mcalpha": 0.0, "aldax": 1.0, "aggax": 1.0, "aldac": 1.0, "aggac": 1.0, "nkredx": 1, "nkredy": 1, "nkredz": 1, "shiftred": false, "oddonly": false, "evenonly": false, "lmaxfock": 0, "nmaxfockae": 0, "lfockaedft": false, "hfscreen": 0.0, "hfscreenc": 0.0, "nbandsgwlow": 0, "luse_vdw": false, "zab_vdw": -0.8491, "param1": 0.1234, "param2": 1.0, "param3": 0.0, "model_gw": 0, "model_eps0": 29.30327161, "model_alpha": 1.0, "lepsilon": false, "lrpa": false, "lnabla": false, "lvel": false, "kinter": 0, "cshift": -0.1, "omegamax": -30.0, "deg_threshold": 0.002, "rtime": -0.1, "wplasmai": 0.0, "dfield": [0.0, 0.0, 0.0], "wplasma": [0.0, 0.0, 0.0, 0.0, 0.0, 0.0, 0.0, 0.0, 0.0], "nucind": false, "magpos": [0.0, 0.0, 0.0], "lnicsall": true, "orbitalmag": false, "lmagbloch": false, "lchimag": false, "lgauge": true, "magatom": 0, "magdipol": [0.0, 0.0, 0.0], "avecconst": [0.0, 0.0, 0.0], "ladder": false, "lrpaforce": false, "lfxc": false, "lhartree": true, "ibse": 0, "kpoint": [-1, 0, 0, 0], "ltcte": false, "ltete": false, "ltriplet": false, "lfxceps": false, "lfxheg": false, "naturalo": 2, "l2order": false, "lmp2lt": false, "lusew": false, "encutgw": -2.0, "encutgwsoft": -2.0, "encutlf": -1.0, "lmaxmp2": -1, "scissor": 0.0, "nomega": 0, "nomegar": 0, "nbandsgw": -1, "nbandso": -1, "nbandsv": -1, "nelmhf": 1, "dim": 3, "antires": 0, "omegamin": -30.0, "omegatl": -200.0, "omegagrid": 140, "selfenergy": false, "lspectral": false, "lspectralgw": false, "lsingles": false, "lfermigw": false, "oddonlygw": false, "evenonlygw": false, "nkredlfx": 1, "nkredlfy": 1, "nkredlfz": 1, "maxmem": 2800, "telescope": 0, "taupar": 1, "omegapar": -1, "lambda": 1.0, "ofield_kappa": 0.0, "ofield_k": [0.0, 0.0, 0.0], "ofield_q6_near": 0.0, "ofield_q6_far": 0.0, "ofield_a": 0.0},
 "cell": {"array": {"__ndarray__": [[3, 3], "float64", [10.28295, 0.0, 0.0, -5.141475, 8.905297, 0.0, 0.0, 0.0, 14.4]]}, "__ase_objtype__": "cell"},
 "ctime": 22.871009781092294,
 "energy": -104.90896245,
 "forces": {"__ndarray__": [[27, 3], "float64", [-1.82026608, -0.5545126, -2.69485194, -0.90136026, -2.76665571, -2.51265124, -1.32606145, 3.31504659, -2.29499553, 0.70600428, -2.06396797, -4.30324384, 1.0633772, 1.93496468, -1.15639353, 0.2909523, 0.241178, -4.83069491, 1.40466853, 2.10035227, -1.72682977, 3.83046822, -0.16864523, -0.16677997, 4.39326714, -4.47796361, 2.91947741, 0.69506492, -1.7998277, -7.05766061, -1.09425911, 3.53147614, -7.39987034, -0.87047662, 0.6220266, -4.64697096, -0.052889, 0.12022697, -4.91672559, -0.08411852, 2.219931, -6.15719175, -4.366214, 0.80638712, -7.6892305, -0.0019836, 0.15418661, -5.11409843, -1.34148269, -0.14431121, -5.86939763, 1.59120633, -0.34474586, -4.77008946, -0.7291079, -0.95821397, 9.82721287, -0.9474904, 0.24738597, 8.32598171, -0.02257048, -1.88019286, 7.66800474, 1.3884672, 1.10673557, 10.00424668, 3.349671, -0.3365289, 7.97381235, -0.05965548, -0.14226045, 8.41026484, -2.46358136, 0.49924817, 6.60913259, -2.0872279, -0.56407385, 5.40820358, -0.54440226, -0.69724576, 6.16133923]]},
 "free_energy": -104.90896245,
 "mtime": 22.871009781092294,
 "numbers": {"__ndarray__": [[27], "int64", [78, 78, 78, 78, 78, 78, 78, 78, 78, 16, 16, 16, 16, 16, 16, 16, 16, 16, 52, 52, 52, 52, 52, 52, 52, 52, 52]]},
 "pbc": {"__ndarray__": [[3], "bool", [true, true, true]]},
 "positions": {"__ndarray__": [[27, 3], "float64", [0.027139018713749997, 0.00094903750129, 8.262633024000001, -1.6793400303269999, 3.0568990379475, 8.236922976, -3.3537139613662497, 5.835683958578569, 8.291852064, -1.7603629924095001, 8.904589028888498, 8.376662016000001, 1.7400620326162501, 2.9362989642720296, 8.225849951999999, -0.014103939975749994, 5.927643973731249, 8.356923936, 1.6654849891559993, 8.84874996700346, 8.268016032, 5.0829039851917495, 2.97153900556043, 8.188399008, 3.3605650282185002, 6.037560006383939, 8.199945936, 1.7160209582489998, 1.00499001665882, 7.260025968, 0.07993096420724995, 3.8503210158639694, 7.245069984000001, -1.647109974483, 6.90071802931286, 7.198207056, 5.07778605814725, 0.9209919603949299, 7.188697008, 3.4146909808154993, 3.92178397607066, 7.190901936, 1.7637770346389998, 6.907567983765259, 7.265151936, 8.545276028277, 0.98075799109806, 7.200416015999999, 6.909480023775751, 3.9501900033882893, 7.165553040000001, 5.1186839724495, 6.92110403520526, 7.175801952, 0.019905014803500064, 2.0207739657054, 9.46808496, -1.66168394810325, 4.91458397693103, 9.669877055999999, -3.482921953098, 7.897262974720639, 9.610975008, 3.4130580483555, 1.9923099649043, 9.52110504, 1.6495090381327495, 4.9172699926121695, 9.577461024000002, -0.010221972106500332, 7.923040959840599, 9.613895040000001, 6.953540973497999, 1.9782930274263, 9.534783024, 5.17928905759725, 4.964481958975489, 9.618293952, 3.4556770199992504, 7.982271960299968, 9.65936304]]},
 "stress": {"__ndarray__": [[6], "float64", [-0.17208422383066146, -0.1600514606884969, -0.11159244551373247, 0.006744947591735574, -0.001644711004885486, 0.0018862846772105392]]},
 "unique_id": "5db49f425abe2ef5126e6b6c1e155940",
 "user": "lpan"},
"49": {
 "calculator": "vasp",
 "calculator_parameters": {"kpoints_generation": {"divisions": [2, 2, 1], "usershift": [0.0, 0.0, 0.0], "genvec1": [0.5, 0.0, 0.0], "genvec2": [0.0, 0.5, 0.0], "genvec3": [0.0, 0.0, 1.0], "shift": [0.0, 0.0, 0.0]}, "system": "PtSTe", "lcompat": false, "prec": "normal", "enmax": 520.0, "enaug": 368.792, "ediff": 0.0001, "ialgo": 68, "iwavpr": 10, "nbands": 144, "nelect": 198.0, "turbo": 0, "irestart": 0, "nreboot": 0, "nmin": 0, "eref": 0.0, "ismear": 0, "sigma": 0.05, "kspacing": 0.5, "kgamma": true, "lreal": true, "ropt": [-0.0005, -0.0005, -0.0005], "lmaxpaw": -100, "lmaxmix": 2, "nlspline": false, "istart": 0, "icharg": 2, "iniwav": 1, "ispin": 1, "lnoncollinear": false, "magmom": [1.0, 1.0, 1.0, 1.0, 1.0, 1.0, 1.0, 1.0, 1.0, 1.0, 1.0, 1.0, 1.0, 1.0, 1.0, 1.0, 1.0, 1.0, 1.0, 1.0, 1.0, 1.0, 1.0, 1.0, 1.0, 1.0, 1.0], "nupdown": -1.0, "lsorbit": false, "saxis": [0.0, 0.0, 1.0], "lspiral": false, "qspiral": [0.0, 0.0, 0.0], "lzeroz": false, "lasph": false, "lmetagga": false, "nelm": 1, "nelmdl": -5, "nelmin": 2, "enini": 520.0, "ldiag": true, "lsubrot": false, "weimin": 0.0, "ebreak": 1.7e-07, "deper": 0.3, "nrmm": 4, "time": 0.4, "amix": 0.4, "bmix": 1.0, "amin": 0.1, "amix_mag": 1.6, "bmix_mag": 1.0, "imix": 4, "mixfirst": false, "maxmix": -45, "wc": 100.0, "inimix": 1, "mixpre": 1, "mremove": 5, "ldipol": false, "lmono": false, "idipol": 0, "epsilon": 1.0, "dipol": [-100.0, -100.0, -100.0], "efield": 0.0, "ngx": 60, "ngy": 60, "ngz": 80, "ngxf": 120, "ngyf": 120, "ngzf": 160, "addgrid": false, "nsw": 0, "ibrion": -1, "mdalgo": 0, "isif": 4, "pstress": 0.0, "ediffg": 0.001, "nfree": 1, "potim": 0.25, "smass": -3.0, "scalee": 1.0, "tebeg": 0.0001, "teend": 0.0001, "nblock": 1, "kblock": 1, "npaco": 256, "apaco": 16.0, "isym": 0, "symprec": 1e-05, "lorbit": 0, "rwigs": [-1.0, -1.0, -1.0], "nedos": 301, "emin": 10.0, "emax": -10.0, "efermi": 0.0, "nwrite": 2, "lwave": false, "ldownsample": false, "lcharg": true, "lpard": false, "lvtot": false, "lvhar": false, "lelf": false, "loptics": false, "stm": [0.0, 0.0, 0.0, 0.0, 0.0, 0.0, 0.0], "npar": 36, "nsim": 4, "nblk": -1, "lplane": true, "lscalapack": true, "lscaaware": false, "lscalu": false, "lasync": false, "lorbitalreal": false, "idiot": 3, "ispecial": 0, "lmusic": false, "pomass": [195.08, 32.066, 127.6], "darwinr": [0.0, 0.0, 0.0], "darwinv": [1.0, 1.0, 1.0], "lcorr": true, "gga_compat": true, "lberry": false, "icorelevel": 0, "ldau": false, "i_constrained_m": 0, "gga": "--", "voskown": 0, "lhfcalc": false, "precfock": "", "lsymgrad": false, "lhfone": false, "lrhfcalc": false, "lthomas": false, "lmodelhf": false, "encut4o": -1.0, "exxoep": 0, "fourorbit": 0, "aexx": 0.0, "hfalpha": 0.0, "mcalpha": 0.0, "aldax": 1.0, "aggax": 1.0, "aldac": 1.0, "aggac": 1.0, "nkredx": 1, "nkredy": 1, "nkredz": 1, "shiftred": false, "oddonly": false, "evenonly": false, "lmaxfock": 0, "nmaxfockae": 0, "lfockaedft": false, "hfscreen": 0.0, "hfscreenc": 0.0, "nbandsgwlow": 0, "luse_vdw": false, "zab_vdw": -0.8491, "param1": 0.1234, "param2": 1.0, "param3": 0.0, "model_gw": 0, "model_eps0": 29.30327161, "model_alpha": 1.0, "lepsilon": false, "lrpa": false, "lnabla": false, "lvel": false, "kinter": 0, "cshift": -0.1, "omegamax": -30.0, "deg_threshold": 0.002, "rtime": -0.1, "wplasmai": 0.0, "dfield": [0.0, 0.0, 0.0], "wplasma": [0.0, 0.0, 0.0, 0.0, 0.0, 0.0, 0.0, 0.0, 0.0], "nucind": false, "magpos": [0.0, 0.0, 0.0], "lnicsall": true, "orbitalmag": false, "lmagbloch": false, "lchimag": false, "lgauge": true, "magatom": 0, "magdipol": [0.0, 0.0, 0.0], "avecconst": [0.0, 0.0, 0.0], "ladder": false, "lrpaforce": false, "lfxc": false, "lhartree": true, "ibse": 0, "kpoint": [-1, 0, 0, 0], "ltcte": false, "ltete": false, "ltriplet": false, "lfxceps": false, "lfxheg": false, "naturalo": 2, "l2order": false, "lmp2lt": false, "lusew": false, "encutgw": -2.0, "encutgwsoft": -2.0, "encutlf": -1.0, "lmaxmp2": -1, "scissor": 0.0, "nomega": 0, "nomegar": 0, "nbandsgw": -1, "nbandso": -1, "nbandsv": -1, "nelmhf": 1, "dim": 3, "antires": 0, "omegamin": -30.0, "omegatl": -200.0, "omegagrid": 140, "selfenergy": false, "lspectral": false, "lspectralgw": false, "lsingles": false, "lfermigw": false, "oddonlygw": false, "evenonlygw": false, "nkredlfx": 1, "nkredlfy": 1, "nkredlfz": 1, "maxmem": 2800, "telescope": 0, "taupar": 1, "omegapar": -1, "lambda": 1.0, "ofield_kappa": 0.0, "ofield_k": [0.0, 0.0, 0.0], "ofield_q6_near": 0.0, "ofield_q6_far": 0.0, "ofield_a": 0.0},
 "cell": {"array": {"__ndarray__": [[3, 3], "float64", [10.28295, 0.0, 0.0, -5.141475, 8.905297, 0.0, 0.0, 0.0, 14.4]]}, "__ase_objtype__": "cell"},
 "ctime": 22.871009782368226,
 "energy": -104.55232061,
 "forces": {"__ndarray__": [[27, 3], "float64", [0.81121624, 0.64205646, -2.21721401, -2.11022657, 3.27726835, -3.75526333, 6.37423003, -0.73633095, -2.35372875, 2.19929926, 0.80761803, -1.56810466, -1.95102139, -2.31250699, -1.61452463, -1.92413107, -0.73673888, -5.54867787, -0.00128488, -0.82631561, -1.07644581, 1.98839263, 2.09285394, -0.10346791, 1.42065028, -0.9834065, -0.80126241, -0.93415479, 0.4103803, -4.98350944, -0.69941807, -0.34307234, -5.92119763, -0.27133978, -0.99830286, -4.76001752, -1.94718142, 1.18884224, -7.05809322, 1.70430827, 0.29352524, -6.97146534, 0.11259473, 0.67599896, -6.88122977, 0.58963774, 0.15649306, -7.11147098, 0.79520341, -0.98023102, -4.32242247, -2.09902903, 0.47619933, -5.8185741, 1.75421249, -0.61471953, 8.38310949, -3.44181077, 0.04049204, 7.87945499, -0.49777547, -0.78871449, 8.32314896, -0.31550267, -1.07048974, 7.58619455, 2.46216435, 0.07337079, 9.0320359, -1.08268473, 2.46627542, 9.00756835, -0.97605748, 0.80939872, 6.77624918, -2.72511007, -2.73368861, 7.44326272, 0.7648188, -0.28625535, 8.43564571]]},
 "free_energy": -104.55232061,
 "mtime": 22.871009782368226,
 "numbers": {"__ndarray__": [[27], "int64", [78, 78, 78, 78, 78, 78, 78, 78, 78, 16, 16, 16, 16, 16, 16, 16, 16, 16, 52, 52, 52, 52, 52, 52, 52, 52, 52]]},
 "pbc": {"__ndarray__": [[3], "bool", [true, true, true]]},
 "positions": {"__ndarray__": [[27, 3], "float64", [-5.11560304638525, 8.86593799169019, 8.293740048, 8.601065967842999, 2.8766950099742994, 8.297584992, 6.758606987518499, 5.97345202002252, 8.266395024000001, -1.7284639447260002, 8.902166966210439, 8.217739008, 1.758311029737, 2.9925929977808, 8.233486992, 0.03536604710550062, 5.969921960291719, 8.316297936, 6.89351204203875, 0.0031149838376299996, 8.213804064, 5.127318976882499, 2.94293403390782, 8.279042976, 3.4062779852730007, 5.96359902131578, 8.226500976, 1.7436030178635, 0.9740289705789199, 7.13748096, 0.016222022016750055, 3.9836830035112296, 7.2484780319999995, -1.7042199877552502, 6.945003982240889, 7.149409056, 5.22588902191875, 0.9623250058907299, 7.271100000000001, 3.4140550317727505, 3.9657080177286095, 7.275842064, 1.6980830203657495, 6.891638989968389, 7.219623024, 8.616237997835249, 0.9455249849942898, 7.268205024000001, 6.807539022070499, 3.9987759680257398, 7.172622, 5.204006955733499, 6.93919300878948, 7.157713968, 0.019709998656750063, 1.9741190256694299, 9.556316064, -1.6356080321752497, 4.921996033730069, 9.514282031999999, -3.3518720279474996, 7.9557529654166395, 9.584127936000002, 3.430488985389, 1.99101299744922, 9.586466064, 1.669717040058, 4.92570001391128, 9.546822, 0.05093705555774974, 7.911992959329429, 9.516632976, 6.8859119651085, 1.91860901450854, 9.635481072, 5.18479999899075, 5.065621019957949, 9.624770064, 3.40043197395375, 7.914024969998889, 9.559951056]]},
 "stress": {"__ndarray__": [[6], "float64", [-0.17069758273182264, -0.16702015805622225, -0.11403736053068239, 0.0027233427596898316, 0.0019145846470212083, -0.0011652203856699793]]},
 "unique_id": "d1d5695146869da62a8fc49b83da871f",
 "user": "lpan"},
"50": {
 "calculator": "vasp",
 "calculator_parameters": {"kpoints_generation": {"divisions": [2, 2, 1], "usershift": [0.0, 0.0, 0.0], "genvec1": [0.5, 0.0, 0.0], "genvec2": [0.0, 0.5, 0.0], "genvec3": [0.0, 0.0, 1.0], "shift": [0.0, 0.0, 0.0]}, "system": "PtSTe", "lcompat": false, "prec": "normal", "enmax": 520.0, "enaug": 368.792, "ediff": 0.0001, "ialgo": 68, "iwavpr": 10, "nbands": 144, "nelect": 198.0, "turbo": 0, "irestart": 0, "nreboot": 0, "nmin": 0, "eref": 0.0, "ismear": 0, "sigma": 0.05, "kspacing": 0.5, "kgamma": true, "lreal": true, "ropt": [-0.0005, -0.0005, -0.0005], "lmaxpaw": -100, "lmaxmix": 2, "nlspline": false, "istart": 0, "icharg": 2, "iniwav": 1, "ispin": 1, "lnoncollinear": false, "magmom": [1.0, 1.0, 1.0, 1.0, 1.0, 1.0, 1.0, 1.0, 1.0, 1.0, 1.0, 1.0, 1.0, 1.0, 1.0, 1.0, 1.0, 1.0, 1.0, 1.0, 1.0, 1.0, 1.0, 1.0, 1.0, 1.0, 1.0], "nupdown": -1.0, "lsorbit": false, "saxis": [0.0, 0.0, 1.0], "lspiral": false, "qspiral": [0.0, 0.0, 0.0], "lzeroz": false, "lasph": false, "lmetagga": false, "nelm": 1, "nelmdl": -5, "nelmin": 2, "enini": 520.0, "ldiag": true, "lsubrot": false, "weimin": 0.0, "ebreak": 1.7e-07, "deper": 0.3, "nrmm": 4, "time": 0.4, "amix": 0.4, "bmix": 1.0, "amin": 0.1, "amix_mag": 1.6, "bmix_mag": 1.0, "imix": 4, "mixfirst": false, "maxmix": -45, "wc": 100.0, "inimix": 1, "mixpre": 1, "mremove": 5, "ldipol": false, "lmono": false, "idipol": 0, "epsilon": 1.0, "dipol": [-100.0, -100.0, -100.0], "efield": 0.0, "ngx": 60, "ngy": 60, "ngz": 80, "ngxf": 120, "ngyf": 120, "ngzf": 160, "addgrid": false, "nsw": 0, "ibrion": -1, "mdalgo": 0, "isif": 4, "pstress": 0.0, "ediffg": 0.001, "nfree": 1, "potim": 0.25, "smass": -3.0, "scalee": 1.0, "tebeg": 0.0001, "teend": 0.0001, "nblock": 1, "kblock": 1, "npaco": 256, "apaco": 16.0, "isym": 0, "symprec": 1e-05, "lorbit": 0, "rwigs": [-1.0, -1.0, -1.0], "nedos": 301, "emin": 10.0, "emax": -10.0, "efermi": 0.0, "nwrite": 2, "lwave": false, "ldownsample": false, "lcharg": true, "lpard": false, "lvtot": false, "lvhar": false, "lelf": false, "loptics": false, "stm": [0.0, 0.0, 0.0, 0.0, 0.0, 0.0, 0.0], "npar": 36, "nsim": 4, "nblk": -1, "lplane": true, "lscalapack": true, "lscaaware": false, "lscalu": false, "lasync": false, "lorbitalreal": false, "idiot": 3, "ispecial": 0, "lmusic": false, "pomass": [195.08, 32.066, 127.6], "darwinr": [0.0, 0.0, 0.0], "darwinv": [1.0, 1.0, 1.0], "lcorr": true, "gga_compat": true, "lberry": false, "icorelevel": 0, "ldau": false, "i_constrained_m": 0, "gga": "--", "voskown": 0, "lhfcalc": false, "precfock": "", "lsymgrad": false, "lhfone": false, "lrhfcalc": false, "lthomas": false, "lmodelhf": false, "encut4o": -1.0, "exxoep": 0, "fourorbit": 0, "aexx": 0.0, "hfalpha": 0.0, "mcalpha": 0.0, "aldax": 1.0, "aggax": 1.0, "aldac": 1.0, "aggac": 1.0, "nkredx": 1, "nkredy": 1, "nkredz": 1, "shiftred": false, "oddonly": false, "evenonly": false, "lmaxfock": 0, "nmaxfockae": 0, "lfockaedft": false, "hfscreen": 0.0, "hfscreenc": 0.0, "nbandsgwlow": 0, "luse_vdw": false, "zab_vdw": -0.8491, "param1": 0.1234, "param2": 1.0, "param3": 0.0, "model_gw": 0, "model_eps0": 29.30327161, "model_alpha": 1.0, "lepsilon": false, "lrpa": false, "lnabla": false, "lvel": false, "kinter": 0, "cshift": -0.1, "omegamax": -30.0, "deg_threshold": 0.002, "rtime": -0.1, "wplasmai": 0.0, "dfield": [0.0, 0.0, 0.0], "wplasma": [0.0, 0.0, 0.0, 0.0, 0.0, 0.0, 0.0, 0.0, 0.0], "nucind": false, "magpos": [0.0, 0.0, 0.0], "lnicsall": true, "orbitalmag": false, "lmagbloch": false, "lchimag": false, "lgauge": true, "magatom": 0, "magdipol": [0.0, 0.0, 0.0], "avecconst": [0.0, 0.0, 0.0], "ladder": false, "lrpaforce": false, "lfxc": false, "lhartree": true, "ibse": 0, "kpoint": [-1, 0, 0, 0], "ltcte": false, "ltete": false, "ltriplet": false, "lfxceps": false, "lfxheg": false, "naturalo": 2, "l2order": false, "lmp2lt": false, "lusew": false, "encutgw": -2.0, "encutgwsoft": -2.0, "encutlf": -1.0, "lmaxmp2": -1, "scissor": 0.0, "nomega": 0, "nomegar": 0, "nbandsgw": -1, "nbandso": -1, "nbandsv": -1, "nelmhf": 1, "dim": 3, "antires": 0, "omegamin": -30.0, "omegatl": -200.0, "omegagrid": 140, "selfenergy": false, "lspectral": false, "lspectralgw": false, "lsingles": false, "lfermigw": false, "oddonlygw": false, "evenonlygw": false, "nkredlfx": 1, "nkredlfy": 1, "nkredlfz": 1, "maxmem": 2800, "telescope": 0, "taupar": 1, "omegapar": -1, "lambda": 1.0, "ofield_kappa": 0.0, "ofield_k": [0.0, 0.0, 0.0], "ofield_q6_near": 0.0, "ofield_q6_far": 0.0, "ofield_a": 0.0},
 "cell": {"array": {"__ndarray__": [[3, 3], "float64", [10.28295, 0.0, 0.0, -5.141475, 8.905297, 0.0, 0.0, 0.0, 14.4]]}, "__ase_objtype__": "cell"},
 "ctime": 22.87100978368415,
 "energy": -101.80394437,
 "forces": {"__ndarray__": [[27, 3], "float64", [-2.1670761, 0.84416387, -2.64551326, 4.67848577, 0.74321465, -5.57626208, 0.98881362, 0.00638203, 1.26078332, 3.26952715, -1.6395628, -2.36920865, 2.53185125, -0.95008746, 0.32425115, -2.64127611, 0.41556905, -6.12434593, 1.28867351, 1.36354856, -3.1947565, 2.79509477, 4.43206917, -7.69157019, 2.34079766, 0.43814446, -5.79746437, -1.44724639, 0.04308749, -7.43603893, -2.37155664, 2.30302294, -6.48622509, 0.83017544, 0.23090154, -5.18308684, -0.26320722, -1.05549474, -5.27810099, 0.05733495, 0.03161581, -5.33671954, -0.68515219, -2.59288403, -5.57106076, -0.83260984, -0.45645623, -5.8987454, -2.38052902, 0.47485444, -6.00028438, -0.35620584, -0.06114057, -4.03186949, 1.4190523, -1.36241316, 7.831148, -1.92021812, 3.01386558, 7.99517558, 0.72373048, -3.50449031, 8.15879978, -4.67339298, -1.50646232, 10.59635781, 0.3284595, -2.04284985, 11.03631139, -1.46904501, 0.31877147, 9.22097251, -1.99691165, -2.13922285, 12.52069279, 1.47908437, 1.23935626, 7.39138806, 0.47334638, 1.41249701, 8.28537203]]},
 "free_energy": -101.80394437,
 "mtime": 22.87100978368415,
 "numbers": {"__ndarray__": [[27], "int64", [78, 78, 78, 78, 78, 78, 78, 78, 78, 16, 16, 16, 16, 16, 16, 16, 16, 16, 52, 52, 52, 52, 52, 52, 52, 52, 52]]},
 "pbc": {"__ndarray__": [[3], "bool", [true, true, true]]},
 "positions": {"__ndarray__": [[27, 3], "float64", [-5.1024620018475, 8.886726962271839, 8.239744944000002, 8.51596000621875, 2.97392402220297, 8.344363968, 6.754924971612001, 5.923367026741059, 8.214975936, 3.3812070220484998, 0.027435973315419998, 8.274986064, 1.667304043011, 2.9396529662811397, 8.246993040000001, 0.059400026237249444, 5.95376000392533, 8.354163024, 6.895850950431, 0.01941604094316, 8.313801984, 5.09235000589125, 2.8633530049559295, 8.313220944, 3.3849879599340005, 5.92102903006668, 8.30791296, 1.7651360293109999, 0.9889350129093999, 7.260055056000001, 0.04329697795200017, 3.8887460366244193, 7.278381936000001, -1.7620969548532504, 6.88317699865305, 7.269240960000001, 5.1812670344445, 0.9815550151795599, 7.158408048, 3.4123720213462496, 3.9388549851548094, 7.197403968000001, 1.7588190074670003, 7.075088019115419, 7.199984016, 8.639445999008249, 1.0392439744104098, 7.229208960000001, 6.92502002913375, 3.9135879859767098, 7.222887072, 5.09602204733625, 6.9231749620226095, 7.066701936, -0.055291987712250135, 1.9866569714216697, 9.608312016, -1.6880159609009997, 4.921094016196939, 9.567394992, -3.45899203742025, 8.01348003931865, 9.582084, 3.4891859663347495, 2.00257002473691, 9.553792032, 1.7216830075927503, 4.935331003563809, 9.499727952, 0.033422055407999925, 7.9663039613022395, 9.520696943999999, 6.8702360191515, 2.02995995766684, 9.482929056, 5.053378036709249, 4.84762202098705, 9.592779024, 3.4716290631637508, 7.863809959381229, 9.569962944]]},
 "stress": {"__ndarray__": [[6], "float64", [-0.180118610428796, -0.17503525153798075, -0.11970633985673498, 0.0029713459478786577, -0.0008331612149810744, 0.0012053549807983818]]},
 "unique_id": "8b793f6cf99406cd6e0df67170ed7fff",
 "user": "lpan"},
"51": {
 "calculator": "vasp",
 "calculator_parameters": {"kpoints_generation": {"divisions": [2, 2, 1], "usershift": [0.0, 0.0, 0.0], "genvec1": [0.5, 0.0, 0.0], "genvec2": [0.0, 0.5, 0.0], "genvec3": [0.0, 0.0, 1.0], "shift": [0.0, 0.0, 0.0]}, "system": "PtSTe", "lcompat": false, "prec": "normal", "enmax": 520.0, "enaug": 368.792, "ediff": 0.0001, "ialgo": 68, "iwavpr": 10, "nbands": 144, "nelect": 198.0, "turbo": 0, "irestart": 0, "nreboot": 0, "nmin": 0, "eref": 0.0, "ismear": 0, "sigma": 0.05, "kspacing": 0.5, "kgamma": true, "lreal": true, "ropt": [-0.0005, -0.0005, -0.0005], "lmaxpaw": -100, "lmaxmix": 2, "nlspline": false, "istart": 0, "icharg": 2, "iniwav": 1, "ispin": 1, "lnoncollinear": false, "magmom": [1.0, 1.0, 1.0, 1.0, 1.0, 1.0, 1.0, 1.0, 1.0, 1.0, 1.0, 1.0, 1.0, 1.0, 1.0, 1.0, 1.0, 1.0, 1.0, 1.0, 1.0, 1.0, 1.0, 1.0, 1.0, 1.0, 1.0], "nupdown": -1.0, "lsorbit": false, "saxis": [0.0, 0.0, 1.0], "lspiral": false, "qspiral": [0.0, 0.0, 0.0], "lzeroz": false, "lasph": false, "lmetagga": false, "nelm": 1, "nelmdl": -5, "nelmin": 2, "enini": 520.0, "ldiag": true, "lsubrot": false, "weimin": 0.0, "ebreak": 1.7e-07, "deper": 0.3, "nrmm": 4, "time": 0.4, "amix": 0.4, "bmix": 1.0, "amin": 0.1, "amix_mag": 1.6, "bmix_mag": 1.0, "imix": 4, "mixfirst": false, "maxmix": -45, "wc": 100.0, "inimix": 1, "mixpre": 1, "mremove": 5, "ldipol": false, "lmono": false, "idipol": 0, "epsilon": 1.0, "dipol": [-100.0, -100.0, -100.0], "efield": 0.0, "ngx": 60, "ngy": 60, "ngz": 80, "ngxf": 120, "ngyf": 120, "ngzf": 160, "addgrid": false, "nsw": 0, "ibrion": -1, "mdalgo": 0, "isif": 4, "pstress": 0.0, "ediffg": 0.001, "nfree": 1, "potim": 0.25, "smass": -3.0, "scalee": 1.0, "tebeg": 0.0001, "teend": 0.0001, "nblock": 1, "kblock": 1, "npaco": 256, "apaco": 16.0, "isym": 0, "symprec": 1e-05, "lorbit": 0, "rwigs": [-1.0, -1.0, -1.0], "nedos": 301, "emin": 10.0, "emax": -10.0, "efermi": 0.0, "nwrite": 2, "lwave": false, "ldownsample": false, "lcharg": true, "lpard": false, "lvtot": false, "lvhar": false, "lelf": false, "loptics": false, "stm": [0.0, 0.0, 0.0, 0.0, 0.0, 0.0, 0.0], "npar": 36, "nsim": 4, "nblk": -1, "lplane": true, "lscalapack": true, "lscaaware": false, "lscalu": false, "lasync": false, "lorbitalreal": false, "idiot": 3, "ispecial": 0, "lmusic": false, "pomass": [195.08, 32.066, 127.6], "darwinr": [0.0, 0.0, 0.0], "darwinv": [1.0, 1.0, 1.0], "lcorr": true, "gga_compat": true, "lberry": false, "icorelevel": 0, "ldau": false, "i_constrained_m": 0, "gga": "--", "voskown": 0, "lhfcalc": false, "precfock": "", "lsymgrad": false, "lhfone": false, "lrhfcalc": false, "lthomas": false, "lmodelhf": false, "encut4o": -1.0, "exxoep": 0, "fourorbit": 0, "aexx": 0.0, "hfalpha": 0.0, "mcalpha": 0.0, "aldax": 1.0, "aggax": 1.0, "aldac": 1.0, "aggac": 1.0, "nkredx": 1, "nkredy": 1, "nkredz": 1, "shiftred": false, "oddonly": false, "evenonly": false, "lmaxfock": 0, "nmaxfockae": 0, "lfockaedft": false, "hfscreen": 0.0, "hfscreenc": 0.0, "nbandsgwlow": 0, "luse_vdw": false, "zab_vdw": -0.8491, "param1": 0.1234, "param2": 1.0, "param3": 0.0, "model_gw": 0, "model_eps0": 29.30327161, "model_alpha": 1.0, "lepsilon": false, "lrpa": false, "lnabla": false, "lvel": false, "kinter": 0, "cshift": -0.1, "omegamax": -30.0, "deg_threshold": 0.002, "rtime": -0.1, "wplasmai": 0.0, "dfield": [0.0, 0.0, 0.0], "wplasma": [0.0, 0.0, 0.0, 0.0, 0.0, 0.0, 0.0, 0.0, 0.0], "nucind": false, "magpos": [0.0, 0.0, 0.0], "lnicsall": true, "orbitalmag": false, "lmagbloch": false, "lchimag": false, "lgauge": true, "magatom": 0, "magdipol": [0.0, 0.0, 0.0], "avecconst": [0.0, 0.0, 0.0], "ladder": false, "lrpaforce": false, "lfxc": false, "lhartree": true, "ibse": 0, "kpoint": [-1, 0, 0, 0], "ltcte": false, "ltete": false, "ltriplet": false, "lfxceps": false, "lfxheg": false, "naturalo": 2, "l2order": false, "lmp2lt": false, "lusew": false, "encutgw": -2.0, "encutgwsoft": -2.0, "encutlf": -1.0, "lmaxmp2": -1, "scissor": 0.0, "nomega": 0, "nomegar": 0, "nbandsgw": -1, "nbandso": -1, "nbandsv": -1, "nelmhf": 1, "dim": 3, "antires": 0, "omegamin": -30.0, "omegatl": -200.0, "omegagrid": 140, "selfenergy": false, "lspectral": false, "lspectralgw": false, "lsingles": false, "lfermigw": false, "oddonlygw": false, "evenonlygw": false, "nkredlfx": 1, "nkredlfy": 1, "nkredlfz": 1, "maxmem": 2800, "telescope": 0, "taupar": 1, "omegapar": -1, "lambda": 1.0, "ofield_kappa": 0.0, "ofield_k": [0.0, 0.0, 0.0], "ofield_q6_near": 0.0, "ofield_q6_far": 0.0, "ofield_a": 0.0},
 "cell": {"array": {"__ndarray__": [[3, 3], "float64", [10.28295, 0.0, 0.0, -5.141475, 8.905297, 0.0, 0.0, 0.0, 14.4]]}, "__ase_objtype__": "cell"},
 "ctime": 22.871009785176838,
 "energy": -104.70994082,
 "forces": {"__ndarray__": [[27, 3], "float64", [-1.77329134, 1.83994375, -5.45261974, -4.44962138, 0.76533704, -1.61552042, 3.30692934, -3.96607678, -6.96878089, 1.67789995, 0.5985077, 1.8963826, -0.08275681, 0.93606257, -0.11909908, -0.08302874, 1.75123036, -3.53039039, -1.41090849, -0.93997146, -2.67215846, -0.77197021, 3.17331876, -5.89324477, 1.38865421, -2.94868326, -2.49643777, -0.2534521, -0.38804968, -5.90354788, 0.76368696, 0.94197356, -5.32061379, -1.28671372, -2.98621171, -5.40190992, 0.89248067, 0.20816414, -6.04903585, -0.05139522, -1.00156488, -4.43176919, -0.09908731, 0.76122243, -4.88021094, 1.42660601, 1.12690978, -5.78861907, -0.57981871, 0.31800646, -4.33923104, 1.08847958, -0.49699062, -6.82062681, 2.85436882, 1.18547972, 8.53179153, -1.54351623, -1.10704538, 7.70190646, 3.71250462, 2.57968335, 11.59788536, -1.9088907, -1.03759769, 7.19070138, 0.10991633, -1.35147544, 7.46213933, -2.82986987, -0.44709159, 6.71846293, 4.14070756, -0.27268045, 8.52019655, -2.53888202, -0.21177948, 8.06087616, -1.69903118, 0.96937882, 10.00347372]]},
 "free_energy": -104.70994082,
 "mtime": 22.871009785176838,
 "numbers": {"__ndarray__": [[27], "int64", [78, 78, 78, 78, 78, 78, 78, 78, 78, 16, 16, 16, 16, 16, 16, 16, 16, 16, 52, 52, 52, 52, 52, 52, 52, 52, 52]]},
 "pbc": {"__ndarray__": [[3], "bool", [true, true, true]]},
 "positions": {"__ndarray__": [[27, 3], "float64", [0.021591058700250004, 0.029611982637369996, 8.349112944, -1.6541719960544998, 2.9392360202755996, 8.285836032, 6.80436997112475, 6.01360698377819, 8.353040976, 3.3821229758197493, 0.01012398689445, 8.196794064, 1.7166359814885002, 2.9353850136409196, 8.243730000000001, 0.046191011399999815, 5.891307957541059, 8.283759984000001, 6.939577961352, 0.005533039132039999, 8.277733008, 5.113969034215501, 2.9140459628635798, 8.314692048000001, 3.364824945915, 5.970465005302779, 8.221939056, 1.6760469670042502, 1.01135400905393, 7.18559496, -0.020118026112750095, 3.8814060236781094, 7.179845040000001, -1.6138279728540001, 7.02282300912836, 7.201156032000001, 5.13809298915975, 0.9618369956151299, 7.251121007999999, 3.43311900409575, 3.9929940258425494, 7.121643984, 1.6823939636474998, 6.9102490124800795, 7.1109859680000005, 8.557137976664249, 0.9474349930948499, 7.195673952, 6.89559804127575, 3.9661459802350696, 7.215320016, 5.083124040321749, 6.99531000499389, 7.287758064000001, -0.08325801267975007, 1.9632949933778099, 9.642687984, -1.65992895702675, 4.99454499490591, 9.558582048, -3.4915489368299997, 7.9101699559805585, 9.519313968, 3.4417860399180005, 1.9797089696492998, 9.633804048, 1.7486819725275007, 4.937921999725959, 9.601512048, 0.11668706049374972, 7.93982895858609, 9.571983984000001, 6.72659395333425, 1.9685890143383697, 9.587476944, 5.160013976310751, 4.938106962744649, 9.540030960000001, 3.5067480109807496, 7.8434969769242295, 9.538867008]]},
 "stress": {"__ndarray__": [[6], "float64", [-0.16396962087664485, -0.16860880873115786, -0.11312588147709914, -0.0013394569126395281, 0.0011701702269652791, -0.0010261082633817946]]},
 "unique_id": "a7d9650baa1595bd56010c023a98bf2d",
 "user": "lpan"},
"52": {
 "calculator": "vasp",
 "calculator_parameters": {"kpoints_generation": {"divisions": [2, 2, 1], "usershift": [0.0, 0.0, 0.0], "genvec1": [0.5, 0.0, 0.0], "genvec2": [0.0, 0.5, 0.0], "genvec3": [0.0, 0.0, 1.0], "shift": [0.0, 0.0, 0.0]}, "system": "PtSTe", "lcompat": false, "prec": "normal", "enmax": 520.0, "enaug": 368.792, "ediff": 0.0001, "ialgo": 68, "iwavpr": 10, "nbands": 144, "nelect": 198.0, "turbo": 0, "irestart": 0, "nreboot": 0, "nmin": 0, "eref": 0.0, "ismear": 0, "sigma": 0.05, "kspacing": 0.5, "kgamma": true, "lreal": true, "ropt": [-0.0005, -0.0005, -0.0005], "lmaxpaw": -100, "lmaxmix": 2, "nlspline": false, "istart": 0, "icharg": 2, "iniwav": 1, "ispin": 1, "lnoncollinear": false, "magmom": [1.0, 1.0, 1.0, 1.0, 1.0, 1.0, 1.0, 1.0, 1.0, 1.0, 1.0, 1.0, 1.0, 1.0, 1.0, 1.0, 1.0, 1.0, 1.0, 1.0, 1.0, 1.0, 1.0, 1.0, 1.0, 1.0, 1.0], "nupdown": -1.0, "lsorbit": false, "saxis": [0.0, 0.0, 1.0], "lspiral": false, "qspiral": [0.0, 0.0, 0.0], "lzeroz": false, "lasph": false, "lmetagga": false, "nelm": 1, "nelmdl": -5, "nelmin": 2, "enini": 520.0, "ldiag": true, "lsubrot": false, "weimin": 0.0, "ebreak": 1.7e-07, "deper": 0.3, "nrmm": 4, "time": 0.4, "amix": 0.4, "bmix": 1.0, "amin": 0.1, "amix_mag": 1.6, "bmix_mag": 1.0, "imix": 4, "mixfirst": false, "maxmix": -45, "wc": 100.0, "inimix": 1, "mixpre": 1, "mremove": 5, "ldipol": false, "lmono": false, "idipol": 0, "epsilon": 1.0, "dipol": [-100.0, -100.0, -100.0], "efield": 0.0, "ngx": 60, "ngy": 60, "ngz": 80, "ngxf": 120, "ngyf": 120, "ngzf": 160, "addgrid": false, "nsw": 0, "ibrion": -1, "mdalgo": 0, "isif": 4, "pstress": 0.0, "ediffg": 0.001, "nfree": 1, "potim": 0.25, "smass": -3.0, "scalee": 1.0, "tebeg": 0.0001, "teend": 0.0001, "nblock": 1, "kblock": 1, "npaco": 256, "apaco": 16.0, "isym": 0, "symprec": 1e-05, "lorbit": 0, "rwigs": [-1.0, -1.0, -1.0], "nedos": 301, "emin": 10.0, "emax": -10.0, "efermi": 0.0, "nwrite": 2, "lwave": false, "ldownsample": false, "lcharg": true, "lpard": false, "lvtot": false, "lvhar": false, "lelf": false, "loptics": false, "stm": [0.0, 0.0, 0.0, 0.0, 0.0, 0.0, 0.0], "npar": 36, "nsim": 4, "nblk": -1, "lplane": true, "lscalapack": true, "lscaaware": false, "lscalu": false, "lasync": false, "lorbitalreal": false, "idiot": 3, "ispecial": 0, "lmusic": false, "pomass": [195.08, 32.066, 127.6], "darwinr": [0.0, 0.0, 0.0], "darwinv": [1.0, 1.0, 1.0], "lcorr": true, "gga_compat": true, "lberry": false, "icorelevel": 0, "ldau": false, "i_constrained_m": 0, "gga": "--", "voskown": 0, "lhfcalc": false, "precfock": "", "lsymgrad": false, "lhfone": false, "lrhfcalc": false, "lthomas": false, "lmodelhf": false, "encut4o": -1.0, "exxoep": 0, "fourorbit": 0, "aexx": 0.0, "hfalpha": 0.0, "mcalpha": 0.0, "aldax": 1.0, "aggax": 1.0, "aldac": 1.0, "aggac": 1.0, "nkredx": 1, "nkredy": 1, "nkredz": 1, "shiftred": false, "oddonly": false, "evenonly": false, "lmaxfock": 0, "nmaxfockae": 0, "lfockaedft": false, "hfscreen": 0.0, "hfscreenc": 0.0, "nbandsgwlow": 0, "luse_vdw": false, "zab_vdw": -0.8491, "param1": 0.1234, "param2": 1.0, "param3": 0.0, "model_gw": 0, "model_eps0": 29.30327161, "model_alpha": 1.0, "lepsilon": false, "lrpa": false, "lnabla": false, "lvel": false, "kinter": 0, "cshift": -0.1, "omegamax": -30.0, "deg_threshold": 0.002, "rtime": -0.1, "wplasmai": 0.0, "dfield": [0.0, 0.0, 0.0], "wplasma": [0.0, 0.0, 0.0, 0.0, 0.0, 0.0, 0.0, 0.0, 0.0], "nucind": false, "magpos": [0.0, 0.0, 0.0], "lnicsall": true, "orbitalmag": false, "lmagbloch": false, "lchimag": false, "lgauge": true, "magatom": 0, "magdipol": [0.0, 0.0, 0.0], "avecconst": [0.0, 0.0, 0.0], "ladder": false, "lrpaforce": false, "lfxc": false, "lhartree": true, "ibse": 0, "kpoint": [-1, 0, 0, 0], "ltcte": false, "ltete": false, "ltriplet": false, "lfxceps": false, "lfxheg": false, "naturalo": 2, "l2order": false, "lmp2lt": false, "lusew": false, "encutgw": -2.0, "encutgwsoft": -2.0, "encutlf": -1.0, "lmaxmp2": -1, "scissor": 0.0, "nomega": 0, "nomegar": 0, "nbandsgw": -1, "nbandso": -1, "nbandsv": -1, "nelmhf": 1, "dim": 3, "antires": 0, "omegamin": -30.0, "omegatl": -200.0, "omegagrid": 140, "selfenergy": false, "lspectral": false, "lspectralgw": false, "lsingles": false, "lfermigw": false, "oddonlygw": false, "evenonlygw": false, "nkredlfx": 1, "nkredlfy": 1, "nkredlfz": 1, "maxmem": 2800, "telescope": 0, "taupar": 1, "omegapar": -1, "lambda": 1.0, "ofield_kappa": 0.0, "ofield_k": [0.0, 0.0, 0.0], "ofield_q6_near": 0.0, "ofield_q6_far": 0.0, "ofield_a": 0.0},
 "cell": {"array": {"__ndarray__": [[3, 3], "float64", [10.28295, 0.0, 0.0, -5.141475, 8.905297, 0.0, 0.0, 0.0, 14.4]]}, "__ase_objtype__": "cell"},
 "ctime": 22.871009786498643,
 "energy": -102.75730361,
 "forces": {"__ndarray__": [[27, 3], "float64", [3.18994471, 4.38456987, -2.77003401, -2.13950527, 1.85166482, -8.80078635, 3.99880595, 2.14184604, -4.77741507, -1.35678945, 1.77957288, -3.17770505, 0.16163576, -1.84311992, -4.13643891, -2.23448025, -4.3394042, -4.88108126, -5.1097875, 0.91612652, -1.96562448, 3.06039787, -3.43459031, -3.2891233, -0.66156613, 0.90191401, -3.04621522, 1.55442046, 1.80288951, -5.20261255, -0.2008705, -0.01272518, -4.96921072, -0.89312704, -0.66618741, -5.08738974, -0.85962738, -0.66624643, -4.96245772, -1.1569297, 1.37235458, -5.08947878, 1.45636612, 0.53351901, -3.38048173, -1.03487729, 1.49416798, -7.19979694, -0.15597184, -0.04379676, -4.77283157, -0.87543745, -2.10805107, -5.88182256, 4.04822398, -4.10927729, 10.77108451, 1.10309438, 2.93248728, 8.66202094, 1.95143379, -1.04989239, 8.12580104, -0.09511917, -0.69457353, 7.38574796, 0.97543179, 0.39675962, 8.50050079, 2.9001478, 4.08062703, 10.02006055, -3.25001794, -2.72784658, 7.7811671, -2.53182942, 1.04815501, 10.71118158, -1.84396627, -3.94094308, 11.43294151]]},
 "free_energy": -102.75730361,
 "mtime": 22.871009786498643,
[truncated: 5,090,084 more chars]
